# Supplementary material for: The underlying molecular mechanisms and prognostic factors of RNA binding protein in colorectal cancer: a study based on multiple online databases
Source: Cancer Cell Int. 2021 Jun 30;21:325. doi: 10.1186/s12935-021-02031-6 (PMC8244213; doi:10.1186/s12935-021-02031-6)
Supplement: Supplementary file 2 — Additional file 2. The abnormally expressed RBPs and RBPs related to CRC survival. [file 12935_2021_2031_MOESM2_ESM.xls]

## Sheet: COADtable_degenes
Gene Symbol	Gene ID	Median (Tumor)	Median (Normal)	Log2(Fold Change)	adjp
A1CF	ENSG00000148584.14	5	0.61	1.898	9.26e-20
A2M	ENSG00000175899.14	58.659	139.207	-1.233	2.43e-37
A2M-AS1	ENSG00000245105.2	0.22	1.84	-1.219	9.27e-79
A4GALT	ENSG00000128274.15	4.72	19.631	-1.851	2.24e-50
AASS	ENSG00000008311.14	1.09	9.55	-2.336	1.18e-96
AATK	ENSG00000181409.11	1.92	7.36	-1.518	4.57e-47
ABCA1	ENSG00000165029.15	2.29	8.54	-1.536	1.84e-77
ABCA10	ENSG00000154263.17	0.33	4.67	-2.092	2.43e-109
ABCA3	ENSG00000167972.13	1.25	6.03	-1.644	8.19e-30
ABCA5	ENSG00000154265.15	4.89	13.69	-1.319	1.82e-75
ABCA6	ENSG00000154262.12	0.26	8.49	-2.913	3.1e-141
ABCA8	ENSG00000141338.13	0.22	16.93	-3.877	6.27e-225
ABCA9	ENSG00000154258.16	0.1	6.55	-2.779	4.02e-135
ABCC3	ENSG00000108846.15	45.509	15.32	1.511	2.48e-13
ABCC5	ENSG00000114770.16	8.76	19.84	-1.094	2.35e-54
ABCC6	ENSG00000091262.14	6.06	2.48	1.021	6.47e-18
ABCC8	ENSG00000006071.11	0.21	2.21	-1.408	8.3e-109
ABCC9	ENSG00000069431.10	0.43	3.97	-1.797	1.16e-55
ABCE1	ENSG00000164163.10	33.7	13.15	1.294	5.78e-124
ABHD11	ENSG00000106077.18	85.709	19.34	2.092	4.88e-58
ABHD11-AS1	ENSG00000225969.1	12.25	1.84	2.222	3.12e-18
ABHD17C	ENSG00000136379.11	55.329	6.65	2.88	1.51e-60
ABHD2	ENSG00000140526.16	32.13	11.07	1.457	3.38e-84
ABHD8	ENSG00000127220.5	2.31	9.5	-1.666	1.1e-84
ABI3BP	ENSG00000154175.16	1.8	25.09	-3.22	7.24e-115
ABL1	ENSG00000097007.17	27.38	59.482	-1.092	6.68e-47
ABLIM2	ENSG00000163995.18	10.21	4.58	1.006	7.47e-59
ABLIM3	ENSG00000173210.19	1.68	7.85	-1.723	5.31e-58
ABO	ENSG00000175164.13	10.08	3.92	1.171	6.54e-05
ABRACL	ENSG00000146386.7	91.309	18.35	2.254	3.36e-68
ABTB1	ENSG00000114626.17	15.17	43.191	-1.45	1.6e-56
AC000089.3	ENSG00000235776.2	4.04	0.35	1.9	1.18e-175
AC002116.8	ENSG00000248101.2	0.31	2.15	-1.266	6.66e-71
AC002398.12	ENSG00000267328.1	0.29	11.34	-3.258	1.92e-60
AC003090.1	ENSG00000223561.6	0.11	1.22	-1	1.58e-70
AC003973.3	ENSG00000279377.1	0.06	1.67	-1.333	2.4e-79
AC005083.1	ENSG00000233834.6	4.04	0.29	1.966	3.35e-115
AC005104.3	ENSG00000223374.1	0.75	3.21	-1.266	1.6e-81
AC005154.6	ENSG00000196295.11	12.25	41.24	-1.673	1.28e-72
AC005154.7	ENSG00000244480.1	0.31	2.04	-1.215	2.47e-113
AC005255.3	ENSG00000256210.3	5.59	0	2.72	5.05e-137
AC005355.2	ENSG00000251169.2	5.65	0.7	1.968	1.08e-33
AC005519.4	ENSG00000258559.2	0.58	2.51	-1.152	2.87e-79
AC005682.5	ENSG00000228649.8	0.34	2.73	-1.477	6.37e-68
AC005786.7	ENSG00000267436.1	1.68	0.3	1.044	2.6e-09
AC005943.2	ENSG00000267059.2	5.41	0	2.68	6.38e-45
AC005944.2	ENSG00000267469.1	8.21	24.8	-1.486	9e-25
AC006128.2	ENSG00000279716.1	1.62	9.62	-2.019	2.17e-89
AC006942.4	ENSG00000269194.1	0.27	2.01	-1.245	9.51e-102
AC007009.1	ENSG00000244239.1	5.89	1.08	1.728	3.16e-61
AC007255.8	ENSG00000223813.2	3.03	0.94	1.055	4.67e-20
AC007326.1	ENSG00000279560.1	1.15	3.39	-1.03	8.72e-29
AC007566.10	ENSG00000244055.1	0.69	3.65	-1.46	9.93e-87
AC009005.2	ENSG00000267751.5	5.01	1.88	1.061	5.35e-45
AC009065.4	ENSG00000279473.1	6.19	0	2.846	1.22e-176
AC009120.6	ENSG00000259972.2	4.15	11.45	-1.273	1.15e-60
AC009299.3	ENSG00000227403.1	2.38	0.2	1.494	2.43e-79
AC009501.4	ENSG00000231609.5	0.23	1.72	-1.145	3.66e-88
AC009948.5	ENSG00000223960.6	1.96	5.3	-1.09	2.19e-47
AC010226.4	ENSG00000249249.1	0.42	2.11	-1.131	1.16e-82
AC011558.5	ENSG00000279753.1	41.871	18.83	1.112	1.75e-18
AC011737.2	ENSG00000204196.5	38.969	12.37	1.58	1.85e-103
AC012065.1	ENSG00000279307.1	2.15	0.41	1.16	2.3e-128
AC016292.3	ENSG00000108958.4	2.25	0.41	1.205	7.56e-127
AC016735.1	ENSG00000224739.2	1.12	0	1.084	6.22e-64
AC016757.3	ENSG00000186235.10	0.1	1.6	-1.241	5.13e-83
AC016995.3	ENSG00000231367.5	0.06	2.17	-1.58	2.37e-70
AC017104.6	ENSG00000224376.1	0.42	2.17	-1.159	8.45e-65
AC017116.11	ENSG00000239775.1	0.84	3.01	-1.124	1.16e-51
AC018462.3	ENSG00000242735.1	0	1.08	-1.057	2.25e-48
AC018738.2	ENSG00000237039.1	2.01	0.27	1.245	2.3e-32
AC018766.4	ENSG00000267896.1	2.7	8.71	-1.392	1.42e-66
AC021218.2	ENSG00000204876.4	7.65	0.01	3.098	2.96e-171
AC024560.3	ENSG00000214135.8	7.37	25.149	-1.643	4.34e-85
AC025165.8	ENSG00000224713.4	0.06	4.53	-2.383	2.77e-101
AC026150.8	ENSG00000260693.1	0.2	1.47	-1.041	1.66e-99
AC034220.3	ENSG00000233006.6	2.45	6.04	-1.029	7.94e-66
AC053503.12	ENSG00000280323.1	0.01	5.35	-2.652	2.15e-75
AC053503.6	ENSG00000234638.1	0	3.45	-2.154	4.98e-68
AC073130.3	ENSG00000243243.5	0.02	1.64	-1.372	2.64e-65
AC073283.4	ENSG00000234690.6	3.22	1.08	1.021	2.03e-29
AC074289.1	ENSG00000225889.7	0.53	3.71	-1.622	8.09e-96
AC078941.1	ENSG00000236780.5	0.04	1.28	-1.132	5.78e-54
AC079922.2	ENSG00000231747.1	1.61	0.25	1.062	4.25e-93
AC079922.3	ENSG00000237753.1	0.68	2.75	-1.158	6.86e-67
AC083843.1	ENSG00000259820.1	0.75	2.64	-1.057	8.94e-79
AC083843.4	ENSG00000279518.1	0.14	1.35	-1.044	2.5e-106
AC093110.3	ENSG00000238018.2	0.81	4.76	-1.67	2.16e-99
AC093495.4	ENSG00000228242.6	1.15	6.01	-1.705	2.13e-96
AC093642.3	ENSG00000237940.3	0.43	2.26	-1.189	6.97e-53
AC106876.2	ENSG00000222001.2	12.01	0.92	2.76	1.97e-66
AC108488.4	ENSG00000242282.6	2.17	8.47	-1.579	4.17e-58
AC114730.11	ENSG00000235351.1	0.38	1.81	-1.026	2.59e-73
AC114730.3	ENSG00000224272.2	3.74	1.17	1.127	7e-06
AC123023.1	ENSG00000236452.1	1.06	0	1.043	2.6e-98
AC132217.4	ENSG00000240801.1	5.88	19.149	-1.55	3.8e-08
AC137934.1	ENSG00000260923.5	1.24	4.14	-1.198	8.24e-28
AC138035.2	ENSG00000238035.8	1.99	8.42	-1.656	1.88e-73
AC144530.1	ENSG00000234742.1	1.75	0.29	1.092	2.88e-108
AC156455.1	ENSG00000256546.1	2.3	6.29	-1.143	3.91e-15
AC159540.1	ENSG00000230606.10	7.69	20.09	-1.279	4.92e-27
AC239868.2	ENSG00000280874.1	10.45	3.83	1.245	2.61e-12
AC239868.3	ENSG00000281134.1	10.45	3.83	1.245	2.61e-12
ACACB	ENSG00000076555.15	3.08	33.351	-3.074	6.1e-142
ACAD11	ENSG00000240303.7	3.69	17.179	-1.955	8e-76
ACADVL	ENSG00000072778.19	224.846	670.502	-1.572	8.49e-57
ACAN	ENSG00000157766.15	3.51	0.18	1.934	6.87e-145
ACAP3	ENSG00000131584.18	13.43	47.619	-1.752	1.01e-65
ACAT2	ENSG00000120437.8	28.281	8.85	1.572	2.44e-49
ACBD4	ENSG00000181513.14	7.33	19.601	-1.306	1.69e-88
ACBD5	ENSG00000107897.18	18.03	8.06	1.071	1.47e-79
ACCS	ENSG00000110455.13	5.32	21.44	-1.828	2.83e-71
ACE2	ENSG00000130234.10	11.35	1.06	2.584	4.67e-35
ACKR1	ENSG00000213088.9	2.56	36.289	-3.389	6e-110
ACKR3	ENSG00000144476.5	10.25	23.681	-1.133	5.58e-38
ACLY	ENSG00000131473.16	59.829	24.24	1.269	2.67e-97
ACOT7	ENSG00000097021.19	62.682	27.2	1.175	9.25e-68
ACOX2	ENSG00000168306.12	11.95	25.61	-1.039	7.93e-34
ACP1	ENSG00000143727.15	106.159	50.24	1.064	1.67e-98
ACP5	ENSG00000102575.10	31.38	13.33	1.176	1.97e-23
ACPP	ENSG00000014257.15	2.71	0.85	1.004	3.79e-28
ACSL3	ENSG00000123983.13	45.911	22.05	1.025	5.09e-70
ACSL5	ENSG00000197142.10	134.019	15.07	3.071	8.96e-60
ACSM5	ENSG00000183549.10	0.1	2.13	-1.509	1.31e-97
ACSS3	ENSG00000111058.7	0.46	1.95	-1.015	3.19e-47
ACTA1	ENSG00000143632.14	0.06	2.77	-1.83	1.11e-79
ACTA2	ENSG00000107796.12	167.022	1263.84	-2.912	4.99e-53
ACTA2-AS1	ENSG00000180139.11	0.98	22.85	-3.59	1.05e-103
ACTC1	ENSG00000159251.6	0.39	2.27	-1.234	1.09e-28
ACTG1	ENSG00000184009.9	3175.13	1205.15	1.397	4.03e-51
ACTG2	ENSG00000163017.13	29.181	3895.52	-7.012	1.41e-90
ACTL10	ENSG00000182584.4	3.39	0.82	1.27	1.01e-117
ACTL6A	ENSG00000136518.16	58.02	26.729	1.09	2.19e-101
ACTN1	ENSG00000072110.13	110.468	368.979	-1.731	3.88e-17
ACTR2	ENSG00000138071.13	106.528	43.23	1.282	8.44e-80
ACTR3	ENSG00000115091.11	145.28	60.488	1.25	9.48e-66
ACVR1B	ENSG00000135503.12	22.05	10.49	1.004	9.03e-34
ACY1	ENSG00000243989.7	70.131	14.39	2.208	4.54e-52
ACY3	ENSG00000132744.7	7.12	0.96	2.051	7.84e-51
ADAM10	ENSG00000137845.14	33.321	15.26	1.078	4.21e-45
ADAM11	ENSG00000073670.13	0.08	1.58	-1.256	1.65e-74
ADAM12	ENSG00000148848.14	2.41	0.18	1.531	3.89e-75
ADAM33	ENSG00000149451.17	0.61	99.947	-5.97	2.11e-160
ADAMTS1	ENSG00000154734.14	4.11	32.549	-2.715	4.55e-90
ADAMTS10	ENSG00000142303.13	1.31	16.979	-2.96	1.1e-110
ADAMTS8	ENSG00000134917.9	0.39	6.45	-2.422	2.17e-77
ADAMTS9-AS1	ENSG00000241158.5	0.12	12.74	-3.617	4.7e-93
ADAMTS9-AS2	ENSG00000241684.5	0.06	3.23	-1.997	5.18e-105
ADAMTSL1	ENSG00000178031.15	0.78	3.49	-1.335	4.36e-92
ADAMTSL3	ENSG00000156218.12	0.24	6.58	-2.612	1.8e-82
ADAMTSL4	ENSG00000143382.13	2.52	27.38	-3.011	6.75e-129
ADAP1	ENSG00000105963.13	90.358	40.649	1.133	2.4e-40
ADARB1	ENSG00000197381.15	2.94	17.579	-2.237	1.11e-65
ADARB2	ENSG00000185736.15	0.08	1.4	-1.152	5.66e-74
ADCY2	ENSG00000078295.15	0.42	4.42	-1.932	4.62e-78
ADCY4	ENSG00000129467.13	2.86	17.34	-2.248	5.27e-101
ADCY5	ENSG00000173175.14	0.72	23.73	-3.846	4.54e-145
ADCYAP1R1	ENSG00000078549.14	0.02	3.07	-1.996	7.61e-93
ADD1	ENSG00000087274.16	69.579	147.206	-1.07	1.25e-48
ADGRA2	ENSG00000020181.17	5.93	13.61	-1.076	1.25e-22
ADGRB1	ENSG00000181790.10	0.13	1.27	-1.006	1.14e-101
ADGRB3	ENSG00000135298.13	0.03	1.72	-1.401	1.95e-85
ADGRD1	ENSG00000111452.12	0.84	7.67	-2.236	1.49e-101
ADGRE5	ENSG00000123146.19	87.039	40.641	1.08	5.36e-62
ADGRF4	ENSG00000153294.11	1.8	0.15	1.284	6.35e-73
ADGRG1	ENSG00000205336.11	101.11	18.36	2.399	8.39e-143
ADGRG5	ENSG00000159618.15	2.02	0.38	1.13	1.6e-52
ADGRL2	ENSG00000117114.19	2.79	12.26	-1.807	6.5e-82
ADGRL3	ENSG00000150471.15	0.25	1.69	-1.106	1.6e-109
ADH1B	ENSG00000196616.12	0.55	140.838	-6.516	3.75e-214
ADH1C	ENSG00000248144.5	7.69	18.26	-1.148	4.12e-17
ADHFE1	ENSG00000147576.15	0.38	19.39	-3.885	5.04e-193
ADIRF-AS1	ENSG00000272734.1	1.36	5.82	-1.531	2.9e-58
ADK	ENSG00000156110.13	29.459	10.92	1.354	7.79e-122
ADM	ENSG00000148926.9	14.69	31.21	-1.038	7.86e-22
ADM2	ENSG00000128165.8	2.88	0.28	1.6	1.8e-107
ADORA2B	ENSG00000170425.3	11.83	3.42	1.537	2.39e-33
ADRM1	ENSG00000130706.12	141.65	66.652	1.076	7.91e-79
ADSSL1	ENSG00000185100.10	1.25	4.28	-1.231	1.27e-65
AEN	ENSG00000181026.14	16.7	6.88	1.168	2.14e-81
AF001548.3	ENSG00000280429.1	0	1.11	-1.077	3.77e-61
AF064858.6	ENSG00000205622.9	2.41	0.5	1.185	8.5e-48
AF131215.9	ENSG00000269918.1	0.37	1.8	-1.031	9.67e-68
AFF3	ENSG00000144218.18	0.14	2.92	-1.782	9.74e-125
AFG3L1P	ENSG00000223959.8	8.29	17.72	-1.011	1.29e-41
AFMID	ENSG00000183077.15	41.069	15.71	1.332	4.94e-109
AGAP11	ENSG00000271880.1	0.11	1.93	-1.4	3.44e-97
AGAP4	ENSG00000188234.13	4.82	13.19	-1.286	2.42e-59
AGAP6	ENSG00000204149.9	6.04	16.44	-1.309	1.4e-54
AGAP9	ENSG00000204172.11	3.48	10.51	-1.361	7.87e-54
AGER	ENSG00000204305.13	1.92	9.88	-1.898	1.36e-89
AGMAT	ENSG00000116771.5	16.8	0.61	3.467	1.06e-103
AGPAT2	ENSG00000169692.12	116.84	46	1.326	4.01e-38
AGPAT4	ENSG00000026652.13	1.17	3.65	-1.1	1.4e-43
AGPAT5	ENSG00000155189.11	16.13	4.98	1.518	8.48e-85
AGPAT9	ENSG00000138678.10	2.6	6.28	-1.016	5.64e-40
AGR2	ENSG00000106541.11	591.649	32.421	4.148	1.53e-60
AGR3	ENSG00000173467.8	62.051	9.05	2.649	6.35e-18
AGRN	ENSG00000188157.13	39.251	16.19	1.227	2.02e-78
AGT	ENSG00000135744.7	10.8	2.97	1.572	7.64e-55
AGTR1	ENSG00000144891.17	0.09	11.07	-3.469	1.24e-107
AHCY	ENSG00000101444.12	235.273	52.109	2.153	2.46e-160
AHDC1	ENSG00000126705.13	3.67	10.85	-1.343	1.15e-49
AHNAK	ENSG00000124942.13	37.99	188.013	-2.277	1.53e-85
AHNAK2	ENSG00000185567.6	5.52	51.9	-3.02	5.47e-44
AHSA2	ENSG00000173209.22	15.38	62.348	-1.951	5.66e-63
AIF1L	ENSG00000126878.12	1.62	4.48	-1.065	4.37e-40
AIM1	ENSG00000112297.14	14.28	5.02	1.344	2.95e-29
AIM1L	ENSG00000176092.13	6.36	0.7	2.114	5.14e-52
AIMP2	ENSG00000106305.9	46.038	20.959	1.099	5.76e-85
AJUBA	ENSG00000129474.15	8.17	1.92	1.651	5.87e-128
AKAP12	ENSG00000131016.16	2.83	35.419	-3.249	3.66e-73
AKAP6	ENSG00000151320.10	0.39	3.07	-1.55	1.19e-65
AKAP8L	ENSG00000011243.17	27.27	66.16	-1.248	2.39e-45
AKR1B1	ENSG00000085662.13	17.92	44.839	-1.277	1.09e-48
AKR1C1	ENSG00000187134.12	3.05	18.09	-2.237	3.98e-75
AKR1C2	ENSG00000151632.16	3.02	15.86	-2.068	7.39e-71
AKR7A3	ENSG00000162482.4	23.051	4.47	2.136	2.9e-23
AKT3	ENSG00000117020.16	1.8	17.21	-2.701	9.96e-84
AL158801.1	ENSG00000279392.1	4.82	0.33	2.13	2.69e-138
AL162151.3	ENSG00000234648.1	566.329	260.763	1.116	0.000254
AL442127.1	ENSG00000278371.2	0	18.699	-4.3	1.34e-46
AL928768.3	ENSG00000253701.2	1.73	9.23	-1.906	3.01e-11
ALDH18A1	ENSG00000059573.8	60.9	17.08	1.776	1.48e-62
ALDH1A1	ENSG00000165092.12	25.21	125.078	-2.266	1e-60
ALDH1L1	ENSG00000144908.13	2.26	7.35	-1.357	9.58e-12
ALDH3A1	ENSG00000108602.17	4.13	1.11	1.282	5.58e-39
ALDH4A1	ENSG00000159423.16	13.84	5.1	1.283	4.75e-78
ALDH5A1	ENSG00000112294.12	7.92	3.01	1.153	7.92e-81
ALDOB	ENSG00000136872.17	9.61	0.87	2.504	4.46e-43
ALG1	ENSG00000033011.11	32.11	11.13	1.449	2.07e-119
ALG14	ENSG00000172339.9	5.87	2.19	1.107	8.38e-57
ALG1L	ENSG00000189366.9	4.68	1.1	1.435	7.78e-92
ALG3	ENSG00000214160.9	63.341	30.42	1.034	2.68e-97
ALG5	ENSG00000120697.8	61.371	22.76	1.392	6.4e-115
ALG8	ENSG00000159063.12	34.621	15.08	1.147	7.91e-111
ALOX12-AS1	ENSG00000215067.9	2.43	6.11	-1.052	3.3e-100
ALPK3	ENSG00000136383.6	0.98	4.96	-1.59	7.29e-16
ALYREF	ENSG00000183684.7	114.316	35.671	1.653	9.92e-136
AMACR	ENSG00000242110.7	39.349	8.36	2.108	2.81e-60
AMMECR1	ENSG00000101935.9	6.5	1.73	1.458	2.7e-163
AMOT	ENSG00000126016.13	7.13	2.91	1.056	2.75e-46
AMOTL1	ENSG00000166025.17	1.52	18.439	-2.948	2.18e-73
AMPH	ENSG00000078053.16	0.36	2.05	-1.165	1.1e-70
AMT	ENSG00000145020.14	7.71	36.191	-2.094	1.08e-101
AMY2B	ENSG00000240038.6	2.36	24.599	-2.93	7.95e-118
ANGPTL1	ENSG00000116194.12	0.18	25.1	-4.467	1.7e-145
ANGPTL2	ENSG00000136859.9	14.65	41.389	-1.438	2.34e-19
ANGPTL7	ENSG00000171819.4	0.02	1.42	-1.246	1.85e-64
ANK2	ENSG00000145362.16	0.71	16.68	-3.37	7.69e-115
ANK3	ENSG00000151150.20	7.63	19.91	-1.277	4.33e-74
ANKDD1A	ENSG00000166839.16	0.76	3.6	-1.386	1.14e-92
ANKEF1	ENSG00000132623.15	4.17	0.61	1.683	1.23e-135
ANKFY1	ENSG00000185722.16	8.72	19.231	-1.057	1.05e-57
ANKH	ENSG00000154122.12	65.621	14.62	2.093	8.27e-105
ANKRD12	ENSG00000101745.15	3.38	8.3	-1.086	3.2e-76
ANKRD22	ENSG00000152766.5	26.259	0.94	3.813	1.87e-111
ANKRD35	ENSG00000198483.12	0.24	3.43	-1.837	3.05e-94
ANKRD44	ENSG00000065413.16	1.69	5.77	-1.332	3.09e-72
ANKRD53	ENSG00000144031.11	0.12	1.8	-1.322	1.23e-122
ANKRD6	ENSG00000135299.16	0.75	4.62	-1.683	3.26e-76
ANKRD65	ENSG00000235098.8	0.82	6.91	-2.12	1.58e-77
ANKRD9	ENSG00000156381.8	8.52	19.74	-1.123	2.25e-62
ANKS1B	ENSG00000185046.18	0.13	2.45	-1.61	3.32e-85
ANKS4B	ENSG00000175311.6	12.75	0.95	2.818	1.96e-47
ANLN	ENSG00000011426.10	17.85	1.42	2.961	5.54e-214
ANO5	ENSG00000171714.10	0.08	1.92	-1.435	7.72e-160
ANO9	ENSG00000185101.12	54.481	15.72	1.73	3.31e-27
ANOS1	ENSG00000011201.10	1.76	0.21	1.19	2.97e-84
ANP32A	ENSG00000140350.15	130.707	59.552	1.121	3.66e-73
ANTXR2	ENSG00000163297.16	25.37	70.058	-1.43	1.76e-53
ANXA13	ENSG00000104537.16	13.59	3.83	1.595	1.21e-27
ANXA2	ENSG00000182718.16	924.48	340.355	1.439	2.36e-69
ANXA2P2	ENSG00000231991.4	20.619	3.52	2.258	1.13e-140
ANXA3	ENSG00000138772.12	77.219	21.08	1.825	3.07e-101
ANXA4	ENSG00000196975.14	206.771	50.829	2.003	3.64e-107
ANXA6	ENSG00000197043.13	53.319	143.359	-1.41	1.05e-18
ANXA8L1	ENSG00000264230.7	0.08	1.49	-1.205	2.56e-53
ANXA9	ENSG00000143412.9	3.48	1.04	1.135	9.26e-103
AOAH	ENSG00000136250.11	18.83	4.57	1.832	2.27e-41
AOC1	ENSG00000002726.19	83.4	6.94	3.41	9.41e-31
AOC3	ENSG00000131471.6	5.93	123.297	-4.165	1.03e-93
AOC4P	ENSG00000260105.6	0.06	2.13	-1.562	5.1e-73
AOX1	ENSG00000138356.13	0.63	6.43	-2.188	1.34e-97
AP000275.65	ENSG00000265590.9	3.4	1.2	1	9.89e-27
AP000347.2	ENSG00000272578.5	0.78	2.83	-1.105	2.1e-90
AP000347.4	ENSG00000234353.2	0.84	3.36	-1.245	2.51e-69
AP000349.2	ENSG00000280178.1	9.6	0.23	3.107	6.37e-136
AP000439.3	ENSG00000255774.1	4.61	0.34	2.066	4.46e-14
AP000892.6	ENSG00000280143.1	3.57	77.278	-4.098	5.76e-94
AP001347.6	ENSG00000224905.6	0.13	1.39	-1.081	3.41e-51
AP003391.1	ENSG00000281272.1	23.801	0	4.632	9.48e-52
AP003774.1	ENSG00000236935.1	11.9	1.01	2.682	2.47e-31
AP006621.5	ENSG00000255284.1	3.26	7.92	-1.066	9.28e-43
AP1M2	ENSG00000129354.11	103.299	4.05	4.368	3.74e-76
AP1S1	ENSG00000106367.13	123.57	24.05	2.314	1.98e-127
AP1S2	ENSG00000182287.13	10.3	24.07	-1.15	2.51e-29
AP1S3	ENSG00000152056.16	6	0.51	2.213	6.43e-183
AP3B2	ENSG00000103723.12	0.11	2.23	-1.541	6.48e-81
APBB1	ENSG00000166313.18	3.4	43.03	-3.323	1.33e-107
APBB3	ENSG00000113108.17	6.02	32.36	-2.249	7.05e-109
APEH	ENSG00000164062.12	122.708	56.849	1.097	6.62e-63
APEX2	ENSG00000169188.4	19.16	6.84	1.363	1.12e-118
APH1A	ENSG00000117362.12	142.576	65.172	1.118	4.14e-63
APLN	ENSG00000171388.11	2.74	0.41	1.407	3.23e-79
APLP1	ENSG00000105290.11	1.15	5.02	-1.485	1.21e-58
APMAP	ENSG00000101474.11	75.441	32.479	1.191	1.17e-78
APOBEC1	ENSG00000111701.6	5.95	0.18	2.558	1.6e-71
APOBEC3B	ENSG00000179750.15	8.22	0.98	2.219	2.13e-29
APOBR	ENSG00000184730.10	11.53	4.31	1.239	1.55e-05
APOC1	ENSG00000130208.9	52.859	10.93	2.175	5.16e-61
APOC2	ENSG00000234906.8	3.67	0.24	1.913	1.58e-103
APOC4-APOC2	ENSG00000224916.8	6.77	0.54	2.335	1.17e-96
APOD	ENSG00000189058.8	7.36	74.48	-3.175	6.95e-80
APRT	ENSG00000198931.10	218.895	90.233	1.269	1.16e-71
AQP1	ENSG00000240583.10	24.15	82.801	-1.736	3.49e-38
AQP7	ENSG00000165269.12	1.4	4.28	-1.137	4.51e-29
AQP8	ENSG00000103375.10	0.6	3.63	-1.533	7.44e-18
ARAP1-AS1	ENSG00000256007.1	2.72	0	1.895	4.98e-25
AREG	ENSG00000109321.10	75.462	5.66	3.521	6.66e-100
ARF6	ENSG00000165527.6	52.599	25.4	1.022	6.02e-46
ARFGEF3	ENSG00000112379.8	4.18	0.9	1.447	5.47e-96
ARGLU1	ENSG00000134884.13	56.5	160.551	-1.49	2.37e-41
ARHGAP10	ENSG00000071205.11	2.82	27.83	-2.916	3.33e-87
ARHGAP11A	ENSG00000198826.10	10.99	1.23	2.427	1.46e-140
ARHGAP18	ENSG00000146376.10	15.26	4.65	1.525	2.53e-108
ARHGAP23	ENSG00000275832.4	5.38	17.24	-1.515	3.2e-23
ARHGAP24	ENSG00000138639.17	1.92	5.09	-1.06	7.26e-40
ARHGAP33	ENSG00000004777.18	3.6	13.37	-1.643	1.7e-60
ARHGAP6	ENSG00000047648.21	1.08	9.24	-2.299	8.1e-61
ARHGAP8	ENSG00000241484.9	25.08	3.39	2.571	9.13e-65
ARHGDIG	ENSG00000242173.8	1.36	3.77	-1.015	1.6e-08
ARHGEF16	ENSG00000130762.14	26.319	6.22	1.92	7.46e-30
ARHGEF17	ENSG00000110237.3	4.82	47.31	-3.053	7.37e-85
ARHGEF25	ENSG00000240771.6	3.29	97.673	-4.524	1.21e-116
ARHGEF26	ENSG00000114790.12	1.29	21.75	-3.312	6.98e-97
ARHGEF26-AS1	ENSG00000243069.7	0.05	1.81	-1.42	3.9e-76
ARHGEF34P	ENSG00000204959.4	5.89	2.33	1.049	9.75e-39
ARHGEF35	ENSG00000213214.4	15.33	1.77	2.56	3.08e-58
ARHGEF37	ENSG00000183111.11	2.73	11.06	-1.693	7.1e-104
ARHGEF38	ENSG00000236699.8	3.11	0.47	1.483	2.07e-83
ARHGEF4	ENSG00000136002.16	0.98	9.25	-2.372	7.28e-53
ARHGEF5	ENSG00000050327.14	19.981	9.03	1.065	1.53e-44
ARHGEF6	ENSG00000129675.15	1.94	7.61	-1.55	2.23e-81
ARID3A	ENSG00000116017.10	7.64	2.9	1.148	2.03e-67
ARL10	ENSG00000175414.6	0.49	2.97	-1.414	2e-65
ARL14	ENSG00000179674.3	6.55	2.03	1.317	1.74e-06
ARL4D	ENSG00000175906.4	1.65	14.5	-2.548	1.15e-81
ARL6IP1	ENSG00000170540.14	166.087	45.911	1.833	1.18e-117
ARMC10	ENSG00000170632.13	45.67	18.731	1.242	5.43e-128
ARMC6	ENSG00000105676.13	25.82	10.66	1.202	1.79e-129
ARMCX1	ENSG00000126947.11	1.82	18.98	-2.825	1.33e-104
ARMCX2	ENSG00000184867.13	3.81	20.959	-2.191	4.19e-60
ARMCX4	ENSG00000196440.11	1.93	12.28	-2.18	3.92e-102
ARNT2	ENSG00000172379.18	0.82	3	-1.136	9.64e-33
ARNTL	ENSG00000133794.17	4.02	12.62	-1.44	6.76e-95
ARNTL2	ENSG00000029153.14	5.98	1.13	1.712	1.66e-105
ARPC1B	ENSG00000130429.12	239.452	104.661	1.186	1.67e-69
ARPC3	ENSG00000111229.15	345.369	166.386	1.049	3.84e-58
ARPC5	ENSG00000162704.15	155.977	74.299	1.06	2.18e-58
ARRDC4	ENSG00000140450.8	7.58	26.65	-1.688	4.76e-99
ARSD	ENSG00000006756.15	24.849	8.3	1.475	1.2e-48
ARSE	ENSG00000157399.14	37.041	3.16	3.193	2.7e-64
AS3MT	ENSG00000214435.7	0.91	3.05	-1.084	2.68e-42
ASAP3	ENSG00000088280.18	3.85	17.259	-1.913	2.71e-140
ASB2	ENSG00000100628.11	0.99	35.451	-4.195	5.08e-121
ASB5	ENSG00000164122.8	0	2.37	-1.753	5.68e-67
ASB9	ENSG00000102048.15	5.38	0.85	1.786	1.5e-122
ASCL2	ENSG00000183734.4	48.24	0.74	4.823	3.62e-171
ASF1B	ENSG00000105011.8	26.62	1.11	3.71	5.93e-143
ASIC3	ENSG00000213199.7	0.6	6.29	-2.188	3.92e-91
ASL	ENSG00000126522.16	77	32.561	1.217	1.58e-29
ASMTL-AS1	ENSG00000236017.7	3.29	11.82	-1.579	3.18e-49
ASPA	ENSG00000108381.10	0.1	1.91	-1.403	7e-131
ASPHD1	ENSG00000174939.10	6.82	1.28	1.778	1.44e-121
ASPM	ENSG00000066279.16	5.79	0.41	2.268	4.18e-166
ASS1	ENSG00000130707.17	305.684	82.429	1.878	1.55e-57
ASUN	ENSG00000064102.14	21.32	8.58	1.22	5.37e-110
ATAD2	ENSG00000156802.12	11.78	2.2	1.998	6.22e-185
ATAD3A	ENSG00000197785.13	30.9	13.89	1.099	3.13e-90
ATG16L2	ENSG00000168010.10	8.18	32.66	-1.874	3.08e-79
ATG9B	ENSG00000181652.18	3.16	0.56	1.415	2.54e-82
ATIC	ENSG00000138363.14	129.122	55.422	1.206	4.8e-106
ATN1	ENSG00000111676.14	42.57	116.888	-1.436	1.01e-46
ATOH8	ENSG00000168874.12	1.59	10.51	-2.152	3.61e-86
ATP10B	ENSG00000118322.12	34.059	1.68	3.709	2.75e-48
ATP11A	ENSG00000068650.18	13.88	5.1	1.286	2.69e-80
ATP13A2	ENSG00000159363.17	39.091	15.899	1.246	9.02e-84
ATP1A1	ENSG00000163399.15	535.186	186.043	1.519	9.49e-29
ATP1A2	ENSG00000018625.14	0.14	25.71	-4.55	2.22e-143
ATP1B1	ENSG00000143153.12	235.355	67.878	1.779	5.39e-60
ATP1B2	ENSG00000129244.8	0.22	3.79	-1.973	3.35e-100
ATP2B4	ENSG00000058668.14	9.03	124.801	-3.649	9.07e-78
ATP2C2	ENSG00000064270.12	33.73	8.9	1.811	3.64e-27
ATP5G1	ENSG00000159199.13	305.641	152.154	1.002	9.46e-32
ATP5J2	ENSG00000241468.7	693.09	298.605	1.212	2.47e-67
ATP5J2-PTCD1	ENSG00000248919.7	7.42	2.81	1.144	8.8e-112
ATP6V1F	ENSG00000128524.4	197.238	92.487	1.084	1.09e-86
ATP6V1G2	ENSG00000213760.10	0.27	2.43	-1.433	1.73e-100
ATP8B1	ENSG00000081923.10	31.811	11.26	1.42	3.65e-18
ATP8B2	ENSG00000143515.16	3.16	17.79	-2.175	1.03e-91
ATP9A	ENSG00000054793.13	28.959	13.39	1.058	1.5e-44
ATPIF1	ENSG00000130770.17	298.75	147.635	1.012	1.14e-31
AUNIP	ENSG00000127423.10	3.3	0.43	1.588	1.34e-204
AURKA	ENSG00000087586.17	31.051	2.1	3.37	7.4e-165
AURKB	ENSG00000178999.12	31.67	2.49	3.227	1.6e-114
AVIL	ENSG00000135407.10	2.62	7.18	-1.176	3.27e-62
AVL9	ENSG00000105778.17	27.119	9.63	1.403	1.26e-130
AXIN2	ENSG00000168646.12	52.841	8.47	2.507	7.9e-103
AXL	ENSG00000167601.11	5.55	29.999	-2.243	1.16e-69
AZGP1	ENSG00000160862.12	59.601	4.85	3.373	6.23e-144
AZIN1	ENSG00000155096.13	64.088	27.04	1.215	1.03e-92
B3GNT2	ENSG00000170340.10	17.45	7.89	1.053	4.95e-72
B3GNT3	ENSG00000179913.10	69.801	2.43	4.368	6.1e-78
B3GNT5	ENSG00000176597.11	13.76	4.1	1.533	3.63e-48
B3GNT8	ENSG00000177191.2	15.08	6.06	1.188	6.93e-14
B4GALNT1	ENSG00000135454.13	0.57	2.98	-1.342	2.65e-61
B4GALNT3	ENSG00000139044.10	17.421	2.89	2.243	5.35e-24
BAALC	ENSG00000164929.16	0.22	1.89	-1.244	5.02e-105
BACE2	ENSG00000182240.15	92.59	25.221	1.836	1.67e-115
BAG2	ENSG00000112208.11	2.73	18.699	-2.401	3.98e-42
BAHCC1	ENSG00000266074.8	2.98	7.17	-1.038	1.08e-55
BAIAP2L1	ENSG00000006453.13	39.821	5.04	2.757	2.67e-74
BAIAP2L2	ENSG00000128298.16	26.75	6.68	1.853	6.71e-22
BAK1	ENSG00000030110.12	34.479	15.77	1.081	2.5e-25
BAMBI	ENSG00000095739.10	7.82	2.08	1.518	1.41e-57
BARX2	ENSG00000043039.6	2.13	0.45	1.11	0.000243
BATF	ENSG00000156127.6	4.93	1.82	1.072	4.62e-40
BATF2	ENSG00000168062.9	17.43	5.31	1.546	1.19e-67
BAX	ENSG00000087088.19	165.088	66.99	1.289	1.3e-70
BBC3	ENSG00000105327.15	18.09	6.59	1.331	3.63e-99
BBOX1-AS1	ENSG00000254560.5	3.44	0	2.151	3.19e-126
BBS1	ENSG00000174483.19	10.15	22.17	-1.055	2.69e-46
BBS4	ENSG00000140463.13	5.89	13.55	-1.078	1.58e-55
BCAM	ENSG00000187244.10	12.34	27.789	-1.11	1.46e-41
BCAP31	ENSG00000185825.15	297.428	114.84	1.365	7.4e-101
BCAS1	ENSG00000064787.12	10.56	3.59	1.333	0.00256
BCHE	ENSG00000114200.9	0.17	13.93	-3.674	2.78e-110
BCL10	ENSG00000142867.12	15.87	6.1	1.249	1.91e-38
BCL11B	ENSG00000127152.17	1.86	0.37	1.062	1.2e-86
BCL2	ENSG00000171791.11	1.5	4.26	-1.073	3.89e-70
BCL2A1	ENSG00000140379.7	4.5	1.03	1.438	9.09e-36
BCL2L1	ENSG00000171552.12	96.85	35.099	1.439	7.39e-106
BCL2L12	ENSG00000126453.9	35.481	13.21	1.36	6.37e-137
BCL2L14	ENSG00000121380.12	18.05	1.5	2.93	4.7e-54
BCL2L15	ENSG00000188761.11	34.7	3.65	2.941	1.54e-36
BCL2L2	ENSG00000129473.9	16.919	53.708	-1.61	2.07e-74
BCL6	ENSG00000113916.17	6.04	43.989	-2.676	5.23e-75
BCO2	ENSG00000197580.11	0.59	3.97	-1.644	1.92e-103
BDH1	ENSG00000161267.11	56.051	18.89	1.52	1.18e-25
BEND5	ENSG00000162373.12	0.46	7.32	-2.511	5.47e-104
BEST1	ENSG00000167995.15	1.12	3.31	-1.024	8.29e-74
BEST2	ENSG00000039987.6	0.15	2.43	-1.577	2.53e-27
BEST4	ENSG00000142959.4	0.3	4.06	-1.961	1.37e-44
BEX1	ENSG00000133169.5	0.09	4.69	-2.384	9.76e-114
BEX2	ENSG00000133134.11	2.61	7.58	-1.249	3.15e-24
BEX4	ENSG00000102409.9	5.3	42.209	-2.778	2.22e-110
BGLAP	ENSG00000242252.1	0.5	2.99	-1.411	6.96e-79
BGN	ENSG00000182492.15	111.731	29.97	1.864	1.62e-36
BHMT2	ENSG00000132840.9	0.3	11.19	-3.229	3.73e-99
BID	ENSG00000015475.18	54.86	12.9	2.007	8.2e-146
BIK	ENSG00000100290.2	23.46	1.66	3.201	4.34e-86
BIRC5	ENSG00000089685.14	30.92	1.46	3.698	3.7e-136
BIVM-ERCC5	ENSG00000270181.1	1.68	0.25	1.1	6.38e-38
BLACAT1	ENSG00000281406.1	1.84	0.07	1.408	8.01e-131
BLM	ENSG00000197299.10	5.73	0.98	1.765	2.66e-144
BLNK	ENSG00000095585.16	9.86	4.22	1.057	2.92e-18
BLVRA	ENSG00000106605.10	17.701	41.22	-1.175	1.08e-12
BMP3	ENSG00000152785.6	0.09	6.72	-2.824	2.67e-167
BMP4	ENSG00000125378.15	41.151	13.73	1.517	1.11e-68
BMP6	ENSG00000153162.8	0.5	2.19	-1.089	2.2e-71
BMP7	ENSG00000101144.12	13.59	1.51	2.539	9.49e-68
BMX	ENSG00000102010.14	0.34	2.03	-1.177	4.05e-87
BNC2	ENSG00000173068.17	0.44	5.37	-2.145	1.29e-78
BNIP3	ENSG00000176171.11	5.52	16.36	-1.413	2.13e-21
BOC	ENSG00000144857.14	2.38	39.689	-3.59	1.09e-88
BOLA2	ENSG00000183336.7	21.12	6.1	1.639	6.75e-77
BOLA2B	ENSG00000169627.7	165.707	39.541	2.04	2.46e-127
BOLA3-AS1	ENSG00000225439.2	0.39	2.05	-1.134	2.19e-50
BOP1	ENSG00000261236.5	58.651	21.18	1.427	7.57e-115
BORA	ENSG00000136122.15	9.55	2.02	1.805	3.59e-141
BPNT1	ENSG00000162813.17	25.4	11.6	1.067	3.28e-31
BRCA1	ENSG00000012048.19	8.76	2.4	1.521	9.2e-141
BRCA2	ENSG00000139618.14	3.45	0.42	1.648	5.93e-175
BRCC3	ENSG00000185515.14	23.96	8.33	1.42	1.35e-122
BRI3BP	ENSG00000184992.10	16.7	1.51	2.818	9.98e-90
BRICD5	ENSG00000182685.7	2.93	10.08	-1.495	2.54e-63
BRIP1	ENSG00000136492.8	2.28	0.23	1.415	3.1e-44
BRIX1	ENSG00000113460.12	36.269	12.69	1.445	4.3e-154
BRSK1	ENSG00000160469.16	0.86	8.6	-2.368	1.13e-81
BSPRY	ENSG00000119411.10	21.41	2.56	2.654	3.36e-83
BTAF1	ENSG00000095564.13	5.96	17.62	-1.42	9.59e-65
BTBD19	ENSG00000222009.8	1.25	3.59	-1.029	1.9e-39
BTC	ENSG00000174808.11	3.42	11.08	-1.451	3.94e-44
BTF3L4P2	ENSG00000213189.5	31.029	14.64	1.034	4.94e-77
BTK	ENSG00000010671.15	1.47	4.22	-1.08	2.88e-41
BTNL9	ENSG00000165810.16	2.67	8.9	-1.432	2.77e-34
BUB1	ENSG00000169679.14	13.64	0.67	3.132	1.93e-181
BUB1B	ENSG00000156970.12	11.26	1.05	2.58	1.87e-141
BVES	ENSG00000112276.13	0.26	7.62	-2.774	5.68e-88
BVES-AS1	ENSG00000203808.10	0.02	2.15	-1.627	2.65e-82
BYSL	ENSG00000112578.9	24.849	7.02	1.688	2.88e-163
BZRAP1	ENSG00000005379.15	4.23	23.6	-2.234	2.29e-50
BZW1	ENSG00000082153.17	105.763	38.55	1.433	1.37e-84
BZW1P2	ENSG00000198406.7	13.52	4.27	1.462	7.04e-61
BZW2	ENSG00000136261.14	102.978	32.83	1.62	1.44e-140
C10orf10	ENSG00000165507.8	14.42	45.569	-1.595	3.67e-30
C10orf128	ENSG00000204161.13	2.94	9.1	-1.358	8.22e-70
C10orf2	ENSG00000107815.7	13.15	3.89	1.533	4.34e-155
C10orf54	ENSG00000107738.19	19.18	44.77	-1.181	2.94e-59
C10orf99	ENSG00000188373.4	100.301	22.659	2.098	2.2e-07
C11orf1	ENSG00000137720.7	42.759	16.3	1.339	3.47e-112
C11orf52	ENSG00000149300.9	5.94	1.98	1.22	4.47e-45
C11orf53	ENSG00000150750.6	1.4	0.18	1.024	4.01e-23
C11orf96	ENSG00000187479.5	13.16	54.518	-1.971	1.45e-52
C11orf98	ENSG00000278615.4	108.781	48.65	1.145	2.53e-77
C12orf45	ENSG00000151131.9	34	12.04	1.424	1.07e-146
C12orf49	ENSG00000111412.5	20.99	7.06	1.448	2.7e-81
C12orf75	ENSG00000235162.8	86.198	8.13	3.256	3.68e-120
C14orf132	ENSG00000227051.5	0.62	8.13	-2.495	6.34e-98
C14orf159	ENSG00000133943.20	20.031	42.641	-1.053	2.23e-55
C14orf80	ENSG00000185347.17	14.75	6.13	1.143	4.33e-61
C15orf48	ENSG00000166920.10	171.527	35.211	2.252	4.79e-14
C15orf52	ENSG00000188549.12	5.36	55.672	-3.156	1.16e-93
C15orf59	ENSG00000205363.5	0.65	5.94	-2.072	7.9e-79
C16orf45	ENSG00000166780.10	3.93	34.09	-2.831	6.44e-80
C16orf59	ENSG00000162062.14	6.68	0.83	2.069	2.07e-147
C16orf62	ENSG00000103544.14	9.2	23.441	-1.261	9.15e-65
C16orf86	ENSG00000159761.14	0.86	4.49	-1.561	1.77e-88
C16orf89	ENSG00000153446.15	0.5	5.15	-2.036	2.05e-87
C17orf49	ENSG00000258315.5	73.48	35.331	1.036	5.08e-79
C17orf53	ENSG00000125319.14	3.6	0.74	1.403	1.08e-148
C17orf96	ENSG00000273604.1	4.14	0.5	1.777	2.66e-147
C19orf24	ENSG00000228300.13	87.912	34.329	1.332	2.58e-110
C19orf33	ENSG00000167644.11	188.457	18.301	3.295	1.23e-47
C19orf45	ENSG00000198723.10	4.57	0.73	1.687	1.9e-99
C19orf48	ENSG00000167747.13	81.928	15.88	2.297	6.07e-180
C1GALT1	ENSG00000106392.10	16.64	4.61	1.653	2.5e-138
C1GALT1C1	ENSG00000171155.7	31.13	11.61	1.349	3.56e-112
C1orf106	ENSG00000163362.10	45.079	3.68	3.3	1.09e-47
C1orf112	ENSG00000000460.16	5.85	2.31	1.049	2.82e-124
C1orf116	ENSG00000182795.12	17.46	0.55	3.574	2.49e-106
C1orf123	ENSG00000162384.13	31.23	70.199	-1.143	2.17e-42
C1orf162	ENSG00000143110.11	4.12	11.77	-1.319	2.71e-45
C1orf186	ENSG00000263961.6	0.41	3.15	-1.557	6.3e-65
C1orf210	ENSG00000253313.5	18.33	1.92	2.727	2.83e-25
C1orf216	ENSG00000142686.7	4.01	10.91	-1.249	4.6e-25
C1orf228	ENSG00000198520.10	0.81	3.02	-1.151	4.39e-65
C1orf233	ENSG00000228594.3	4.35	1.17	1.302	1.46e-84
C1orf53	ENSG00000203724.10	5.81	1.52	1.434	1.32e-85
C1orf95	ENSG00000203685.9	0.09	6.08	-2.699	1.3e-92
C1QBP	ENSG00000108561.8	185.284	76.802	1.26	1.14e-71
C1QL1	ENSG00000131094.3	0.33	2.65	-1.456	1.87e-97
C1QTNF4	ENSG00000172247.3	0.09	1.71	-1.314	3.35e-89
C1QTNF7	ENSG00000163145.12	0.25	4.31	-2.087	2.16e-107
C1R	ENSG00000159403.15	77.288	176.876	-1.184	2.51e-31
C1S	ENSG00000182326.14	70.609	241.452	-1.759	1.56e-48
C2	ENSG00000166278.14	57.799	9.82	2.442	8.67e-114
C20orf166-AS1	ENSG00000174403.15	0.06	14.02	-3.825	1.68e-102
C20orf194	ENSG00000088854.12	0.66	9.02	-2.594	2.81e-103
C20orf196	ENSG00000171984.14	10.49	3.65	1.305	9.29e-115
C20orf24	ENSG00000101084.16	175.034	59.309	1.545	2.26e-94
C22orf39	ENSG00000242259.8	15.67	32.81	-1.02	3.01e-42
C2CD4A	ENSG00000198535.5	5.3	0.06	2.571	2.44e-153
C2orf15	ENSG00000273045.5	4.46	0.55	1.817	3.83e-194
C2orf40	ENSG00000119147.9	0.21	23.501	-4.34	1.32e-152
C2orf54	ENSG00000172478.17	5.8	0.35	2.333	2.48e-55
C2orf61	ENSG00000239605.8	1.71	0.09	1.314	2.15e-82
C2orf70	ENSG00000173557.14	5.1	0.26	2.275	9.15e-164
C2orf72	ENSG00000204128.5	8.72	2.56	1.449	2.4e-10
C2orf74	ENSG00000237651.6	1.73	14.86	-2.538	8.17e-90
C2orf88	ENSG00000187699.10	2.99	10.54	-1.532	2.16e-49
C3	ENSG00000125730.16	68.831	234.817	-1.756	8.76e-31
C3orf18	ENSG00000088543.14	1.5	8.02	-1.851	6.54e-83
C3orf52	ENSG00000114529.12	9.66	1.59	2.041	1.06e-57
C3orf67	ENSG00000163689.18	1.93	0.27	1.206	1.83e-83
C3orf70	ENSG00000187068.2	1.58	6.69	-1.576	3.17e-73
C3orf80	ENSG00000180044.4	0.78	3.33	-1.283	3.65e-28
C4A	ENSG00000244731.7	18.13	59.54	-1.662	6.96e-40
C4B	ENSG00000224389.8	18.15	59.091	-1.65	8.84e-38
C4BPA	ENSG00000123838.10	1.78	0.18	1.236	4.93e-40
C4BPB	ENSG00000123843.12	7.37	1.57	1.703	1.75e-41
C4orf19	ENSG00000154274.14	10.2	1.92	1.939	3.19e-20
C4orf48	ENSG00000243449.6	20.069	7.91	1.242	5.42e-31
C5orf30	ENSG00000181751.9	10.9	4.51	1.111	5.25e-10
C5orf38	ENSG00000186493.11	1.33	0.1	1.083	2.06e-45
C5orf42	ENSG00000197603.13	1.33	4.05	-1.116	7.42e-63
C5orf45	ENSG00000161010.14	9.55	30.141	-1.562	3.21e-74
C5orf56	ENSG00000197536.10	4.38	11.06	-1.165	4e-70
C6orf132	ENSG00000188112.8	27.35	2.44	3.043	2.99e-72
C6orf222	ENSG00000189325.6	8.87	0.36	2.859	2.37e-97
C6orf223	ENSG00000181577.15	12.65	0.11	3.62	6.93e-210
C6orf3	ENSG00000255389.1	0.21	1.57	-1.087	1.3e-91
C6orf49	ENSG00000278224.4	0.47	2.25	-1.145	6.47e-71
C7	ENSG00000112936.18	1.67	111.391	-5.396	1.25e-148
C8orf46	ENSG00000169085.11	0.02	3.01	-1.975	6.6e-106
C8orf76	ENSG00000189376.11	27.2	11.72	1.149	2.19e-105
C8orf88	ENSG00000253250.2	0.47	17.46	-3.651	6.58e-98
C9orf152	ENSG00000188959.9	26.711	2.68	2.913	2.78e-54
C9orf16	ENSG00000171159.4	112.836	53.171	1.071	2.13e-79
C9orf172	ENSG00000232434.2	1.9	10.34	-1.967	1.19e-97
C9orf3	ENSG00000148120.14	24.11	63.149	-1.353	9.37e-34
C9orf41	ENSG00000156017.12	8.47	3.16	1.187	1.63e-42
CA1	ENSG00000133742.13	0.36	29.86	-4.504	8.51e-38
CA11	ENSG00000063180.8	3.88	12.07	-1.421	6.74e-47
CA14	ENSG00000118298.10	0.23	1.49	-1.017	8.01e-57
CA4	ENSG00000167434.9	1.02	16.03	-3.076	2.51e-38
CA7	ENSG00000168748.13	0.31	5.92	-2.401	3.06e-39
CA9	ENSG00000107159.12	22.77	0.57	3.92	2.05e-121
CAB39L	ENSG00000102547.18	6.58	27.389	-1.905	3.8e-29
CACNA1C	ENSG00000151067.20	3.41	28.531	-2.743	7.89e-44
CACNA1H	ENSG00000196557.10	3.1	88.272	-4.445	4.09e-108
CACNA2D1	ENSG00000153956.15	0.58	7.39	-2.409	2.04e-72
CACNA2D3	ENSG00000157445.14	0.16	1.36	-1.025	1.75e-61
CACNB1	ENSG00000067191.15	2.17	7.64	-1.447	2.37e-111
CACNB2	ENSG00000165995.18	1	9.63	-2.41	1.05e-144
CACYBP	ENSG00000116161.17	95.922	37.291	1.34	1.24e-85
CADM1	ENSG00000182985.16	2.29	5.9	-1.069	4.21e-31
CADM2	ENSG00000175161.13	0.01	1.28	-1.175	1.13e-75
CADM3	ENSG00000162706.12	0.16	13.12	-3.606	1.23e-184
CADM3-AS1	ENSG00000225670.4	0.04	1.59	-1.316	1.04e-112
CADM4	ENSG00000105767.2	4.99	15.36	-1.45	9.28e-23
CADPS	ENSG00000163618.17	5.63	1.79	1.249	1.48e-41
CALB2	ENSG00000172137.18	1.12	7.32	-1.972	2.55e-53
CALCOCO1	ENSG00000012822.15	32.61	125	-1.906	1.14e-74
CALD1	ENSG00000122786.19	49.029	515.989	-3.369	1.65e-58
CALHM2	ENSG00000138172.10	6.4	15.27	-1.137	5.7e-45
CALML4	ENSG00000129007.14	75.41	16.151	2.156	1.17e-33
CALR	ENSG00000179218.13	685.255	184.055	1.891	1.41e-97
CALY	ENSG00000130643.8	0.06	2.18	-1.585	1.21e-89
CAMK1	ENSG00000134072.10	9.8	26.829	-1.366	1.19e-39
CAMK2G	ENSG00000148660.20	16.34	61.04	-1.839	1.88e-82
CAMKMT	ENSG00000143919.14	9.34	3.95	1.063	3.17e-125
CAMSAP3	ENSG00000076826.9	20.31	2.84	2.472	7.23e-46
CAMTA2	ENSG00000108509.20	20.98	54.59	-1.339	5.09e-84
CAND2	ENSG00000144712.11	0.23	4.1	-2.052	1.18e-100
CANT1	ENSG00000171302.16	91.899	18.74	2.235	4.49e-56
CAP2	ENSG00000112186.11	1.66	14.07	-2.502	2.63e-61
CAPG	ENSG00000042493.15	210.853	35.089	2.553	3.41e-117
CAPN12	ENSG00000182472.8	7.4	1.8	1.585	9.39e-46
CAPN3	ENSG00000092529.22	2.86	15.25	-2.074	1.58e-94
CAPN5	ENSG00000149260.14	42.801	19.64	1.086	2.31e-05
CAPN8	ENSG00000203697.11	28.33	5.23	2.235	5.47e-22
CAPRIN1	ENSG00000135387.19	101.651	45.889	1.13	5.7e-95
CAPRIN2	ENSG00000110888.17	4.81	15.96	-1.546	7.18e-65
CAPS	ENSG00000105519.12	8.26	17.93	-1.032	6.46e-14
CARHSP1	ENSG00000153048.10	89.393	36.151	1.283	8.04e-91
CARTPT	ENSG00000164326.4	0.04	3.87	-2.227	5.38e-49
CASC19	ENSG00000254166.1	1.57	0	1.362	9.09e-125
CASC21	ENSG00000253929.1	3.15	0	2.053	2.02e-102
CASC5	ENSG00000137812.19	3.97	0.43	1.797	1.91e-134
CASC9	ENSG00000249395.2	7.21	0.28	2.681	2.46e-95
CASD1	ENSG00000127995.16	6.11	13.7	-1.048	6.73e-78
CASK	ENSG00000147044.20	33.581	7.9	1.958	1.7e-137
CASP2	ENSG00000106144.19	18.05	8.18	1.053	1.86e-103
CASP3	ENSG00000164305.17	24.96	11.64	1.038	4.68e-50
CASP5	ENSG00000137757.10	3.6	1.27	1.019	0.0016
CASP6	ENSG00000138794.9	47.379	17.64	1.376	1.49e-45
CASP8	ENSG00000064012.21	21.159	9.34	1.1	1.63e-63
CASQ1	ENSG00000143318.12	0.08	1.29	-1.084	8.32e-74
CASQ2	ENSG00000118729.11	0.11	22.68	-4.415	3.43e-102
CASZ1	ENSG00000130940.14	7.42	16.79	-1.079	1.13e-62
CAV1	ENSG00000105974.11	15.26	158.902	-3.298	3.41e-81
CAV2	ENSG00000105971.14	8.26	33.279	-1.888	7.84e-40
CBFA2T3	ENSG00000129993.14	0.98	4.44	-1.458	8.31e-41
CBFB	ENSG00000067955.13	30.98	10.05	1.533	5.33e-156
CBLC	ENSG00000142273.10	43.77	2.78	3.566	1.11e-60
CBX2	ENSG00000173894.10	4.5	0.48	1.894	4.11e-150
CBX3	ENSG00000122565.18	182.556	60.58	1.576	1.94e-141
CBX4	ENSG00000141582.14	18.83	6.41	1.42	6.3e-127
CBX6	ENSG00000183741.11	4.74	23.84	-2.114	4.18e-59
CBX7	ENSG00000100307.12	6.69	55.299	-2.872	6.72e-120
CBX8	ENSG00000141570.10	8.75	1.95	1.725	1.29e-201
CC2D2A	ENSG00000048342.15	3.5	13.13	-1.651	1.15e-53
CCAT1	ENSG00000247844.1	4.66	0.02	2.472	1.97e-197
CCBE1	ENSG00000183287.13	0.13	7.88	-2.974	1.54e-93
CCDC102A	ENSG00000135736.5	3.32	8.4	-1.122	3.89e-30
CCDC106	ENSG00000173581.7	3.76	11.73	-1.419	2.58e-64
CCDC107	ENSG00000159884.11	21.591	68.119	-1.613	1.63e-66
CCDC113	ENSG00000103021.9	2.76	0.71	1.137	2.34e-123
CCDC13	ENSG00000244607.5	0.27	2.02	-1.25	7.63e-119
CCDC130	ENSG00000104957.13	19.41	49.411	-1.304	2.16e-61
CCDC136	ENSG00000128596.16	1	18.661	-3.297	6.53e-76
CCDC138	ENSG00000163006.11	3.4	1.05	1.102	1.98e-141
CCDC146	ENSG00000135205.14	2.84	9.35	-1.43	2.46e-71
CCDC152	ENSG00000198865.9	0.56	2.57	-1.194	2.8e-61
CCDC154	ENSG00000197599.12	0.2	1.45	-1.03	4.18e-62
CCDC159	ENSG00000183401.11	14.4	39.7	-1.402	4.12e-83
CCDC167	ENSG00000198937.8	30.091	13.12	1.139	1.68e-79
CCDC170	ENSG00000120262.9	1.73	0.2	1.186	1.92e-71
CCDC176	ENSG00000119636.15	1.52	5.21	-1.301	2.37e-70
CCDC180	ENSG00000197816.13	0.45	3.64	-1.678	1.33e-98
CCDC34	ENSG00000109881.16	17.6	3.92	1.919	6.49e-167
CCDC51	ENSG00000164051.13	20.629	9.16	1.09	1.51e-114
CCDC58	ENSG00000160124.9	45.019	16.97	1.357	1.36e-114
CCDC64	ENSG00000135127.11	7.96	2.32	1.432	9.09e-94
CCDC64B	ENSG00000162069.14	22.441	5.17	1.926	4.97e-22
CCDC69	ENSG00000198624.12	4.97	93.909	-3.991	3.25e-117
CCDC80	ENSG00000091986.15	11.04	38.821	-1.726	2.1e-30
CCDC84	ENSG00000186166.8	10.19	27.42	-1.345	1.71e-56
CCDC86	ENSG00000110104.11	32.651	11.39	1.441	6.27e-123
CCDC88A	ENSG00000115355.15	1.68	6.76	-1.534	1.49e-62
CCK	ENSG00000187094.11	0.04	1.41	-1.212	9.55e-33
CCL11	ENSG00000172156.3	2.72	15.83	-2.178	8.92e-46
CCL13	ENSG00000181374.7	1.18	3.61	-1.08	2.22e-13
CCL14	ENSG00000276409.4	0.72	29.321	-4.14	5.06e-117
CCL15	ENSG00000275718.1	15.39	1.73	2.586	1.38e-26
CCL18	ENSG00000275385.1	13	1.48	2.497	4.14e-40
CCL2	ENSG00000108691.9	17.53	44.421	-1.294	2.48e-23
CCL20	ENSG00000115009.11	65.208	1.33	4.829	1.82e-111
CCL21	ENSG00000137077.7	13.46	54.981	-1.953	3.52e-36
CCL23	ENSG00000274736.4	0.3	2.24	-1.317	3.12e-57
CCL24	ENSG00000106178.6	40.47	1.09	4.31	3.58e-105
CCL3	ENSG00000277632.1	7.73	1.59	1.753	7.61e-55
CCL3L3	ENSG00000276085.1	2.21	0.39	1.208	1.02e-37
CCL4	ENSG00000275302.1	7.57	2.5	1.292	1.53e-37
CCL4L2	ENSG00000276070.4	5.58	0.74	1.919	4.61e-62
CCL5	ENSG00000271503.5	13.07	5.03	1.222	2.21e-16
CCM2L	ENSG00000101331.15	0.85	2.75	-1.019	9.33e-76
CCNA2	ENSG00000145386.9	22.34	2.92	2.574	1.61e-153
CCNB1	ENSG00000134057.14	77.139	4.78	3.757	4.03e-157
CCNB2	ENSG00000157456.7	32.68	1.9	3.538	7.34e-135
CCND1	ENSG00000110092.3	69.468	13.43	2.288	3.22e-157
CCNE1	ENSG00000105173.13	8.34	2.97	1.234	4.61e-107
CCNE2	ENSG00000175305.16	4.26	1.29	1.2	1.19e-99
CCNF	ENSG00000162063.12	8.46	1	2.242	2.38e-190
CCNL1	ENSG00000163660.11	34.099	89.921	-1.373	4.87e-53
CCNL2	ENSG00000221978.11	48.03	172.182	-1.821	4.93e-56
CCNO	ENSG00000152669.8	6.2	0.16	2.634	1.43e-189
CCR10	ENSG00000184451.5	0.25	3.14	-1.728	9.46e-143
CCR6	ENSG00000112486.14	1.22	0.1	1.013	9.52e-57
CCRL2	ENSG00000121797.9	9.63	2.55	1.582	1.97e-48
CCSER1	ENSG00000184305.14	3.01	0.9	1.078	1.18e-59
CCT2	ENSG00000166226.12	136.939	60.459	1.166	1.07e-67
CCT3	ENSG00000163468.14	242.728	98.318	1.295	5.4e-96
CCT5	ENSG00000150753.11	238.508	74.889	1.658	9.21e-119
CCT6A	ENSG00000146731.10	185.85	79.831	1.209	1.54e-89
CCT6P1	ENSG00000228409.5	2.69	6.55	-1.033	6.9e-34
CCT7	ENSG00000135624.15	232.856	103.17	1.167	9.74e-83
CCT8	ENSG00000156261.12	152.249	66.921	1.174	1.81e-91
CD109	ENSG00000156535.13	0.99	3.45	-1.161	1.45e-16
CD163	ENSG00000177575.12	6.97	39.341	-2.34	1.42e-52
CD164	ENSG00000135535.14	201.578	98.393	1.027	3.04e-38
CD2	ENSG00000116824.4	4.98	1.96	1.015	2.24e-17
CD24	ENSG00000272398.5	706.77	47.57	3.865	1.79e-47
CD24P4	ENSG00000185275.6	1.91	0	1.541	7.93e-28
CD27-AS1	ENSG00000215039.6	25.55	59.908	-1.198	1.68e-40
CD276	ENSG00000103855.17	57.15	26.859	1.062	8.55e-65
CD2AP	ENSG00000198087.7	24.261	8.25	1.449	5.8e-49
CD300LG	ENSG00000161649.12	0.01	1.03	-1.007	5.49e-56
CD320	ENSG00000167775.10	86.431	37.569	1.181	2.49e-69
CD33	ENSG00000105383.14	1.22	4.11	-1.203	2.33e-43
CD34	ENSG00000174059.16	10.75	26.19	-1.21	3.77e-38
CD36	ENSG00000135218.17	2.62	22.55	-2.702	6.81e-99
CD3D	ENSG00000167286.9	7.18	2.37	1.279	1.8e-19
CD3EAP	ENSG00000117877.10	10.03	1.84	1.957	3.32e-174
CD44	ENSG00000026508.16	151.88	49.381	1.601	3.94e-74
CD46	ENSG00000117335.18	174.816	71.391	1.28	5.41e-97
CD47	ENSG00000196776.14	89.102	32.381	1.433	6.74e-107
CD5	ENSG00000110448.10	2.06	0.46	1.068	2.81e-39
CD55	ENSG00000196352.13	65.258	22.579	1.491	8.27e-63
CD68	ENSG00000129226.13	92.699	34.301	1.408	7.99e-37
CD82	ENSG00000085117.11	44.139	15.519	1.45	4.52e-66
CD8B	ENSG00000172116.21	2.58	0.79	1	1.99e-26
CD99L2	ENSG00000102181.19	9.88	27.82	-1.405	1.25e-43
CDA	ENSG00000158825.5	12.37	5.43	1.056	1.56e-08
CDC123	ENSG00000151465.13	70.761	34.13	1.031	4.02e-94
CDC20	ENSG00000117399.13	55.989	2.34	4.093	8.07e-129
CDC25A	ENSG00000164045.11	7.01	0.5	2.417	1.02e-165
CDC25C	ENSG00000158402.18	5.88	0.28	2.426	1.27e-171
CDC42BPG	ENSG00000171219.8	6.99	1.2	1.861	2.04e-20
CDC42EP3	ENSG00000163171.7	8.34	20.8	-1.223	1.53e-37
CDC42EP5	ENSG00000167617.2	115.088	44.249	1.359	2.79e-19
CDC42SE2	ENSG00000158985.13	32.41	13.97	1.158	7.85e-35
CDC45	ENSG00000093009.9	13.57	0.88	2.954	3.57e-148
CDC6	ENSG00000094804.9	15.7	0.53	3.448	2.95e-183
CDCA2	ENSG00000184661.13	4.47	0.3	2.073	1.67e-145
CDCA3	ENSG00000111665.11	29.431	4.26	2.532	3.25e-153
CDCA4	ENSG00000170779.10	14.28	3.95	1.626	1.21e-172
CDCA5	ENSG00000146670.9	23.14	1.46	3.295	5.56e-174
CDCA7	ENSG00000144354.13	66.652	3.39	3.946	6.35e-132
CDCA8	ENSG00000134690.10	22.899	1.44	3.292	2.86e-137
CDCP1	ENSG00000163814.7	19.58	1.66	2.952	9.74e-68
CDH1	ENSG00000039068.18	167.787	6.53	4.486	5.49e-71
CDH11	ENSG00000140937.13	16.16	6.45	1.204	1.51e-29
CDH17	ENSG00000079112.9	182.606	12.64	3.751	2.3e-45
CDH19	ENSG00000071991.8	0.03	6.91	-2.941	5.98e-116
CDH2	ENSG00000170558.8	0.44	1.98	-1.049	1.44e-30
CDH3	ENSG00000062038.13	47.609	0.27	5.258	0
CDHR1	ENSG00000148600.14	18.63	7.03	1.29	0.000151
CDHR2	ENSG00000074276.10	9.47	2.31	1.661	1.94e-05
CDHR3	ENSG00000128536.15	2.66	6.74	-1.08	1.97e-50
CDHR5	ENSG00000099834.18	28.281	11.42	1.237	3.44e-05
CDIP1	ENSG00000089486.16	5.31	18.17	-1.603	1.91e-69
CDK1	ENSG00000170312.15	41.769	2.45	3.632	1.07e-164
CDK11A	ENSG00000008128.22	26.72	62.53	-1.197	2.55e-39
CDK2	ENSG00000123374.10	34.31	16.64	1.001	3.12e-65
CDK20	ENSG00000156345.17	2.75	7.78	-1.227	1.41e-105
CDK3	ENSG00000250506.6	3.17	8.7	-1.218	6.83e-69
CDK4	ENSG00000135446.16	157.531	53.16	1.549	2.32e-126
CDK5	ENSG00000164885.12	19.64	6.94	1.378	1.36e-145
CDK7	ENSG00000134058.10	31.01	13	1.193	2.58e-137
CDKL1	ENSG00000100490.9	2.2	6.76	-1.278	3.96e-65
CDKN1C	ENSG00000129757.12	6.09	27.01	-1.982	5.87e-60
CDKN2A	ENSG00000147889.16	5.12	1.23	1.456	5.08e-63
CDKN2B-AS1	ENSG00000240498.6	0.23	2.34	-1.441	1.49e-37
CDKN3	ENSG00000100526.19	34.871	2.68	3.285	9.5e-171
CDO1	ENSG00000129596.4	0.21	2.62	-1.581	8.04e-77
CDON	ENSG00000064309.14	1.2	6.88	-1.841	1.23e-42
CDRT4	ENSG00000239704.10	0.86	6.39	-1.99	2.55e-69
CDS1	ENSG00000163624.5	12.49	0.95	2.79	4.13e-56
CDT1	ENSG00000167513.8	23.23	1.3	3.397	1.13e-151
CDX1	ENSG00000113722.16	178.044	12.1	3.773	8.48e-45
CDX2	ENSG00000165556.9	134.782	7.68	3.967	1.08e-46
CEACAM1	ENSG00000079385.21	76.749	10.85	2.714	1.12e-20
CEACAM19	ENSG00000186567.12	2.33	6.48	-1.168	9.59e-53
CEACAM5	ENSG00000105388.14	1586.9	27.971	5.776	1.52e-70
CEACAM6	ENSG00000086548.8	488.359	4.06	6.596	8.47e-107
CEBPA	ENSG00000245848.2	25.569	5.7	1.988	3.38e-37
CEBPD	ENSG00000221869.4	15.76	63.149	-1.936	2.01e-72
CEL	ENSG00000170835.13	7.49	2.29	1.368	4.64e-25
CELA3A	ENSG00000142789.19	0	1.84	-1.506	7.97e-51
CELF3	ENSG00000159409.14	0.25	1.61	-1.062	3.86e-29
CELF6	ENSG00000140488.14	0.3	4.78	-2.153	4.47e-129
CELP	ENSG00000170827.9	7.6	0.21	2.829	8.42e-56
CELSR1	ENSG00000075275.16	7.68	0.9	2.192	1e-163
CELSR3	ENSG00000008300.14	4.29	1.04	1.375	4.4e-94
CEMIP	ENSG00000103888.15	24.04	0.77	3.822	3.64e-222
CEMP1	ENSG00000205923.3	2.06	5.93	-1.179	1.4e-50
CEND1	ENSG00000184524.5	0.17	1.85	-1.284	2.47e-74
CENPA	ENSG00000115163.14	13.24	0.69	3.075	2.32e-188
CENPE	ENSG00000138778.11	3.01	0.49	1.428	2.09e-156
CENPF	ENSG00000117724.12	29.07	2.03	3.311	5.09e-123
CENPH	ENSG00000153044.9	14.45	2.67	2.074	5.84e-198
CENPI	ENSG00000102384.13	3.78	0.62	1.561	6.6e-177
CENPK	ENSG00000123219.12	11.42	1.41	2.366	4.42e-127
CENPL	ENSG00000120334.15	5.03	1.63	1.197	8.5e-145
CENPM	ENSG00000100162.14	24.45	2.54	2.846	2.36e-90
CENPN	ENSG00000166451.13	26.469	3.17	2.72	9.3e-200
CENPO	ENSG00000138092.10	8.18	2.52	1.383	5.66e-132
CENPP	ENSG00000188312.13	4.54	1.4	1.207	1.22e-127
CENPT	ENSG00000102901.12	16.66	53.91	-1.637	4.4e-72
CENPU	ENSG00000151725.11	16.06	2.26	2.388	6.83e-128
CENPV	ENSG00000166582.9	54.738	24.06	1.153	2.6e-54
CENPW	ENSG00000203760.8	45.169	6.26	2.669	3.66e-183
CEP126	ENSG00000110318.13	1	3.12	-1.043	2.53e-69
CEP55	ENSG00000138180.15	17.97	0.76	3.43	6.52e-202
CEP72	ENSG00000112877.7	6.3	1.8	1.382	2.97e-139
CEP85L	ENSG00000111860.13	0.37	1.94	-1.102	2.03e-100
CEP95	ENSG00000258890.6	15.19	33.011	-1.071	1.73e-37
CERS1	ENSG00000223802.7	0.12	1.42	-1.112	1.24e-68
CERS4	ENSG00000090661.11	2.23	14.13	-2.228	6.85e-68
CERS6	ENSG00000172292.14	23.75	4.71	2.116	1.71e-126
CERS6-AS1	ENSG00000227617.8	27.71	9.91	1.396	1.76e-36
CES1	ENSG00000198848.12	6.15	58.969	-3.068	6.77e-47
CES4A	ENSG00000172824.14	2.03	5.24	-1.042	1.75e-37
CFAP44	ENSG00000206530.8	2.7	7.8	-1.25	7.06e-58
CFB	ENSG00000243649.8	69.478	21.299	1.66	3.1e-62
CFD	ENSG00000197766.7	9.65	162.005	-3.936	1.74e-128
CFH	ENSG00000000971.15	6.62	19.9	-1.456	1.1e-49
CFL1	ENSG00000172757.12	1444.34	680.522	1.085	4.78e-36
CFL2	ENSG00000165410.14	5.23	71.828	-3.547	1.15e-87
CFTR	ENSG00000001626.14	41.131	2.61	3.545	8.7e-49
CGN	ENSG00000143375.14	31.04	5.49	2.304	4.32e-20
CGREF1	ENSG00000138028.14	21.19	1.12	3.388	1.67e-202
CH17-258A22.4	ENSG00000274615.1	1.02	4.97	-1.563	1.1e-40
CH17-472G23.4	ENSG00000275131.1	0.56	3.77	-1.612	4.53e-109
CH507-513H4.5	ENSG00000281383.1	2.17	0.31	1.275	6.95e-61
CHAC1	ENSG00000128965.11	6.59	1.3	1.722	4.32e-92
CHAC2	ENSG00000143942.4	4.05	1.35	1.104	4.19e-64
CHADL	ENSG00000100399.15	1.27	5.38	-1.491	4.65e-53
CHAF1A	ENSG00000167670.15	15.05	4.54	1.535	2.05e-127
CHAF1B	ENSG00000159259.7	4.73	0.94	1.562	1.88e-174
CHCHD2	ENSG00000106153.12	494.833	237.535	1.056	1.96e-66
CHCHD6	ENSG00000159685.10	20.29	9.37	1.038	2.55e-80
CHD3	ENSG00000170004.16	23.11	71.759	-1.593	1.72e-64
CHDH	ENSG00000016391.10	11.18	1.61	2.222	4.62e-62
CHEK1	ENSG00000149554.12	18.12	2.5	2.45	1.93e-192
CHEK2	ENSG00000183765.20	16.731	5.66	1.413	2.56e-114
CHFR	ENSG00000072609.17	8.46	19.419	-1.11	8.25e-71
CHGA	ENSG00000100604.12	0.51	12.41	-3.151	6.38e-50
CHGB	ENSG00000089199.9	0.25	2.39	-1.439	3.66e-37
CHI3L1	ENSG00000133048.12	14.27	1.34	2.706	3.73e-45
CHID1	ENSG00000177830.17	78.809	37.08	1.068	4.68e-97
CHKB	ENSG00000100288.19	21.88	66.091	-1.552	6.08e-64
CHL1	ENSG00000134121.9	0.44	6.38	-2.358	2.74e-114
CHL1-AS2	ENSG00000224318.5	0.04	1.69	-1.371	5.75e-95
CHMP4C	ENSG00000164695.4	27.59	1.32	3.623	2.66e-107
CHPF	ENSG00000123989.13	71.312	16.9	2.014	2.89e-162
CHRD	ENSG00000090539.15	1.11	8.07	-2.104	7.53e-95
CHRDL1	ENSG00000101938.14	0.88	32.5	-4.155	1.8e-112
CHRDL2	ENSG00000054938.15	1.66	13.85	-2.481	2.71e-23
CHRM2	ENSG00000181072.11	0.02	11.87	-3.657	2.19e-79
CHRNA3	ENSG00000080644.15	0.43	4.66	-1.985	1.43e-78
CHRNA5	ENSG00000169684.13	6.18	1.57	1.482	8.9e-112
CHST10	ENSG00000115526.10	0.83	3.67	-1.352	3.66e-41
CHST15	ENSG00000182022.17	3.22	11.71	-1.591	2.04e-57
CHST3	ENSG00000122863.5	1.51	7.82	-1.813	8.23e-43
CIART	ENSG00000159208.15	0.83	9.16	-2.473	1.47e-69
CICP14	ENSG00000281490.1	2.86	7.91	-1.207	1.98e-53
CIDEB	ENSG00000136305.11	3.08	9.14	-1.313	9.32e-70
CIDEC	ENSG00000187288.10	1.16	4.94	-1.459	7.39e-24
CILP	ENSG00000138615.5	0.27	9.82	-3.091	1.73e-111
CIPC	ENSG00000198894.7	7.84	18.6	-1.149	7.47e-85
CIRBP	ENSG00000099622.13	141.376	383.477	-1.433	6.94e-51
CIRH1A	ENSG00000141076.17	33.7	16.14	1.018	1.2e-73
CISD2	ENSG00000145354.9	25.01	9.19	1.352	4.51e-120
CITED2	ENSG00000164442.9	17.97	57.039	-1.613	1.56e-82
CITED4	ENSG00000179862.6	5.46	12.75	-1.09	1.67e-11
CKAP2	ENSG00000136108.14	21.06	3.21	2.39	2.82e-199
CKAP2L	ENSG00000169607.12	5.23	0.27	2.294	7.87e-196
CKAP4	ENSG00000136026.13	47.379	22.259	1.057	2.07e-57
CKB	ENSG00000166165.12	293.211	1420.32	-2.272	2.41e-41
CKLF	ENSG00000217555.12	67.878	22.031	1.581	7.87e-116
CKM	ENSG00000104879.4	0.11	2.96	-1.835	5.58e-86
CKMT1A	ENSG00000223572.9	51.331	8.31	2.491	9.99e-26
CKMT1B	ENSG00000237289.9	55.51	9.23	2.466	1.54e-27
CKS1B	ENSG00000173207.12	115.623	30.239	1.9	1.42e-152
CKS1BP3	ENSG00000268942.2	9.56	0	3.401	1.12e-177
CKS2	ENSG00000123975.4	148.343	11.89	3.534	3.25e-156
CLASRP	ENSG00000104859.14	28.499	79.55	-1.449	2.78e-66
CLCA1	ENSG00000016490.15	6.1	15.02	-1.174	0.00361
CLCA4	ENSG00000016602.9	0.45	8	-2.634	7.38e-23
CLCN3	ENSG00000109572.13	32.581	10.73	1.517	1.01e-73
CLCN6	ENSG00000011021.21	3.14	11.09	-1.546	1.82e-100
CLDN1	ENSG00000163347.5	31.939	0.47	4.486	1.29e-276
CLDN11	ENSG00000013297.10	0.43	4.73	-2.002	5.09e-84
CLDN12	ENSG00000157224.15	33.52	12.55	1.349	4.25e-118
CLDN2	ENSG00000165376.10	45.972	0.09	5.429	3.97e-166
CLDN3	ENSG00000165215.6	292.46	16.36	4.079	1.05e-43
CLDN4	ENSG00000189143.9	517.171	19.37	4.669	6.34e-63
CLDN5	ENSG00000184113.9	3.78	40.129	-3.105	6.51e-139
CLDN7	ENSG00000181885.18	287.356	44.919	2.651	6.33e-31
CLEC10A	ENSG00000132514.13	1.07	6.64	-1.884	2.13e-86
CLEC14A	ENSG00000176435.6	4.2	9.43	-1.004	1.05e-41
CLEC2B	ENSG00000110852.4	2.39	6.38	-1.122	2.76e-54
CLEC2D	ENSG00000069493.14	1.72	5.27	-1.205	1.2e-64
CLEC3B	ENSG00000163815.5	5.01	43.269	-2.881	3.99e-127
CLIC1	ENSG00000213719.8	762.397	218.682	1.797	3.13e-108
CLIC2	ENSG00000155962.12	2.13	5.54	-1.063	5.19e-46
CLIC3	ENSG00000169583.12	4.09	1.25	1.178	1.23e-61
CLIC4	ENSG00000169504.14	27.1	86.918	-1.646	2.08e-33
CLIP1	ENSG00000130779.19	14.38	35.28	-1.238	4.26e-30
CLIP3	ENSG00000105270.14	2.79	37.759	-3.354	1.2e-93
CLIP4	ENSG00000115295.19	0.84	14.85	-3.107	3.64e-120
CLK1	ENSG00000013441.15	36.241	118.217	-1.679	1.89e-60
CLK2	ENSG00000176444.18	22.07	45.439	-1.009	4.14e-34
CLK4	ENSG00000113240.12	5.71	21.04	-1.716	2.04e-95
CLMP	ENSG00000166250.11	2.04	25.53	-3.125	1.41e-97
CLN6	ENSG00000128973.11	39.461	13.65	1.466	4.85e-125
CLNS1A	ENSG00000074201.8	122.776	51.31	1.243	1.56e-109
CLPB	ENSG00000162129.12	11.2	3.81	1.343	1.36e-132
CLPS	ENSG00000137392.9	0	2.31	-1.727	6.62e-52
CLRN3	ENSG00000180745.4	51.299	4.51	3.247	7.88e-42
CLSPN	ENSG00000092853.13	3.08	0.24	1.718	1.3e-132
CLU	ENSG00000120885.19	56.281	744.123	-3.701	3.1e-83
CMA1	ENSG00000092009.10	0.05	1.15	-1.034	1.69e-44
CMAHP	ENSG00000168405.14	3.08	21.58	-2.468	4.23e-122
CMPK1	ENSG00000162368.13	110.767	54.81	1.002	3.16e-53
CMSS1	ENSG00000184220.10	31.36	15.04	1.013	1.32e-70
CMTM4	ENSG00000183723.12	29.8	6.89	1.965	3.63e-44
CMTM5	ENSG00000166091.19	0.03	2.2	-1.635	7.18e-93
CMTM6	ENSG00000091317.7	43.251	17.01	1.297	6.32e-107
CMTM7	ENSG00000153551.13	24.271	6.57	1.739	2.58e-104
CMTM8	ENSG00000170293.8	15.76	3.14	2.017	1.63e-158
CMYA5	ENSG00000164309.14	0.14	2.25	-1.511	3.64e-85
CNDP2	ENSG00000133313.14	97.558	48.17	1.003	2.25e-32
CNGA3	ENSG00000144191.11	0.04	1.46	-1.242	9.62e-66
CNIH1	ENSG00000100528.11	105.36	51.89	1.008	1.43e-54
CNKSR1	ENSG00000142675.17	18.64	6.33	1.422	5.6e-23
CNN1	ENSG00000130176.7	15.11	1219.27	-6.243	5.1e-88
CNN2	ENSG00000064666.14	124.663	55.372	1.157	5.17e-79
CNNM4	ENSG00000158158.11	17.41	5.85	1.426	6.64e-14
CNPY2	ENSG00000257727.5	154.835	65.48	1.229	7.16e-107
CNPY3	ENSG00000137161.16	51.421	23.92	1.073	2.84e-95
CNR1	ENSG00000118432.12	0.06	5.67	-2.654	2.65e-135
CNRIP1	ENSG00000119865.8	2.41	15.14	-2.243	1.76e-109
CNTD2	ENSG00000105219.8	2.42	0.3	1.395	5.35e-83
CNTFR	ENSG00000122756.14	0.12	5.93	-2.629	8e-136
CNTN1	ENSG00000018236.14	0.14	1.67	-1.228	2.74e-65
CNTN3	ENSG00000113805.8	0.14	2.58	-1.651	3.14e-92
CNTN4	ENSG00000144619.14	0.57	2.55	-1.177	1.19e-80
CNTNAP1	ENSG00000108797.11	1.69	13.56	-2.436	2.15e-65
CNTNAP2	ENSG00000174469.17	2.2	0.57	1.027	4.79e-47
CNTNAP3	ENSG00000106714.17	0.12	2.95	-1.818	1.1e-90
CNTNAP3B	ENSG00000154529.14	0.28	9.4	-3.022	1.2e-105
COA4	ENSG00000181924.6	80.192	39.151	1.016	9.08e-79
COA6	ENSG00000168275.14	51.969	23.221	1.129	6.96e-96
COA7	ENSG00000162377.5	12.3	4.59	1.251	4.1e-121
COL10A1	ENSG00000123500.9	8.35	0.03	3.182	2.36e-107
COL11A1	ENSG00000060718.18	8.61	0.37	2.81	2.07e-105
COL14A1	ENSG00000187955.11	7.24	18.79	-1.264	3.79e-29
COL16A1	ENSG00000084636.17	16.88	59.371	-1.756	1.45e-36
COL17A1	ENSG00000065618.16	27.5	1.66	3.421	2.8e-30
COL21A1	ENSG00000124749.16	0.36	7.04	-2.564	4.79e-85
COL24A1	ENSG00000171502.14	0.19	2.39	-1.51	8.61e-55
COL28A1	ENSG00000215018.9	0.62	7.22	-2.343	4.46e-94
COL4A2	ENSG00000134871.17	75.389	182.986	-1.268	4.29e-08
COL4A5	ENSG00000188153.12	0.65	3.4	-1.415	1.85e-79
COL5A3	ENSG00000080573.6	3.46	9.75	-1.269	1.25e-30
COL6A1	ENSG00000142156.14	78.058	757.866	-3.263	4.99e-58
COL6A2	ENSG00000142173.14	102.273	857.087	-3.055	4.52e-70
COL6A3	ENSG00000163359.15	53.411	113.369	-1.072	3.23e-08
COLEC12	ENSG00000158270.11	0.72	5.1	-1.826	9.33e-75
COLGALT2	ENSG00000198756.10	0.15	1.41	-1.067	7.74e-29
COLQ	ENSG00000206561.12	0.46	2.32	-1.185	4.49e-85
COMP	ENSG00000105664.10	3.32	0.41	1.615	1.95e-37
COMT	ENSG00000093010.11	159.675	75.128	1.078	8.39e-68
COMTD1	ENSG00000165644.10	34.939	15.48	1.125	1.76e-25
COPG2	ENSG00000158623.14	17.629	7.87	1.071	2.09e-58
COPZ1	ENSG00000111481.9	147.461	56.371	1.372	4.48e-108
COPZ2	ENSG00000005243.9	7.23	44.2	-2.457	1.91e-50
COQ10A	ENSG00000135469.13	3.96	9.84	-1.128	4.57e-58
COQ2	ENSG00000173085.13	13.75	5.49	1.184	4.47e-63
CORO2A	ENSG00000106789.12	12.71	1.87	2.256	8.55e-40
CORO2B	ENSG00000103647.12	0.26	3.24	-1.751	3.99e-105
CORO6	ENSG00000167549.18	0.28	28.61	-4.532	1.48e-150
COX16	ENSG00000133983.14	53.12	24.849	1.066	2.96e-84
COX7A1	ENSG00000161281.10	15.38	93.422	-2.527	7.08e-51
COX7CP1	ENSG00000235957.1	0	6.85	-2.973	9.23e-100
CP	ENSG00000047457.13	0.72	8.26	-2.429	8.06e-93
CPA1	ENSG00000091704.9	0	1.9	-1.536	6.94e-54
CPA3	ENSG00000163751.3	2.81	8.9	-1.378	5.76e-25
CPAMD8	ENSG00000160111.12	0.5	2.5	-1.222	1.05e-110
CPB1	ENSG00000153002.11	0.02	1.44	-1.258	3.47e-55
CPD	ENSG00000108582.11	17.771	6.95	1.239	2.04e-90
CPE	ENSG00000109472.13	12.35	26.09	-1.021	6.55e-20
CPEB1	ENSG00000214575.9	0.12	4.11	-2.19	4.26e-116
CPED1	ENSG00000106034.17	1.64	9.96	-2.054	7.85e-64
CPM	ENSG00000135678.11	3.1	7.49	-1.05	2.17e-20
CPNE7	ENSG00000178773.14	12.16	0.7	2.953	2.86e-126
CPNE8	ENSG00000139117.13	1.47	5.78	-1.457	6.42e-106
CPQ	ENSG00000104324.15	10.02	27.05	-1.348	5.32e-43
CPSF3	ENSG00000119203.13	28.23	12.22	1.145	3.33e-134
CPT1C	ENSG00000169169.14	1.42	4.12	-1.081	1.13e-34
CPXM1	ENSG00000088882.7	5.74	1.15	1.648	1.06e-51
CPXM2	ENSG00000121898.12	1.81	37.801	-3.787	8.52e-69
CPZ	ENSG00000109625.18	6.02	2.44	1.029	1.4e-22
CRABP1	ENSG00000166426.7	0.35	3.7	-1.8	1.06e-54
CRACR2A	ENSG00000130038.9	7.88	3.32	1.04	2.36e-23
CRB3	ENSG00000130545.15	45.771	2.59	3.704	8.71e-63
CREB3L1	ENSG00000157613.10	39.14	13.14	1.505	5.93e-21
CREBRF	ENSG00000164463.12	2.71	6.77	-1.067	3.73e-69
CRELD1	ENSG00000163703.17	20.29	44.96	-1.11	1.1e-39
CRIP1	ENSG00000213145.9	182.164	90.559	1	1.05e-18
CRIP2	ENSG00000182809.10	30.9	74.299	-1.239	1.62e-35
CRIPAK	ENSG00000179979.8	2.41	8.53	-1.483	1.9e-100
CRISPLD2	ENSG00000103196.11	8.87	37.67	-1.97	7.96e-59
CRLF1	ENSG00000006016.10	1.79	6.73	-1.47	8.38e-66
CRLS1	ENSG00000088766.11	66.509	32.599	1.007	1.19e-76
CRMP1	ENSG00000072832.14	1.5	7.88	-1.829	4.58e-62
CRNDE	ENSG00000245694.8	8.45	0.5	2.655	1.47e-141
CROCC	ENSG00000058453.16	9.09	20.33	-1.08	3.13e-42
CROCCP3	ENSG00000080947.14	0.62	3.74	-1.549	2.58e-61
CRTAC1	ENSG00000095713.13	0.11	3.52	-2.026	1.58e-76
CRY2	ENSG00000121671.11	7.54	20.3	-1.319	1.23e-75
CRYAB	ENSG00000109846.7	12.37	334.879	-4.651	1.93e-111
CRYBG3	ENSG00000080200.9	3.51	10.52	-1.353	1.06e-76
CRYGS	ENSG00000213139.7	1.14	4.52	-1.367	7.36e-85
CRYZL1	ENSG00000205758.11	13.75	29.13	-1.03	5.2e-65
CSAD	ENSG00000139631.18	7.44	38.401	-2.223	5.11e-86
CSDC2	ENSG00000172346.14	0.45	5.14	-2.082	4.94e-64
CSE1L	ENSG00000124207.16	58.85	18.46	1.621	6.39e-146
CSF1	ENSG00000184371.13	6.24	18.12	-1.401	2.73e-65
CSK	ENSG00000103653.16	57.348	27.58	1.03	2.52e-47
CSNK2B-LY6G5B-1181	ENSG00000263020.5	1.44	7.47	-1.795	4.86e-92
CSPG4	ENSG00000173546.7	2.8	33.76	-3.193	3.99e-71
CSPG4P12	ENSG00000259295.6	0.21	2.32	-1.456	2.09e-102
CSRP1	ENSG00000159176.13	128.39	1302.8	-3.333	6.03e-63
CSRP2	ENSG00000175183.9	8.53	22.201	-1.284	1.14e-42
CST1	ENSG00000170373.8	28.249	0	4.87	1.81e-167
CST2	ENSG00000170369.3	1.09	0	1.064	7.97e-67
CSTB	ENSG00000160213.5	115.872	48.941	1.227	4.17e-75
CSTF2	ENSG00000101811.13	20.01	5.97	1.592	1.73e-126
CTAGE4	ENSG00000225932.3	3.52	1.25	1.006	1.48e-22
CTB-109A12.1	ENSG00000251405.2	0.09	1.59	-1.249	2.83e-43
CTB-133G6.1	ENSG00000263264.1	0.07	1.23	-1.059	1.58e-61
CTB-13F3.1	ENSG00000273055.1	0.97	4.65	-1.52	3.21e-81
CTB-191K22.5	ENSG00000267815.1	56.771	2.18	4.183	7.64e-80
CTB-31O20.4	ENSG00000267244.5	0.57	2.47	-1.144	3.38e-91
CTB-55O6.8	ENSG00000141854.7	17.22	7.1	1.17	3.43e-33
CTB-63M22.1	ENSG00000229119.3	155.437	26.179	2.525	7.06e-89
CTB-79E8.3	ENSG00000253683.1	0	5.1	-2.609	1.17e-75
CTB-89H12.4	ENSG00000230551.4	2.61	7.52	-1.239	1.15e-66
CTC-260F20.3	ENSG00000258674.5	1.06	3.88	-1.244	1.16e-86
CTC-296K1.4	ENSG00000267405.1	0.05	1.49	-1.246	4.35e-62
CTC-301O7.4	ENSG00000197813.5	0.18	1.83	-1.262	2.48e-91
CTC-359D24.3	ENSG00000242615.1	0.34	1.72	-1.021	3.03e-76
CTC-429P9.2	ENSG00000268087.1	0.87	3.08	-1.126	2.49e-86
CTC-429P9.3	ENSG00000269044.2	2.59	8.11	-1.343	1.52e-101
CTC-429P9.4	ENSG00000268790.5	5.22	1.42	1.362	1.51e-16
CTC-490E21.11	ENSG00000279108.1	0.2	1.45	-1.03	5.03e-94
CTC-510F12.2	ENSG00000267082.1	0.44	2.68	-1.354	2.22e-86
CTC-510F12.7	ENSG00000273733.1	0.2	4.28	-2.137	4.47e-87
CTC-524C5.2	ENSG00000263272.1	1.69	5.12	-1.186	3e-69
CTC-529I10.1	ENSG00000275413.1	0.93	4.24	-1.441	7.28e-86
CTC-529I10.2	ENSG00000227782.2	0.99	3.02	-1.014	1.14e-64
CTC-575D19.1	ENSG00000233913.7	10.3	4.51	1.036	8.75e-11
CTC1	ENSG00000178971.13	9.96	23.76	-1.176	4.44e-65
CTD-2015H6.3	ENSG00000249042.5	4.16	1.2	1.23	4.32e-152
CTD-2020K17.1	ENSG00000267121.5	0.55	2.67	-1.244	3.19e-58
CTD-2026K11.1	ENSG00000260892.1	0	3.6	-2.202	5.54e-71
CTD-2033D15.2	ENSG00000276107.1	0.4	2.43	-1.293	8.62e-53
CTD-2033D15.3	ENSG00000278621.1	0.61	6.51	-2.222	6.6e-57
CTD-2036P10.6	ENSG00000274403.1	0.18	1.69	-1.189	2.57e-88
CTD-2054N24.2	ENSG00000259363.5	0.17	1.7	-1.206	1.31e-80
CTD-2147F2.1	ENSG00000259485.1	4.38	0	2.428	2.94e-105
CTD-2192J16.22	ENSG00000269242.1	3.1	10.87	-1.534	4.75e-66
CTD-2270P14.1	ENSG00000260565.6	2.15	9.17	-1.691	6.2e-104
CTD-2303H24.2	ENSG00000273018.5	0.46	5.93	-2.247	5.36e-87
CTD-2368P22.1	ENSG00000176593.7	0.41	2.92	-1.475	2.48e-106
CTD-2373N4.3	ENSG00000279041.1	0.35	5.36	-2.236	5.71e-96
CTD-2377D24.6	ENSG00000244649.4	31.89	2.54	3.216	3.82e-54
CTD-2396E7.11	ENSG00000275234.1	27.57	3.11	2.797	6.58e-43
CTD-2510F5.4	ENSG00000265415.1	3.44	0	2.151	1.71e-175
CTD-2517M22.14	ENSG00000255182.2	1.38	5.7	-1.493	5.85e-66
CTD-2537I9.12	ENSG00000267523.1	5.1	18.581	-1.683	3.36e-48
CTD-2537I9.18	ENSG00000276488.1	0.41	2.07	-1.123	4.6e-83
CTD-2540B15.11	ENSG00000267580.1	25.701	6.68	1.798	2.13e-56
CTD-2545G14.4	ENSG00000279812.1	0	2.85	-1.945	1.82e-36
CTD-2562J17.6	ENSG00000279117.1	4.4	11.79	-1.244	1.93e-73
CTD-2647L4.5	ENSG00000259607.1	0.5	2.68	-1.295	1.01e-05
CTD-3035K23.7	ENSG00000274565.1	0.19	1.97	-1.319	4.31e-67
CTD-3064M3.3	ENSG00000261655.1	0.37	1.85	-1.057	6.55e-83
CTD-3092A11.2	ENSG00000270055.1	1.89	6.31	-1.339	5.51e-68
CTD-3094K11.1	ENSG00000259704.1	2.28	0.55	1.081	8.48e-27
CTD-3157E16.1	ENSG00000265519.1	0.86	3.01	-1.108	4.04e-54
CTD-3157E16.2	ENSG00000276855.1	2.77	12.72	-1.864	5.72e-97
CTD-3162L10.1	ENSG00000267053.6	0.16	1.44	-1.073	6.2e-61
CTD-3193O13.11	ENSG00000268120.1	1.39	0.16	1.043	6.01e-65
CTD-3220F14.1	ENSG00000267605.5	0.08	1.21	-1.033	7.65e-74
CTF1	ENSG00000150281.6	0.68	6.77	-2.209	7.05e-74
CTHRC1	ENSG00000164932.12	24.739	2.4	2.92	2.5e-108
CTIF	ENSG00000134030.13	5.01	22.31	-1.956	5.34e-49
CTNNB1	ENSG00000168036.16	189.439	92.532	1.026	1.19e-63
CTNNBIP1	ENSG00000178585.14	24.439	9.77	1.24	2.75e-119
CTRB1	ENSG00000168925.10	0	1.79	-1.48	1.25e-53
CTRB2	ENSG00000168928.12	0	1.97	-1.57	4.99e-53
CTSC	ENSG00000109861.15	108.917	46.83	1.2	6.84e-49
CTSE	ENSG00000196188.10	5.23	0.62	1.943	3.25e-19
CTSF	ENSG00000174080.10	6.86	52.57	-2.769	1.2e-82
CTSG	ENSG00000100448.3	0.35	3.69	-1.797	6.09e-46
CTSH	ENSG00000103811.15	173.644	61.49	1.483	4.51e-83
CTSL	ENSG00000135047.14	38.481	86.061	-1.141	4.17e-24
CTSS	ENSG00000163131.10	177.601	32.529	2.413	4.79e-38
CTSV	ENSG00000136943.10	9.19	0.34	2.927	4.55e-131
CTXN1	ENSG00000178531.5	1.68	20.24	-2.986	1.23e-45
CUL9	ENSG00000112659.13	12.09	25.53	-1.019	6.51e-37
CXADR	ENSG00000154639.18	21.491	1.18	3.367	8.29e-96
CXCL1	ENSG00000163739.4	58.141	3.34	3.768	6.19e-109
CXCL10	ENSG00000169245.5	12.91	0.52	3.194	9.46e-79
CXCL11	ENSG00000169248.12	5.52	0.07	2.607	4.77e-103
CXCL12	ENSG00000107562.16	7.85	57.412	-2.722	8.2e-80
CXCL13	ENSG00000156234.7	3.08	0.2	1.766	2.34e-19
CXCL14	ENSG00000145824.12	65.999	30.63	1.083	8.53e-08
CXCL16	ENSG00000161921.14	67.62	11.04	2.511	1.99e-140
CXCL2	ENSG00000081041.8	14.96	6.28	1.132	2.1e-21
CXCL3	ENSG00000163734.4	30.26	1.63	3.571	1.22e-126
CXCL5	ENSG00000163735.6	2.36	0.04	1.692	1.58e-57
CXCL8	ENSG00000169429.10	25.679	0.62	4.042	7.34e-111
CXCL9	ENSG00000138755.5	8.18	0.36	2.755	2.8e-63
CXCR3	ENSG00000186810.7	3.94	0.53	1.691	1.66e-66
CXorf36	ENSG00000147113.16	1.86	5.04	-1.079	5.32e-35
CXXC1	ENSG00000154832.14	28.169	69.942	-1.282	1.09e-63
CXXC5	ENSG00000171604.11	43.87	14.69	1.516	7.89e-111
CYB561	ENSG00000008283.15	48.05	15.95	1.533	5.66e-86
CYB561D2	ENSG00000114395.10	27.01	10.75	1.253	8.33e-57
CYB5B	ENSG00000103018.16	159.31	37.851	2.045	7.3e-133
CYBA	ENSG00000051523.10	316.135	113.59	1.469	1.15e-46
CYBRD1	ENSG00000071967.11	10.06	42.89	-1.989	1.39e-75
CYCS	ENSG00000172115.8	183.622	81.548	1.161	1.29e-40
CYCSP6	ENSG00000214429.3	1.24	0	1.163	6.41e-60
CYP1B1	ENSG00000138061.11	0.45	2.03	-1.063	8.92e-18
CYP1B1-AS1	ENSG00000232973.11	0.27	1.59	-1.028	1.7e-96
CYP21A2	ENSG00000231852.6	0.08	1.43	-1.17	5.13e-67
CYP26B1	ENSG00000003137.8	0.53	2.11	-1.023	4.42e-59
CYP2B6	ENSG00000197408.8	8.36	0.25	2.905	2.32e-52
CYP2C18	ENSG00000108242.12	1.42	0.19	1.024	0.00019
CYP2E1	ENSG00000130649.9	0.46	2.97	-1.443	2.39e-67
CYP2J2	ENSG00000134716.9	19.271	2.13	2.695	3.42e-40
CYP2S1	ENSG00000167600.13	85.419	2.45	4.647	1.09e-154
CYP2W1	ENSG00000073067.13	6.52	0.25	2.589	3.27e-65
CYP39A1	ENSG00000146233.7	6.41	1.95	1.329	5.08e-79
CYP3A5	ENSG00000106258.13	28.729	10.58	1.36	7.84e-14
CYP4B1	ENSG00000142973.12	0.18	5.73	-2.512	4.48e-77
CYP4F11	ENSG00000171903.16	4.06	0.34	1.917	1.07e-41
CYP4F2	ENSG00000186115.12	2.16	0.29	1.293	2.74e-16
CYP4F29P	ENSG00000228314.1	0.08	1.39	-1.146	1.17e-42
CYP4F3	ENSG00000186529.14	4.98	0.37	2.126	3.49e-71
CYP51A1	ENSG00000001630.15	53.94	12.64	2.01	1.33e-84
CYR61	ENSG00000142871.15	27.149	66.911	-1.271	2.72e-19
CYS1	ENSG00000205795.4	0.8	4.23	-1.539	5.35e-58
CYSTM1	ENSG00000120306.9	126.693	52.921	1.244	5.58e-44
CYTL1	ENSG00000170891.10	0.47	2.2	-1.122	4.54e-64
D4S234E	ENSG00000168824.14	1.44	3.98	-1.029	5.42e-39
DAAM2	ENSG00000146122.16	1.6	14.48	-2.574	1.29e-153
DACH1	ENSG00000276644.4	7.16	0.81	2.173	8.29e-108
DACT3	ENSG00000197380.10	1.22	25.801	-3.594	1.52e-89
DAP	ENSG00000112977.15	84.202	40.051	1.053	7.19e-75
DAPK1	ENSG00000196730.12	2.99	16.999	-2.174	7.25e-63
DAPK2	ENSG00000035664.11	11.54	5.06	1.049	2.86e-14
DAPP1	ENSG00000070190.12	2.73	0.76	1.084	3e-37
DARS2	ENSG00000117593.9	17.53	4.82	1.671	2.54e-110
DBF4	ENSG00000006634.7	15.34	2.88	2.074	1.81e-181
DBI	ENSG00000155368.16	354.145	140.974	1.323	3.36e-45
DBN1	ENSG00000113758.13	17.84	46.72	-1.341	1.33e-12
DBNDD1	ENSG00000003249.13	13.86	2.33	2.158	2.19e-137
DCAF12	ENSG00000198876.12	24.271	10.26	1.166	2.38e-112
DCAF13	ENSG00000164934.13	42.739	11.91	1.76	6.14e-168
DCAF8	ENSG00000132716.18	41.83	87.008	-1.039	7.27e-43
DCHS1	ENSG00000166341.7	2.59	11.4	-1.788	7.27e-49
DCK	ENSG00000156136.9	14.55	6.06	1.139	1.51e-92
DCLK1	ENSG00000133083.14	0.2	3.39	-1.871	2.98e-104
DCLK2	ENSG00000170390.14	0.7	6.99	-2.233	1.66e-91
DCN	ENSG00000011465.16	107.343	447.485	-2.049	1.15e-50
DCTPP1	ENSG00000179958.8	96.061	23.34	1.996	3.05e-86
DCUN1D4	ENSG00000109184.14	8.59	19.291	-1.081	1.6e-60
DCUN1D5	ENSG00000137692.11	26.79	12.13	1.082	3.61e-95
DDAH1	ENSG00000153904.18	41.14	14.1	1.481	7.3e-85
DDC	ENSG00000132437.17	40.271	3.21	3.293	1.22e-41
DDIAS	ENSG00000165490.12	3.69	0.3	1.851	2.93e-193
DDOST	ENSG00000244038.9	212.629	82.83	1.35	1.26e-82
DDR1	ENSG00000204580.11	111.979	32.45	1.756	6.53e-64
DDR2	ENSG00000162733.16	2.67	33.36	-3.227	2.09e-87
DDX17	ENSG00000100201.18	81.962	245.979	-1.574	1.7e-64
DDX21	ENSG00000165732.12	47.212	14.32	1.654	7.59e-112
DDX26B	ENSG00000165359.14	2.86	8.61	-1.316	2.65e-79
DDX27	ENSG00000124228.14	53.482	24.289	1.107	5.19e-68
DDX3Y	ENSG00000067048.16	1.77	16.48	-2.658	1.02e-10
DEFA5	ENSG00000164816.7	3.21	0.35	1.641	7.38e-26
DEFA6	ENSG00000164822.4	4.85	0.3	2.17	5.72e-40
DEFB124	ENSG00000180383.3	0	1.47	-1.305	4.33e-65
DEGS2	ENSG00000168350.7	24.939	1.07	3.647	8.83e-63
DENND1C	ENSG00000205744.9	21.44	6.53	1.575	2.64e-35
DENND2A	ENSG00000146966.12	2.21	6.87	-1.294	7.39e-86
DENND2D	ENSG00000162777.16	27.131	9.41	1.434	1.47e-47
DENND3	ENSG00000105339.10	7.42	37.121	-2.179	2.44e-104
DENND4B	ENSG00000198837.9	13.07	30.7	-1.172	2.25e-46
DENND5A	ENSG00000184014.7	11.43	46.16	-1.924	1.93e-40
DEPDC1	ENSG00000024526.16	3.98	0.28	1.96	1.42e-126
DEPDC1B	ENSG00000035499.12	8.36	0.41	2.731	1.17e-163
DERL1	ENSG00000136986.9	54.511	22.55	1.237	2.31e-87
DES	ENSG00000175084.11	11.75	4386.33	-8.427	9.31e-102
DFNA5	ENSG00000105928.13	1.54	4.84	-1.201	1.89e-28
DFNB31	ENSG00000095397.13	3.49	10.74	-1.387	1.21e-37
DFNB59	ENSG00000204311.11	0.75	2.52	-1.008	7.06e-56
DGAT2	ENSG00000062282.14	18.539	1.85	2.777	9.6e-125
DHCR24	ENSG00000116133.11	70.79	12.62	2.398	4.49e-63
DHCR7	ENSG00000172893.15	48.539	7.7	2.51	2.16e-126
DHFR	ENSG00000228716.6	23.63	6.69	1.679	1.48e-126
DHFRP1	ENSG00000188985.6	9.9	0.8	2.598	6.97e-146
DIAPH1	ENSG00000131504.15	54.481	19.49	1.437	4.02e-105
DIAPH3	ENSG00000139734.17	5.07	0.2	2.339	3.1e-212
DIO2	ENSG00000211448.11	1.93	0.39	1.076	1.2e-71
DIO3OS	ENSG00000258498.6	8.43	27.99	-1.62	2.08e-40
DIP2C	ENSG00000151240.15	2.48	13.01	-2.009	5.73e-62
DIRAS3	ENSG00000162595.4	0.31	2.08	-1.233	1.94e-64
DIRC3	ENSG00000231672.6	0.03	1.16	-1.068	1.86e-92
DISP1	ENSG00000154309.8	1.32	4.77	-1.314	1.39e-48
DIXDC1	ENSG00000150764.13	2.96	17.96	-2.259	9.93e-70
DKC1	ENSG00000130826.15	81.221	19.631	1.995	7.61e-179
DLC1	ENSG00000164741.14	3.1	15.39	-1.999	8.44e-60
DLEU1	ENSG00000176124.11	11.97	4.08	1.352	4.37e-128
DLEU1_1	ENSG00000276089.1	5.36	1.11	1.592	1.97e-40
DLG3	ENSG00000082458.11	31.569	13.42	1.175	1.23e-68
DLG4	ENSG00000132535.18	2.83	20.21	-2.469	2.46e-91
DLGAP5	ENSG00000126787.12	10.31	0.39	3.024	7.28e-166
DMBT1	ENSG00000187908.15	15.59	2.46	2.261	7.1e-12
DMD	ENSG00000198947.14	2.44	21.651	-2.719	8.53e-72
DMPK	ENSG00000104936.17	13.33	95.862	-2.757	2.23e-85
DMTF1	ENSG00000135164.18	16.12	54.731	-1.703	3.87e-75
DMXL2	ENSG00000104093.13	7.69	21.55	-1.376	2.55e-78
DNA2	ENSG00000138346.14	3.9	1.41	1.024	1.51e-96
DNAAF5	ENSG00000164818.15	26.04	12.17	1.038	3.56e-115
DNAH14	ENSG00000185842.14	6.04	2.08	1.193	4.07e-54
DNAJB11	ENSG00000090520.10	116.969	56.001	1.049	7.15e-69
DNAJB4	ENSG00000162616.8	5.13	11.8	-1.062	6.33e-45
DNAJB5	ENSG00000137094.14	1.92	29.449	-3.382	3.34e-82
DNAJC15	ENSG00000120675.5	34.201	10.62	1.599	2.45e-95
DNAJC19P9	ENSG00000258608.1	2.28	0.41	1.218	2e-74
DNAJC22	ENSG00000178401.14	9.91	0.88	2.537	3.91e-56
DNALI1	ENSG00000163879.10	1.59	7.25	-1.671	1.4e-32
DNER	ENSG00000187957.7	0.07	2.84	-1.843	7.79e-82
DNHD1	ENSG00000179532.12	1.94	10.12	-1.919	2.81e-101
DNM3OS	ENSG00000230630.2	0.35	3.53	-1.747	1.47e-93
DNTTIP1	ENSG00000101457.12	69.079	27.611	1.292	2.74e-88
DOC2GP	ENSG00000231793.4	0.24	2.19	-1.363	1.16e-87
DOCK3	ENSG00000088538.12	0.07	1.48	-1.213	1.96e-73
DOCK4	ENSG00000128512.19	1.61	4.34	-1.033	2.02e-53
DOK4	ENSG00000125170.10	39.33	12.87	1.54	1.33e-31
DOLPP1	ENSG00000167130.17	14.6	6.35	1.086	4.49e-17
DOPEY2	ENSG00000142197.12	10.13	4.28	1.076	4.69e-37
DPEP1	ENSG00000015413.9	111.113	0.48	6.243	2.18e-181
DPEP2	ENSG00000167261.13	0.8	2.64	-1.016	6.42e-49
DPH1	ENSG00000108963.17	17.349	37.239	-1.059	7.25e-54
DPH6	ENSG00000134146.11	11.5	4.78	1.113	1.17e-104
DPM2	ENSG00000136908.17	45.32	21.01	1.073	5.29e-117
DPP10	ENSG00000175497.16	0.08	1.26	-1.065	2.2e-47
DPP10-AS1	ENSG00000235026.5	0.05	1.87	-1.451	1.78e-37
DPP3	ENSG00000254986.7	58.59	18.33	1.624	9.9e-86
DPP6	ENSG00000130226.16	0.04	9.52	-3.338	3.42e-96
DPT	ENSG00000143196.4	2.44	156.129	-5.513	2.91e-121
DPY19L1	ENSG00000173852.13	13.43	5.8	1.085	3.81e-111
DPY19L2	ENSG00000177990.11	0.16	5.68	-2.526	1.09e-109
DPYD	ENSG00000188641.12	1.76	8.42	-1.771	3.92e-79
DPYSL3	ENSG00000113657.12	15.54	80.71	-2.305	9.66e-38
DSC2	ENSG00000134755.14	19.37	2.71	2.457	1.96e-29
DSCC1	ENSG00000136982.5	7.54	1.49	1.778	4.46e-172
DSEL	ENSG00000171451.13	0.18	1.37	-1.006	1.07e-86
DSG2	ENSG00000046604.12	76.261	3.67	4.048	4.35e-71
DSN1	ENSG00000149636.15	17.48	4.9	1.647	8.83e-161
DSP	ENSG00000096696.13	52.731	4.33	3.334	4.3e-67
DST	ENSG00000151914.17	29.47	201.117	-2.73	3.28e-91
DSTN	ENSG00000125868.15	321.906	793.727	-1.299	2.7e-18
DSTNP1	ENSG00000230982.1	0.71	2.45	-1.013	4.19e-78
DTD1	ENSG00000125821.11	38.419	14.56	1.341	8.45e-113
DTL	ENSG00000143476.17	8.82	0.61	2.609	5.44e-175
DTNA	ENSG00000134769.21	1.16	22.6	-3.45	3.94e-91
DTX2	ENSG00000091073.19	47.009	15.85	1.511	1.71e-99
DTX3	ENSG00000178498.15	4.47	67.372	-3.644	5.13e-106
DTYMK	ENSG00000168393.12	43.6	11.75	1.807	2.61e-144
DUOX2	ENSG00000140279.12	10.15	0.62	2.783	9.4e-41
DUOXA2	ENSG00000140274.13	5.87	0.13	2.604	1.83e-52
DUSP1	ENSG00000120129.5	44.52	132.274	-1.55	1.1e-39
DUSP16	ENSG00000111266.8	21.23	7.65	1.362	1.47e-84
DUSP18	ENSG00000167065.13	8.11	3.42	1.043	1.03e-83
DUSP2	ENSG00000158050.4	9.01	2.35	1.579	7.75e-67
DUSP26	ENSG00000133878.8	0.13	1.82	-1.319	1.87e-119
DUSP3	ENSG00000108861.8	23.7	49.869	-1.042	1.31e-25
DUSP4	ENSG00000120875.8	4.39	0.77	1.606	1.12e-70
DUSP6	ENSG00000139318.7	55.28	22.099	1.285	8.8e-55
DUSP8P5	ENSG00000235316.1	0.44	1.97	-1.044	4.55e-107
DYNC1I1	ENSG00000158560.14	0.29	6.89	-2.613	2.37e-77
DYNC2H1	ENSG00000187240.13	0.85	6.46	-2.012	2.47e-95
DYSF	ENSG00000135636.13	3.79	10.91	-1.314	1.72e-26
DZIP1	ENSG00000134874.17	1.25	11.54	-2.479	5.05e-81
DZIP1L	ENSG00000158163.14	0.66	4.06	-1.608	1.69e-65
E2F1	ENSG00000101412.12	13.51	2.13	2.213	5.72e-182
E2F2	ENSG00000007968.6	2.99	0.64	1.283	3.27e-23
E2F3	ENSG00000112242.14	8.21	3.29	1.102	4.1e-122
E2F5	ENSG00000133740.10	13.58	3.72	1.627	4.1e-145
E2F7	ENSG00000165891.15	1.55	0.13	1.174	2.85e-156
E2F8	ENSG00000129173.12	4.94	0.47	2.015	6.54e-89
EBF1	ENSG00000164330.16	0.58	2.97	-1.329	1.08e-72
EBF4	ENSG00000088881.20	1.97	25.989	-3.184	9.3e-108
EBNA1BP2	ENSG00000117395.10	80.532	35.74	1.15	1.01e-98
EBP	ENSG00000147155.10	155.233	28.799	2.39	6.82e-79
EBPL	ENSG00000123179.13	81.26	27.41	1.534	4.89e-128
ECE2	ENSG00000145194.17	12.36	3.12	1.697	1e-177
ECHDC2	ENSG00000121310.16	38.561	149.385	-1.927	3.59e-97
ECHDC3	ENSG00000134463.14	0.79	4.1	-1.511	3.52e-18
ECT2	ENSG00000114346.13	30.49	3.62	2.769	4.43e-221
EDAR	ENSG00000135960.9	3.08	0.07	1.931	2.29e-85
EDEM2	ENSG00000088298.12	27.66	11.81	1.162	2.46e-95
EDIL3	ENSG00000164176.12	5.26	12.48	-1.107	2.6e-45
EDNRB	ENSG00000136160.14	2.11	5.71	-1.109	6.02e-53
EEF1A1P12	ENSG00000214199.3	2.54	0.24	1.513	1.76e-149
EEF1A1P19	ENSG00000249855.1	2.14	0.56	1.009	9.76e-131
EEF1A1P5	ENSG00000196205.8	228.967	85.372	1.413	8.88e-61
EEF1A1P6	ENSG00000233476.3	35.409	10.06	1.719	1.67e-104
EEF1A1P9	ENSG00000249264.1	2.34	0.22	1.453	5.95e-143
EEF1A2	ENSG00000101210.10	0.34	5.16	-2.201	1.59e-83
EEF1B2	ENSG00000114942.13	1007.32	477.877	1.074	2.63e-54
EEF1E1	ENSG00000124802.11	27.651	11.06	1.248	1.85e-122
EEF1G	ENSG00000254772.9	2175.15	1004.25	1.114	3.39e-47
EEPD1	ENSG00000122547.10	31.161	14.01	1.099	1.28e-53
EFCAB11	ENSG00000140025.15	9.92	2.87	1.497	2.71e-153
EFEMP1	ENSG00000115380.18	11.01	29.8	-1.359	1.32e-31
EFEMP2	ENSG00000172638.12	18.301	78.113	-2.035	2.55e-35
EFHC1	ENSG00000096093.14	2.52	8.39	-1.416	2.52e-72
EFHC2	ENSG00000183690.12	0.13	1.27	-1.006	8.26e-99
EFHD1	ENSG00000115468.11	1.31	9.5	-2.184	2.48e-96
EFNA1	ENSG00000169242.11	96.79	31.62	1.584	1.75e-72
EFNA2	ENSG00000099617.3	7.42	0.87	2.171	6.36e-17
EFNA3	ENSG00000143590.13	24.18	1.78	3.179	8.83e-159
EFNA4	ENSG00000243364.7	27.751	5.06	2.246	2.16e-107
EFNA5	ENSG00000184349.12	0.7	3.22	-1.312	2.71e-75
EFNB1	ENSG00000090776.5	49.6	18.1	1.406	1.81e-74
EFNB2	ENSG00000125266.6	30.86	14.01	1.086	5.36e-39
EFS	ENSG00000100842.12	1.06	12.56	-2.719	4.87e-99
EFTUD2	ENSG00000108883.12	66.472	28.65	1.186	5.76e-107
EGFL6	ENSG00000198759.11	1.34	0.06	1.142	1.45e-107
EGFL7	ENSG00000172889.15	11.39	31.639	-1.397	2.26e-48
EGFL8	ENSG00000241404.6	4.41	24.519	-2.238	2.34e-104
EHBP1	ENSG00000115504.14	14.02	32.45	-1.155	6.4e-19
EHBP1L1	ENSG00000173442.11	22.721	130.408	-2.47	2.9e-86
EHD2	ENSG00000024422.11	12.56	75.992	-2.505	1.05e-63
EHD4	ENSG00000103966.9	23.06	10.98	1.006	3.69e-42
EHF	ENSG00000135373.12	48.931	3.45	3.488	3.33e-58
EID2B	ENSG00000176401.5	0.47	2.32	-1.175	3.49e-71
EIF1AX	ENSG00000173674.10	72.178	25.509	1.465	1.96e-109
EIF1AXP1	ENSG00000236698.1	17.17	1.84	2.678	9.55e-145
EIF2AK1	ENSG00000086232.12	76.288	25.23	1.559	1.5e-137
EIF2S2	ENSG00000125977.6	88.843	37.361	1.228	1.18e-100
EIF2S2P4	ENSG00000128692.8	3.29	0.71	1.327	3.36e-121
EIF3C	ENSG00000184110.14	411.2	189.111	1.116	4.72e-59
EIF3CL	ENSG00000205609.12	75.019	31.519	1.225	6.89e-86
EIF3I	ENSG00000084623.11	220.601	106.713	1.041	3.76e-75
EIF3M	ENSG00000149100.12	310.833	137.262	1.173	5.27e-86
EIF4BP7	ENSG00000225031.1	3.98	0.96	1.345	2.59e-153
EIF4E	ENSG00000151247.12	58.27	23.75	1.26	8.69e-81
EIF4E3	ENSG00000163412.12	4.55	13.37	-1.372	4.11e-84
EIF4EBP1	ENSG00000187840.4	82.813	27.88	1.537	1.48e-108
EIF5A	ENSG00000132507.17	537.603	209.251	1.357	1.3e-75
EIF5A2	ENSG00000163577.7	5	1.95	1.024	3.48e-72
EIF5AP4	ENSG00000234743.1	10.04	0.08	3.354	6.56e-194
EIF6	ENSG00000242372.6	320.703	93.46	1.768	1.69e-113
ELF3	ENSG00000163435.15	508.392	50.481	3.307	1.17e-48
ELF4	ENSG00000102034.16	18.33	7.9	1.119	5.24e-39
ELFN1-AS1	ENSG00000236081.1	15.94	0.11	3.932	1.91e-209
ELK1	ENSG00000126767.17	23.441	10.87	1.042	1.14e-106
ELMO3	ENSG00000102890.14	29.51	4.71	2.418	8.77e-47
ELMSAN1	ENSG00000156030.12	7.61	19.74	-1.268	4.63e-120
ELN	ENSG00000049540.16	13.94	44.249	-1.599	1.57e-29
ELOVL6	ENSG00000170522.9	12.61	3.88	1.48	2.49e-30
ELOVL7	ENSG00000164181.13	6.89	2.56	1.148	5.72e-52
EMC10	ENSG00000161671.16	117.881	52.541	1.151	3.12e-83
EME1	ENSG00000154920.14	3.12	0.95	1.079	3.46e-84
EME2	ENSG00000197774.12	3.71	9.58	-1.168	2.41e-42
EMG1	ENSG00000126749.14	31.21	13.33	1.168	1.33e-116
EMILIN1	ENSG00000138080.13	27.07	133.712	-2.263	5.78e-39
EMILIN3	ENSG00000183798.4	0.08	1.49	-1.205	7.94e-79
EML1	ENSG00000066629.16	2.24	20.639	-2.74	6.77e-81
EMP3	ENSG00000142227.10	25.599	111.46	-2.08	1.3e-54
ENC1	ENSG00000171617.13	36.719	4.09	2.89	3.03e-207
ENHO	ENSG00000168913.6	0.35	2.16	-1.227	1.2e-63
ENKD1	ENSG00000124074.11	11.58	24.48	-1.018	1.85e-24
ENO1	ENSG00000074800.13	925.442	340.378	1.44	2.94e-71
ENO2	ENSG00000111674.8	11.77	49.24	-1.976	1.31e-38
ENO3	ENSG00000108515.17	4.95	14.23	-1.356	4.14e-53
ENOPH1	ENSG00000145293.14	35.17	13.27	1.342	4.12e-152
ENOSF1	ENSG00000132199.18	22.099	48.05	-1.086	3.79e-47
ENOX1	ENSG00000120658.12	0.44	4.92	-2.04	8.61e-60
ENPP2	ENSG00000136960.12	5.49	18.699	-1.602	4.32e-59
ENPP3	ENSG00000154269.14	3.17	1.04	1.031	3.9e-07
ENPP5	ENSG00000112796.9	3.04	0.75	1.207	2.85e-78
TSPAN6	ENSG00000000003.14	74.109	17.869	1.993	3.31e-56
FUCA2	ENSG00000001036.13	49.292	20.859	1.202	1.11e-92
RAD52	ENSG00000002016.16	5.36	11.86	-1.016	1.71e-30
LASP1	ENSG00000002834.17	120.709	41.3	1.525	5.33e-63
KLHL13	ENSG00000003096.13	0.89	3.49	-1.248	1.24e-29
ICA1	ENSG00000003147.17	52.65	10.78	2.187	4.48e-110
RBM5	ENSG00000003756.16	43.239	119.701	-1.448	1.41e-68
SLC7A2	ENSG00000003989.16	0.35	2.85	-1.512	7.21e-69
FKBP4	ENSG00000004478.7	72.028	30.56	1.21	1.49e-65
RBM6	ENSG00000004534.14	31.089	91.963	-1.535	2.52e-55
HSPB6	ENSG00000004776.11	4.17	372.939	-6.176	1.16e-116
PDK4	ENSG00000004799.7	4.55	87.851	-4.001	2.21e-138
PRSS22	ENSG00000005001.9	20.189	0.34	3.983	8.15e-206
SLC25A5	ENSG00000005022.5	622.615	294.821	1.076	2.63e-30
MEOX1	ENSG00000005102.12	0.66	2.79	-1.191	3.71e-54
PRKAR2B	ENSG00000005249.12	1.38	7.64	-1.86	1.81e-101
SOX8	ENSG00000005513.9	0.29	1.8	-1.118	6.92e-24
MAP3K14	ENSG00000006062.13	5.97	15.72	-1.262	9.48e-65
TMEM132A	ENSG00000006118.14	16.34	4.1	1.765	2e-109
TAC1	ENSG00000006128.11	0.62	4.27	-1.702	3.69e-28
TNFRSF12A	ENSG00000006327.13	73.15	9.01	2.889	1.1e-102
RALA	ENSG00000006451.7	40.321	15.66	1.31	1.95e-118
TTC22	ENSG00000006555.10	9.08	3.04	1.319	5.25e-08
USH1C	ENSG00000006611.15	93.85	8.87	3.265	1.18e-54
GGCT	ENSG00000006625.17	101.222	26.969	1.87	7.88e-140
GTF2IRD1	ENSG00000006704.10	36.959	11.94	1.553	4.7e-75
PNPLA4	ENSG00000006757.11	18.4	6.87	1.302	5.91e-59
PROM1	ENSG00000007062.11	35.921	6.93	2.219	6.02e-22
NOS2	ENSG00000007171.16	6.45	0.77	2.073	5.09e-38
GAS7	ENSG00000007237.18	2.3	13.38	-2.123	7.14e-78
LUC7L	ENSG00000007392.16	28.999	61.982	-1.07	5.09e-39
TEAD3	ENSG00000007866.18	17.61	63.311	-1.789	7.16e-54
NOX1	ENSG00000007952.17	80.07	2.12	4.7	5.22e-69
PLEKHG6	ENSG00000008323.15	31.701	4.86	2.48	6.05e-32
SS18L2	ENSG00000008324.10	28.521	13.01	1.075	1.06e-102
IL32	ENSG00000008517.16	470.548	76.489	2.605	3.76e-73
PKD1	ENSG00000008710.17	21	129.041	-2.563	2.35e-84
REV3L	ENSG00000009413.15	3.65	12.98	-1.588	1.39e-82
MASP2	ENSG00000009724.16	0.24	1.92	-1.236	5.5e-126
IYD	ENSG00000009765.14	8.07	0.41	2.685	5.07e-78
MLXIPL	ENSG00000009950.15	16.17	6.34	1.226	1.5e-28
ETV7	ENSG00000010030.13	8.81	1.17	2.177	7.76e-112
NCAPD2	ENSG00000010292.12	33.499	10.92	1.533	5.7e-131
IFFO1	ENSG00000010295.19	2.8	24.02	-2.719	8.89e-120
SEMA3G	ENSG00000010319.6	1.26	3.93	-1.125	1.29e-50
NISCH	ENSG00000010322.15	19.751	61.439	-1.589	2.02e-82
STAB1	ENSG00000010327.10	13.06	79.981	-2.526	4.04e-123
FUZ	ENSG00000010361.13	5.19	13.49	-1.227	1.57e-50
PRSS3	ENSG00000010438.16	142.853	14.9	3.178	1.41e-48
SCMH1	ENSG00000010803.16	17.85	38.271	-1.059	4.61e-34
FYN	ENSG00000010810.17	13.84	31.6	-1.135	2.85e-39
LYPLA2	ENSG00000011009.10	75.3	36.921	1.009	1.16e-54
NME2	ENSG00000011052.21	38.821	5.82	2.546	2e-148
UTP18	ENSG00000011260.13	32.68	13.43	1.223	1.22e-131
PTBP1	ENSG00000011304.16	175.228	85.407	1.028	7.24e-75
SYT7	ENSG00000011347.9	16.57	2.74	2.232	9.23e-98
PLAUR	ENSG00000011422.11	59.001	11.74	2.236	8.75e-93
SEMA3B	ENSG00000012171.17	16.36	48.941	-1.524	9.97e-68
KDM5D	ENSG00000012817.15	1.33	21.64	-3.28	1.02e-14
SLC25A39	ENSG00000013306.15	190.612	79.208	1.256	5.51e-87
PGM3	ENSG00000013375.15	19.981	8.84	1.092	2.95e-89
GPRC5A	ENSG00000013588.5	125.443	7.66	3.868	8.08e-93
MAMLD1	ENSG00000013619.13	0.57	3.46	-1.506	4.5e-57
TACC3	ENSG00000013810.18	34.08	7.31	2.078	8.44e-138
STMN4	ENSG00000015592.16	0.03	2.12	-1.599	6.59e-110
IL20RA	ENSG00000016402.12	12.24	1.79	2.246	2.62e-141
IGF1	ENSG00000017427.15	0.64	3.41	-1.427	8.22e-57
SLC38A5	ENSG00000017483.14	69.228	6.63	3.202	1.09e-68
RUFY3	ENSG00000018189.12	9.61	25.17	-1.302	2.21e-73
WWTR1	ENSG00000018408.14	6.62	47.221	-2.662	1.97e-54
ZNF582	ENSG00000018869.16	0.41	2.31	-1.231	1.16e-94
PHLDB1	ENSG00000019144.16	20.9	77.091	-1.834	1.75e-97
SYT13	ENSG00000019505.7	7.03	1.44	1.718	4.14e-29
ZRANB1	ENSG00000019995.6	3.55	8.77	-1.102	3.02e-49
ZFP64	ENSG00000020256.19	12.58	5.34	1.099	2.51e-113
SAMD4A	ENSG00000020577.13	2.73	19.28	-2.443	7.28e-65
SERPINB1	ENSG00000021355.12	134.614	39.08	1.759	8.22e-80
NRXN3	ENSG00000021645.17	1.14	9.81	-2.337	4.52e-45
FHL1	ENSG00000022267.16	8.24	411.229	-5.479	3.04e-150
PLEKHO1	ENSG00000023902.13	14.98	174.356	-3.456	1.07e-71
GCLM	ENSG00000023909.9	8.5	3.37	1.12	9.38e-71
HSD17B6	ENSG00000025423.11	1.67	7.45	-1.662	2.59e-60
TOMM34	ENSG00000025772.7	55.111	10.61	2.273	6.53e-205
VIM	ENSG00000026025.13	203.586	526.101	-1.365	6.77e-31
RTEL1-TNFRSF6B	ENSG00000026036.20	2.91	8.02	-1.206	1.49e-34
RNASET2	ENSG00000026297.15	135.711	47.811	1.486	1.71e-81
KCNG1	ENSG00000026559.13	0.36	3.1	-1.592	1.94e-61
MIPEP	ENSG00000027001.9	25.849	9.87	1.305	2.43e-116
SH2D2A	ENSG00000027869.11	7.63	2.55	1.282	3.31e-87
HMGB3	ENSG00000029993.14	75.311	8.48	3.009	4.45e-121
FAM13B	ENSG00000031003.10	4.61	10.73	-1.064	2.91e-65
TSSC1	ENSG00000032389.12	26.469	8.77	1.491	1.04e-150
FUT8	ENSG00000033170.16	21.07	7.01	1.462	4.91e-96
SLC4A7	ENSG00000033867.16	4.01	9.62	-1.084	7.04e-37
TMSB10	ENSG00000034510.5	4272.01	1348.46	1.663	4.91e-72
MYOC	ENSG00000034971.14	0.01	5.09	-2.592	1.29e-113
SH3YL1	ENSG00000035115.21	75.071	22	1.726	9.21e-88
FAM136A	ENSG00000035141.7	46.211	21.151	1.092	1.55e-105
VCL	ENSG00000035403.16	38.689	123.647	-1.651	6.83e-43
TIMP2	ENSG00000035862.12	66.022	188.823	-1.502	1.07e-29
USP2	ENSG00000036672.15	0.66	5.03	-1.861	4.54e-99
TUBG2	ENSG00000037042.8	5.08	24.411	-2.063	5.64e-66
RPL26L1	ENSG00000037241.7	48.589	19.779	1.255	1.3e-118
FLT4	ENSG00000037280.15	1.38	4.03	-1.08	5.29e-50
METTL1	ENSG00000037897.16	36.329	11.13	1.622	8.29e-138
PI4K2B	ENSG00000038210.12	15.26	5.01	1.436	1.16e-127
FAM65A	ENSG00000039523.17	17.22	37.66	-1.085	9.21e-24
SPDL1	ENSG00000040275.16	8.37	3.38	1.097	3.27e-115
RTN4R	ENSG00000040608.13	4.4	0.91	1.499	3.91e-115
INPP4A	ENSG00000040933.15	4.02	9.7	-1.092	7.44e-59
TNC	ENSG00000041982.14	16.95	92.302	-2.378	2.23e-22
FAM65C	ENSG00000042062.11	0.64	11.18	-2.893	1.11e-142
TDP1	ENSG00000042088.13	10.99	3.46	1.427	1.42e-148
GUCA2B	ENSG00000044012.3	0.27	5.75	-2.41	1.21e-35
HSPA5	ENSG00000044574.7	230.463	81.351	1.491	5.25e-64
GPM6B	ENSG00000046653.14	0.58	9.89	-2.785	3.91e-105
PREX2	ENSG00000046889.18	0.27	1.58	-1.023	1.21e-72
FAM214A	ENSG00000047346.12	6.96	23.811	-1.64	5.8e-115
HDAC9	ENSG00000048052.21	1.06	3.48	-1.121	1.14e-55
NOP16	ENSG00000048162.19	50.429	19.66	1.316	7.97e-104
LMO3	ENSG00000048540.14	0.42	35.961	-4.702	6.68e-108
KITLG	ENSG00000049130.13	6.5	15.73	-1.157	5.69e-43
PER3	ENSG00000049246.14	1.74	9.4	-1.924	9.76e-61
EPN3	ENSG00000049283.17	13.13	1.18	2.696	1.49e-30
RCN1	ENSG00000049449.8	102.721	36.121	1.482	1.05e-104
RFC2	ENSG00000049541.10	29.97	11.34	1.328	2.65e-117
FOXP3	ENSG00000049768.14	1.62	0.17	1.163	4.01e-85
PPP1R3F	ENSG00000049769.12	1.1	4.28	-1.33	2.48e-54
NFE2L3	ENSG00000050344.8	61.29	4.64	3.465	8.18e-261
PTGER3	ENSG00000050628.20	1.02	8	-2.156	4.17e-50
RAD51	ENSG00000051180.16	13.06	1.2	2.676	2.23e-124
POLQ	ENSG00000051341.13	2.16	0.3	1.281	1.97e-42
THOC3	ENSG00000051596.9	55.081	12.61	2.043	5.33e-156
PRSS8	ENSG00000052344.15	175.289	12.88	3.667	2.41e-46
RRP12	ENSG00000052749.13	20.18	8.06	1.225	3.05e-107
MSMO1	ENSG00000052802.12	54.628	12.87	2.004	4.31e-74
FOXN3	ENSG00000053254.15	8.9	19.62	-1.058	4.25e-42
METTL24	ENSG00000053328.8	0.14	2.99	-1.807	3.52e-76
MRTO4	ENSG00000053372.4	31.111	12.57	1.243	2.83e-114
NNAT	ENSG00000053438.8	0.85	29.67	-4.051	1.07e-92
LAMA3	ENSG00000053747.15	22.86	7.13	1.553	4.06e-45
KCNQ1	ENSG00000053918.15	53.928	4.31	3.371	9.08e-93
ENTPD2	ENSG00000054179.11	16.13	7.46	1.018	2.1e-46
LY75	ENSG00000054219.10	19.41	1.63	2.956	4.1e-102
OPN3	ENSG00000054277.12	10.11	4.46	1.025	1.19e-09
PTPRN	ENSG00000054356.13	0.46	3.03	-1.465	5.29e-55
NOP58	ENSG00000055044.10	73.211	32.83	1.133	1e-82
KCNH2	ENSG00000055118.14	4.53	34.75	-2.693	5.4e-45
MCOLN3	ENSG00000055732.12	0.47	2.24	-1.14	4.48e-41
ITIH4	ENSG00000055955.15	0.6	6.37	-2.204	1.25e-108
IL17RB	ENSG00000056736.9	12.73	4.66	1.279	1.56e-22
GYG2	ENSG00000056998.18	6.24	2.15	1.201	6.86e-39
PKP2	ENSG00000057294.13	37.621	6.43	2.378	1.02e-45
GDI2	ENSG00000057608.16	176.374	74.63	1.23	6.48e-81
LAMC2	ENSG00000058085.14	40.861	3.02	3.38	7.89e-148
SEC61A1	ENSG00000058262.9	135.635	65.63	1.036	1.54e-68
PPP1R12A	ENSG00000058272.15	15.29	50.299	-1.655	3.52e-49
NDC1	ENSG00000058804.11	13.99	3.57	1.714	2.33e-150
FLYWCH1	ENSG00000059122.16	13.11	27.261	-1.002	2.32e-38
UNKL	ENSG00000059145.18	4.87	12.15	-1.164	1.71e-43
TBXAS1	ENSG00000059377.15	18.539	6.08	1.465	4e-62
PSD	ENSG00000059915.16	1.67	144.707	-5.77	1.15e-101
STYK1	ENSG00000060140.8	3.85	0.85	1.39	1.04e-06
GNA15	ENSG00000060558.3	5.6	1.88	1.196	1.1e-57
HDAC7	ENSG00000061273.17	21.529	51.002	-1.207	4.24e-23
PRDM6	ENSG00000061455.10	0.27	2.57	-1.491	1.11e-63
MRPS35	ENSG00000061794.12	82.481	29.51	1.452	3.83e-112
GUCY1B3	ENSG00000061918.12	3.24	17.21	-2.103	1.37e-41
MON2	ENSG00000061987.14	6.97	18.55	-1.294	1.1e-97
LTK	ENSG00000062524.15	1.23	3.66	-1.063	1.49e-20
SLC6A16	ENSG00000063127.15	0.13	2.16	-1.484	7.33e-108
RPL18	ENSG00000063177.12	2932.67	1418.84	1.047	1.86e-44
WISP2	ENSG00000064205.10	0.17	9.38	-3.149	3.8e-136
ST3GAL6	ENSG00000064225.12	1.03	3.33	-1.093	1.25e-53
NGFR	ENSG00000064300.8	0.43	8.69	-2.76	3.94e-110
LPAR2	ENSG00000064547.13	18.83	8.41	1.075	3.76e-54
SUGP2	ENSG00000064607.16	21.57	47.91	-1.116	7.46e-41
SLC12A2	ENSG00000064651.13	87.601	12.59	2.705	1.92e-157
EYA2	ENSG00000064655.18	0.64	4.06	-1.625	1.02e-56
FAR2	ENSG00000064763.10	23.221	9.08	1.265	9.07e-45
NTHL1	ENSG00000065057.7	44.699	17.28	1.322	1.62e-106
WDR3	ENSG00000065183.15	12.31	3.31	1.627	1.03e-127
NTN1	ENSG00000065320.8	0.69	8.03	-2.418	1.3e-121
GLP2R	ENSG00000065325.12	0.18	6.79	-2.723	2.11e-191
MCM10	ENSG00000065328.16	4.15	0.23	2.066	4.14e-181
ERBB3	ENSG00000065361.14	96.783	36.78	1.372	8.37e-56
KARS	ENSG00000065427.14	131.798	64.462	1.021	9.39e-84
MYLK	ENSG00000065534.18	20.359	418.388	-4.295	4.05e-76
TMEM206	ENSG00000065600.12	7.18	1.84	1.526	9.26e-188
GSTO2	ENSG00000065621.14	22.011	1.83	3.023	1.34e-80
TBC1D1	ENSG00000065882.15	31.631	119.022	-1.879	7.22e-47
MTHFD2	ENSG00000065911.11	58.351	16.62	1.752	7.65e-103
TIE1	ENSG00000066056.13	4	9.1	-1.014	8.18e-31
NGEF	ENSG00000066248.14	11.55	2.61	1.798	6.92e-24
ZNRD1	ENSG00000066379.14	55.23	19.74	1.439	2.66e-144
MPPED2	ENSG00000066382.16	0.2	2.95	-1.719	3.28e-70
FGFR2	ENSG00000066468.20	3.52	23.2	-2.421	9.46e-98
MTFR1	ENSG00000066855.15	22.781	10.66	1.028	6.08e-102
PPAP2A	ENSG00000067113.16	21.8	92.699	-2.039	3.02e-114
TRAM1	ENSG00000067167.7	92.001	40.43	1.167	4.17e-73
PKM	ENSG00000067225.17	628.73	228.001	1.459	3.63e-84
TRO	ENSG00000067445.20	0.82	7.78	-2.27	1.48e-86
PRKCZ	ENSG00000067606.15	22.32	8	1.374	1.44e-46
ZFY	ENSG00000067646.11	0.24	2.16	-1.35	4.78e-05
ROGDI	ENSG00000067836.12	14.82	42.32	-1.453	2.13e-93
PDZD4	ENSG00000067840.12	0.24	12.19	-3.411	8.23e-135
HDAC4	ENSG00000068024.16	4.23	16.151	-1.713	2.54e-51
FGFR3	ENSG00000068078.17	7.99	3.35	1.047	5.19e-05
MEF2A	ENSG00000068305.17	7.49	19.5	-1.272	8.18e-63
INPP5A	ENSG00000068383.18	13.5	33.56	-1.253	1.04e-51
FTSJ1	ENSG00000068438.14	38.521	18.22	1.04	1.62e-104
PRR11	ENSG00000068489.12	11.5	0.66	2.913	1.21e-201
REEP1	ENSG00000068615.16	1.25	18.68	-3.129	2.08e-61
POLR1A	ENSG00000068654.15	10.92	4.69	1.067	1.48e-86
STON1-GTF2A1L	ENSG00000068781.20	0.02	1.59	-1.344	1.65e-50
KIF2A	ENSG00000068796.16	13.79	6.36	1.007	1.46e-68
RASGRP2	ENSG00000068831.18	1.91	31.78	-3.494	3.75e-141
PYGM	ENSG00000068976.13	0.26	12.08	-3.376	1.71e-111
PITX1	ENSG00000069011.15	20.87	5.08	1.847	1.01e-87
VPS35	ENSG00000069329.15	51.51	25.251	1	3.19e-78
MAOB	ENSG00000069535.13	1.96	23.7	-3.061	2.23e-83
RORA	ENSG00000069667.15	0.86	4.24	-1.494	7.83e-85
TGFBR3	ENSG00000069702.10	3.36	17.04	-2.049	5.57e-76
PLA2G10	ENSG00000069764.9	6.69	1.86	1.427	6.77e-06
HES2	ENSG00000069812.11	5.33	0.64	1.949	4.8e-21
GUCY2C	ENSG00000070019.4	26.259	1.4	3.506	1.87e-45
PTPN3	ENSG00000070159.13	15.15	3.19	1.946	4.8e-63
FGF10	ENSG00000070193.4	0.3	3.03	-1.632	6.3e-71
SLC44A1	ENSG00000070214.15	26.06	12	1.058	4.97e-38
FSTL3	ENSG00000070404.9	11.18	38.191	-1.686	1.37e-28
POLB	ENSG00000070501.11	22.19	9.3	1.171	4.67e-108
ST6GALNAC1	ENSG00000070526.14	50.822	12.49	1.942	6.49e-11
GBA2	ENSG00000070610.14	37.041	117.742	-1.642	2.11e-90
ST6GALNAC2	ENSG00000070731.9	1.99	7.61	-1.526	2.82e-42
PABPC1	ENSG00000070756.13	1683.44	506.598	1.731	6.77e-99
PTPN21	ENSG00000070778.12	3.71	10.25	-1.256	1.11e-111
OSBPL3	ENSG00000070882.12	10.18	2.58	1.643	1.78e-109
RAD18	ENSG00000070950.9	6.94	2.39	1.228	3.9e-159
MS4A12	ENSG00000071203.9	0.67	8.85	-2.56	7.57e-23
WBSCR22	ENSG00000071462.11	116.921	46.97	1.298	1.63e-123
TRIP13	ENSG00000071539.13	12.97	0.85	2.917	4.39e-241
TCF3	ENSG00000071564.14	66.311	31.089	1.069	8.81e-97
TRIB2	ENSG00000071575.11	6.8	20.1	-1.436	4.14e-25
EPN2	ENSG00000072134.15	8.06	18.76	-1.125	3.3e-47
LIMS2	ENSG00000072163.18	9.08	308.707	-4.941	1.29e-107
SPEG	ENSG00000072195.14	1.76	150.727	-5.781	2.31e-117
TFRC	ENSG00000072274.12	90.239	28.909	1.609	1.93e-67
SMC1A	ENSG00000072501.17	33.981	13.55	1.266	2.51e-64
HSD17B10	ENSG00000072506.12	136.427	60.199	1.167	2.63e-91
HMMR	ENSG00000072571.19	13.06	0.64	3.1	1.02e-165
FCGR2B	ENSG00000072694.18	2.66	7.72	-1.252	6.77e-31
EVC	ENSG00000072840.12	0.97	5.05	-1.619	4.42e-47
MRVI1	ENSG00000072952.18	3.85	41.63	-3.136	1.3e-83
PVR	ENSG00000073008.14	27.789	11.59	1.193	1.2e-99
SCARB1	ENSG00000073060.15	55.02	17.43	1.604	1.61e-106
MCM2	ENSG00000073111.13	28.111	3.01	2.86	1.86e-181
LLGL2	ENSG00000073350.13	136.418	23.271	2.501	4.13e-39
NLE1	ENSG00000073536.17	18.27	5.38	1.595	5.49e-164
PPP2R3A	ENSG00000073711.10	1.23	5.64	-1.574	4.72e-126
FERMT2	ENSG00000073712.13	5.82	77.772	-3.53	4.12e-78
IGF2BP2	ENSG00000073792.15	19.71	6.48	1.469	1.13e-67
ST6GAL1	ENSG00000073849.14	34.279	10.33	1.639	6.35e-47
FRY	ENSG00000073910.19	4.07	16	-1.745	1.34e-47
MRPS34	ENSG00000074071.13	139.952	60.17	1.204	1.21e-89
TEAD2	ENSG00000074219.13	14.81	31.959	-1.06	7.59e-17
ZNF532	ENSG00000074657.13	5.4	22.45	-1.873	1.02e-42
SCARF1	ENSG00000074660.15	2.15	6.27	-1.207	1.47e-70
HACD3	ENSG00000074696.12	49.6	14.08	1.746	5.8e-155
ZZEF1	ENSG00000074755.14	7.72	21.299	-1.355	2.95e-82
MYDGF	ENSG00000074842.7	140.224	59.03	1.234	8.87e-84
TACR2	ENSG00000075073.14	0.76	70.761	-5.35	2.39e-92
TIPIN	ENSG00000075131.9	7.36	2.91	1.096	1.57e-98
SRI	ENSG00000075142.13	239.668	98.879	1.269	4.36e-07
NUP37	ENSG00000075188.8	38.109	10.65	1.747	1.52e-175
GTSE1	ENSG00000075218.18	9.3	0.86	2.469	1.4e-132
VPS9D1	ENSG00000075399.12	5.14	12.11	-1.094	4.28e-74
MOCOS	ENSG00000075643.5	3.9	1	1.293	1.9e-91
WDR62	ENSG00000075702.16	3.79	0.51	1.665	5.32e-143
SEC31B	ENSG00000075826.16	1.97	18.379	-2.706	2.94e-114
MCM6	ENSG00000076003.4	24.669	7.07	1.669	6.73e-152
UNG	ENSG00000076248.10	42.611	14.39	1.503	2.24e-104
RGS11	ENSG00000076344.15	1.01	12.76	-2.775	2.85e-100
SPAG5	ENSG00000076382.16	22.42	5.2	1.917	2.51e-98
TPD52	ENSG00000076554.15	122.089	24.439	2.275	5.81e-76
TRAF4	ENSG00000076604.14	54.64	19.2	1.462	8.08e-45
ICAM3	ENSG00000076662.9	19.91	9.37	1.012	1.72e-33
MCAM	ENSG00000076706.14	26.379	141.552	-2.38	1.68e-42
MBNL3	ENSG00000076770.14	4.01	1.11	1.248	4.68e-48
RAP1GAP	ENSG00000076864.19	9.78	3.03	1.42	2.05e-17
STXBP2	ENSG00000076944.14	79.478	32.769	1.253	7.24e-29
RARB	ENSG00000077092.18	0.95	3.12	-1.079	3.82e-42
UBE2T	ENSG00000077152.9	38.101	4.66	2.788	1.33e-179
PPP1R12B	ENSG00000077157.20	6.79	102.202	-3.728	1.81e-93
IL4R	ENSG00000077238.13	31.169	64.749	-1.031	7.95e-54
EXOSC5	ENSG00000077348.8	42.37	11.65	1.778	7.56e-172
FGFR1	ENSG00000077782.19	8.56	95.022	-3.328	2.04e-85
FBLN1	ENSG00000077942.17	31.021	127.574	-2.006	2.62e-62
LAMP3	ENSG00000078081.7	2.91	0.15	1.766	3.65e-112
FAP	ENSG00000078098.13	7.98	2.97	1.178	1.16e-23
NEBL	ENSG00000078114.18	15.73	1.1	2.994	1.4e-233
TIGAR	ENSG00000078237.5	8.77	3.71	1.053	4.1e-80
ITM2A	ENSG00000078596.10	4.36	16.34	-1.694	2.91e-71
TP53INP2	ENSG00000078804.12	10.36	34.811	-1.656	7.73e-77
TP73	ENSG00000078900.14	1.22	0.09	1.026	1.79e-101
RUNX1T1	ENSG00000079102.16	0.48	4.49	-1.891	1.75e-78
MKNK1	ENSG00000079277.19	16.33	42.57	-1.33	1.5e-84
TNS1	ENSG00000079308.16	7.92	205.187	-4.531	1.81e-92
RAPGEF3	ENSG00000079337.15	3.32	16.06	-1.982	8.62e-80
FDFT1	ENSG00000079459.12	155.244	72.978	1.079	7.39e-38
PAFAH1B3	ENSG00000079462.7	68.19	11.83	2.431	7.44e-189
KIF22	ENSG00000079616.12	45.67	20.609	1.111	2.17e-51
SCGN	ENSG00000079689.13	0.17	9.44	-3.158	1.27e-181
LRRC16A	ENSG00000079691.16	13.69	5	1.292	4.12e-53
PTPRH	ENSG00000080031.9	12.23	3.08	1.697	7.12e-10
EPHA6	ENSG00000080224.17	0.01	1.11	-1.063	9.07e-64
SLC4A4	ENSG00000080493.13	0.59	2.44	-1.113	2.45e-30
MID2	ENSG00000080561.13	1.48	4.19	-1.065	1.24e-27
KIAA0020	ENSG00000080608.9	30.3	14.58	1.006	1.96e-71
HSP90AA1	ENSG00000080824.18	441.784	202.194	1.124	1.76e-44
RBL1	ENSG00000080839.11	3.83	1.3	1.07	3.85e-121
IGSF9B	ENSG00000080854.14	0.69	7.82	-2.384	1.01e-58
NDC80	ENSG00000080986.12	8.62	1.01	2.259	2.1e-134
TCF7	ENSG00000081059.19	24.721	2.62	2.829	4.52e-172
MEF2C	ENSG00000081189.13	2.81	9.33	-1.439	8.37e-66
SMARCD3	ENSG00000082014.16	4.97	37.67	-2.695	1.16e-112
PGR	ENSG00000082175.14	0.07	1.21	-1.046	4.78e-80
EPB41L3	ENSG00000082397.15	3.83	29.67	-2.667	5.05e-123
GSK3B	ENSG00000082701.14	23.64	8.74	1.339	3.26e-129
ULK2	ENSG00000083290.19	2.96	8.1	-1.2	1.08e-44
GRHL2	ENSG00000083307.10	13.38	0.75	3.039	1.77e-106
NUFIP1	ENSG00000083635.7	5.74	2.2	1.075	3.8e-114
SLC27A5	ENSG00000083807.9	17.56	7.22	1.175	2.01e-40
ZNF671	ENSG00000083814.12	0.57	4.47	-1.801	5.97e-132
GSTP1	ENSG00000084207.15	703.642	287.316	1.289	6.14e-65
RAB10	ENSG00000084733.10	78.732	38.149	1.026	3.68e-75
MAPRE3	ENSG00000084764.10	10.7	26.74	-1.245	9.98e-69
MECOM	ENSG00000085276.17	19.67	7.53	1.277	1.09e-49
PREP	ENSG00000085377.13	57.611	21.209	1.4	1.71e-87
SLC25A24	ENSG00000085491.15	25.069	11.7	1.037	1.09e-33
IGSF9	ENSG00000085552.16	5.22	1.38	1.386	1.76e-05
TTC39A	ENSG00000085831.15	23.35	2.31	2.879	1.33e-51
ORC1	ENSG00000085840.12	5.28	0.47	2.095	3.08e-137
MGST2	ENSG00000085871.8	115.167	46.52	1.29	2.38e-62
RAD54L	ENSG00000085999.11	9.2	0.92	2.409	1.81e-149
SNX10	ENSG00000086300.15	5.67	1.52	1.404	2.51e-93
TMED2	ENSG00000086598.10	173.584	64.762	1.409	1.46e-103
ERO1LB	ENSG00000086619.13	1.02	3.67	-1.209	2.34e-67
HSD17B14	ENSG00000087076.8	2.6	6.3	-1.02	1.28e-41
FTL	ENSG00000087086.13	3895.25	1917.22	1.022	5.22e-27
MT3	ENSG00000087250.8	1.21	6.49	-1.761	4.07e-37
LPCAT2	ENSG00000087253.11	9.88	4.28	1.043	2.83e-76
GNAO1	ENSG00000087258.13	0.54	29.39	-4.303	1.71e-112
NOP14	ENSG00000087269.15	26.829	11.73	1.128	1.19e-99
KLHL42	ENSG00000087448.9	6.45	13.97	-1.007	2.92e-34
RFX2	ENSG00000087903.12	3.13	10.68	-1.5	5.69e-53
SULT2B1	ENSG00000088002.11	20.91	0.61	3.766	2.97e-224
REM1	ENSG00000088320.3	0.43	3.03	-1.495	2.25e-82
TPX2	ENSG00000088325.15	44.91	1.38	4.27	3.08e-185
PDRG1	ENSG00000088356.5	18.59	8.77	1.004	4.63e-90
TGDS	ENSG00000088451.10	13.92	5.74	1.146	7.23e-133
KIF9	ENSG00000088727.12	18.95	7.98	1.152	2.46e-104
SMOX	ENSG00000088826.17	12.28	4.17	1.361	2.42e-89
SIGLEC1	ENSG00000088827.12	0.86	6.43	-1.998	1.15e-97
SLC4A11	ENSG00000088836.12	2.04	0.31	1.215	2.17e-81
KIZ	ENSG00000088970.15	8.88	29.12	-1.608	1.79e-33
TESC	ENSG00000088992.17	48.849	2.94	3.661	2.78e-114
OAS1	ENSG00000089127.12	70.668	12.79	2.378	1.21e-63
RPLP0	ENSG00000089157.15	3549.25	1441.54	1.299	1.6e-57
TRMT6	ENSG00000089195.14	13.18	5.81	1.058	1.12e-91
FXYD5	ENSG00000089327.14	174.634	42.06	2.028	2.54e-105
ZNF302	ENSG00000089335.20	7.68	21.24	-1.357	2.69e-67
FXYD3	ENSG00000089356.16	886.882	132.302	2.736	8.66e-22
OTUB2	ENSG00000089723.9	2.16	0.3	1.281	4.2e-136
LTBP4	ENSG00000090006.17	54.571	158.902	-1.525	2.43e-69
RGS1	ENSG00000090104.11	21.85	45.959	-1.039	1.6e-22
YPEL3	ENSG00000090238.11	34.36	89.479	-1.355	2.73e-52
MRPS33	ENSG00000090263.15	116.387	54.56	1.079	1.05e-67
IRAK3	ENSG00000090376.8	0.71	3.09	-1.258	2.1e-76
LYZ	ENSG00000090382.6	264.311	24.25	3.393	2.31e-68
TFAP4	ENSG00000090447.11	17.91	5.23	1.602	3.91e-163
P3H2	ENSG00000090530.9	2.83	18.04	-2.314	2.33e-83
FLT3LG	ENSG00000090554.12	4.8	15.48	-1.507	6.22e-69
KIF4A	ENSG00000090889.11	10.21	0.62	2.791	8.21e-180
TNRC6A	ENSG00000090905.17	8.2	21.621	-1.298	2.54e-71
PLEKHG2	ENSG00000090924.14	6.25	18.33	-1.415	2.84e-39
PITPNM2	ENSG00000090975.12	3.07	8.35	-1.2	3.94e-95
PUS7	ENSG00000091127.13	12.52	3.8	1.494	1.03e-142
LAMB1	ENSG00000091136.13	59.428	128.773	-1.103	4.45e-25
ITGA6	ENSG00000091409.14	94.339	23.53	1.959	2.07e-102
SMPX	ENSG00000091482.5	0.24	8.27	-2.902	1.65e-54
SEL1L3	ENSG00000091490.10	72.77	11.55	2.555	5.83e-83
TF	ENSG00000091513.14	0.16	1.92	-1.332	7.65e-79
NLRP1	ENSG00000091592.15	2.96	16.21	-2.12	2.86e-107
PITPNM3	ENSG00000091622.15	2.19	5.69	-1.068	9.29e-58
ORC6	ENSG00000091651.8	12.18	1.18	2.596	2.74e-154
ZFHX4	ENSG00000091656.15	0.12	1.73	-1.285	2.22e-53
SLC22A17	ENSG00000092096.14	1.85	23.23	-3.088	1.67e-123
SEMA6A	ENSG00000092421.16	3.89	15.84	-1.784	3.14e-88
EZR	ENSG00000092820.17	157.356	48.431	1.68	1.74e-54
MYL6	ENSG00000092841.18	1627.45	3893.63	-1.258	1.16e-20
XXbac-B461K10.4	ENSG00000093100.13	5.23	17.66	-1.583	8.26e-93
XYLB	ENSG00000093217.9	4.54	1.32	1.256	2.85e-82
HDAC6	ENSG00000094631.18	24.39	57.859	-1.213	4.18e-54
FMO2	ENSG00000094963.13	0.13	2.78	-1.742	2.44e-72
MSH2	ENSG00000095002.12	16.14	5.23	1.46	1.88e-130
EPB41L4B	ENSG00000095203.14	26.07	4.47	2.307	3.87e-28
TMEM38B	ENSG00000095209.11	11.19	4.26	1.213	5.26e-71
PTGS1	ENSG00000095303.14	3.78	40.649	-3.123	3.36e-96
NANS	ENSG00000095380.10	108.082	53.212	1.009	6.93e-14
TBC1D2	ENSG00000095383.19	11.83	5.34	1.017	1.17e-43
SEMA4G	ENSG00000095539.15	31.55	10.3	1.526	7.65e-12
SORBS1	ENSG00000095637.20	8.33	175.557	-4.242	2.05e-82
TPSD1	ENSG00000095917.13	0.21	1.86	-1.241	4.48e-30
SMIM24	ENSG00000095932.6	35.409	3.03	3.175	1.65e-42
TREM2	ENSG00000095970.16	4.63	0.74	1.694	1.92e-67
FKBP5	ENSG00000096060.14	15.1	69.012	-2.121	3.72e-59
SRPK1	ENSG00000096063.14	45.739	12.68	1.773	1.15e-128
HSP90AB1	ENSG00000096384.19	756.029	330.75	1.19	1.1e-61
PCSK5	ENSG00000099139.13	1.71	5.42	-1.244	3.52e-73
SCD	ENSG00000099194.5	105.229	13.49	2.874	1.52e-112
ERMP1	ENSG00000099219.13	16.82	5.22	1.519	2.93e-83
PALMD	ENSG00000099260.10	1.63	6.65	-1.54	8.57e-46
MZF1	ENSG00000099326.8	8.41	23.9	-1.404	7.85e-66
STX1B	ENSG00000099365.9	0.27	1.9	-1.191	2.97e-74
2020-03-02	ENSG00000099785.10	16.41	56.199	-1.716	2.71e-59
TECR	ENSG00000099797.11	199.285	81.962	1.272	4.78e-91
TIMM13	ENSG00000099800.7	131.872	49.679	1.391	4.59e-89
MTAP	ENSG00000099810.18	20.05	8.5	1.148	1.92e-96
MISP	ENSG00000099812.8	146.554	6.94	4.216	2.05e-53
IZUMO4	ENSG00000099840.13	1.37	6.1	-1.583	3.11e-82
RASSF7	ENSG00000099849.14	49.931	9.74	2.246	3.01e-38
GADD45B	ENSG00000099860.8	18.45	61.002	-1.673	5.78e-47
PALM	ENSG00000099864.17	2.26	28.759	-3.19	7.03e-110
MADCAM1	ENSG00000099866.14	0.37	3.02	-1.553	2.97e-61
RANBP1	ENSG00000099901.16	162.545	60.799	1.404	4.99e-107
LZTR1	ENSG00000099949.18	17.89	47.98	-1.375	5.1e-65
MMP11	ENSG00000099953.9	53.85	3.89	3.488	2.65e-154
SNRPD3	ENSG00000100028.11	122.241	59.482	1.027	1.99e-79
PES1	ENSG00000100029.17	69.942	29.531	1.216	6.72e-110
GGT1	ENSG00000100031.18	19.889	8.34	1.161	5.35e-13
SLC35E4	ENSG00000100036.12	7.83	2.78	1.224	1.84e-90
SH3BP1	ENSG00000100092.20	23.569	7.57	1.519	3.95e-21
LGALS1	ENSG00000100097.11	328.921	797.366	-1.275	8.22e-12
GCAT	ENSG00000100116.16	15.53	6.68	1.106	6.43e-79
NHP2L1	ENSG00000100138.13	152.123	65.739	1.198	3.21e-77
SOX10	ENSG00000100146.16	0.03	10.6	-3.493	1.59e-150
TTC28	ENSG00000100154.14	1	5.56	-1.714	8.54e-89
SLC5A1	ENSG00000100170.9	25.3	0.94	3.761	1.63e-79
TPTEP1	ENSG00000100181.21	1.04	7.16	-2	1.78e-44
KDELR3	ENSG00000100196.10	24.16	4.79	2.12	1.06e-133
TCF20	ENSG00000100207.18	19.18	8.33	1.113	6.17e-97
TOMM22	ENSG00000100216.5	73.648	33.511	1.113	4.54e-83
XBP1	ENSG00000100219.16	171.183	77.6	1.131	9.5e-50
TIMP3	ENSG00000100234.11	43.91	106.95	-1.265	3.63e-22
SUN2	ENSG00000100242.15	41.14	87.468	-1.07	1.5e-53
MCM5	ENSG00000100297.15	38.321	11.73	1.627	1.08e-110
TSPO	ENSG00000100300.17	281.169	121.937	1.199	8.44e-45
RASD2	ENSG00000100302.6	1.61	12.43	-2.363	5.54e-94
TTLL12	ENSG00000100304.12	49.511	18.84	1.348	1.92e-36
RBFOX2	ENSG00000100320.22	18.6	39.879	-1.061	4.08e-22
SYNGR1	ENSG00000100321.14	1.28	16.91	-2.974	4.27e-101
SGSM3	ENSG00000100359.20	36.38	74.728	-1.019	1.72e-37
IL2RB	ENSG00000100385.13	2.98	0.73	1.202	4.19e-26
RANGAP1	ENSG00000100401.19	54.799	23.47	1.189	1.97e-93
GZMB	ENSG00000100453.12	10.28	0.75	2.688	6.62e-73
POLE2	ENSG00000100479.12	7.31	1.9	1.519	6.54e-112
TRIM9	ENSG00000100505.13	0.15	4.08	-2.143	1.51e-107
GNPNAT1	ENSG00000100522.8	25.64	6.25	1.878	7.5e-150
PLEK2	ENSG00000100558.8	61.32	3.57	3.769	1.58e-109
GALNT16	ENSG00000100626.16	0.21	3.66	-1.945	7.79e-99
ERH	ENSG00000100632.10	151.365	73.028	1.041	5.32e-76
SRSF5	ENSG00000100650.15	137.662	366.202	-1.405	2.43e-61
MTHFD1	ENSG00000100714.15	48.67	20.8	1.188	1.31e-104
GSKIP	ENSG00000100744.14	36.829	11.42	1.607	6.27e-33
VRK1	ENSG00000100749.7	18.92	6.21	1.466	2.46e-52
PAPLN	ENSG00000100767.15	1.92	9.65	-1.867	1.42e-82
PCK2	ENSG00000100889.11	51.911	14.15	1.804	2.94e-31
KIAA0391	ENSG00000100890.15	18.95	8.8	1.026	3.85e-81
PSME2	ENSG00000100911.13	309.2	106.439	1.53	6.6e-72
REC8	ENSG00000100918.12	5.61	15.08	-1.283	8.86e-48
NFATC4	ENSG00000100968.13	9.74	76.68	-2.855	1.47e-81
GSS	ENSG00000100983.9	65.821	21.85	1.548	5.29e-81
MMP9	ENSG00000100985.7	18.86	0.69	3.555	1.78e-102
PROCR	ENSG00000101000.4	35.05	12.79	1.386	1.8e-49
GINS1	ENSG00000101003.9	10.37	0.55	2.875	1.27e-187
NINL	ENSG00000101004.14	1.56	8.77	-1.932	1.39e-46
MYBL2	ENSG00000101057.15	42.659	0.81	4.592	2e-184
HNF4A	ENSG00000101076.16	81.148	4.3	3.954	8.11e-64
SALL4	ENSG00000101115.12	1.29	0.13	1.019	3.26e-89
PFDN4	ENSG00000101132.9	63.769	25.17	1.307	1.39e-86
RAE1	ENSG00000101146.12	39.81	15.68	1.291	4.18e-114
NELFCD	ENSG00000101158.12	82.007	40.31	1.007	1.07e-71
PRPF6	ENSG00000101161.7	69.651	33.739	1.024	4.3e-77
SLMO2	ENSG00000101166.15	92.757	23.45	1.939	1.05e-103
PSMA7	ENSG00000101182.14	361.737	161.031	1.163	2.32e-73
SLCO4A1	ENSG00000101187.15	36.359	11.73	1.553	1.65e-73
NTSR1	ENSG00000101188.4	0.22	8.04	-2.889	8.78e-52
MRGBP	ENSG00000101189.6	16.511	6.92	1.145	4.05e-115
PTK6	ENSG00000101213.6	25.1	2.95	2.724	1.79e-34
TRIB3	ENSG00000101255.10	34.561	2.08	3.529	2.4e-231
SLC52A3	ENSG00000101276.14	12.8	1.32	2.573	1.96e-59
HM13	ENSG00000101294.16	197.813	63.03	1.635	1.69e-123
SNPH	ENSG00000101298.13	0.7	4.29	-1.638	2.57e-59
SEC23B	ENSG00000101310.14	51.449	12.65	1.942	5.22e-116
FERMT1	ENSG00000101311.15	65.949	1.48	4.755	9.92e-140
PLCB4	ENSG00000101333.16	20.92	7.52	1.363	2.99e-42
MYL9	ENSG00000101335.9	116.29	3665.01	-4.966	9.61e-76
POFUT1	ENSG00000101346.11	35.429	13	1.38	4.34e-90
SAMHD1	ENSG00000101347.8	15.96	35.68	-1.113	1.23e-38
SNTA1	ENSG00000101400.5	4.02	13.52	-1.532	6.56e-55
PXMP4	ENSG00000101417.11	9.8	4.34	1.016	2.99e-80
PIGU	ENSG00000101464.10	38.641	11.72	1.64	4.05e-131
TNNC2	ENSG00000101470.9	8.89	3.8	1.043	5.06e-14
ZNF516	ENSG00000101493.10	2.49	6.99	-1.195	3.25e-70
SMCHD1	ENSG00000101596.14	6.38	16.08	-1.211	2.55e-70
MYOM1	ENSG00000101605.12	0.48	9.88	-2.878	1.36e-134
LIPG	ENSG00000101670.11	14.46	2.64	2.087	8.18e-95
POLI	ENSG00000101751.10	4.41	13.62	-1.434	1.37e-70
MXRA5	ENSG00000101825.7	9.08	1.96	1.768	3.75e-53
GPR143	ENSG00000101850.12	5.27	0.22	2.362	4.11e-86
NXT2	ENSG00000101888.11	8.2	2.06	1.588	3.25e-137
PRPS2	ENSG00000101911.12	42.22	20.54	1.005	2.31e-58
SUV39H1	ENSG00000101945.16	8.28	3.06	1.193	7.65e-138
SRPX	ENSG00000101955.14	2.21	53.891	-4.096	6.21e-154
SYP	ENSG00000102003.10	1	5.29	-1.653	2.48e-98
SMARCA1	ENSG00000102038.15	2.6	14.1	-2.068	3.98e-47
SLC35A2	ENSG00000102100.14	36.339	12.45	1.473	1.54e-115
PCSK1N	ENSG00000102109.8	0.42	11.21	-3.104	4.54e-93
PGK1	ENSG00000102144.13	483.978	165.833	1.54	2.72e-92
MAGT1	ENSG00000102158.19	32.329	12.75	1.277	9.21e-103
SMS	ENSG00000102172.15	88.683	41.131	1.09	1.04e-84
RP2	ENSG00000102218.5	8.54	3.58	1.059	2.75e-78
TIMP1	ENSG00000102265.11	420.306	144.526	1.534	1.35e-54
KLF8	ENSG00000102349.14	0.53	5.23	-2.026	4.9e-121
SRPX2	ENSG00000102359.5	10.96	4.93	1.012	5.21e-25
SYTL4	ENSG00000102362.15	7.31	17.62	-1.164	2.41e-67
GLA	ENSG00000102393.9	34.52	15.68	1.091	1.37e-74
KIAA0226L	ENSG00000102445.18	30.181	3.98	2.646	5.11e-64
NDFIP2	ENSG00000102471.13	49.381	7.62	2.547	1.31e-87
KLF5	ENSG00000102554.13	146.798	11.53	3.56	1.21e-58
PARP4	ENSG00000102699.5	43.67	18.74	1.178	1.15e-58
SLC25A15	ENSG00000102743.14	9.38	1.69	1.948	8.8e-158
KATNAL1	ENSG00000102781.13	1.09	5.1	-1.545	1.78e-48
MEDAG	ENSG00000102802.9	1.28	5.6	-1.533	3.59e-39
OLFM4	ENSG00000102837.6	219.244	7.57	4.684	1.65e-29
MSLN	ENSG00000102854.14	22.5	0.92	3.613	2.7e-81
HSF4	ENSG00000102878.15	16.999	39.681	-1.176	5.53e-20
GDPD3	ENSG00000102886.14	7.01	18.48	-1.282	1.19e-28
NUTF2	ENSG00000102898.11	136.531	61.481	1.138	3.04e-99
TSNAXIP1	ENSG00000102904.14	0.25	1.9	-1.214	2.98e-76
MMP15	ENSG00000102996.4	34.939	15.22	1.148	3.31e-35
NDRG4	ENSG00000103034.14	1.94	6.49	-1.349	5.3e-59
HAS3	ENSG00000103044.10	3.89	1.04	1.261	1.27e-28
ESRP2	ENSG00000103067.11	30.479	4.42	2.538	5.07e-37
FA2H	ENSG00000103089.8	19.92	2.04	2.783	5.69e-51
TAF1C	ENSG00000103168.16	15.13	42.089	-1.418	2.16e-51
WFDC1	ENSG00000103175.10	5.84	30.67	-2.211	1.97e-54
FOXF1	ENSG00000103241.6	4.44	34.229	-2.695	3.22e-91
SLC7A5	ENSG00000103257.8	49.99	6.28	2.808	4.23e-137
GSPT1	ENSG00000103342.12	80.292	37.149	1.091	5.96e-85
TOX3	ENSG00000103460.16	16.28	1.35	2.878	6.83e-85
QPRT	ENSG00000103485.17	49.8	11.52	2.021	2.04e-30
PYCARD	ENSG00000103490.13	68.759	23.97	1.482	3.94e-42
[truncated: 3,363 more rows]

## Sheet: READtable_degenes
Gene Symbol	Gene ID	Median (Tumor)	Median (Normal)	Log2(Fold Change)	adjp
A1CF	ENSG00000148584.14	5.17	0.25	2.303	1.22e-15
A2M	ENSG00000175899.14	68.027	138.461	-1.015	1.31e-11
A2M-AS1	ENSG00000245105.2	0.22	2.115	-1.352	3.9e-35
A4GALT	ENSG00000128274.15	4.719	22.334	-2.028	7.05e-29
AADACP1	ENSG00000240602.7	1.85	0.225	1.218	1.62e-38
AARD	ENSG00000205002.3	0.075	1.325	-1.113	1.34e-22
AASS	ENSG00000008311.14	1.115	10.33	-2.421	7.5e-58
AATK	ENSG00000181409.11	1.79	7.905	-1.674	2.93e-29
ABCA1	ENSG00000165029.15	2.489	9.64	-1.608	2.85e-36
ABCA10	ENSG00000154263.17	0.3	5.01	-2.209	1.64e-56
ABCA3	ENSG00000167972.13	1.06	6.5	-1.864	1.34e-28
ABCA5	ENSG00000154265.15	4.75	13.92	-1.376	3.03e-35
ABCA6	ENSG00000154262.12	0.315	9.27	-2.965	1.72e-70
ABCA8	ENSG00000141338.13	0.355	18.02	-3.811	2.04e-109
ABCA9	ENSG00000154258.16	0.11	7.78	-2.984	1.7e-70
ABCB1	ENSG00000085563.14	13.52	5.065	1.26	9.31e-07
ABCC3	ENSG00000108846.15	40.425	7.859	2.225	2.19e-05
ABCC5	ENSG00000114770.16	8.59	20.87	-1.189	3.37e-32
ABCC6	ENSG00000091262.14	6.969	1.81	1.504	1.04e-14
ABCC6P1	ENSG00000256340.8	3.26	0.645	1.373	1.01e-10
ABCC8	ENSG00000006071.11	0.14	2.355	-1.557	8.55e-76
ABCC9	ENSG00000069431.10	0.59	4.425	-1.771	4.94e-25
ABCE1	ENSG00000164163.10	34.648	13.065	1.342	3.38e-55
ABHD11	ENSG00000106077.18	86.1	15.755	2.378	1.06e-24
ABHD11-AS1	ENSG00000225969.1	12.639	1.05	2.734	2.62e-14
ABHD12	ENSG00000100997.18	61.905	25.03	1.273	6.3e-45
ABHD17C	ENSG00000136379.11	51.904	4.685	3.218	8.63e-30
ABHD2	ENSG00000140526.16	31.825	10.505	1.513	1.94e-42
ABHD8	ENSG00000127220.5	2.295	10.83	-1.844	3.18e-41
ABI3BP	ENSG00000154175.16	2.434	27.875	-3.072	4.6e-54
ABL1	ENSG00000097007.17	27.315	65.514	-1.232	7.42e-21
ABLIM2	ENSG00000163995.18	14.525	4.53	1.489	2.91e-54
ABLIM3	ENSG00000173210.19	1.815	8.59	-1.768	2.82e-33
ABO	ENSG00000175164.13	11.959	2.72	1.801	0.000744
ABRACL	ENSG00000146386.7	102.128	13.855	2.795	9.57e-38
ABTB1	ENSG00000114626.17	14.874	48.309	-1.635	8.11e-33
AC000089.3	ENSG00000235776.2	3.885	0.315	1.893	1.69e-148
AC002116.8	ENSG00000248101.2	0.265	2.345	-1.403	2.25e-44
AC002398.12	ENSG00000267328.1	1.32	13.25	-2.619	6.66e-20
AC003090.1	ENSG00000223561.6	0.13	1.31	-1.032	1.79e-31
AC003973.3	ENSG00000279377.1	0.08	1.84	-1.395	1.91e-39
AC004967.7	ENSG00000243554.1	2.345	0.55	1.11	1.92e-73
AC005083.1	ENSG00000233834.6	4.715	0.18	2.276	3.43e-72
AC005104.3	ENSG00000223374.1	0.695	3.415	-1.381	1.42e-56
AC005154.6	ENSG00000196295.11	12.135	43.245	-1.752	4.68e-48
AC005154.7	ENSG00000244480.1	0.335	2.15	-1.239	9.14e-73
AC005253.2	ENSG00000268030.1	0.945	3.21	-1.114	1.81e-49
AC005255.3	ENSG00000256210.3	6.02	0	2.811	1.65e-90
AC005355.2	ENSG00000251169.2	4.799	0.285	2.174	1.52e-15
AC005519.4	ENSG00000258559.2	0.525	2.735	-1.292	2.47e-51
AC005682.5	ENSG00000228649.8	0.28	3.065	-1.667	2.66e-39
AC005786.7	ENSG00000267436.1	2.332	0.435	1.215	3.45e-07
AC005943.2	ENSG00000267059.2	8.214	0	3.204	2.6e-53
AC005944.2	ENSG00000267469.1	13.984	30.359	-1.065	0.000224
AC006128.2	ENSG00000279716.1	1.175	10.2	-2.365	3.87e-78
AC006942.4	ENSG00000269194.1	0.25	2.175	-1.345	4.29e-53
AC007009.1	ENSG00000244239.1	5.015	0.92	1.647	6.66e-31
AC007255.8	ENSG00000223813.2	3.39	0.45	1.598	7.13e-13
AC007326.1	ENSG00000279560.1	0.935	3.76	-1.299	3.31e-24
AC007566.10	ENSG00000244055.1	0.81	3.94	-1.449	1.15e-53
AC007620.3	ENSG00000242539.2	1.39	4.545	-1.214	1.28e-17
AC009065.4	ENSG00000279473.1	4.425	0	2.44	7.47e-151
AC009120.6	ENSG00000259972.2	3.715	12.185	-1.484	1.31e-44
AC009299.3	ENSG00000227403.1	2.37	0.14	1.564	7.73e-50
AC009501.4	ENSG00000231609.5	0.21	1.955	-1.288	1.51e-46
AC009948.5	ENSG00000223960.6	2.15	5.79	-1.108	2.05e-24
AC010226.4	ENSG00000249249.1	0.405	2.34	-1.249	2.68e-36
AC010980.2	ENSG00000237732.9	0.07	1.27	-1.085	8.28e-26
AC011513.3	ENSG00000267881.1	1.15	0	1.104	1.27e-65
AC011737.2	ENSG00000204196.5	45.86	11.9	1.861	8.42e-70
AC012065.1	ENSG00000279307.1	1.995	0.38	1.118	2.45e-74
AC012146.7	ENSG00000234327.7	1.455	4.805	-1.242	8.24e-35
AC016292.3	ENSG00000108958.4	1.8	0.35	1.052	1.31e-64
AC016735.1	ENSG00000224739.2	1.315	0	1.211	2.11e-50
AC016739.2	ENSG00000218175.2	27.83	12.015	1.147	4.31e-32
AC016757.3	ENSG00000186235.10	0.12	1.875	-1.36	2.75e-37
AC016995.3	ENSG00000231367.5	0.1	2.81	-1.792	4.52e-31
AC017074.2	ENSG00000227359.1	2.24	0.405	1.205	3e-39
AC017104.6	ENSG00000224376.1	0.41	2.525	-1.322	1.02e-33
AC017116.11	ENSG00000239775.1	0.655	3.2	-1.344	5.57e-38
AC018462.3	ENSG00000242735.1	0	1.14	-1.098	8.44e-29
AC018738.2	ENSG00000237039.1	2.085	0.245	1.309	9.86e-30
AC018766.4	ENSG00000267896.1	2.58	9.145	-1.503	4.75e-52
AC021218.2	ENSG00000204876.4	9.412	0	3.38	7.1e-134
AC024560.3	ENSG00000214135.8	7.675	26.215	-1.65	4.67e-52
AC025165.8	ENSG00000224713.4	0.05	5.62	-2.656	1.24e-52
AC026150.8	ENSG00000260693.1	0.21	1.58	-1.092	4.22e-49
AC034220.3	ENSG00000233006.6	2.265	6.385	-1.178	1.64e-36
AC053503.12	ENSG00000280323.1	0.02	6.605	-2.898	4.95e-34
AC053503.6	ENSG00000234638.1	0	4.115	-2.355	1.69e-31
AC073130.3	ENSG00000243243.5	0	2.02	-1.595	1.25e-30
AC073283.4	ENSG00000234690.6	3.595	0.845	1.316	4.2e-24
AC074212.6	ENSG00000267395.5	0.535	2.42	-1.156	6.05e-55
AC074289.1	ENSG00000225889.7	0.495	3.9	-1.713	2.45e-57
AC078941.1	ENSG00000236780.5	0.05	1.46	-1.228	3.47e-26
AC079922.2	ENSG00000231747.1	1.96	0.23	1.267	4.83e-84
AC079922.3	ENSG00000237753.1	0.795	3.255	-1.245	3.71e-31
AC083843.1	ENSG00000259820.1	0.805	2.815	-1.08	4.4e-48
AC083843.4	ENSG00000279518.1	0.185	1.42	-1.03	1.56e-50
AC093110.3	ENSG00000238018.2	0.705	5.18	-1.858	1.01e-59
AC093495.4	ENSG00000228242.6	1.165	6.31	-1.756	6.72e-60
AC093642.3	ENSG00000237940.3	0.355	2.41	-1.332	3.7e-35
AC093838.4	ENSG00000152117.17	5.865	13.58	-1.087	1.57e-21
AC106786.1	ENSG00000223652.2	0.235	1.64	-1.096	1.24e-21
AC106876.2	ENSG00000222001.2	15.965	0.32	3.684	3.22e-46
AC108488.4	ENSG00000242282.6	2.29	9.82	-1.718	1.01e-32
AC113188.2	ENSG00000279535.1	4.2	1.455	1.083	1.48e-16
AC113189.5	ENSG00000233223.2	6.355	15.43	-1.159	5.25e-23
AC114730.11	ENSG00000235351.1	0.29	1.935	-1.186	4.95e-50
AC114730.3	ENSG00000224272.2	4.16	0.65	1.645	3.5e-05
AC123023.1	ENSG00000236452.1	1.465	0	1.301	2.26e-99
AC129492.1	ENSG00000279152.1	0.305	1.72	-1.06	1.03e-26
AC138035.2	ENSG00000238035.8	2.04	8.765	-1.684	1.07e-51
AC144530.1	ENSG00000234742.1	1.795	0.25	1.161	9.84e-96
AC156455.1	ENSG00000256546.1	2.25	7.9	-1.453	1.99e-11
AC159540.1	ENSG00000230606.10	6.95	21.3	-1.488	1.38e-24
AC239868.2	ENSG00000280874.1	8.741	3.45	1.13	2.42e-05
AC239868.3	ENSG00000281134.1	8.741	3.45	1.13	2.42e-05
ACACB	ENSG00000076555.15	3.46	37.491	-3.109	4.89e-70
ACAD11	ENSG00000240303.7	3.785	18.51	-2.028	6.49e-43
ACADVL	ENSG00000072778.19	174.386	710.43	-2.02	3.99e-32
ACAN	ENSG00000157766.15	4.55	0.185	2.228	1.28e-109
ACAP3	ENSG00000131584.18	11.334	51.426	-2.088	1.43e-53
ACAT2	ENSG00000120437.8	28.15	8.02	1.692	8.51e-26
ACBD4	ENSG00000181513.14	6.16	20.285	-1.572	5.91e-53
ACBD5	ENSG00000107897.18	17.195	7.66	1.071	1.94e-42
ACCS	ENSG00000110455.13	5.315	22.71	-1.909	1.13e-47
ACE2	ENSG00000130234.10	13.424	0.76	3.035	4.48e-35
ACKR1	ENSG00000213088.9	3.84	38.41	-3.025	4.79e-65
ACLY	ENSG00000131473.16	56.988	23.795	1.226	5.88e-38
ACOT1	ENSG00000184227.7	3.145	7.63	-1.058	8.15e-19
ACOT2	ENSG00000119673.14	16.12	36.206	-1.12	5.06e-24
ACOX2	ENSG00000168306.12	12.434	26.954	-1.057	7.76e-18
ACP1	ENSG00000143727.15	106.683	49.386	1.096	1.96e-43
ACP5	ENSG00000102575.10	28.859	12.105	1.188	5.02e-15
ACSL3	ENSG00000123983.13	51.285	21.36	1.225	2.62e-34
ACSL5	ENSG00000197142.10	150.779	10.204	3.76	6.76e-31
ACSM5	ENSG00000183549.10	0.115	2.545	-1.669	8.62e-41
ACSS3	ENSG00000111058.7	0.49	2.15	-1.08	1.56e-16
ACTA1	ENSG00000143632.14	0.05	3.345	-2.049	1.23e-37
ACTA2	ENSG00000107796.12	205.692	1502.19	-2.862	1.95e-22
ACTA2-AS1	ENSG00000180139.11	1.119	26.545	-3.7	8.41e-58
ACTC1	ENSG00000159251.6	0.53	2.49	-1.19	4.09e-14
ACTG1	ENSG00000184009.9	2741.31	1164.06	1.235	6.79e-18
ACTG2	ENSG00000163017.13	46.758	4929.24	-6.69	1.84e-40
ACTL10	ENSG00000182584.4	3.27	0.735	1.299	4.22e-76
ACTL6A	ENSG00000136518.16	64.637	26.68	1.246	8.32e-46
ACTN1	ENSG00000072110.13	106.45	437.942	-2.03	6.58e-10
ACTN4	ENSG00000130402.11	373.767	177.293	1.072	1.56e-20
ACTR2	ENSG00000138071.13	114.047	41.655	1.431	1.18e-47
ACTR3	ENSG00000115091.11	151.638	57.839	1.375	4.22e-32
ACVR1B	ENSG00000135503.12	24.074	9.745	1.223	2.37e-25
ACY1	ENSG00000243989.7	75.386	11.035	2.666	1.18e-26
ACY3	ENSG00000132744.7	7.67	0.305	2.732	2.93e-28
ADAM10	ENSG00000137845.14	30.35	14.605	1.006	3.11e-22
ADAM11	ENSG00000073670.13	0.07	1.73	-1.351	6.42e-37
ADAM12	ENSG00000148848.14	1.895	0.19	1.283	2.01e-55
ADAM33	ENSG00000149451.17	0.77	109.899	-5.969	2.55e-92
ADAMTS1	ENSG00000154734.14	4.7	35.775	-2.69	5.57e-42
ADAMTS10	ENSG00000142303.13	1.425	19.045	-3.047	4.68e-71
ADAMTS13	ENSG00000160323.18	1.02	3.24	-1.07	1.82e-30
ADAMTS15	ENSG00000166106.3	0.46	2.07	-1.072	4.01e-18
ADAMTS8	ENSG00000134917.9	0.425	7.635	-2.599	1.85e-37
ADAMTS9	ENSG00000163638.13	4.005	9.275	-1.038	3.7e-10
ADAMTS9-AS1	ENSG00000241158.5	0.145	15.665	-3.863	9.96e-44
ADAMTS9-AS2	ENSG00000241684.5	0.09	3.82	-2.145	3.06e-50
ADAMTSL1	ENSG00000178031.15	0.76	3.485	-1.35	7.16e-47
ADAMTSL3	ENSG00000156218.12	0.325	7.235	-2.636	3.34e-34
ADAMTSL4	ENSG00000143382.13	2.505	29.845	-3.138	4.27e-75
ADARB1	ENSG00000197381.15	3.039	20.43	-2.408	8.37e-35
ADARB2	ENSG00000185736.15	0.18	1.605	-1.143	4.34e-31
ADCY2	ENSG00000078295.15	0.45	4.89	-2.022	1.7e-33
ADCY4	ENSG00000129467.13	2.63	18.71	-2.441	8.43e-68
ADCY5	ENSG00000173175.14	0.9	26.145	-3.837	2.47e-70
ADCYAP1R1	ENSG00000078549.14	0.03	3.7	-2.19	3.96e-43
ADD1	ENSG00000087274.16	66.346	156.318	-1.224	1.53e-21
ADGRA2	ENSG00000020181.17	6.324	14.77	-1.107	9.4e-11
ADGRB1	ENSG00000181790.10	0.1	1.385	-1.116	3.85e-53
ADGRB3	ENSG00000135298.13	0.04	2.055	-1.555	1.25e-38
ADGRD1	ENSG00000111452.12	1	8.575	-2.259	6.42e-50
ADGRE5	ENSG00000123146.19	79.456	37.039	1.081	2.02e-25
ADGRF4	ENSG00000153294.11	2.19	0.12	1.51	7.68e-64
ADGRG1	ENSG00000205336.11	108.251	15.705	2.709	9.54e-83
ADGRG3	ENSG00000182885.16	0.46	2	-1.039	4.58e-20
ADGRG5	ENSG00000159618.15	1.795	0.245	1.167	3.73e-28
ADGRG7	ENSG00000144820.7	1.6	0.09	1.254	1.71e-09
ADGRL2	ENSG00000117114.19	3.714	13.799	-1.65	1.6e-33
ADGRL3	ENSG00000150471.15	0.275	1.7	-1.082	2.49e-43
ADH1B	ENSG00000196616.12	1.065	149.623	-6.189	4.58e-115
ADHFE1	ENSG00000147576.15	0.385	20.609	-3.964	4.92e-111
ADIRF-AS1	ENSG00000272734.1	1.385	6.46	-1.645	1.17e-38
ADK	ENSG00000156110.13	28.829	10.64	1.358	1.43e-60
ADM	ENSG00000148926.9	15.045	32.645	-1.068	9.08e-10
ADM2	ENSG00000128165.8	2.78	0.19	1.667	3.41e-67
ADORA2B	ENSG00000170425.3	10.94	2.92	1.607	3.91e-20
ADRA2B	ENSG00000274286.1	0.2	1.43	-1.018	1.51e-37
ADRB3	ENSG00000188778.4	0.01	1.06	-1.028	2.05e-30
ADRM1	ENSG00000130706.12	166.3	66.21	1.316	4.33e-39
ADSSL1	ENSG00000185100.10	1.33	4.48	-1.234	2.13e-32
AF001548.3	ENSG00000280429.1	0	1.44	-1.287	1.05e-27
AF064858.6	ENSG00000205622.9	2.82	0.425	1.423	2.6e-39
AFF1	ENSG00000172493.20	8.865	19.38	-1.047	3.53e-29
AFF3	ENSG00000144218.18	0.155	3.26	-1.883	4.33e-61
AFG3L1P	ENSG00000223959.8	8.165	18.21	-1.068	5.7e-33
AFMID	ENSG00000183077.15	39.745	15.425	1.311	3.06e-43
AGAP11	ENSG00000271880.1	0.125	2.05	-1.439	1.6e-52
AGAP4	ENSG00000188234.13	4.79	13.45	-1.319	2.11e-46
AGAP5	ENSG00000172650.12	1.725	5.145	-1.173	3.25e-45
AGAP6	ENSG00000204149.9	5.645	17.035	-1.44	2.9e-42
AGAP9	ENSG00000204172.11	3.12	11.2	-1.566	2.25e-36
AGER	ENSG00000204305.13	1.76	10.295	-2.033	1.27e-67
AGMAT	ENSG00000116771.5	14.785	0.245	3.664	1.45e-54
AGPAT2	ENSG00000169692.12	108.375	38.248	1.479	3.85e-19
AGPAT4	ENSG00000026652.13	0.995	4.215	-1.386	7.51e-29
AGPAT5	ENSG00000155189.11	13.4	4.485	1.393	3.26e-40
AGPAT9	ENSG00000138678.10	2.17	5.69	-1.078	1.14e-17
AGR2	ENSG00000106541.11	499.346	10.24	5.476	9.44e-25
AGR3	ENSG00000173467.8	40.69	3.995	3.061	5.87e-07
AGRN	ENSG00000188157.13	33.645	16.225	1.008	1.48e-27
AGT	ENSG00000135744.7	12.838	2.92	1.82	6.54e-44
AGTR1	ENSG00000144891.17	0.26	12.715	-3.444	6.24e-45
AHCY	ENSG00000101444.12	273.955	51.305	2.394	1.4e-89
AHDC1	ENSG00000126705.13	3.375	12.15	-1.588	2.97e-29
AHNAK	ENSG00000124942.13	40.15	201.152	-2.296	2.57e-43
AHNAK2	ENSG00000185567.6	4.97	58.779	-3.324	9.63e-25
AHSA2	ENSG00000173209.22	16.565	64.832	-1.906	2.25e-47
AIF1L	ENSG00000126878.12	1.51	4.545	-1.144	1.38e-25
AIFM3	ENSG00000183773.15	18.545	3.575	2.095	0.00297
AIM1	ENSG00000112297.14	14.68	4.015	1.645	2.23e-15
AIM1L	ENSG00000176092.13	6.369	0.425	2.371	6.69e-32
AIMP2	ENSG00000106305.9	44.055	20.359	1.077	8.45e-36
AJUBA	ENSG00000129474.15	9.075	2.1	1.7	2.65e-61
AK4P1	ENSG00000263535.1	3.125	0.875	1.138	5.62e-20
AKAP12	ENSG00000131016.16	3.2	38.886	-3.247	2.69e-38
AKAP6	ENSG00000151320.10	0.415	3.575	-1.693	4.06e-29
AKAP8L	ENSG00000011243.17	27.24	69.741	-1.325	2.76e-29
AKR1B1	ENSG00000085662.13	19.871	45.781	-1.164	4.87e-29
AKR1C1	ENSG00000187134.12	2.72	19.045	-2.43	2.59e-42
AKR1C2	ENSG00000151632.16	3.2	15.97	-2.015	9.28e-34
AKR7A3	ENSG00000162482.4	19.239	2.305	2.614	3.09e-09
AKT3	ENSG00000117020.16	2.245	18.82	-2.611	3.1e-40
AL109927.1	ENSG00000278868.1	2.305	0	1.725	0.000182
AL158801.1	ENSG00000279392.1	4.74	0.305	2.137	1.72e-112
AL442127.1	ENSG00000278371.2	0	22.959	-4.582	4.82e-37
ALB	ENSG00000163631.16	0.055	1.195	-1.057	3.87e-05
ALDH18A1	ENSG00000059573.8	63.273	15.16	1.992	6.74e-34
ALDH1A1	ENSG00000165092.12	21.407	133.291	-2.583	3.17e-37
ALDH1L1	ENSG00000144908.13	0.93	6.9	-2.034	3.47e-18
ALDH3A1	ENSG00000108602.17	4.08	0.8	1.497	1.49e-26
ALDH4A1	ENSG00000159423.16	12.92	5.235	1.159	2.66e-38
ALDH5A1	ENSG00000112294.12	7.315	2.86	1.107	1.34e-44
ALDH8A1	ENSG00000118514.13	0.18	1.53	-1.1	7.94e-31
ALDOB	ENSG00000136872.17	8.235	0.825	2.339	1.36e-37
ALG1	ENSG00000033011.11	33.048	10.84	1.524	1.58e-61
ALG11	ENSG00000253710.2	6.825	2.795	1.044	4.36e-52
ALG14	ENSG00000172339.9	6.23	1.96	1.288	1.46e-32
ALG1L	ENSG00000189366.9	4.43	1.045	1.409	1.1e-51
ALG3	ENSG00000214160.9	61.663	29.421	1.043	4.37e-40
ALG5	ENSG00000120697.8	71.12	21.925	1.653	2e-71
ALG8	ENSG00000159063.12	34.925	14.755	1.189	1.16e-56
ALOX12-AS1	ENSG00000215067.9	2.165	6.405	-1.226	1.25e-63
ALPK3	ENSG00000136383.6	0.965	5.605	-1.749	7.81e-13
ALYREF	ENSG00000183684.7	107.12	34.446	1.609	4.24e-61
AMACR	ENSG00000242110.7	54.17	7.51	2.697	2.53e-51
AMDHD2	ENSG00000162066.14	10.08	21.87	-1.046	1.22e-27
AMIGO2	ENSG00000139211.6	8.175	17.61	-1.02	4.44e-05
AMMECR1	ENSG00000101935.9	6.365	1.61	1.497	3.51e-92
AMOT	ENSG00000126016.13	7.35	2.74	1.159	4.95e-35
AMOTL1	ENSG00000166025.17	1.765	22.17	-3.067	2.09e-31
AMPH	ENSG00000078053.16	0.365	2.32	-1.282	1.8e-34
AMT	ENSG00000145020.14	10.08	38.091	-1.819	7.7e-51
AMY2B	ENSG00000240038.6	2.443	26.075	-2.975	1.24e-73
ANAPC2	ENSG00000176248.8	17.285	38.716	-1.119	5.78e-32
ANGPTL1	ENSG00000116194.12	0.26	27.315	-4.49	1.98e-76
ANGPTL2	ENSG00000136859.9	14.238	49.039	-1.715	6.73e-10
ANGPTL4	ENSG00000167772.11	3.115	9.079	-1.292	1.23e-11
ANGPTL7	ENSG00000171819.4	0.02	1.655	-1.38	4.93e-25
ANK2	ENSG00000145362.16	0.835	17.905	-3.365	7.93e-52
ANK3	ENSG00000151150.20	7.385	19.225	-1.27	7.2e-33
ANKDD1A	ENSG00000166839.16	0.695	3.9	-1.531	9.62e-45
ANKEF1	ENSG00000132623.15	5.235	0.485	2.07	7.24e-90
ANKFY1	ENSG00000185722.16	8.12	20.7	-1.251	2.14e-31
ANKH	ENSG00000154122.12	73.167	13.58	2.347	7.43e-81
ANKRD12	ENSG00000101745.15	3.655	8.655	-1.053	1.53e-40
ANKRD22	ENSG00000152766.5	21.645	0.56	3.86	1.89e-52
ANKRD23	ENSG00000163126.14	1.18	3.56	-1.065	3.48e-36
ANKRD35	ENSG00000198483.12	0.285	3.84	-1.913	1.9e-43
ANKRD36B	ENSG00000196912.12	1.884	5.53	-1.179	8.24e-33
ANKRD44	ENSG00000065413.16	1.89	6.05	-1.287	3.41e-36
ANKRD53	ENSG00000144031.11	0.115	1.895	-1.377	1.6e-65
ANKRD6	ENSG00000135299.16	1.04	4.995	-1.555	1.09e-35
ANKRD65	ENSG00000235098.8	0.77	7.935	-2.336	6.83e-38
ANKRD9	ENSG00000156381.8	7.585	20.045	-1.294	1.66e-31
ANKS1B	ENSG00000185046.18	0.14	2.645	-1.677	4.84e-36
ANKS3	ENSG00000168096.14	7.425	17.74	-1.153	3.69e-32
ANKS4B	ENSG00000175311.6	11.845	0.335	3.266	8.6e-26
ANLN	ENSG00000011426.10	18.994	1.335	3.098	1.74e-113
ANO2	ENSG00000047617.14	0.18	1.385	-1.015	4.1e-38
ANO5	ENSG00000171714.10	0.155	1.96	-1.358	1.44e-62
ANO9	ENSG00000185101.12	51.721	6.775	2.762	8.65e-12
ANOS1	ENSG00000011201.10	1.855	0.21	1.238	3.03e-59
ANP32A	ENSG00000140350.15	131.374	57.501	1.178	1.13e-29
ANTXR2	ENSG00000163297.16	23.287	80.181	-1.741	4.49e-29
ANXA1	ENSG00000135046.13	49.664	111.909	-1.156	1.95e-09
ANXA13	ENSG00000104537.16	11.199	3.035	1.596	2.02e-15
ANXA2	ENSG00000182718.16	835.675	324.91	1.36	2.94e-27
ANXA2P2	ENSG00000231991.4	17.57	3.285	2.116	5.24e-81
ANXA3	ENSG00000138772.12	82.807	21.135	1.921	5.15e-53
ANXA4	ENSG00000196975.14	207.921	47.97	2.093	1.9e-59
ANXA6	ENSG00000197043.13	61.379	156.492	-1.336	1.67e-06
ANXA8L1	ENSG00000264230.7	0.1	1.65	-1.269	1.21e-31
ANXA9	ENSG00000143412.9	4.13	1.03	1.338	1.56e-93
AOAH	ENSG00000136250.11	22.297	3.89	2.252	1.01e-46
AOC1	ENSG00000002726.19	93.497	2.16	4.902	4.05e-19
AOC3	ENSG00000131471.6	7.545	143.101	-4.076	6.69e-45
AOC4P	ENSG00000260105.6	0.06	2.43	-1.694	6.13e-34
AOX1	ENSG00000138356.13	0.745	6.89	-2.177	3.83e-38
AP000275.65	ENSG00000265590.9	4.535	1.185	1.341	4.45e-21
AP000347.2	ENSG00000272578.5	0.565	3.025	-1.363	8.67e-65
AP000347.4	ENSG00000234353.2	0.66	3.64	-1.483	4.44e-38
AP000349.2	ENSG00000280178.1	10.34	0.2	3.24	1.15e-100
AP000439.3	ENSG00000255774.1	5.382	0.155	2.466	3.69e-17
AP000892.6	ENSG00000280143.1	3.715	86.488	-4.214	2.47e-50
AP000936.1	ENSG00000234268.1	1.025	0	1.018	1.52e-30
AP001062.7	ENSG00000184441.4	0.8	2.655	-1.022	1.02e-59
AP001347.6	ENSG00000224905.6	0.13	1.92	-1.37	4.29e-22
AP001631.9	ENSG00000236663.1	1.085	0	1.06	1.27e-61
AP003068.9	ENSG00000254501.1	3.68	1.13	1.136	7.34e-30
AP003391.1	ENSG00000281272.1	20.295	0	4.412	1.68e-29
AP003774.1	ENSG00000236935.1	12.517	0.405	3.266	1.1e-33
AP006621.5	ENSG00000255284.1	3.025	8.545	-1.246	3.06e-30
AP006748.1	ENSG00000223400.1	1.02	0	1.014	9.05e-12
AP1M2	ENSG00000129354.11	93.186	1.588	5.185	1.13e-34
AP1S1	ENSG00000106367.13	119.336	22.064	2.383	1.51e-62
AP1S2	ENSG00000182287.13	12.075	27.61	-1.13	9.29e-10
AP1S3	ENSG00000152056.16	5.29	0.46	2.107	4.76e-105
AP3B2	ENSG00000103723.12	0.185	2.45	-1.542	6.21e-45
APBB1	ENSG00000166313.18	4.16	50.126	-3.309	3.59e-51
APBB3	ENSG00000113108.17	5.46	33.651	-2.423	2.35e-80
APCDD1	ENSG00000154856.12	40.597	11.895	1.69	7.34e-23
APEH	ENSG00000164062.12	117.31	54.829	1.083	7.17e-28
APEX2	ENSG00000169188.4	19.085	6.5	1.421	1.77e-65
APH1A	ENSG00000117362.12	136.546	59.979	1.174	1.22e-27
APLN	ENSG00000171388.11	2.995	0.42	1.492	2.25e-43
APLNR	ENSG00000134817.10	7.538	2.355	1.348	3.04e-17
APLP1	ENSG00000105290.11	1.125	5.785	-1.675	1.78e-30
APMAP	ENSG00000101474.11	84.879	31.074	1.421	7.45e-44
APOBEC1	ENSG00000111701.6	5.68	0.08	2.629	1.24e-51
APOBEC3B	ENSG00000179750.15	10.119	0.655	2.748	5.16e-28
APOBR	ENSG00000184730.10	13.999	2.515	2.093	5.43e-06
APOC1	ENSG00000130208.9	44.404	9.969	2.049	1.05e-30
APOC2	ENSG00000234906.8	4.704	0.21	2.237	4.83e-85
APOC4-APOC2	ENSG00000224916.8	7.954	0.495	2.582	3.07e-80
APOD	ENSG00000189058.8	10.707	79.203	-2.776	6.56e-40
APOL3	ENSG00000128284.19	8.64	19.965	-1.121	1.24e-19
APOO	ENSG00000184831.13	24.035	11.155	1.042	8.03e-39
APRT	ENSG00000198931.10	195.002	85.576	1.179	1.53e-26
AQP1	ENSG00000240583.10	29.86	91.36	-1.582	8.27e-13
AQP7	ENSG00000165269.12	1.375	3.844	-1.028	3.72e-13
ARAP1-AS1	ENSG00000256007.1	3.08	0	2.028	5.32e-18
AREG	ENSG00000109321.10	89.052	4.865	3.941	1.86e-64
ARF6	ENSG00000165527.6	51.262	24.24	1.05	1.41e-21
ARFGEF2	ENSG00000124198.8	19.261	8.51	1.091	8.71e-35
ARFGEF3	ENSG00000112379.8	4.05	0.75	1.529	4.1e-54
ARGLU1	ENSG00000134884.13	64.201	165.5	-1.353	3.69e-24
ARHGAP10	ENSG00000071205.11	2.95	32.584	-3.088	1.49e-50
ARHGAP11A	ENSG00000198826.10	10.31	1.08	2.443	2.02e-77
ARHGAP18	ENSG00000146376.10	14.76	4.145	1.615	2.15e-61
ARHGAP23	ENSG00000275832.4	6.21	18.715	-1.451	2.71e-10
ARHGAP24	ENSG00000138639.17	1.895	5.79	-1.23	4.82e-23
ARHGAP27	ENSG00000159314.11	33.425	14.403	1.16	0.000507
ARHGAP29	ENSG00000137962.12	2.25	5.66	-1.035	7.32e-16
ARHGAP33	ENSG00000004777.18	3.014	13.95	-1.897	9.81e-50
ARHGAP4	ENSG00000089820.15	10.275	23.835	-1.139	7.87e-16
ARHGAP6	ENSG00000047648.21	1.285	10.3	-2.306	2.73e-30
ARHGAP8	ENSG00000241484.9	21.509	2.02	2.898	1.08e-24
ARHGAP9	ENSG00000123329.17	3.98	9.15	-1.027	5.26e-18
ARHGEF10	ENSG00000104728.15	5.68	14.36	-1.201	4.75e-18
ARHGEF16	ENSG00000130762.14	22.04	4.883	1.969	1.65e-10
ARHGEF17	ENSG00000110237.3	4.96	52.265	-3.16	1.44e-49
ARHGEF25	ENSG00000240771.6	3.635	118.286	-4.686	2.06e-60
ARHGEF26	ENSG00000114790.12	1.55	24.15	-3.302	8.12e-47
ARHGEF26-AS1	ENSG00000243069.7	0.06	2.06	-1.529	1.01e-32
ARHGEF34P	ENSG00000204959.4	5.725	2.06	1.136	8.54e-28
ARHGEF35	ENSG00000213214.4	18.86	1.42	3.037	1.46e-36
ARHGEF37	ENSG00000183111.11	2.585	12.095	-1.869	8.51e-46
ARHGEF38	ENSG00000236699.8	2.955	0.22	1.697	2.74e-37
ARHGEF4	ENSG00000136002.16	1.159	10.97	-2.471	6.4e-25
ARHGEF5	ENSG00000050327.14	20.554	7.765	1.298	5.97e-24
ARHGEF6	ENSG00000129675.15	2.045	8.225	-1.599	1.02e-41
ARID3A	ENSG00000116017.10	9.749	2.91	1.459	6.51e-63
ARL10	ENSG00000175414.6	0.63	3.625	-1.505	8.76e-31
ARL14	ENSG00000179674.3	6.603	0.783	2.092	0.00015
ARL4D	ENSG00000175906.4	1.635	16.765	-2.753	7.78e-37
ARL5B	ENSG00000165997.4	8.475	3.56	1.055	4.64e-43
ARL6IP1	ENSG00000170540.14	169.547	42.289	1.978	2.49e-62
ARL6IP6	ENSG00000177917.10	19.704	9.23	1.017	2.39e-39
ARMC10	ENSG00000170632.13	48.475	18.604	1.336	3.07e-61
ARMC6	ENSG00000105676.13	23.365	10.375	1.099	9.76e-56
ARMCX1	ENSG00000126947.11	2.09	21.61	-2.871	9.68e-49
ARMCX2	ENSG00000184867.13	4.71	22.755	-2.057	1.66e-28
ARMCX4	ENSG00000196440.11	2.355	13.155	-2.077	4.4e-55
ARNT2	ENSG00000172379.18	0.705	3.415	-1.373	1.74e-24
ARNTL	ENSG00000133794.17	3.89	13.1	-1.528	5.87e-49
ARNTL2	ENSG00000029153.14	5.185	1.18	1.504	5.39e-46
ARPC1B	ENSG00000130429.12	222.698	99.812	1.15	3.63e-29
ARPC3	ENSG00000111229.15	345.214	160.151	1.103	1.26e-25
ARPC5	ENSG00000162704.15	159.177	72.048	1.133	6.07e-34
ARRDC1	ENSG00000197070.13	65.48	31.741	1.022	1.09e-10
ARRDC4	ENSG00000140450.8	8.07	27.95	-1.674	1.58e-42
ARSD	ENSG00000006756.15	27.54	7.795	1.698	7.67e-29
ARSE	ENSG00000157399.14	40.37	2.57	3.535	1.19e-50
ARSEP1	ENSG00000224060.3	1.395	0	1.26	1.31e-56
AS3MT	ENSG00000214435.7	1.185	3.415	-1.015	2.13e-16
ASAP3	ENSG00000088280.18	3.84	16.915	-1.888	2.23e-75
ASB2	ENSG00000100628.11	1.205	42.985	-4.318	1.39e-55
ASB5	ENSG00000164122.8	0.02	2.925	-1.944	1.22e-25
ASB9	ENSG00000102048.15	6.1	0.81	1.972	1.14e-86
ASCL2	ENSG00000183734.4	59.225	0.48	5.347	8.72e-150
ASF1B	ENSG00000105011.8	22.765	0.75	3.763	6.09e-68
ASIC3	ENSG00000213199.7	0.46	7.45	-2.533	8.77e-66
ASL	ENSG00000126522.16	68.474	27.695	1.276	1.88e-12
ASMTL-AS1	ENSG00000236017.7	3.045	12.405	-1.729	1.6e-38
ASPA	ENSG00000108381.10	0.1	1.98	-1.438	2.58e-58
ASPHD1	ENSG00000174939.10	6.358	1.235	1.719	7.62e-79
ASPM	ENSG00000066279.16	6.045	0.225	2.524	2.3e-87
ASS1	ENSG00000130707.17	270.427	76.638	1.806	3.07e-36
ASUN	ENSG00000064102.14	21.855	8.65	1.244	1.61e-51
ATAD2	ENSG00000156802.12	13.009	2.15	2.153	1.4e-115
ATG16L2	ENSG00000168010.10	6.265	34.87	-2.304	2.51e-59
ATG2B	ENSG00000066739.11	3.34	8.24	-1.09	7.16e-35
ATG9B	ENSG00000181652.18	3.69	0.6	1.552	5.76e-67
ATHL1	ENSG00000142102.15	14.726	35.605	-1.219	1.15e-13
ATIC	ENSG00000138363.14	143.747	55.05	1.369	2.44e-53
ATN1	ENSG00000111676.14	39.889	124.706	-1.62	5.9e-25
ATOH8	ENSG00000168874.12	1.7	11.225	-2.179	8.03e-53
ATP10B	ENSG00000118322.12	36.62	0.66	4.502	1.75e-27
ATP10D	ENSG00000145246.13	2.955	7.75	-1.146	1.62e-27
ATP11A	ENSG00000068650.18	15.1	5.365	1.339	4.45e-47
ATP13A2	ENSG00000159363.17	33.645	15.385	1.08	2.91e-39
ATP13A3	ENSG00000133657.14	34.649	16.535	1.024	5.48e-32
ATP1A1	ENSG00000163399.15	518.643	156.15	1.725	2.83e-14
ATP1A2	ENSG00000018625.14	0.16	30.88	-4.78	2.26e-72
ATP1B1	ENSG00000143153.12	214.464	61.528	1.785	4.59e-33
ATP1B2	ENSG00000129244.8	0.305	4.3	-2.022	2.84e-45
ATP2B4	ENSG00000058668.14	9.555	141.317	-3.753	2.75e-36
ATP2C2	ENSG00000064270.12	35.134	2.489	3.372	6.88e-12
ATP5J2	ENSG00000241468.7	773.147	288.234	1.42	5.96e-31
ATP5J2-PTCD1	ENSG00000248919.7	7.72	2.655	1.254	1.03e-45
ATP6V1F	ENSG00000128524.4	189.84	91.23	1.049	1.23e-32
ATP6V1G2	ENSG00000213760.10	0.305	2.765	-1.529	7.75e-46
ATP8B1	ENSG00000081923.10	27.489	8.735	1.549	4.09e-08
ATP8B2	ENSG00000143515.16	2.975	19.089	-2.337	7.66e-53
ATP9A	ENSG00000054793.13	37.356	12.98	1.456	6.51e-62
ATP9B	ENSG00000166377.19	5.555	12.26	-1.016	3.18e-33
ATPIF1	ENSG00000130770.17	284.019	140.935	1.006	3.89e-13
AUNIP	ENSG00000127423.10	3.47	0.4	1.675	3.18e-111
AURKA	ENSG00000087586.17	33.929	1.58	3.759	1.99e-89
AURKB	ENSG00000178999.12	27.694	1.195	3.708	2.82e-50
AVIL	ENSG00000135407.10	2.395	7.185	-1.27	1.15e-36
AVL9	ENSG00000105778.17	28.29	9.225	1.518	9.68e-80
AXIN2	ENSG00000168646.12	56.885	8.295	2.639	7.35e-97
AXL	ENSG00000167601.11	5.55	31.95	-2.331	5.54e-33
AZGP1	ENSG00000160862.12	80.596	4.445	3.905	2.64e-101
AZIN1	ENSG00000155096.13	70.817	26.46	1.387	2.57e-43
B3GNT2	ENSG00000170340.10	17.445	7.445	1.127	2.5e-37
B3GNT3	ENSG00000179913.10	72.897	0.76	5.392	1.59e-38
B3GNT5	ENSG00000176597.11	15.125	3.235	1.929	1.23e-26
B3GNT8	ENSG00000177191.2	14.355	5.68	1.201	2.02e-15
B4GALNT1	ENSG00000135454.13	0.52	3.285	-1.495	2.2e-31
B4GALNT3	ENSG00000139044.10	18.475	1.99	2.704	3.55e-14
B4GALT1	ENSG00000086062.12	41.661	19.925	1.028	1.43e-23
B4GALT5	ENSG00000158470.5	36.275	16.91	1.057	8.07e-21
BAALC	ENSG00000164929.16	0.225	2.05	-1.316	5.31e-49
BACE2	ENSG00000182240.15	83.028	24.6	1.715	2.4e-56
BAG2	ENSG00000112208.11	2.135	21.02	-2.812	1.86e-23
BAHCC1	ENSG00000266074.8	2.535	7.625	-1.287	5.4e-47
BAIAP2L1	ENSG00000006453.13	39.094	3.88	3.038	2.61e-35
BAIAP2L2	ENSG00000128298.16	23.679	3.635	2.413	4.17e-09
BAIAP3	ENSG00000007516.13	1.48	4.115	-1.044	1.02e-14
BAMBI	ENSG00000095739.10	8.785	2.075	1.67	1.23e-46
BARX2	ENSG00000043039.6	1.895	0.25	1.212	0.00459
BATF	ENSG00000156127.6	4.799	1.615	1.149	1.16e-24
BATF2	ENSG00000168062.9	16.149	4.835	1.555	1.17e-43
BAX	ENSG00000087088.19	134.726	61.772	1.113	3.17e-26
BBC3	ENSG00000105327.15	13.66	6.26	1.014	2.11e-37
BBOX1-AS1	ENSG00000254560.5	2.52	0	1.815	5.43e-67
BBS1	ENSG00000174483.19	10.16	23.11	-1.111	7.79e-23
BBS4	ENSG00000140463.13	5.34	14.625	-1.301	6.25e-39
BBS5	ENSG00000163093.11	2.29	6.25	-1.14	6.43e-18
BCAM	ENSG00000187244.10	13.788	28.744	-1.008	1.4e-16
BCAP31	ENSG00000185825.15	309.618	111.874	1.46	1.52e-49
BCAS1	ENSG00000064787.12	11.095	1.355	2.361	0.00193
BCHE	ENSG00000114200.9	0.25	17.13	-3.858	2.45e-45
BCL10	ENSG00000142867.12	14.875	5.585	1.27	3.35e-20
BCL11B	ENSG00000127152.17	2.01	0.19	1.339	1.91e-54
BCL2	ENSG00000171791.11	1.315	4.205	-1.169	7.19e-49
BCL2A1	ENSG00000140379.7	4.388	0.87	1.527	6.89e-20
BCL2L1	ENSG00000171552.12	107.347	34.091	1.626	4.14e-58
BCL2L12	ENSG00000126453.9	28.513	13.03	1.073	2.05e-50
BCL2L14	ENSG00000121380.12	15.085	0.7	3.242	1.39e-24
BCL2L15	ENSG00000188761.11	33.382	1.77	3.634	1.2e-19
BCL2L2	ENSG00000129473.9	16.459	58.274	-1.763	1.61e-37
BCL6	ENSG00000113916.17	5.63	51.635	-2.989	1.9e-42
BCO2	ENSG00000197580.11	0.64	4.25	-1.679	6.44e-56
BDH1	ENSG00000161267.11	54.839	12.985	1.997	2.35e-10
BEND5	ENSG00000162373.12	0.52	9.74	-2.821	3.34e-50
BEST1	ENSG00000167995.15	1.18	3.45	-1.03	1.14e-39
BEX1	ENSG00000133169.5	0.17	5.31	-2.431	7.04e-53
BEX4	ENSG00000102409.9	7.125	47.794	-2.586	3.76e-41
BGLAP	ENSG00000242252.1	0.42	3.32	-1.605	1.3e-36
BGN	ENSG00000182492.15	103.884	32.704	1.638	5.92e-19
BHMT2	ENSG00000132840.9	0.415	12.755	-3.281	1.45e-45
BID	ENSG00000015475.18	48.294	12.22	1.899	8.22e-69
BIK	ENSG00000100290.2	17.054	0.6	3.496	4.11e-37
BIRC5	ENSG00000089685.14	28.419	0.79	4.039	3.61e-61
BIVM-ERCC5	ENSG00000270181.1	2.19	0.17	1.447	2.53e-35
BLACAT1	ENSG00000281406.1	2.09	0.07	1.53	7.41e-104
BLM	ENSG00000197299.10	6.385	0.845	2.001	1.3e-77
BLNK	ENSG00000095585.16	7.814	2.61	1.288	1.17e-07
BLVRA	ENSG00000106605.10	12.823	45.746	-1.758	8.06e-14
BMP3	ENSG00000152785.6	0.15	6.57	-2.719	9.08e-74
BMP4	ENSG00000125378.15	45.782	13.895	1.651	6.62e-36
BMP6	ENSG00000153162.8	0.485	2.095	-1.06	2.89e-30
BMP7	ENSG00000101144.12	18.199	1.515	2.932	9.58e-74
BMX	ENSG00000102010.14	0.335	1.94	-1.139	2.47e-33
BNC2	ENSG00000173068.17	0.405	5.985	-2.314	1.14e-38
BNIP3	ENSG00000176171.11	6.37	17.3	-1.312	1.45e-14
BNIP3P4	ENSG00000271225.1	1.283	0.12	1.027	1.15e-35
BOC	ENSG00000144857.14	2.485	46.733	-3.776	8.65e-46
BOLA2	ENSG00000183336.7	18.528	5.495	1.588	2.75e-48
BOLA2B	ENSG00000169627.7	151.161	37.475	1.984	2.58e-64
BOLA3-AS1	ENSG00000225439.2	0.44	2.29	-1.192	8.92e-18
BOP1	ENSG00000261236.5	55.62	21.535	1.329	1.35e-53
BORA	ENSG00000136122.15	11.695	1.745	2.209	6.78e-92
BPNT1	ENSG00000162813.17	24.304	10.62	1.123	3.31e-17
BRCA1	ENSG00000012048.19	8.38	2.345	1.488	2.19e-72
BRCA2	ENSG00000139618.14	3.94	0.37	1.85	3.42e-104
BRCC3	ENSG00000185515.14	26.81	8.025	1.624	2.45e-76
BRI3BP	ENSG00000184992.10	16.27	1.245	2.943	1.19e-43
BRICD5	ENSG00000182685.7	2.655	10.465	-1.649	4.07e-48
BRIP1	ENSG00000136492.8	2.33	0.19	1.485	3.88e-16
BRIX1	ENSG00000113460.12	38.15	12.715	1.513	1.06e-70
BRSK1	ENSG00000160469.16	0.845	10.165	-2.597	3.42e-44
BSPRY	ENSG00000119411.10	18.405	1.76	2.814	5.36e-37
BTAF1	ENSG00000095564.13	5.74	18.955	-1.566	4.21e-44
BTBD19	ENSG00000222009.8	1.245	3.8	-1.096	1.14e-27
BTC	ENSG00000174808.11	3.3	12.245	-1.623	1.54e-19
BTF3L4P2	ENSG00000213189.5	31.155	14.85	1.021	1.7e-27
BTK	ENSG00000010671.15	1.32	4.15	-1.151	9.88e-24
BTNL9	ENSG00000165810.16	1.934	9.895	-1.893	6.14e-35
BUB1	ENSG00000169679.14	12.815	0.435	3.267	5.73e-92
BUB1B	ENSG00000156970.12	10.539	0.73	2.738	5.25e-64
BUD31	ENSG00000106245.9	117.648	58.08	1.006	6.22e-33
BVES	ENSG00000112276.13	0.355	8.745	-2.846	4.02e-40
BVES-AS1	ENSG00000203808.10	0.04	2.56	-1.775	5.4e-37
BYSL	ENSG00000112578.9	25.49	6.9	1.746	1.86e-75
BZRAP1	ENSG00000005379.15	4.51	26.929	-2.342	8.95e-37
BZW1	ENSG00000082153.17	114.372	37.04	1.601	1.66e-45
BZW1P2	ENSG00000198406.7	11.7	3.92	1.368	2.38e-31
BZW2	ENSG00000136261.14	101.037	31.955	1.631	2.48e-67
C10orf10	ENSG00000165507.8	12.287	52.472	-2.009	5.7e-19
C10orf128	ENSG00000204161.13	2.725	9.095	-1.438	5.15e-40
C10orf2	ENSG00000107815.7	13.775	3.78	1.628	3.83e-83
C10orf54	ENSG00000107738.19	16.475	43.48	-1.348	5.92e-37
C10orf99	ENSG00000188373.4	99.584	5.677	3.913	5.76e-08
C11orf1	ENSG00000137720.7	44.957	15.935	1.44	8.2e-62
C11orf52	ENSG00000149300.9	5.79	1.46	1.465	8.16e-24
C11orf96	ENSG00000187479.5	11.615	61.277	-2.304	6.69e-27
C11orf98	ENSG00000278615.4	105.792	46.641	1.165	1.47e-31
C12orf45	ENSG00000151131.9	33.315	11.88	1.414	3.19e-76
C12orf49	ENSG00000111412.5	18.665	6.545	1.382	1.06e-45
C12orf75	ENSG00000235162.8	90.669	6.325	3.646	8.92e-62
C14orf132	ENSG00000227051.5	0.74	9.035	-2.528	4.11e-44
C14orf159	ENSG00000133943.20	16.695	44.506	-1.363	3.11e-41
C15orf48	ENSG00000166920.10	167.712	11.056	3.807	7.08e-08
C15orf52	ENSG00000188549.12	4.674	62.309	-3.48	7.1e-53
C15orf59	ENSG00000205363.5	0.64	6.8	-2.25	9.85e-38
C16orf45	ENSG00000166780.10	4.36	38.814	-2.893	2.26e-38
C16orf59	ENSG00000162062.14	5.775	0.675	2.016	3.82e-66
C16orf62	ENSG00000103544.14	10.426	23.176	-1.081	6.68e-27
C16orf86	ENSG00000159761.14	0.83	5.295	-1.782	2.2e-50
C16orf89	ENSG00000153446.15	0.605	4.925	-1.884	8.08e-41
C17orf53	ENSG00000125319.14	3.15	0.72	1.271	2.12e-67
C17orf96	ENSG00000273604.1	3.68	0.54	1.604	3.06e-75
C19orf24	ENSG00000228300.13	81.345	33.225	1.267	9.21e-47
C19orf33	ENSG00000167644.11	185.277	8.881	4.237	4.32e-24
C19orf45	ENSG00000198723.10	4.265	0.715	1.618	6.91e-61
C19orf48	ENSG00000167747.13	67.512	15.275	2.074	1.06e-77
C1GALT1	ENSG00000106392.10	17.59	4.38	1.789	3.06e-73
C1GALT1C1	ENSG00000171155.7	33.694	11.2	1.508	6.64e-67
C1orf106	ENSG00000163362.10	48.174	1.71	4.182	2.5e-24
C1orf112	ENSG00000000460.16	7.03	2.31	1.279	1.52e-72
C1orf116	ENSG00000182795.12	17.075	0.23	3.877	1.59e-59
C1orf123	ENSG00000162384.13	30.41	76.505	-1.303	8.25e-21
C1orf162	ENSG00000143110.11	3.745	12.195	-1.476	2.95e-29
C1orf186	ENSG00000263961.6	0.375	3.055	-1.56	1.31e-33
C1orf210	ENSG00000253313.5	17.14	0.745	3.378	7.38e-13
C1orf216	ENSG00000142686.7	4.01	11.82	-1.356	9.75e-16
C1orf228	ENSG00000198520.10	0.52	3.14	-1.446	9.04e-51
C1orf233	ENSG00000228594.3	4.19	1.12	1.292	1.73e-67
C1orf53	ENSG00000203724.10	5.36	1.325	1.452	6.05e-48
C1orf95	ENSG00000203685.9	0.125	7.21	-2.867	4.07e-43
C1QBP	ENSG00000108561.8	167.491	73.109	1.185	2.07e-29
C1QL1	ENSG00000131094.3	0.395	2.89	-1.48	9.99e-45
C1QTNF4	ENSG00000172247.3	0.06	1.99	-1.496	6.2e-47
C1QTNF7	ENSG00000163145.12	0.28	4.94	-2.214	1.39e-47
C1R	ENSG00000159403.15	74.534	196.815	-1.389	4.12e-14
C1S	ENSG00000182326.14	72.208	273.471	-1.907	2.57e-23
C2	ENSG00000166278.14	63.696	9.3	2.651	2.12e-81
C20orf166-AS1	ENSG00000174403.15	0.09	17.73	-4.103	1.14e-50
C20orf194	ENSG00000088854.12	0.74	10.485	-2.723	8.77e-52
C20orf196	ENSG00000171984.14	11.38	3.545	1.446	7.03e-78
C20orf24	ENSG00000101084.16	219.632	57.946	1.904	1.67e-61
C22orf39	ENSG00000242259.8	15.875	36.14	-1.138	1.91e-19
C2CD4A	ENSG00000198535.5	4.265	0.05	2.326	6.15e-116
C2orf15	ENSG00000273045.5	4.904	0.5	1.977	3.32e-121
C2orf40	ENSG00000119147.9	0.3	25.715	-4.361	3.08e-68
C2orf47	ENSG00000162972.10	22.125	10.435	1.016	3.6e-34
C2orf54	ENSG00000172478.17	6.835	0.25	2.648	1.48e-50
C2orf61	ENSG00000239605.8	2.085	0.1	1.488	1.75e-90
C2orf70	ENSG00000173557.14	5.975	0.25	2.48	1.36e-144
C2orf72	ENSG00000204128.5	7.68	1.625	1.725	7.1e-05
C2orf74	ENSG00000237651.6	1.925	16.765	-2.603	1.76e-45
C2orf88	ENSG00000187699.10	2.14	8.949	-1.664	2.37e-24
C3	ENSG00000125730.16	60.124	253.738	-2.059	1.11e-16
C3orf18	ENSG00000088543.14	1.51	9.415	-2.053	2.15e-39
C3orf52	ENSG00000114529.12	9.663	1.19	2.284	7.84e-25
C3orf67	ENSG00000163689.18	2.91	0.25	1.645	4.17e-90
C3orf70	ENSG00000187068.2	1.695	7.21	-1.607	4.81e-34
C3orf80	ENSG00000180044.4	0.94	3.985	-1.362	4.23e-13
C4A	ENSG00000244731.7	19.663	65.084	-1.677	2.23e-20
C4A-AS1	ENSG00000233627.2	0.08	1.265	-1.068	2.24e-26
C4B	ENSG00000224389.8	19.824	64.475	-1.653	1.33e-19
C4B-AS1	ENSG00000229776.1	0.08	1.265	-1.068	2.24e-26
C4BPA	ENSG00000123838.10	1.585	0.13	1.194	4.52e-27
C4BPB	ENSG00000123843.12	5.77	1.215	1.612	1.06e-15
C4orf19	ENSG00000154274.14	9.489	0.925	2.446	6.49e-12
C5orf30	ENSG00000181751.9	11.5	3.835	1.37	1.17e-08
C5orf38	ENSG00000186493.11	1.65	0.09	1.282	5.7e-47
C5orf42	ENSG00000197603.13	1.51	4.5	-1.132	3.34e-31
C5orf45	ENSG00000161010.14	8.684	31.705	-1.756	3.73e-49
C5orf56	ENSG00000197536.10	3.989	11.62	-1.339	2.34e-44
C6orf132	ENSG00000188112.8	30.335	1.46	3.671	1.94e-41
C6orf222	ENSG00000189325.6	9.4	0.16	3.164	2.89e-58
C6orf223	ENSG00000181577.15	13.455	0.1	3.716	6.5e-131
C6orf3	ENSG00000255389.1	0.25	1.73	-1.127	4.29e-42
C6orf49	ENSG00000278224.4	0.44	2.39	-1.235	9.49e-48
C7	ENSG00000112936.18	1.8	128.043	-5.527	1.71e-80
C8orf33	ENSG00000182307.12	47.164	19.925	1.203	1.74e-47
C8orf46	ENSG00000169085.11	0.04	3.455	-2.099	2.79e-54
C8orf76	ENSG00000189376.11	28.22	11.11	1.271	3.43e-55
C8orf88	ENSG00000253250.2	0.56	19.54	-3.719	3.71e-46
C9orf152	ENSG00000188959.9	24.055	0.83	3.775	2.49e-24
C9orf172	ENSG00000232434.2	1.535	10.94	-2.236	1.69e-70
C9orf3	ENSG00000148120.14	26.059	69.225	-1.376	7.91e-15
C9orf41	ENSG00000156017.12	9.425	3.02	1.375	2.57e-20
C9orf9	ENSG00000165698.15	2	5.745	-1.169	2.15e-17
CA1	ENSG00000133742.13	0.555	10.684	-2.91	3.3e-09
CA11	ENSG00000063180.8	3.575	14.585	-1.768	2.05e-23
CA14	ENSG00000118298.10	0.19	1.66	-1.161	2.58e-27
CA4	ENSG00000167434.9	1.562	8.835	-1.94	1.36e-08
CA7	ENSG00000168748.13	0.435	1.998	-1.063	8.03e-11
CA9	ENSG00000107159.12	10.303	0.55	2.866	5.28e-79
CAB39L	ENSG00000102547.18	7.715	31.624	-1.904	5.72e-12
CABP1	ENSG00000157782.9	0.535	2.275	-1.093	1.36e-25
CACNA1C	ENSG00000151067.20	2.595	32.86	-3.236	3.44e-24
CACNA1C-AS1	ENSG00000246627.6	0.22	1.445	-1.003	4.7e-27
CACNA1H	ENSG00000196557.10	3.605	109.114	-4.58	8.93e-58
CACNA2D1	ENSG00000153956.15	0.775	8.32	-2.393	5.21e-32
CACNA2D3	ENSG00000157445.14	0.21	1.69	-1.153	4.2e-26
CACNB1	ENSG00000067191.15	2.215	7.88	-1.466	4.08e-52
CACNB2	ENSG00000165995.18	0.99	10.7	-2.556	2.14e-77
CACYBP	ENSG00000116161.17	97.325	36.086	1.407	3.83e-36
CADM1	ENSG00000182985.16	2.375	6.63	-1.177	3.58e-14
CADM2	ENSG00000175161.13	0.01	1.485	-1.299	3.39e-34
CADM3	ENSG00000162706.12	0.215	14.51	-3.674	5.97e-92
CADM3-AS1	ENSG00000225670.4	0.04	1.69	-1.371	2.76e-62
CADM4	ENSG00000105767.2	5.09	18.894	-1.708	2.71e-12
CADPS	ENSG00000163618.17	7.172	1.84	1.525	3.96e-41
CAHM	ENSG00000270419.1	0.07	1.245	-1.069	6.5e-40
CALB2	ENSG00000172137.18	0.68	6.89	-2.232	1.2e-37
CALCOCO1	ENSG00000012822.15	32.51	137.772	-2.05	3.35e-38
CALD1	ENSG00000122786.19	59.249	575.052	-3.257	2.15e-25
CALHM2	ENSG00000138172.10	5.684	16.195	-1.363	6.64e-27
CALML4	ENSG00000129007.14	73.388	12.9	2.42	3.12e-17
CALR	ENSG00000179218.13	652.778	178.483	1.865	1.66e-43
CALY	ENSG00000130643.8	0.085	2.635	-1.744	7.52e-44
CAMK1	ENSG00000134072.10	9.6	29.5	-1.525	9.65e-19
CAMK2G	ENSG00000148660.20	15.54	67.414	-2.048	5.09e-41
CAMKMT	ENSG00000143919.14	9.865	3.91	1.146	2.38e-73
CAMSAP3	ENSG00000076826.9	17.74	1.04	3.2	2.72e-19
CAMTA2	ENSG00000108509.20	17.985	56.226	-1.592	2.79e-50
CAND2	ENSG00000144712.11	0.26	4.635	-2.161	3.35e-46
CANT1	ENSG00000171302.16	81.013	15.455	2.317	2.25e-27
CANX	ENSG00000127022.14	256.71	118.077	1.114	1.17e-24
CAP2	ENSG00000112186.11	1.775	17.325	-2.723	5.39e-27
CAPG	ENSG00000042493.15	191.333	32.285	2.531	9.32e-66
CAPN12	ENSG00000182472.8	5.88	1.495	1.463	1.45e-22
CAPN3	ENSG00000092529.22	2.875	15.7	-2.108	2.21e-60
CAPN5	ENSG00000149260.14	38.695	16.75	1.161	0.00319
CAPN8	ENSG00000203697.11	22.47	2.288	2.835	5.06e-09
CAPRIN1	ENSG00000135387.19	107.959	44.564	1.258	2.73e-40
CAPRIN2	ENSG00000110888.17	4.68	17.289	-1.687	3.72e-48
CAPZA1	ENSG00000116489.12	74.573	36.176	1.023	1.69e-26
CARD11	ENSG00000198286.9	2.85	0.655	1.218	1.29e-26
CARHSP1	ENSG00000153048.10	86.019	34.58	1.29	4.29e-44
CARTPT	ENSG00000164326.4	0.205	5.108	-2.342	3.08e-16
CASC19	ENSG00000254166.1	1.59	0	1.373	5.14e-96
CASC21	ENSG00000253929.1	5.23	0	2.639	3.87e-105
CASC5	ENSG00000137812.19	3.555	0.315	1.792	2.59e-73
CASC9	ENSG00000249395.2	8.439	0.18	3	5.71e-67
CASK	ENSG00000147044.20	37.673	7.48	2.189	2.52e-91
CASP2	ENSG00000106144.19	17.975	7.955	1.083	6.19e-48
CASP3	ENSG00000164305.17	24.125	11.135	1.05	2.56e-26
CASP5	ENSG00000137757.10	3.83	0.52	1.668	0.00304
CASP6	ENSG00000138794.9	43.433	15.635	1.417	1.55e-19
CASP8	ENSG00000064012.21	22.32	8.65	1.273	1.01e-31
CASQ1	ENSG00000143318.12	0.1	1.44	-1.149	2.64e-32
CASQ2	ENSG00000118729.11	0.175	27.035	-4.576	2.59e-43
CASZ1	ENSG00000130940.14	6.535	17.51	-1.297	7.66e-34
CATSPER2	ENSG00000166762.16	1.86	5.07	-1.086	3.28e-26
CAV1	ENSG00000105974.11	17.155	180.874	-3.324	1.25e-37
CAV2	ENSG00000105971.14	8.885	36.46	-1.922	2.77e-20
CBFA2T3	ENSG00000129993.14	0.88	4.475	-1.542	2.87e-42
CBFB	ENSG00000067955.13	32.709	9.905	1.628	3.16e-81
CBLC	ENSG00000142273.10	37.16	1.21	4.11	6.39e-27
CBLN3	ENSG00000139899.10	0.805	2.69	-1.032	1.78e-32
CBX2	ENSG00000173894.10	4.455	0.49	1.872	1.07e-102
CBX3	ENSG00000122565.18	196.249	60.49	1.682	2.09e-70
CBX4	ENSG00000141582.14	17.745	6.435	1.334	1e-62
CBX6	ENSG00000183741.11	4.69	27.145	-2.306	1.16e-28
CBX7	ENSG00000100307.12	6.685	63.377	-3.066	2.81e-57
CBX8	ENSG00000141570.10	8.195	1.88	1.675	2.54e-109
CC2D2A	ENSG00000048342.15	3.68	14.925	-1.767	1.86e-27
CCAT1	ENSG00000247844.1	4.912	0	2.564	4.31e-142
CCBE1	ENSG00000183287.13	0.155	9.07	-3.124	6.11e-44
CCDC102A	ENSG00000135736.5	3.205	9.644	-1.34	1.01e-13
CCDC106	ENSG00000173581.7	4.22	12.68	-1.39	1.38e-31
CCDC107	ENSG00000159884.11	19.93	76.709	-1.893	1.37e-32
CCDC113	ENSG00000103021.9	3.104	0.71	1.263	1.66e-91
CCDC13	ENSG00000244607.5	0.25	2.22	-1.365	8.33e-62
CCDC130	ENSG00000104957.13	18.29	51.033	-1.432	1.2e-42
CCDC136	ENSG00000128596.16	1.26	21.794	-3.334	1.53e-34
CCDC138	ENSG00000163006.11	3.615	0.995	1.21	1.59e-89
CCDC146	ENSG00000135205.14	2.98	9.98	-1.464	2.01e-44
CCDC154	ENSG00000197599.12	0.17	1.615	-1.16	1.39e-39
CCDC159	ENSG00000183401.11	13.2	41.905	-1.595	9.46e-53
CCDC167	ENSG00000198937.8	29.425	12.79	1.142	2.2e-34
CCDC17	ENSG00000159588.14	0.26	1.615	-1.053	3.81e-55
CCDC170	ENSG00000120262.9	1.874	0.185	1.278	1.81e-70
CCDC176	ENSG00000119636.15	1.585	5.835	-1.403	1.63e-32
CCDC180	ENSG00000197816.13	0.46	3.905	-1.748	1.05e-59
CCDC34	ENSG00000109881.16	18.86	3.71	2.076	1.27e-92
CCDC43	ENSG00000180329.13	16.795	7.475	1.07	3.34e-54
CCDC51	ENSG00000164051.13	19.839	8.965	1.064	3.49e-52
CCDC58	ENSG00000160124.9	49.055	16.455	1.52	4.8e-61
CCDC64	ENSG00000135127.11	8.565	2.105	1.623	5.86e-47
CCDC64B	ENSG00000162069.14	22.826	1.54	3.23	6.67e-10
CCDC69	ENSG00000198624.12	5.525	108.026	-4.063	3.42e-56
CCDC80	ENSG00000091986.15	13.378	38.821	-1.47	1.01e-11
CCDC84	ENSG00000186166.8	10.055	28.081	-1.395	1.51e-37
CCDC86	ENSG00000110104.11	29.745	11.395	1.311	4.19e-47
CCDC88A	ENSG00000115355.15	1.645	7.46	-1.677	5.38e-39
CCK	ENSG00000187094.11	0.04	1.705	-1.379	5.04e-24
CCL11	ENSG00000172156.3	3.433	17.579	-2.067	2.64e-15
CCL14	ENSG00000276409.4	0.905	38.149	-4.361	8e-62
CCL15	ENSG00000275718.1	15.3	0.62	3.331	1.96e-14
CCL15-CCL14	ENSG00000275688.4	15.505	3.62	1.837	1.58e-05
CCL18	ENSG00000275385.1	9.421	1.205	2.241	1.7e-24
CCL2	ENSG00000108691.9	21.129	49.075	-1.178	4.03e-08
CCL20	ENSG00000115009.11	87.435	0.98	5.481	7.39e-75
CCL21	ENSG00000137077.7	15.73	52.106	-1.666	4.09e-16
CCL22	ENSG00000102962.4	1.314	0.08	1.099	5.21e-46
CCL23	ENSG00000274736.4	0.22	2.025	-1.31	1.76e-26
CCL24	ENSG00000106178.6	42.179	0.67	4.693	3.84e-69
CCL3	ENSG00000277632.1	6.255	1.415	1.587	8.07e-25
CCL4	ENSG00000275302.1	5.773	2.305	1.035	2.03e-15
CCL4L2	ENSG00000276070.4	4.54	0.595	1.796	1.76e-36
CCNA2	ENSG00000145386.9	20.629	2.76	2.524	7.66e-74
CCNB1	ENSG00000134057.14	70.768	3.57	3.973	3.69e-73
CCNB2	ENSG00000157456.7	28.772	1.385	3.642	1.15e-64
CCNC	ENSG00000112237.12	42.084	18.885	1.115	2.84e-41
CCND1	ENSG00000110092.3	67.195	12.625	2.323	8.53e-78
CCND2-AS1	ENSG00000256164.1	0.455	2.15	-1.114	2.16e-29
CCNE1	ENSG00000105173.13	8.08	3.01	1.179	3.34e-51
CCNE2	ENSG00000175305.16	4.34	1.24	1.253	1.71e-58
CCNF	ENSG00000162063.12	8.035	0.94	2.219	7.14e-109
CCNL1	ENSG00000163660.11	35.991	93.38	-1.351	4.93e-31
CCNL2	ENSG00000221978.11	44.803	182.448	-2.002	2.36e-42
CCNO	ENSG00000152669.8	3.75	0.12	2.084	1.56e-78
CCR10	ENSG00000184451.5	0.23	3.315	-1.811	2.02e-70
CCR6	ENSG00000112486.14	1.28	0.085	1.071	1.88e-47
CCRL2	ENSG00000121797.9	9.905	1.865	1.928	4.42e-29
CCSER1	ENSG00000184305.14	3.14	0.77	1.226	4.47e-41
CCT2	ENSG00000166226.12	146.712	60.229	1.271	9.89e-26
CCT3	ENSG00000163468.14	251.174	95.345	1.388	6.04e-40
CCT4	ENSG00000115484.14	124.034	58.25	1.077	2.6e-32
CCT5	ENSG00000150753.11	241.955	71.57	1.743	4.95e-51
CCT6A	ENSG00000146731.10	198.135	81.139	1.278	2.68e-38
CCT6P1	ENSG00000228409.5	3.02	7.455	-1.073	1.06e-18
CCT7	ENSG00000135624.15	229.666	100.044	1.191	6.08e-32
CCT8	ENSG00000156261.12	151.875	65.185	1.208	3.84e-33
CD109	ENSG00000156535.13	1.005	4.139	-1.358	2.52e-14
CD163	ENSG00000177575.12	6.355	42.245	-2.556	1.31e-26
CD164	ENSG00000135535.14	223.177	94.601	1.23	1.09e-24
CD2	ENSG00000116824.4	4.845	1.37	1.302	5.84e-13
CD24	ENSG00000272398.5	834.257	15.908	5.626	8.82e-26
CD24P4	ENSG00000185275.6	2.17	0	1.665	3.06e-36
CD27-AS1	ENSG00000215039.6	23.439	65.976	-1.454	1.34e-25
CD2AP	ENSG00000198087.7	26.608	7.43	1.711	1.02e-29
CD300LG	ENSG00000161649.12	0.02	1.165	-1.086	1.64e-26
CD33	ENSG00000105383.14	1.175	4.135	-1.239	2.04e-19
CD34	ENSG00000174059.16	12.135	27.584	-1.122	1.03e-16
CD36	ENSG00000135218.17	3.545	22.67	-2.381	1.71e-48
CD3D	ENSG00000167286.9	6.56	1.675	1.499	1.95e-13
CD3EAP	ENSG00000117877.10	9.69	1.84	1.912	7.04e-96
CD44	ENSG00000026508.16	145.486	49.381	1.54	3.17e-26
CD46	ENSG00000117335.18	186.295	70.277	1.394	1.14e-48
CD47	ENSG00000196776.14	84.039	30.445	1.435	2.6e-51
CD5	ENSG00000110448.10	2.03	0.395	1.119	9.91e-29
CD55	ENSG00000196352.13	60.926	21.605	1.454	3.01e-31
CD68	ENSG00000129226.13	91.613	31.405	1.515	9.86e-20
CD82	ENSG00000085117.11	42.43	14.905	1.449	5.41e-30
CD83	ENSG00000112149.9	4.905	1.74	1.108	3.4e-26
CD8B	ENSG00000172116.21	2.505	0.69	1.052	2.65e-22
CD99L2	ENSG00000102181.19	10.055	30.95	-1.531	4.88e-20
CDA	ENSG00000158825.5	16.199	4.975	1.525	3.76e-11
CDC123	ENSG00000151465.13	69.115	33.46	1.025	9.18e-40
CDC20	ENSG00000117399.13	52.969	1.135	4.66	2.19e-60
CDC25A	ENSG00000164045.11	7.63	0.31	2.72	8.7e-93
CDC25C	ENSG00000158402.18	5.52	0.18	2.466	5.65e-90
CDC42BPA	ENSG00000143776.18	7.245	16.085	-1.051	3.52e-25
CDC42BPG	ENSG00000171219.8	5.92	0.735	1.996	1.78e-08
CDC42EP3	ENSG00000163171.7	9.76	22.95	-1.154	5.89e-14
CDC42EP5	ENSG00000167617.2	91.957	37.98	1.254	2.12e-07
CDC42SE2	ENSG00000158985.13	32.265	13.06	1.242	2.09e-18
CDC45	ENSG00000093009.9	12.157	0.65	2.995	1.25e-71
CDC6	ENSG00000094804.9	13.815	0.46	3.343	6.08e-95
CDCA2	ENSG00000184661.13	3.385	0.19	1.882	7.42e-79
CDCA3	ENSG00000111665.11	29.104	3.945	2.606	1.46e-71
CDCA4	ENSG00000170779.10	12.34	3.88	1.451	7.95e-86
CDCA5	ENSG00000146670.9	20.609	0.97	3.455	2.16e-88
CDCA7	ENSG00000144354.13	81.393	1.5	5.043	1.15e-69
CDCA8	ENSG00000134690.10	21.06	0.845	3.58	2.41e-61
CDCP1	ENSG00000163814.7	18.33	1.035	3.248	2.19e-33
CDH1	ENSG00000039068.18	180.962	2.059	5.894	9.33e-36
CDH11	ENSG00000140937.13	15.508	6.44	1.15	4.74e-22
CDH17	ENSG00000079112.9	203.812	3.46	5.521	1.42e-25
CDH19	ENSG00000071991.8	0.06	7.845	-3.061	2.01e-55
CDH2	ENSG00000170558.8	0.55	2.455	-1.157	1.11e-13
CDH3	ENSG00000062038.13	40.519	0.26	5.042	3.78e-241
CDHR1	ENSG00000148600.14	22.774	4.025	2.242	1.03e-06
CDHR2	ENSG00000074276.10	11.909	1.245	2.524	5.51e-06
CDHR3	ENSG00000128536.15	2.6	7.08	-1.166	2.62e-22
CDHR5	ENSG00000099834.18	37.493	3.781	3.009	2.34e-05
CDIP1	ENSG00000089486.16	7.383	19.205	-1.269	5.75e-33
CDK1	ENSG00000170312.15	42.804	1.875	3.93	1.51e-79
CDK11A	ENSG00000008128.22	24.81	64.675	-1.347	1.58e-30
CDK14	ENSG00000058091.16	1.295	4.15	-1.166	3.21e-14
CDK20	ENSG00000156345.17	2.855	8.1	-1.239	9.61e-54
CDK3	ENSG00000250506.6	2.83	9.075	-1.395	3.16e-35
CDK4	ENSG00000135446.16	147.543	52.334	1.478	6.37e-48
CDK5	ENSG00000164885.12	18.993	6.715	1.374	2.56e-72
CDK5RAP3	ENSG00000108465.14	68.315	138.183	-1.006	1.96e-14
CDK7	ENSG00000134058.10	30.649	12.635	1.215	1.87e-58
CDKL1	ENSG00000100490.9	2.17	6.28	-1.199	8.41e-27
CDKN1C	ENSG00000129757.12	7.37	30.284	-1.902	1.09e-29
CDKN2A	ENSG00000147889.16	4.625	1.225	1.338	1.28e-42
CDKN2C	ENSG00000123080.10	5.565	13.305	-1.124	1.58e-15
CDKN3	ENSG00000100526.19	33.559	2.325	3.378	2.76e-91
CDO1	ENSG00000129596.4	0.24	3.08	-1.718	2.99e-32
CDON	ENSG00000064309.14	1.34	8.235	-1.981	2.99e-19
CDRT4	ENSG00000239704.10	0.845	7.305	-2.17	5.11e-43
CDS1	ENSG00000163624.5	11.51	0.53	3.031	9.58e-28
CDT1	ENSG00000167513.8	18.763	0.855	3.413	9.98e-75
CDX1	ENSG00000113722.16	169.606	3.821	5.145	6.32e-23
CDX2	ENSG00000165556.9	148.353	2.064	5.607	1.68e-28
CEACAM1	ENSG00000079385.21	93.662	5.595	3.843	5.38e-15
CEACAM19	ENSG00000186567.12	2.5	6.64	-1.126	2.55e-35
CEACAM5	ENSG00000105388.14	1900.28	9.489	7.502	1.3e-38
CEACAM6	ENSG00000086548.8	809.142	1.865	8.144	2.01e-68
CEBPA	ENSG00000245848.2	27.937	4.675	2.35	8.82e-24
CEBPD	ENSG00000221869.4	13.34	73.185	-2.371	4.92e-41
CEBPG	ENSG00000153879.8	34.47	15.465	1.107	3.26e-34
CEL	ENSG00000170835.13	10.107	2.4	1.708	2e-29
CELA3A	ENSG00000142789.19	0	2.545	-1.826	1.97e-24
CELA3B	ENSG00000219073.7	0	1.1	-1.07	5.92e-21
CELF6	ENSG00000140488.14	0.235	5.21	-2.33	6.21e-80
CELP	ENSG00000170827.9	9.336	0.15	3.168	6.06e-59
CELSR1	ENSG00000075275.16	7.35	0.91	2.128	4.57e-119
CELSR3	ENSG00000008300.14	4.215	1.09	1.319	2.08e-75
CEMIP	ENSG00000103888.15	22.936	0.79	3.741	2.22e-147
CEMP1	ENSG00000205923.3	2.005	6.26	-1.273	1.06e-35
CEND1	ENSG00000184524.5	0.195	2.11	-1.38	2.75e-32
CENPA	ENSG00000115163.14	13.479	0.385	3.386	1.8e-99
CENPE	ENSG00000138778.11	2.545	0.445	1.295	2.52e-79
CENPF	ENSG00000117724.12	30.15	1.21	3.817	7.19e-56
CENPH	ENSG00000153044.9	15.709	2.58	2.223	5.41e-113
CENPI	ENSG00000102384.13	3.695	0.59	1.562	1.66e-101
CENPK	ENSG00000123219.12	10.16	1.13	2.389	5.39e-55
CENPL	ENSG00000120334.15	5.169	1.54	1.28	1.42e-82
CENPM	ENSG00000100162.14	18.995	1.29	3.126	2.19e-37
CENPN	ENSG00000166451.13	24.587	3.015	2.672	1.07e-109
CENPO	ENSG00000138092.10	7.905	2.315	1.426	6.63e-63
CENPP	ENSG00000188312.13	4.789	1.4	1.27	3.08e-70
CENPQ	ENSG00000031691.6	6.005	2.19	1.135	1.93e-56
CENPT	ENSG00000102901.12	15.045	56.568	-1.843	3.43e-50
CENPU	ENSG00000151725.11	16.51	1.88	2.604	7.42e-70
CENPV	ENSG00000166582.9	48.14	21.32	1.139	9.65e-22
CENPW	ENSG00000203760.8	46.17	6.075	2.737	3.36e-98
CEP126	ENSG00000110318.13	1.025	3.415	-1.124	3.86e-42
CEP41	ENSG00000106477.18	7.015	2.91	1.036	1.51e-39
CEP55	ENSG00000138180.15	17.87	0.485	3.668	3.16e-105
CEP72	ENSG00000112877.7	5.675	1.84	1.233	4.1e-71
CEP85L	ENSG00000111860.13	0.33	2.04	-1.193	3.24e-60
CEP95	ENSG00000258890.6	16.243	34.181	-1.029	3.98e-27
CERS1	ENSG00000223802.7	0.13	1.51	-1.151	6.63e-26
CERS4	ENSG00000090661.11	3.69	15.7	-1.832	1.1e-27
CERS6	ENSG00000172292.14	25.48	4.205	2.347	3.65e-73
CERS6-AS1	ENSG00000227617.8	26.678	8.759	1.504	2.45e-20
CES1	ENSG00000198848.12	8.325	65.009	-2.824	5.88e-14
CES2	ENSG00000172831.11	63.764	23.104	1.426	0.00408
CES4A	ENSG00000172824.14	1.8	5.78	-1.276	6.92e-32
CFAP44	ENSG00000206530.8	2.98	8.07	-1.188	7.47e-40
CFAP69	ENSG00000105792.19	1.645	4.425	-1.036	1.71e-29
CFB	ENSG00000243649.8	70.962	21.135	1.701	8.71e-34
CFD	ENSG00000197766.7	5.969	169.676	-4.614	4.04e-82
CFH	ENSG00000000971.15	7.575	20.36	-1.317	1.18e-21
CFL1	ENSG00000172757.12	1385.8	640.231	1.113	3.05e-16
CFL2	ENSG00000165410.14	6.215	87.036	-3.609	4.4e-38
CFTR	ENSG00000001626.14	42.28	1.58	4.068	7.64e-33
CGN	ENSG00000143375.14	31.455	2.875	3.066	1.5e-10
CGREF1	ENSG00000138028.14	23.503	1.07	3.565	7.31e-173
CH17-224D4.2	ENSG00000282651.1	1.499	0	1.322	0.00539
CH17-258A22.4	ENSG00000274615.1	1.455	5.33	-1.367	5.3e-21
CH17-472G23.4	ENSG00000275131.1	0.57	4.08	-1.694	5.33e-63
CH507-396I9.7	ENSG00000277277.2	0.305	1.765	-1.083	7.18e-33
CH507-513H4.5	ENSG00000281383.1	2.914	0.275	1.618	7.08e-53
CHAC1	ENSG00000128965.11	5.655	1.22	1.584	1.73e-43
CHAC2	ENSG00000143942.4	3.704	1.22	1.084	1.09e-32
CHADL	ENSG00000100399.15	1.01	5.845	-1.768	1.38e-28
CHAF1A	ENSG00000167670.15	12.615	4.315	1.357	1.89e-56
CHAF1B	ENSG00000159259.7	4.655	0.88	1.589	2.09e-90
CHCHD2	ENSG00000106153.12	480.052	233.818	1.035	6.7e-26
CHCHD7	ENSG00000170791.17	51.94	23.424	1.116	9.4e-47
CHD3	ENSG00000170004.16	20.649	79.547	-1.895	7.06e-45
CHDH	ENSG00000016391.10	11.205	1.03	2.588	1.8e-35
CHEK1	ENSG00000149554.12	16.9	2.295	2.442	2.69e-101
CHEK2	ENSG00000183765.20	15.924	5.415	1.4	3.63e-52
CHGA	ENSG00000100604.12	0.743	7.12	-2.22	6.88e-15
CHGB	ENSG00000089199.9	0.545	2.09	-1	9.66e-15
CHI3L1	ENSG00000133048.12	19.745	1.395	3.115	3.43e-29
CHID1	ENSG00000177830.17	78.915	36.066	1.108	3.69e-41
CHKB	ENSG00000100288.19	21.331	68.145	-1.631	1.74e-42
CHL1	ENSG00000134121.9	0.49	7.615	-2.532	3.58e-53
CHL1-AS2	ENSG00000224318.5	0.04	1.85	-1.454	1.32e-42
CHMP4C	ENSG00000164695.4	28.125	0.763	4.046	4.93e-56
CHN2	ENSG00000106069.20	13.26	5.915	1.044	1.26e-27
CHPF	ENSG00000123989.13	55.852	16.65	1.688	1.51e-71
CHRD	ENSG00000090539.15	0.97	8.77	-2.31	2.84e-59
CHRDL1	ENSG00000101938.14	1.525	37.08	-3.915	2.02e-53
CHRDL2	ENSG00000054938.15	2.4	16.825	-2.39	3.22e-12
CHRM2	ENSG00000181072.11	0.04	13.19	-3.77	1.64e-36
CHRNA3	ENSG00000080644.15	0.46	5.205	-2.088	1.53e-39
CHRNA5	ENSG00000169684.13	6.109	1.545	1.482	6.39e-56
CHST10	ENSG00000115526.10	0.91	4.12	-1.423	1.03e-17
CHST15	ENSG00000182022.17	3.005	13.065	-1.812	9.54e-29
CHST3	ENSG00000122863.5	1.62	8.375	-1.839	8.11e-23
CIART	ENSG00000159208.15	0.975	10.79	-2.578	2.52e-35
CICP14	ENSG00000281490.1	2.975	8.215	-1.213	3.79e-38
CIDEB	ENSG00000136305.11	3.385	9.075	-1.2	3.67e-41
CIDEC	ENSG00000187288.10	1.235	4.545	-1.311	9.54e-11
CILP	ENSG00000138615.5	0.285	10.37	-3.145	1.21e-59
CIPC	ENSG00000198894.7	7.62	18.68	-1.191	8.97e-37
CIRBP	ENSG00000099622.13	129.593	425.111	-1.706	3.25e-27
CISD2	ENSG00000145354.9	25.97	8.88	1.449	2.67e-63
CITED2	ENSG00000164442.9	16.745	55.944	-1.682	2.5e-39
CITED4	ENSG00000179862.6	4.995	14.94	-1.411	8.05e-10
CKAP2	ENSG00000136108.14	22.714	3	2.568	1.49e-116
CKAP2L	ENSG00000169607.12	5.338	0.215	2.383	2.95e-111
CKAP4	ENSG00000136026.13	47.705	21.63	1.106	6.5e-27
CKB	ENSG00000166165.12	363.572	1409.97	-1.952	6.63e-15
CKLF	ENSG00000217555.12	62.895	21.54	1.503	9.31e-50
CKM	ENSG00000104879.4	0.15	3.345	-1.918	2.02e-40
CKMT1A	ENSG00000223572.9	54.443	2.66	3.921	2.85e-13
CKMT1B	ENSG00000237289.9	55.243	3.02	3.806	2.49e-13
CKS1B	ENSG00000173207.12	117.221	28.62	1.997	2.86e-73
CKS1BP3	ENSG00000268942.2	8.865	0	3.302	2.04e-109
CKS2	ENSG00000123975.4	138.553	9.39	3.748	2.94e-76
CLASRP	ENSG00000104859.14	28.2	82.124	-1.509	6.07e-49
CLCA1	ENSG00000016490.15	1.378	5.93	-1.543	0.00453
CLCA4	ENSG00000016602.9	0.35	3.898	-1.859	1.03e-06
CLCN2	ENSG00000114859.14	13.995	5.905	1.119	1.75e-06
CLCN3	ENSG00000109572.13	32.21	10.17	1.572	1.31e-39
CLCN6	ENSG00000011021.21	3.225	11.68	-1.586	3.5e-62
CLDN1	ENSG00000163347.5	35.177	0.45	4.641	1.11e-196
CLDN11	ENSG00000013297.10	0.57	5.16	-1.972	4.72e-35
CLDN12	ENSG00000157224.15	36.131	11.995	1.515	3.5e-61
CLDN2	ENSG00000165376.10	28.705	0.09	4.768	4.88e-119
CLDN23	ENSG00000253958.1	6.325	1.64	1.472	0.00358
CLDN3	ENSG00000165215.6	280.196	6.243	5.279	1.06e-20
CLDN4	ENSG00000189143.9	514.971	8.305	5.793	3.24e-30
CLDN5	ENSG00000184113.9	4.095	43.2	-3.117	2.91e-80
CLDN7	ENSG00000181885.18	265.68	16.937	3.894	4.8e-14
CLEC10A	ENSG00000132514.13	1.23	6.355	-1.722	1.45e-47
CLEC2B	ENSG00000110852.4	2.595	6.855	-1.128	1.53e-26
CLEC2D	ENSG00000069493.14	1.5	5.61	-1.403	7.01e-42
CLEC3B	ENSG00000163815.5	5.894	40.029	-2.573	3.04e-54
CLIC1	ENSG00000213719.8	736.044	205.087	1.838	5.3e-49
CLIC2	ENSG00000155962.12	2.21	5.555	-1.03	7.19e-23
CLIC3	ENSG00000169583.12	4.154	1.175	1.245	1.18e-41
CLIC4	ENSG00000169504.14	30.724	103.228	-1.716	2.02e-12
CLIC5	ENSG00000112782.15	12.1	3.64	1.497	2.89e-05
CLIP1	ENSG00000130779.19	14.85	40.72	-1.396	4.09e-13
CLIP3	ENSG00000105270.14	3.065	46.962	-3.561	5.65e-45
CLIP4	ENSG00000115295.19	0.93	16.5	-3.181	3.67e-61
CLK1	ENSG00000013441.15	40.799	123.553	-1.575	9.28e-31
CLK2	ENSG00000176444.18	21.29	46.391	-1.088	1.04e-24
CLK4	ENSG00000113240.12	6.08	22.06	-1.704	5.79e-57
CLMP	ENSG00000166250.11	2.145	28.386	-3.224	2.23e-47
CLN6	ENSG00000128973.11	35.62	13.185	1.368	1.47e-56
CLNS1A	ENSG00000074201.8	135.48	50.7	1.4	3.1e-51
CLPB	ENSG00000162129.12	10.925	3.68	1.349	1.04e-66
CLPS	ENSG00000137392.9	0	3.02	-2.007	1.06e-25
CLRN3	ENSG00000180745.4	52.035	1.285	4.537	2.03e-22
CLSPN	ENSG00000092853.13	2.608	0.175	1.619	8.77e-69
CLU	ENSG00000120885.19	56.223	867.216	-3.923	1.01e-37
CMAHP	ENSG00000168405.14	2.715	22.794	-2.679	5.1e-73
CMPK1	ENSG00000162368.13	116.351	53.175	1.115	4.09e-30
CMTM4	ENSG00000183723.12	32.964	6.405	2.197	8e-25
CMTM5	ENSG00000166091.19	0.04	2.55	-1.771	9.61e-41
CMTM6	ENSG00000091317.7	44.074	16.515	1.364	1.93e-57
CMTM7	ENSG00000153551.13	24.804	6.47	1.788	1.51e-69
CMTM8	ENSG00000170293.8	18.15	2.765	2.347	9.9e-83
CMYA5	ENSG00000164309.14	0.155	2.715	-1.685	3.59e-42
CNGA3	ENSG00000144191.11	0.05	1.64	-1.33	1.49e-30
CNIH1	ENSG00000100528.11	105.335	50.245	1.053	4.27e-23
CNKSR1	ENSG00000142675.17	18.339	3.885	1.985	7.8e-10
CNN1	ENSG00000130176.7	18.86	1480.94	-6.222	8.98e-40
CNN2	ENSG00000064666.14	123.999	57.619	1.092	1.84e-27
CNNM4	ENSG00000158158.11	16.744	5.235	1.509	1.25e-08
CNPY2	ENSG00000257727.5	151.35	63.868	1.232	2.45e-43
CNPY3	ENSG00000137161.16	49.519	23.135	1.066	3.89e-44
CNR1	ENSG00000118432.12	0.07	7.11	-2.922	5.08e-67
CNRIP1	ENSG00000119865.8	2.735	17.14	-2.28	5.93e-53
CNTD2	ENSG00000105219.8	1.69	0.315	1.032	4.74e-46
CNTFR	ENSG00000122756.14	0.17	5.535	-2.482	2.21e-76
CNTLN	ENSG00000044459.14	1.125	3.545	-1.097	9.46e-22
CNTN1	ENSG00000018236.14	0.165	1.72	-1.223	5.52e-22
CNTN2	ENSG00000184144.9	0.02	1.13	-1.062	2.74e-36
CNTN3	ENSG00000113805.8	0.17	2.695	-1.659	6.03e-37
CNTN4	ENSG00000144619.14	0.665	2.5	-1.072	1.11e-33
CNTNAP1	ENSG00000108797.11	1.81	15.7	-2.571	1.33e-32
CNTNAP3	ENSG00000106714.17	0.115	3.25	-1.93	3.79e-45
CNTNAP3B	ENSG00000154529.14	0.29	10.66	-3.176	4.41e-57
COA6	ENSG00000168275.14	53.256	22.42	1.212	3.19e-46
COA7	ENSG00000162377.5	12.735	4.415	1.343	3.63e-68
COG6	ENSG00000133103.16	12.764	5.845	1.008	8.62e-49
COL10A1	ENSG00000123500.9	9.547	0.03	3.356	4.65e-86
COL11A1	ENSG00000060718.18	8.089	0.43	2.668	7.51e-73
COL14A1	ENSG00000187955.11	7.55	18.95	-1.222	7.4e-14
COL16A1	ENSG00000084636.17	14.99	68.664	-2.123	3.59e-24
COL17A1	ENSG00000065618.16	29.13	0.8	4.065	1.91e-22
COL21A1	ENSG00000124749.16	0.39	8.535	-2.778	7.36e-41
COL24A1	ENSG00000171502.14	0.15	2.995	-1.797	5.9e-29
COL27A1	ENSG00000196739.14	3.624	8.355	-1.016	2.69e-10
COL28A1	ENSG00000215018.9	0.73	7.84	-2.353	2.32e-43
COL4A2	ENSG00000134871.17	89.238	204.151	-1.185	0.00184
COL4A5	ENSG00000188153.12	0.705	3.635	-1.443	4.5e-42
COL5A3	ENSG00000080573.6	3.45	10.62	-1.385	1.34e-24
COL6A1	ENSG00000142156.14	72.473	880.329	-3.584	1.08e-33
COL6A2	ENSG00000142173.14	99.225	980.041	-3.291	1.47e-42
COL6A3	ENSG00000163359.15	54.97	125.722	-1.179	2.02e-05
COLCA2	ENSG00000214290.7	2.605	8.235	-1.357	3.7e-23
COLEC12	ENSG00000158270.11	0.78	5.92	-1.959	6.47e-30
COLGALT2	ENSG00000198756.10	0.14	1.71	-1.249	6.67e-21
COLQ	ENSG00000206561.12	0.435	2.56	-1.311	3.98e-47
COMP	ENSG00000105664.10	5.058	0.465	2.048	8.42e-30
COMTD1	ENSG00000165644.10	29.935	11.3	1.331	2.1e-08
COPG2	ENSG00000158623.14	17.24	7.74	1.061	8.54e-28
COPZ1	ENSG00000111481.9	148.379	55.479	1.403	1.97e-51
COPZ2	ENSG00000005243.9	7.145	50.23	-2.653	2.27e-25
COQ10A	ENSG00000135469.13	3.555	10.32	-1.313	5.77e-40
COQ2	ENSG00000173085.13	12.16	5.055	1.12	1.36e-26
CORO2A	ENSG00000106789.12	13.77	1.335	2.661	5.1e-24
CORO2B	ENSG00000103647.12	0.285	3.59	-1.837	1.76e-47
CORO6	ENSG00000167549.18	0.25	33.98	-4.807	6.35e-94
COX16	ENSG00000133983.14	51.789	24.145	1.07	5.48e-40
COX7A1	ENSG00000161281.10	13.879	102.596	-2.8	1.26e-23
COX7CP1	ENSG00000235957.1	0.79	7.185	-2.193	3.11e-52
CP	ENSG00000047457.13	1.155	8.48	-2.137	1.21e-31
CPA1	ENSG00000091704.9	0	2.725	-1.897	6.17e-27
CPA3	ENSG00000163751.3	2.885	8.22	-1.247	2.48e-09
CPAMD8	ENSG00000160111.12	0.505	2.605	-1.26	1.03e-54
CPB1	ENSG00000153002.11	0.04	1.67	-1.36	1.89e-26
CPD	ENSG00000108582.11	18.03	6.685	1.308	9.13e-44
CPEB1	ENSG00000214575.9	0.14	4.775	-2.341	1.05e-55
CPEB2	ENSG00000137449.15	3.78	8.815	-1.038	3.35e-28
CPED1	ENSG00000106034.17	2.149	11.205	-1.954	1.05e-23
CPNE7	ENSG00000178773.14	11.62	0.74	2.859	1.32e-77
CPNE8	ENSG00000139117.13	1.96	5.625	-1.162	5.97e-40
CPQ	ENSG00000104324.15	10.489	28.779	-1.374	1.28e-16
CPSF3	ENSG00000119203.13	30.165	11.875	1.275	2.11e-67
CPSF3L	ENSG00000127054.18	53.452	124.279	-1.202	1.01e-25
CPT1B	ENSG00000205560.12	5.9	14.99	-1.213	2.2e-17
CPT1C	ENSG00000169169.14	1.22	4.52	-1.314	2.92e-21
CPXM1	ENSG00000088882.7	5.813	1.105	1.695	1.66e-25
CPXM2	ENSG00000121898.12	2.199	42.673	-3.771	6.87e-29
CPZ	ENSG00000109625.18	5.71	2.285	1.03	2.35e-11
CRABP1	ENSG00000166426.7	0.66	3.665	-1.491	1.08e-17
CRACR2A	ENSG00000130038.9	7.875	2.295	1.429	9.95e-14
CRB3	ENSG00000130545.15	37.299	1.54	3.914	1.98e-27
CREB3L1	ENSG00000157613.10	29.366	11.13	1.324	4.55e-09
CREB5	ENSG00000146592.16	1.035	3.42	-1.119	1.57e-13
CREBRF	ENSG00000164463.12	3.075	7.215	-1.011	1.89e-25
CRELD1	ENSG00000163703.17	20.05	48.702	-1.239	3.06e-21
CRIP2	ENSG00000182809.10	33.204	81.303	-1.267	4.25e-18
CRIPAK	ENSG00000179979.8	2.335	8.78	-1.552	9.33e-71
CRISPLD2	ENSG00000103196.11	8.095	41.72	-2.232	2.66e-31
CRLF1	ENSG00000006016.10	1.834	7.405	-1.568	5.43e-35
CRLS1	ENSG00000088766.11	75.653	32.03	1.215	1.39e-41
CRMP1	ENSG00000072832.14	1.77	9.265	-1.89	3.83e-31
CRNDE	ENSG00000245694.8	9.934	0.53	2.837	2.28e-117
CRNKL1	ENSG00000101343.14	25.11	10.07	1.238	8.63e-54
CROCC	ENSG00000058453.16	7.62	21.565	-1.388	1.04e-36
CROCCP2	ENSG00000282056.1	2.394	6.285	-1.102	3.81e-36
CROCCP3	ENSG00000080947.14	0.7	4.39	-1.665	3e-33
CRTAC1	ENSG00000095713.13	0.145	4.19	-2.18	4.08e-35
CRY2	ENSG00000121671.11	7.85	22.155	-1.388	1.77e-34
CRYAB	ENSG00000109846.7	13.375	367.69	-4.681	2.52e-53
CRYBG3	ENSG00000080200.9	3.5	11.26	-1.446	1.01e-40
CRYGS	ENSG00000213139.7	1.115	4.655	-1.419	1.74e-54
CRYL1	ENSG00000165475.13	68.769	29.414	1.198	9.5e-15
CRYZL1	ENSG00000205758.11	13.85	32.965	-1.194	7.49e-32
CSAD	ENSG00000139631.18	6.66	40.485	-2.437	1.56e-65
CSDC2	ENSG00000172346.14	0.594	6.375	-2.21	2.34e-28
CSE1L	ENSG00000124207.16	74.754	18.485	1.959	2.34e-86
CSF1	ENSG00000184371.13	5.955	18.885	-1.516	2.44e-37
CSK	ENSG00000103653.16	49.29	24.055	1.005	8.87e-20
CSNK2A1	ENSG00000101266.16	55.879	22.37	1.283	2.09e-40
CSNK2B-LY6G5B-1181	ENSG00000263020.5	1.275	7.8	-1.952	3.15e-64
CSPG4	ENSG00000173546.7	3.119	37.791	-3.235	2.06e-35
CSPG4P10	ENSG00000276710.4	0.895	2.98	-1.071	2.52e-37
CSPG4P12	ENSG00000259295.6	0.19	2.66	-1.621	1.78e-55
CSRP1	ENSG00000159176.13	123.635	1613.13	-3.695	1.26e-27
CSRP2	ENSG00000175183.9	9.915	23.795	-1.184	3.87e-19
CST1	ENSG00000170373.8	21.769	0	4.509	1.94e-128
CST2	ENSG00000170369.3	1.488	0	1.315	1.6e-64
CSTB	ENSG00000160213.5	101.595	47.156	1.091	8.53e-34
CSTF1	ENSG00000101138.11	26.439	10.495	1.255	4.56e-61
CSTF2	ENSG00000101811.13	20.815	5.745	1.693	5.2e-70
CTA-276O3.4	ENSG00000235354.1	0	1.45	-1.293	5.2e-11
CTA-293F17.1	ENSG00000271133.5	5.925	2.25	1.091	2.53e-42
CTAGE4	ENSG00000225932.3	4.76	1.135	1.432	8.39e-18
CTB-109A12.1	ENSG00000251405.2	0.08	1.88	-1.415	1.99e-19
CTB-133G6.1	ENSG00000263264.1	0.085	1.385	-1.136	1.9e-28
CTB-13F3.1	ENSG00000273055.1	0.98	4.86	-1.565	1.36e-53
CTB-147N14.6	ENSG00000275719.1	2.495	0.575	1.15	1.49e-78
CTB-191K22.5	ENSG00000267815.1	60.181	1.57	4.573	3.23e-48
CTB-31O20.4	ENSG00000267244.5	0.49	2.61	-1.277	1.08e-68
CTB-50L17.8	ENSG00000280239.1	0.535	2.225	-1.071	2.34e-71
CTB-55O6.12	ENSG00000267169.1	0.88	2.84	-1.03	5.98e-57
CTB-55O6.8	ENSG00000141854.7	16.105	5.72	1.348	7.86e-13
CTB-63M22.1	ENSG00000229119.3	73.692	23.935	1.583	2.62e-33
CTB-79E8.3	ENSG00000253683.1	0.81	5.525	-1.85	4.36e-35
CTB-89H12.4	ENSG00000230551.4	2.73	8.03	-1.276	1.4e-42
CTC-250I14.3	ENSG00000267512.1	2.61	0	1.852	9.21e-26
CTC-260F20.3	ENSG00000258674.5	0.925	4.02	-1.383	3.09e-61
CTC-296K1.3	ENSG00000267505.1	0.06	1.135	-1.01	2.17e-19
CTC-296K1.4	ENSG00000267405.1	0.11	1.815	-1.342	6.07e-21
CTC-301O7.4	ENSG00000197813.5	0.185	2.025	-1.352	2.19e-50
CTC-429P9.2	ENSG00000268087.1	0.86	3.215	-1.18	4.1e-47
CTC-429P9.3	ENSG00000269044.2	2.635	8.305	-1.356	2.15e-60
CTC-429P9.4	ENSG00000268790.5	5.09	1.04	1.578	1.54e-08
CTC-479C5.10	ENSG00000263126.1	0.35	1.77	-1.037	3.32e-57
CTC-490E21.11	ENSG00000279108.1	0.23	1.54	-1.046	9.99e-51
CTC-510F12.2	ENSG00000267082.1	0.415	2.97	-1.488	2.85e-49
CTC-510F12.7	ENSG00000273733.1	0.255	5.21	-2.307	5.45e-41
CTC-524C5.2	ENSG00000263272.1	1.73	5.365	-1.221	2.64e-45
CTC-529I10.1	ENSG00000275413.1	0.9	4.485	-1.529	7.24e-50
CTC-529I10.2	ENSG00000227782.2	0.96	3.16	-1.086	1.31e-39
CTC1	ENSG00000178971.13	8.35	24.775	-1.463	3.41e-50
CTD-2007L18.5	ENSG00000260808.1	0.315	1.68	-1.027	2.72e-55
CTD-2013N17.6	ENSG00000280332.1	0.5	2.14	-1.066	7.44e-52
CTD-2015H6.3	ENSG00000249042.5	3.595	1.17	1.082	2.31e-75
CTD-2020K17.1	ENSG00000267121.5	0.46	2.96	-1.44	1.76e-38
CTD-2026K11.1	ENSG00000260892.1	0.035	4.465	-2.401	9.07e-33
CTD-2026K11.6	ENSG00000203392.3	0.2	1.45	-1.03	1.59e-54
CTD-2033D15.2	ENSG00000276107.1	0.44	3.07	-1.499	3.85e-26
CTD-2033D15.3	ENSG00000278621.1	0.445	7.32	-2.525	1.17e-34
CTD-2036P10.6	ENSG00000274403.1	0.17	1.905	-1.312	3.31e-48
CTD-2054N24.2	ENSG00000259363.5	0.19	1.91	-1.29	1.89e-37
CTD-2147F2.1	ENSG00000259485.1	3.725	0	2.24	3.29e-77
CTD-2192J16.22	ENSG00000269242.1	2.46	11.11	-1.807	4.59e-54
CTD-2270P14.1	ENSG00000260565.6	2.025	9.565	-1.804	3.65e-68
CTD-2303H24.2	ENSG00000273018.5	0.395	6.635	-2.452	2.17e-54
CTD-2368P22.1	ENSG00000176593.7	0.49	3.165	-1.483	4.2e-62
CTD-2373N4.3	ENSG00000279041.1	0.355	6.705	-2.508	5.41e-50
CTD-2377D24.4	ENSG00000242407.1	3.325	0	2.113	2.05e-43
CTD-2377D24.6	ENSG00000244649.4	33.82	0.8	4.274	5.67e-33
CTD-2396E7.11	ENSG00000275234.1	29.23	1.105	3.844	1.9e-22
CTD-2510F5.4	ENSG00000265415.1	3.665	0	2.222	9.09e-109
CTD-2517M22.14	ENSG00000255182.2	1.22	6.07	-1.671	3.24e-53
CTD-2537I9.12	ENSG00000267523.1	4.908	19.565	-1.799	2.65e-44
CTD-2537I9.18	ENSG00000276488.1	0.36	2.21	-1.239	1.37e-49
CTD-2540B15.11	ENSG00000267580.1	33.254	5.095	2.491	1.98e-39
CTD-2545G14.4	ENSG00000279812.1	0	3.545	-2.184	3.49e-16
CTD-2562J17.6	ENSG00000279117.1	4.515	11.92	-1.228	1.53e-35
CTD-3001H11.2	ENSG00000277383.1	0.29	1.605	-1.014	1.81e-42
CTD-3035K23.7	ENSG00000274565.1	0.205	2.255	-1.434	2.38e-32
CTD-3064M3.3	ENSG00000261655.1	0.355	1.975	-1.135	4.75e-39
CTD-3092A11.1	ENSG00000215302.8	0.42	1.85	-1.005	9.2e-40
CTD-3092A11.2	ENSG00000270055.1	1.895	6.85	-1.439	1e-45
CTD-3094K11.1	ENSG00000259704.1	2.13	0.34	1.224	4.13e-17
CTD-3141N22.1	ENSG00000241069.1	1.774	0	1.472	0.000856
CTD-3157E16.1	ENSG00000265519.1	0.85	2.86	-1.061	5.62e-23
CTD-3157E16.2	ENSG00000276855.1	3.385	13.395	-1.715	6.96e-53
CTD-3162L10.1	ENSG00000267053.6	0.125	1.705	-1.266	3.98e-32
CTD-3193O13.11	ENSG00000268120.1	1.779	0.17	1.248	3.44e-58
CTD-3220F14.1	ENSG00000267605.5	0.1	1.41	-1.132	2.35e-34
CTF1	ENSG00000150281.6	0.73	7.834	-2.352	5.2e-38
CTHRC1	ENSG00000164932.12	24.606	2.445	2.894	3.82e-68
CTIF	ENSG00000134030.13	4.79	24.68	-2.149	1.15e-26
CTNNB1	ENSG00000168036.16	203.029	88.281	1.192	2.46e-33
CTNNBIP1	ENSG00000178585.14	22.355	9.465	1.158	1.13e-59
CTNNBL1	ENSG00000132792.18	66.412	31.48	1.053	2.63e-32
CTRB1	ENSG00000168925.10	0	2.4	-1.766	4.78e-26
CTRB2	ENSG00000168928.12	0	2.395	-1.763	7.72e-26
CTSC	ENSG00000109861.15	107.996	45.13	1.24	8.33e-24
CTSE	ENSG00000196188.10	2.753	0.335	1.491	1.32e-07
CTSF	ENSG00000174080.10	7.7	63.915	-2.899	3e-40
CTSG	ENSG00000100448.3	0.375	3.265	-1.633	1.97e-18
CTSH	ENSG00000103811.15	153.606	59.595	1.351	5.63e-34
CTSL	ENSG00000135047.14	38.503	92.944	-1.25	4.95e-14
CTSS	ENSG00000163131.10	181.288	24.54	2.835	1.61e-20
CTSV	ENSG00000136943.10	13.785	0.25	3.564	1.35e-103
CTXN1	ENSG00000178531.5	1.315	24.96	-3.487	8.25e-27
CUL9	ENSG00000112659.13	12.18	26.115	-1.041	2.25e-22
CXADR	ENSG00000154639.18	23.62	0.865	3.723	2.53e-56
CXCL1	ENSG00000163739.4	59.583	2.86	3.972	1.49e-56
CXCL10	ENSG00000169245.5	10.874	0.43	3.054	2.28e-51
CXCL11	ENSG00000169248.12	3.61	0.07	2.107	8.65e-78
CXCL12	ENSG00000107562.16	9.859	57.211	-2.422	1.84e-33
CXCL13	ENSG00000156234.7	2.44	0.165	1.562	1.02e-12
CXCL14	ENSG00000145824.12	95.421	24.298	1.93	9.15e-14
CXCL16	ENSG00000161921.14	53.044	10.455	2.238	1.56e-75
CXCL2	ENSG00000081041.8	17.946	6.69	1.301	6.04e-14
CXCL3	ENSG00000163734.4	30.523	1.48	3.668	1.58e-74
CXCL5	ENSG00000163735.6	3.098	0.03	1.992	4.43e-52
CXCL8	ENSG00000169429.10	28.13	0.55	4.232	6.8e-62
CXCL9	ENSG00000138755.5	7.223	0.31	2.65	4.76e-45
CXCR3	ENSG00000186810.7	3.69	0.3	1.851	5.57e-50
CXXC1	ENSG00000154832.14	22.66	72.213	-1.63	3.21e-46
CXXC5	ENSG00000171604.11	46.949	14.05	1.672	1.08e-64
CYB561	ENSG00000008283.15	45	13.445	1.671	3.75e-35
CYB561D2	ENSG00000114395.10	26.585	8.297	1.569	7.41e-28
CYB5B	ENSG00000103018.16	179.003	36.579	2.26	5.18e-76
CYBA	ENSG00000051523.10	310.865	86.449	1.834	2.71e-24
CYBRD1	ENSG00000071967.11	9.41	46.335	-2.185	3.36e-36
CYCS	ENSG00000172115.8	200.498	75.937	1.389	1.6e-22
CYP1B1	ENSG00000138061.11	0.55	2.175	-1.035	2.16e-09
CYP1B1-AS1	ENSG00000232973.11	0.195	1.655	-1.152	2.52e-54
CYP21A2	ENSG00000231852.6	0.085	1.715	-1.323	4.98e-30
CYP26B1	ENSG00000003137.8	0.53	2.19	-1.06	9.76e-32
CYP2B6	ENSG00000197408.8	12.249	0.125	3.558	2.41e-50
CYP2C18	ENSG00000108242.12	1.23	0.09	1.033	0.0034
CYP2E1	ENSG00000130649.9	0.375	3.23	-1.621	3.96e-30
CYP2J2	ENSG00000134716.9	19.723	1.335	3.15	3.63e-21
CYP2S1	ENSG00000167600.13	75.533	1.445	4.968	1.75e-85
CYP2W1	ENSG00000073067.13	11.512	0.225	3.353	4.07e-71
CYP39A1	ENSG00000146233.7	6.855	1.945	1.415	1.46e-61
CYP3A5	ENSG00000106258.13	30.74	6.573	2.067	2.76e-06
CYP4B1	ENSG00000142973.12	0.15	6.87	-2.775	8.78e-35
CYP4F11	ENSG00000171903.16	3.79	0.315	1.865	4.6e-27
CYP4F2	ENSG00000186115.12	3.215	0.15	1.874	1.37e-17
CYP4F29P	ENSG00000228314.1	0.05	1.485	-1.243	8.41e-19
CYP4F3	ENSG00000186529.14	5.27	0.23	2.35	1.17e-48
CYP51A1	ENSG00000001630.15	50.145	11.75	2.004	4.46e-41
CYR61	ENSG00000142871.15	23.675	81.083	-1.734	1.16e-11
CYS1	ENSG00000205795.4	0.855	4.77	-1.637	7.88e-22
CYSTM1	ENSG00000120306.9	107.541	47.459	1.163	1.99e-15
CYTL1	ENSG00000170891.10	0.485	2.435	-1.21	4.38e-31
D2HGDH	ENSG00000180902.16	13.38	29.61	-1.09	6.79e-21
DAAM2	ENSG00000146122.16	1.835	15.435	-2.535	1.09e-84
DACH1	ENSG00000276644.4	9.44	0.73	2.593	1.49e-119
DACT3	ENSG00000197380.10	1.52	32.185	-3.719	1.43e-40
DAP	ENSG00000112977.15	83.771	38.72	1.094	5.56e-30
DAPK1	ENSG00000196730.12	2.18	19.425	-2.683	5.39e-46
DAPK2	ENSG00000035664.11	11.225	4.385	1.183	4.2e-12
DAPK3	ENSG00000167657.11	34.305	72.813	-1.064	8.29e-09
DARS2	ENSG00000117593.9	17.75	4.56	1.754	5.92e-64
DBF4	ENSG00000006634.7	16.9	2.765	2.249	1.57e-99
DBI	ENSG00000155368.16	368.009	117.689	1.636	2.09e-21
DBN1	ENSG00000113758.13	14.714	50.7	-1.718	1.97e-11
DBNDD1	ENSG00000003249.13	11.795	2.36	1.929	1.83e-92
DCAF12	ENSG00000198876.12	24.735	10.07	1.217	7.77e-62
DCAF13	ENSG00000164934.13	47.076	11.66	1.925	2e-99
DCAF5	ENSG00000139990.17	11.705	26.469	-1.112	5.57e-31
DCAF7	ENSG00000136485.14	35.404	16.615	1.047	6.52e-38
DCAF8	ENSG00000132716.18	43.896	94.225	-1.085	1.91e-23
DCHS1	ENSG00000166341.7	3.099	13.129	-1.785	3.48e-23
DCK	ENSG00000156136.9	14.025	5.85	1.133	3.15e-47
DCLK1	ENSG00000133083.14	0.27	3.68	-1.882	7.24e-46
DCLK2	ENSG00000170390.14	0.69	7.74	-2.371	1.22e-48
DCN	ENSG00000011465.16	112.508	472.132	-2.059	6.78e-22
DCST2	ENSG00000163354.14	0.385	2.005	-1.117	2.96e-32
DCTN5	ENSG00000166847.9	43.92	20.39	1.07	5.85e-38
DCTPP1	ENSG00000179958.8	86.795	20.49	2.03	1.84e-40
DCUN1D4	ENSG00000109184.14	8.74	20.559	-1.146	5.15e-36
DDAH1	ENSG00000153904.18	43.481	12.645	1.705	1.15e-49
DDC	ENSG00000132437.17	43.647	1.23	4.324	4.29e-27
DDIAS	ENSG00000165490.12	3.8	0.27	1.918	2.48e-112
DDOST	ENSG00000244038.9	193.937	79.621	1.274	1.31e-33
DDR1	ENSG00000204580.11	105.799	27.339	1.914	3.65e-30
DDR2	ENSG00000162733.16	3.125	36.966	-3.202	2.72e-41
DDX17	ENSG00000100201.18	82.355	264.77	-1.673	7.81e-34
DDX18	ENSG00000088205.12	45.733	20.465	1.122	7.13e-41
DDX21	ENSG00000165732.12	51.134	13.79	1.818	1.01e-46
DDX26B	ENSG00000165359.14	2.895	9.425	-1.42	2.66e-46
DDX27	ENSG00000124228.14	69.201	24.73	1.448	3.24e-56
DDX3Y	ENSG00000067048.16	1.404	19.487	-3.091	5.81e-06
DEFA5	ENSG00000164816.7	3.387	0.29	1.766	1.21e-20
DEFA6	ENSG00000164822.4	4	0.265	1.983	2e-34
DEFB124	ENSG00000180383.3	0	1.715	-1.441	8.22e-32
DEGS2	ENSG00000168350.7	14.231	0.8	3.081	2e-20
DEK	ENSG00000124795.14	93.525	45.304	1.03	1.62e-26
DENND1C	ENSG00000205744.9	21.954	3.555	2.333	5.21e-19
DENND2A	ENSG00000146966.12	2.49	7.43	-1.272	2.12e-36
DENND2D	ENSG00000162777.16	24.515	6.644	1.739	1.78e-19
DENND3	ENSG00000105339.10	7.41	39.619	-2.272	7.28e-62
DENND4B	ENSG00000198837.9	12.263	31.91	-1.311	2.39e-32
DENND5A	ENSG00000184014.7	11.365	50.885	-2.069	2.19e-21
DEPDC1	ENSG00000024526.16	3.715	0.17	2.011	8.35e-64
DEPDC1B	ENSG00000035499.12	7.275	0.26	2.715	1.88e-78
DERL1	ENSG00000136986.9	55.913	21.705	1.326	2.96e-50
DERL3	ENSG00000099958.14	11.134	3.228	1.521	0.000198
DES	ENSG00000175084.11	24.904	5099.36	-7.621	8.41e-46
DFNA5	ENSG00000105928.13	1.81	5.51	-1.212	4.29e-14
DFNB31	ENSG00000095397.13	3.12	11.615	-1.614	1.44e-25
DGAT2	ENSG00000062282.14	18.047	1.735	2.8	7.56e-66
DGKA	ENSG00000065357.19	16.045	33.799	-1.03	4.14e-19
DHCR24	ENSG00000116133.11	73.878	8.554	2.97	3.69e-31
DHCR7	ENSG00000172893.15	45.649	6.94	2.555	2.03e-60
DHFR	ENSG00000228716.6	23.015	6.39	1.7	6.8e-68
DHFRP1	ENSG00000188985.6	8.905	0.715	2.53	1.49e-78
DHRS2	ENSG00000100867.14	1.389	0.13	1.08	1.2e-55
DIAPH1	ENSG00000131504.15	51.705	18.31	1.449	4.09e-46
DIAPH2	ENSG00000147202.17	10.27	4.6	1.009	8.23e-52
DIAPH3	ENSG00000139734.17	5.045	0.15	2.394	2.64e-129
DICER1-AS1	ENSG00000235706.7	2.29	5.725	-1.031	2.75e-26
DIO2	ENSG00000211448.11	2.93	0.385	1.505	1.29e-70
DIO3OS	ENSG00000258498.6	11.392	30.125	-1.329	1.96e-14
DIP2A	ENSG00000160305.17	9.05	19.585	-1.034	1.49e-35
DIP2C	ENSG00000151240.15	2.585	14.91	-2.15	6.15e-32
DIRAS3	ENSG00000162595.4	0.33	2.34	-1.328	7.02e-35
DIRC3	ENSG00000231672.6	0.04	1.37	-1.188	2.47e-43
DIS3	ENSG00000083520.14	17.85	7.8	1.099	3.27e-50
DISP1	ENSG00000154309.8	1.46	5.415	-1.383	6.12e-22
DIXDC1	ENSG00000150764.13	3.234	19.785	-2.295	1.22e-31
DKC1	ENSG00000130826.15	90.005	19.35	2.161	1.49e-94
DLC1	ENSG00000164741.14	3.335	17.25	-2.074	2.82e-28
DLEU1	ENSG00000176124.11	12.28	3.855	1.452	2.11e-69
DLEU1_1	ENSG00000276089.1	5.999	0.97	1.829	9.09e-24
DLEU1_2	ENSG00000273541.1	2.229	0.485	1.121	2.7e-18
DLG2	ENSG00000150672.16	0.36	1.765	-1.024	2.42e-28
DLG3	ENSG00000082458.11	28.734	12.585	1.13	1.68e-30
DLG4	ENSG00000132535.18	2.59	21.795	-2.667	2.33e-51
DLGAP5	ENSG00000126787.12	10.304	0.24	3.188	6.09e-87
DLL1	ENSG00000198719.8	3.25	8.62	-1.179	1.19e-19
DMBT1	ENSG00000187908.15	9.679	0.89	2.498	1.29e-05
DMD	ENSG00000198947.14	3.105	26.165	-2.726	3.88e-31
DMPK	ENSG00000104936.17	12.17	110.69	-3.084	2.55e-47
DMTF1	ENSG00000135164.18	16.875	57.314	-1.706	8.88e-48
DMWD	ENSG00000185800.11	13.935	32.14	-1.15	9.72e-15
DMXL2	ENSG00000104093.13	6.809	22.29	-1.576	1.11e-51
DNAAF5	ENSG00000164818.15	27.351	12.035	1.121	2.63e-50
DNAH1	ENSG00000114841.17	2.275	5.57	-1.004	2.71e-32
DNAH14	ENSG00000185842.14	7.099	2.125	1.374	5.01e-67
DNAJA1	ENSG00000086061.15	109.261	48.2	1.164	4.01e-23
DNAJB1	ENSG00000132002.7	103.791	49.199	1.062	5.63e-13
DNAJB11	ENSG00000090520.10	123.258	54.524	1.162	3.95e-34
DNAJB5	ENSG00000137094.14	2.105	33.66	-3.481	1.51e-37
DNAJC15	ENSG00000120675.5	33.241	10.005	1.638	5.5e-52
DNAJC19P9	ENSG00000258608.1	3.125	0.39	1.569	3.71e-82
DNAJC2	ENSG00000105821.14	35.465	15.32	1.16	1.12e-48
DNAJC22	ENSG00000178401.14	9.095	0.395	2.855	2.78e-26
DNALI1	ENSG00000163879.10	2.755	7.975	-1.257	3.06e-12
DNER	ENSG00000187957.7	0.07	3.29	-2.003	2.64e-39
DNHD1	ENSG00000179532.12	1.79	10.47	-2.04	1.18e-75
DNM3OS	ENSG00000230630.2	0.335	3.995	-1.904	8.91e-51
DNMBP-AS1	ENSG00000227695.5	1.6	0.24	1.068	3.52e-17
DNTTIP1	ENSG00000101457.12	83.377	27.635	1.559	3.61e-63
DOC2GP	ENSG00000231793.4	0.2	2.465	-1.53	3.35e-52
DOCK3	ENSG00000088538.12	0.06	1.755	-1.378	1.63e-36
DOCK4	ENSG00000128512.19	1.54	4.585	-1.137	2.45e-27
DOK4	ENSG00000125170.10	43.03	11.295	1.84	1.39e-19
DOLPP1	ENSG00000167130.17	15.78	5.45	1.379	5.34e-12
DOPEY2	ENSG00000142197.12	10.1	3.86	1.191	3.84e-16
DPEP1	ENSG00000015413.9	153.793	0.395	6.794	3.05e-175
DPH1	ENSG00000108963.17	14.419	39.095	-1.379	3.03e-37
DPH6	ENSG00000134146.11	10.9	4.605	1.086	9.16e-55
DPM1	ENSG00000000419.12	78.256	29.92	1.358	4.13e-54
DPP10-AS1	ENSG00000235026.5	0.105	1.53	-1.195	1.69e-06
DPP3	ENSG00000254986.7	51.474	16.149	1.613	5.56e-35
DPP6	ENSG00000130226.16	0.05	11.434	-3.566	1.06e-44
DPT	ENSG00000143196.4	2.99	182.41	-5.523	3.31e-60
DPY19L1	ENSG00000173852.13	14.917	5.7	1.248	1.45e-64
DPY19L2	ENSG00000177990.11	0.155	7.085	-2.807	6.29e-61
DPYD	ENSG00000188641.12	1.815	8.935	-1.819	2.13e-44
DPYSL3	ENSG00000113657.12	13.975	92.401	-2.641	6.99e-20
DRP2	ENSG00000102385.12	0.125	1.425	-1.108	9.29e-27
DSC2	ENSG00000134755.14	18.435	1.475	2.973	3.44e-17
DSCC1	ENSG00000136982.5	7.955	1.465	1.861	8.63e-105
DSEL	ENSG00000171451.13	0.23	1.505	-1.026	8.1e-38
DSG2	ENSG00000046604.12	71.461	2.503	4.371	4.25e-34
DSN1	ENSG00000149636.15	21.675	4.76	1.977	4.83e-103
DSP	ENSG00000096696.13	55.389	3.28	3.72	2.04e-33
DST	ENSG00000151914.17	32.935	218.455	-2.693	6.08e-43
DSTN	ENSG00000125868.15	401.664	893.949	-1.152	3.15e-06
DSTNP1	ENSG00000230982.1	0.705	2.655	-1.1	4.38e-44
DTD1	ENSG00000125821.11	38.744	13.975	1.408	1.22e-47
DTL	ENSG00000143476.17	8.79	0.475	2.731	1.18e-100
DTNA	ENSG00000134769.21	1.76	25.67	-3.273	4.97e-41
DTX2	ENSG00000091073.19	44.651	15.055	1.508	4.91e-43
DTX3	ENSG00000178498.15	4.85	74.84	-3.697	9.25e-59
DTX4	ENSG00000110042.7	19.79	8.955	1.062	3.98e-13
DTYMK	ENSG00000168393.12	40.467	11.5	1.73	5.12e-66
DUOX2	ENSG00000140279.12	17.224	0.54	3.565	2.35e-40
DUOXA2	ENSG00000140274.13	11.454	0.11	3.488	8.29e-57
DUSP1	ENSG00000120129.5	41.949	144.336	-1.759	1.87e-19
DUSP16	ENSG00000111266.8	21.94	7.21	1.482	2.5e-57
DUSP18	ENSG00000167065.13	9.34	3.31	1.262	1.42e-58
DUSP2	ENSG00000158050.4	8.05	2.24	1.482	2.3e-26
DUSP22	ENSG00000112679.14	19.4	40.235	-1.015	1.71e-15
DUSP26	ENSG00000133878.8	0.15	1.905	-1.337	3.8e-52
DUSP27	ENSG00000198842.9	1.379	0.03	1.208	6.62e-47
DUSP3	ENSG00000108861.8	24.395	54.345	-1.124	9.27e-11
DUSP4	ENSG00000120875.8	3.345	0.77	1.296	6.3e-41
DUSP6	ENSG00000139318.7	44.949	21.095	1.056	1.67e-22
DUSP8P5	ENSG00000235316.1	0.43	2.06	-1.097	4.03e-71
DYNC1I1	ENSG00000158560.14	0.325	8.37	-2.822	8.53e-33
DYNC2H1	ENSG00000187240.13	0.925	7.315	-2.111	5.05e-49
DYSF	ENSG00000135636.13	4.48	12.12	-1.26	5.7e-11
DZIP1	ENSG00000134874.17	1.475	12.515	-2.449	1.35e-37
DZIP1L	ENSG00000158163.14	0.64	4.52	-1.751	1.19e-36
E2F1	ENSG00000101412.12	15.315	2.01	2.438	3.45e-101
E2F2	ENSG00000007968.6	2.84	0.275	1.591	5.12e-11
E2F3	ENSG00000112242.14	9.14	3.29	1.241	4.78e-67
E2F5	ENSG00000133740.10	14.43	3.66	1.727	9.62e-80
E2F7	ENSG00000165891.15	1.565	0.1	1.221	6.66e-92
E2F8	ENSG00000129173.12	4.39	0.215	2.149	2.07e-39
EAF1	ENSG00000144597.13	12.835	5.91	1.002	2.86e-49
EBF1	ENSG00000164330.16	0.74	3.275	-1.297	1.04e-32
EBF3	ENSG00000108001.13	0.21	1.43	-1.006	6.66e-20
EBF4	ENSG00000088881.20	1.845	30.864	-3.485	1.38e-59
EBNA1BP2	ENSG00000117395.10	76.037	35.42	1.081	1.14e-40
EBP	ENSG00000147155.10	159.558	24.11	2.677	4e-36
EBPL	ENSG00000123179.13	88.855	26.689	1.698	4.91e-67
ECE2	ENSG00000145194.17	10.585	2.975	1.543	2.06e-85
ECHDC2	ENSG00000121310.16	36.215	157.58	-2.091	6.46e-54
ECI2	ENSG00000198721.12	19.215	40.221	-1.028	5.7e-24
ECT2	ENSG00000114346.13	33.684	3.48	2.953	2.14e-112
EDAR	ENSG00000135960.9	3.075	0.03	1.984	2.31e-76
EDEM2	ENSG00000088298.12	29.464	11.415	1.295	3.08e-57
EEF1A1P12	ENSG00000214199.3	2.52	0.22	1.529	5e-106
EEF1A1P13	ENSG00000250182.3	4	1.33	1.102	1.95e-56
EEF1A1P5	ENSG00000196205.8	233.179	78.877	1.552	6.05e-28
EEF1A1P6	ENSG00000233476.3	37.325	9.43	1.878	1.02e-58
EEF1A1P9	ENSG00000249264.1	2.795	0.21	1.649	5.62e-120
EEF1A2	ENSG00000101210.10	0.565	5.94	-2.149	1.15e-31
EEF1B2	ENSG00000114942.13	1028.98	467.087	1.138	1.93e-23
EEF1E1	ENSG00000124802.11	26.564	11.22	1.174	1.13e-51
EEF1G	ENSG00000254772.9	2044.95	986.003	1.052	4.35e-18
EEPD1	ENSG00000122547.10	30.226	14.57	1.004	5.67e-27
EFCAB11	ENSG00000140025.15	9.585	2.77	1.489	5.56e-82
EFCC1	ENSG00000114654.7	1.705	4.535	-1.033	1.34e-25
EFEMP2	ENSG00000172638.12	17.525	84.497	-2.206	4.8e-18
EFHC1	ENSG00000096093.14	2.775	8.91	-1.392	1.17e-45
EFHC2	ENSG00000183690.12	0.115	1.315	-1.054	8.38e-59
EFHD1	ENSG00000115468.11	1.805	9.995	-1.971	1.08e-46
EFNA1	ENSG00000169242.11	108.06	28.475	1.888	5.15e-47
EFNA2	ENSG00000099617.3	8.035	0.285	2.814	3.92e-11
EFNA3	ENSG00000143590.13	28.754	1.41	3.626	1.7e-109
EFNA4	ENSG00000243364.7	30.95	4.045	2.663	8.52e-60
EFNA5	ENSG00000184349.12	0.505	3.29	-1.511	7.24e-65
EFNB1	ENSG00000090776.5	42.084	16.05	1.337	1.57e-32
EFNB2	ENSG00000125266.6	31.355	12.905	1.218	9.81e-29
EFS	ENSG00000100842.12	1.055	14.5	-2.915	4.63e-52
EFTUD2	ENSG00000108883.12	60.955	28.286	1.081	5.02e-40
EGFL6	ENSG00000198759.11	1.66	0.05	1.341	2.52e-78
EGFL7	ENSG00000172889.15	10.96	35.22	-1.599	2.53e-30
EGFL8	ENSG00000241404.6	4.065	25.915	-2.41	4.31e-71
EHBP1	ENSG00000115504.14	14	37.461	-1.358	6.08e-10
EHBP1L1	ENSG00000173442.11	21.855	145.375	-2.679	2.33e-48
EHD2	ENSG00000024422.11	12.9	84.278	-2.617	1.25e-33
EHD4	ENSG00000103966.9	22.34	9.855	1.104	2.14e-22
EHF	ENSG00000135373.12	58.848	1.245	4.737	3.18e-29
EID2B	ENSG00000176401.5	0.465	2.69	-1.333	8.9e-38
EID3	ENSG00000255150.1	0.375	1.83	-1.041	2.69e-38
EIF1AX	ENSG00000173674.10	84.205	24.785	1.724	4.59e-61
EIF1AXP1	ENSG00000236698.1	20.793	1.685	3.021	1.6e-93
EIF2AK1	ENSG00000086232.12	82.569	23.91	1.746	1.85e-79
EIF2S2	ENSG00000125977.6	104.173	37.74	1.441	2e-52
EIF2S2P4	ENSG00000128692.8	4.99	0.68	1.834	5.61e-100
EIF2S3	ENSG00000130741.10	123.224	59.126	1.047	2.04e-27
EIF3C	ENSG00000184110.14	458.157	185.985	1.296	5.02e-31
EIF3CL	ENSG00000205609.12	77.329	30.411	1.318	2.36e-49
EIF3E	ENSG00000104408.9	442.381	215.53	1.034	7.57e-24
EIF3I	ENSG00000084623.11	212.636	103.87	1.027	4.24e-27
EIF3J	ENSG00000104131.12	69.442	32.925	1.054	5.54e-31
EIF3M	ENSG00000149100.12	333.408	131.452	1.336	3.44e-33
EIF4BP7	ENSG00000225031.1	3.51	0.86	1.278	2.73e-84
EIF4E	ENSG00000151247.12	52.995	23.105	1.163	6.83e-29
EIF4E3	ENSG00000163412.12	4.855	12.9	-1.247	3.24e-37
EIF4EBP1	ENSG00000187840.4	73.01	27.38	1.383	4.81e-44
EIF5A	ENSG00000132507.17	455.607	203.656	1.158	3.61e-28
EIF5AP4	ENSG00000234743.1	8.602	0.03	3.221	7.41e-150
EIF6	ENSG00000242372.6	366.367	91.271	1.993	2.58e-65
ELF3	ENSG00000163435.15	486.332	25.459	4.203	6.46e-22
ELF4	ENSG00000102034.16	19.315	7.44	1.267	1.33e-30
ELFN1-AS1	ENSG00000236081.1	14.727	0.09	3.851	8.6e-147
ELL3	ENSG00000128886.11	11.554	5.105	1.04	0.000702
ELMO3	ENSG00000102890.14	24.891	2.68	2.815	1.07e-17
ELMSAN1	ENSG00000156030.12	7.595	20.21	-1.303	4.24e-70
ELN	ENSG00000049540.16	17.75	49.853	-1.439	5.11e-14
ELOVL6	ENSG00000170522.9	11.9	3.4	1.552	7.09e-16
EMB	ENSG00000170571.11	7.71	2.515	1.309	3.7e-22
EMC10	ENSG00000161671.16	104.169	50.27	1.037	3.03e-31
EME1	ENSG00000154920.14	2.95	0.945	1.022	3e-36
EME2	ENSG00000197774.12	3.24	10.07	-1.385	1.39e-41
EMG1	ENSG00000126749.14	31.445	12.91	1.222	8.86e-57
EMILIN1	ENSG00000138080.13	25.244	145.486	-2.481	2.03e-20
EMILIN3	ENSG00000183798.4	0.09	1.72	-1.319	3.13e-32
EML1	ENSG00000066629.16	2.795	22.7	-2.643	6.4e-32
EML3	ENSG00000149499.11	19.965	42.73	-1.061	1.1e-25
EMP3	ENSG00000142227.10	23.83	123.502	-2.326	3.43e-28
ENC1	ENSG00000171617.13	31.928	3.55	2.855	1.46e-99
ENKD1	ENSG00000124074.11	10.704	27.634	-1.291	2.29e-19
ENO1	ENSG00000074800.13	786.825	333.073	1.238	6.42e-23
ENO2	ENSG00000111674.8	9.867	57.615	-2.431	1.35e-26
ENO3	ENSG00000108515.17	4.72	14.775	-1.464	2.4e-41
ENOPH1	ENSG00000145293.14	36.066	13.015	1.403	1.34e-68
ENOSF1	ENSG00000132199.18	18.167	50.129	-1.416	7.5e-37
ENOX1	ENSG00000120658.12	0.54	5.745	-2.131	8.75e-27
ENPP2	ENSG00000136960.12	6.47	18.699	-1.399	1.75e-25
ENPP3	ENSG00000154269.14	2.557	0.74	1.032	6.57e-06
ENPP5	ENSG00000112796.9	2.98	0.67	1.253	4.75e-58
TSPAN6	ENSG00000000003.14	94.89	14.459	2.633	1.08e-41
FUCA2	ENSG00000001036.13	50.474	19.96	1.296	1.12e-44
NFYA	ENSG00000001167.14	13.55	6.235	1.008	8.9e-48
RAD52	ENSG00000002016.16	5.005	12.735	-1.194	4.41e-14
LASP1	ENSG00000002834.17	121.334	37.049	1.685	3.87e-32
TMEM176A	ENSG00000002933.7	261.986	87.523	1.571	7.03e-28
KLHL13	ENSG00000003096.13	0.72	3.705	-1.452	1.67e-17
ICA1	ENSG00000003147.17	56.127	9.28	2.474	1.97e-53
RBM5	ENSG00000003756.16	43.584	125.191	-1.501	2.17e-37
SLC7A2	ENSG00000003989.16	0.43	3.165	-1.542	3.82e-29
FKBP4	ENSG00000004478.7	70.199	29.37	1.229	4.39e-29
RBM6	ENSG00000004534.14	31.724	96.991	-1.582	1.14e-32
HSPB6	ENSG00000004776.11	6.24	414.75	-5.844	1.9e-56
PDK4	ENSG00000004799.7	5.06	99.684	-4.054	3.74e-64
PRSS22	ENSG00000005001.9	22.979	0.24	4.273	2.56e-113
MEOX1	ENSG00000005102.12	0.865	3.035	-1.113	1.31e-24
PRKAR2B	ENSG00000005249.12	1.585	7.94	-1.79	8.56e-50
SOX8	ENSG00000005513.9	0.459	1.97	-1.025	1.34e-10
LAMP2	ENSG00000005893.15	71.29	32.666	1.103	6.35e-37
YBX2	ENSG00000006047.12	10.572	3.875	1.247	0.00926
MAP3K14	ENSG00000006062.13	5.45	17.125	-1.491	7.94e-37
TMEM132A	ENSG00000006118.14	15.21	4.31	1.61	2e-53
SPATA20	ENSG00000006282.19	20.714	47.195	-1.15	8.82e-26
TNFRSF12A	ENSG00000006327.13	63.054	9.315	2.635	4.2e-36
RALA	ENSG00000006451.7	45.984	15.23	1.534	1.78e-71
TTC22	ENSG00000006555.10	8.845	2.43	1.521	1.47e-05
USH1C	ENSG00000006611.15	96.8	5.024	4.021	1.34e-26
GGCT	ENSG00000006625.17	103.914	26.199	1.948	4.08e-71
GTF2IRD1	ENSG00000006704.10	40.065	13.239	1.528	7.88e-36
PNPLA4	ENSG00000006757.11	19.65	6.545	1.453	4.12e-46
PROM1	ENSG00000007062.11	34.598	4.63	2.661	5.35e-15
NOS2	ENSG00000007171.16	5.895	0.595	2.112	1.17e-28
GAS7	ENSG00000007237.18	2.55	15.06	-2.178	1.5e-35
LUC7L	ENSG00000007392.16	27.203	67.12	-1.272	1.64e-25
TEAD3	ENSG00000007866.18	18.865	75.855	-1.952	8.13e-25
NOX1	ENSG00000007952.17	95.038	0.72	5.803	1.1e-42
PLEKHG6	ENSG00000008323.15	33.13	2.42	3.319	4.21e-18
SS18L2	ENSG00000008324.10	31.355	12.505	1.26	9.06e-58
IL32	ENSG00000008517.16	470.059	61.976	2.903	4.12e-42
PKD1	ENSG00000008710.17	20.825	154.583	-2.834	2.72e-50
REV3L	ENSG00000009413.15	3.91	14.74	-1.681	6.8e-43
MASP2	ENSG00000009724.16	0.25	2.125	-1.322	7.96e-49
IYD	ENSG00000009765.14	8.838	0.2	3.035	3.36e-54
VTA1	ENSG00000009844.15	32.825	15.345	1.049	1.91e-36
MLXIPL	ENSG00000009950.15	17.884	6.94	1.25	1.85e-18
ETV7	ENSG00000010030.13	7.39	1.08	2.012	3.19e-74
METTL13	ENSG00000010165.19	26.314	12.31	1.037	1.54e-51
NCAPD2	ENSG00000010292.12	35.51	10.425	1.676	3.65e-65
IFFO1	ENSG00000010295.19	3.015	25.464	-2.721	6.28e-73
NISCH	ENSG00000010322.15	19.725	65.434	-1.681	5.06e-47
STAB1	ENSG00000010327.10	13.574	85.044	-2.562	9.19e-66
FUZ	ENSG00000010361.13	4.74	14.26	-1.411	3.53e-32
PRSS3	ENSG00000010438.16	149.307	7.078	4.218	2.04e-26
SCMH1	ENSG00000010803.16	16.98	43.119	-1.295	9.98e-19
FYN	ENSG00000010810.17	14.045	35.019	-1.259	1.66e-21
LYPLA2	ENSG00000011009.10	70.736	33.834	1.042	1.27e-21
NME2	ENSG00000011052.21	30.45	5.55	2.264	2.48e-61
UTP18	ENSG00000011260.13	31.66	13.35	1.186	3.47e-59
SYT7	ENSG00000011347.9	19.669	2.59	2.525	2.74e-77
LARS2	ENSG00000011376.9	13.595	6.11	1.038	1.02e-35
PLAUR	ENSG00000011422.11	55.964	10.685	2.285	1.3e-45
SEMA3B	ENSG00000012171.17	16.349	50.769	-1.577	4.08e-41
MBTPS2	ENSG00000012174.11	8.27	3.49	1.046	4.11e-38
KDM5D	ENSG00000012817.15	0.862	27.84	-3.953	9.4e-09
SLC25A39	ENSG00000013306.15	163.755	76.399	1.09	1.66e-28
PGM3	ENSG00000013375.15	20.17	8.65	1.133	1.89e-36
GPRC5A	ENSG00000013588.5	100.051	5.46	3.967	1.33e-51
MAMLD1	ENSG00000013619.13	0.53	3.875	-1.672	1.39e-39
TACC3	ENSG00000013810.18	29.246	6.91	1.935	1.88e-60
STMN4	ENSG00000015592.16	0.03	2.28	-1.671	2.39e-49
IL20RA	ENSG00000016402.12	12.255	1.59	2.356	2.11e-80
IGF1	ENSG00000017427.15	0.805	3.53	-1.327	2.78e-23
SLC38A5	ENSG00000017483.14	81.693	5.51	3.667	2e-53
RUFY3	ENSG00000018189.12	8.815	27.03	-1.514	7.01e-45
SLC11A1	ENSG00000018280.16	2.415	6.625	-1.159	4.74e-08
WWTR1	ENSG00000018408.14	7.18	51.01	-2.669	7.15e-28
ZNF582	ENSG00000018869.16	0.465	2.505	-1.259	4.55e-45
PHLDB1	ENSG00000019144.16	21.989	80.22	-1.821	1.01e-52
PRDM11	ENSG00000019485.12	3.03	7.335	-1.048	3.09e-15
SYT13	ENSG00000019505.7	4.595	1.15	1.38	1.17e-14
ZRANB1	ENSG00000019995.6	3.84	9.57	-1.127	1.72e-21
ZFP64	ENSG00000020256.19	13.935	5.17	1.275	4.41e-68
SAMD4A	ENSG00000020577.13	2.624	22.04	-2.668	9.77e-33
RUNX3	ENSG00000020633.18	4.874	1.125	1.467	3.59e-28
SERPINB1	ENSG00000021355.12	124.387	33.799	1.849	3.91e-33
NRXN3	ENSG00000021645.17	1.325	12.545	-2.542	3.29e-21
FHL1	ENSG00000022267.16	12.1	460.209	-5.138	1.04e-73
PLEKHO1	ENSG00000023902.13	15.013	205.592	-3.689	3.31e-35
GCLM	ENSG00000023909.9	9.058	3.15	1.277	1.88e-42
HSD17B6	ENSG00000025423.11	2.45	9.34	-1.584	2.44e-20
TOMM34	ENSG00000025772.7	61.269	10.365	2.454	4.23e-127
VIM	ENSG00000026025.13	206.958	557.585	-1.425	3.97e-14
RTEL1-TNFRSF6B	ENSG00000026036.20	2.865	8.675	-1.324	2.07e-27
RNASET2	ENSG00000026297.15	141.106	43.119	1.687	1.36e-41
KCNG1	ENSG00000026559.13	0.365	2.96	-1.537	1.76e-23
SLAMF7	ENSG00000026751.16	3.3	0.739	1.306	0.00242
MIPEP	ENSG00000027001.9	30.935	9.435	1.614	1.11e-71
SH2D2A	ENSG00000027869.11	7.45	2.385	1.32	3.19e-43
POU2F2	ENSG00000028277.20	0.915	2.95	-1.045	1.46e-34
HMGB3	ENSG00000029993.14	72.163	6.77	3.235	1.05e-61
FAM13B	ENSG00000031003.10	4.995	11.42	-1.051	2.64e-26
TSSC1	ENSG00000032389.12	23.355	8.395	1.374	2.17e-67
FUT8	ENSG00000033170.16	16.175	6.71	1.156	5.06e-45
SLC4A7	ENSG00000033867.16	4.735	10.855	-1.048	1.21e-17
TMSB10	ENSG00000034510.5	3981.23	1257.46	1.662	2.58e-30
MYOC	ENSG00000034971.14	0.02	5.685	-2.712	2.05e-46
SH3YL1	ENSG00000035115.21	80.064	20.815	1.894	1.04e-52
FAM136A	ENSG00000035141.7	46.299	20.21	1.157	7.37e-49
VCL	ENSG00000035403.16	36.709	135.354	-1.854	9.66e-22
TIMP2	ENSG00000035862.12	61.515	210.714	-1.76	1.41e-13
USP2	ENSG00000036672.15	0.855	4.655	-1.608	1.45e-37
TUBG2	ENSG00000037042.8	4.81	27.653	-2.302	3.9e-38
RPL26L1	ENSG00000037241.7	47.627	19.22	1.266	5.33e-55
FLT4	ENSG00000037280.15	1.565	4.4	-1.074	5.02e-25
METTL1	ENSG00000037897.16	35.504	10.895	1.618	7.76e-60
PI4K2B	ENSG00000038210.12	15.885	4.765	1.55	1.11e-69
FAM65A	ENSG00000039523.17	16.11	41.476	-1.312	3.42e-17
SPDL1	ENSG00000040275.16	9.034	3.385	1.194	1.28e-60
RTN4R	ENSG00000040608.13	3.25	0.84	1.208	9.27e-51
INPP4A	ENSG00000040933.15	3.995	10.29	-1.176	2.33e-31
TNC	ENSG00000041982.14	20.902	104.397	-2.267	3.24e-12
FAM65C	ENSG00000042062.11	0.7	12.25	-2.962	8.34e-86
TDP1	ENSG00000042088.13	10.015	3.355	1.339	2.03e-75
GUCA2B	ENSG00000044012.3	0.27	3.21	-1.729	1.76e-10
HSPA5	ENSG00000044574.7	225.697	77.235	1.535	5.56e-27
GPM6B	ENSG00000046653.14	0.695	11.685	-2.904	1.38e-48
PREX2	ENSG00000046889.18	0.35	1.73	-1.016	5e-32
FAM214A	ENSG00000047346.12	7.195	24.485	-1.637	3.69e-58
MAP4	ENSG00000047849.21	64.248	145.174	-1.164	8.34e-08
HDAC9	ENSG00000048052.21	1.06	3.37	-1.085	2.89e-30
NOP16	ENSG00000048162.19	48.844	19.615	1.274	1.31e-44
LMO3	ENSG00000048540.14	0.63	45.179	-4.824	1.88e-51
VPS13D	ENSG00000048707.13	7.805	18.295	-1.132	6.96e-41
KITLG	ENSG00000049130.13	5.785	16.1	-1.334	2.07e-24
PER3	ENSG00000049246.14	1.66	10.68	-2.135	2.4e-31
EPN3	ENSG00000049283.17	11.905	0.755	2.878	2e-15
RCN1	ENSG00000049449.8	119.717	35.911	1.71	2.99e-60
RFC2	ENSG00000049541.10	29.499	10.87	1.361	1.44e-54
FOXP3	ENSG00000049768.14	1.755	0.155	1.254	3.1e-65
PPP1R3F	ENSG00000049769.12	1.135	4.665	-1.408	9.29e-27
HEXB	ENSG00000049860.13	163.324	78.539	1.047	9.13e-28
NFE2L3	ENSG00000050344.8	74.821	4.3	3.839	4.01e-155
MCUR1	ENSG00000050393.11	19.315	8.585	1.084	8.44e-49
PTGER3	ENSG00000050628.20	0.815	8.96	-2.456	2.55e-26
RAD51	ENSG00000051180.16	11.685	0.79	2.825	4.17e-62
POLQ	ENSG00000051341.13	2.24	0.2	1.433	3.15e-17
THOC3	ENSG00000051596.9	56.016	12.21	2.11	4.28e-81
PRSS8	ENSG00000052344.15	175.204	3.64	5.247	3.94e-23
RRP12	ENSG00000052749.13	19.44	8.275	1.14	1.78e-42
MSMO1	ENSG00000052802.12	48.655	11.775	1.959	9.32e-34
METTL24	ENSG00000053328.8	0.21	3.335	-1.841	6.76e-32
MRTO4	ENSG00000053372.4	28.036	12.455	1.11	4.48e-46
NNAT	ENSG00000053438.8	1.055	36.269	-4.181	4.79e-47
LAMA3	ENSG00000053747.15	19.014	6.625	1.392	1.77e-29
KCNQ1	ENSG00000053918.15	49.29	2.94	3.674	8.67e-44
ENTPD2	ENSG00000054179.11	18	7.065	1.236	1.56e-28
LY75	ENSG00000054219.10	23.874	1.145	3.536	7.81e-66
OPN3	ENSG00000054277.12	12.005	3.99	1.382	5.06e-14
PTPRN	ENSG00000054356.13	0.58	3.28	-1.438	3.01e-23
NOP58	ENSG00000055044.10	79.928	33.861	1.215	1.14e-38
KCNH2	ENSG00000055118.14	4.64	42.424	-2.945	6.32e-20
MCOLN3	ENSG00000055732.12	0.4	2.605	-1.365	3.11e-24
ITIH4	ENSG00000055955.15	0.505	6.83	-2.379	2.32e-56
IL17RB	ENSG00000056736.9	14.29	3.3	1.83	7.94e-13
GYG2	ENSG00000056998.18	7.615	2.095	1.477	6.09e-41
PKP2	ENSG00000057294.13	37.07	2.957	3.266	7.47e-21
GDI2	ENSG00000057608.16	171.361	73.015	1.22	2.96e-36
PRDM1	ENSG00000057657.14	5.505	2.065	1.086	2.51e-10
LAMC2	ENSG00000058085.14	38.864	2.62	3.461	3.46e-88
SEC61A1	ENSG00000058262.9	130.598	63.78	1.023	2.17e-30
PPP1R12A	ENSG00000058272.15	16.995	55.205	-1.643	1.87e-21
NDC1	ENSG00000058804.11	14.605	3.395	1.828	6.48e-82
FLYWCH1	ENSG00000059122.16	11.785	28.924	-1.227	1.46e-26
UNKL	ENSG00000059145.18	5.209	12.985	-1.171	2.84e-29
TBXAS1	ENSG00000059377.15	17.328	5.56	1.482	5.54e-38
PSD	ENSG00000059915.16	1.405	166.819	-6.125	7.96e-50
STYK1	ENSG00000060140.8	3.16	0.49	1.481	0.00117
GNA15	ENSG00000060558.3	4.69	1.815	1.015	8.98e-28
HDAC7	ENSG00000061273.17	19.67	57.539	-1.502	4.03e-18
PRDM6	ENSG00000061455.10	0.255	3.145	-1.724	2.42e-29
MRPS35	ENSG00000061794.12	78.096	28.625	1.417	1.71e-51
GUCY1B3	ENSG00000061918.12	3.645	18.461	-2.067	2.65e-18
MON2	ENSG00000061987.14	7.495	19.23	-1.252	1.12e-51
LTK	ENSG00000062524.15	0.81	3.335	-1.26	1.28e-13
SLC6A16	ENSG00000063127.15	0.13	2.485	-1.625	1.4e-57
RPL18	ENSG00000063177.12	2832.09	1392.49	1.024	1.26e-14
GPC1	ENSG00000063660.8	10.779	24.615	-1.121	2.73e-14
WISP2	ENSG00000064205.10	0.185	9.47	-3.143	8.1e-67
ST3GAL6	ENSG00000064225.12	1.08	3.615	-1.15	8.27e-26
NGFR	ENSG00000064300.8	0.573	9.965	-2.802	1.08e-56
LPAR2	ENSG00000064547.13	17.47	7.265	1.16	5.4e-18
SUGP2	ENSG00000064607.16	19.615	50.065	-1.309	2.02e-32
SLC12A2	ENSG00000064651.13	78.678	11.755	2.643	1.4e-86
EYA2	ENSG00000064655.18	0.765	3.745	-1.427	8.33e-30
FAR2	ENSG00000064763.10	24.035	8.07	1.465	8.01e-26
ZNF76	ENSG00000065029.14	13.635	31.07	-1.132	6.55e-31
NTHL1	ENSG00000065057.7	42.699	16.72	1.302	1.1e-48
WDR3	ENSG00000065183.15	13.78	3.13	1.839	3.89e-70
NTN1	ENSG00000065320.8	0.76	8.625	-2.451	5.59e-59
GLP2R	ENSG00000065325.12	0.265	7.78	-2.795	6.03e-91
MCM10	ENSG00000065328.16	3.735	0.2	1.98	1.39e-104
ERBB3	ENSG00000065361.14	101.849	30.155	1.723	5.57e-27
KARS	ENSG00000065427.14	135.026	62.595	1.097	3.66e-34
MYLK	ENSG00000065534.18	26.434	489.528	-4.16	6.13e-31
ZC3H15	ENSG00000065548.17	66.357	30.34	1.104	5.05e-34
TMEM206	ENSG00000065600.12	7.445	1.83	1.577	3.53e-98
GSTO2	ENSG00000065621.14	19.51	1.27	3.176	9.91e-47
TBC1D1	ENSG00000065882.15	28.49	141.307	-2.271	1.11e-23
MTHFD2	ENSG00000065911.11	51.49	16.655	1.572	2.44e-38
NGEF	ENSG00000066248.14	12.44	1.69	2.321	2.24e-13
ZNRD1	ENSG00000066379.14	53.63	19.385	1.422	5.79e-70
MPPED2	ENSG00000066382.16	0.255	3.375	-1.802	1.72e-30
FGFR2	ENSG00000066468.20	2.915	23.369	-2.638	3.3e-62
MTFR1	ENSG00000066855.15	22.51	10.425	1.041	5.98e-50
PPAP2A	ENSG00000067113.16	22.71	95.56	-2.026	3.93e-53
TRAM1	ENSG00000067167.7	101.451	39.216	1.349	1.52e-43
PKM	ENSG00000067225.17	533.797	221.651	1.264	1.14e-27
TRO	ENSG00000067445.20	0.865	8.85	-2.401	8.93e-49
RRP15	ENSG00000067533.5	10.08	4.24	1.08	1.58e-37
PRKCZ	ENSG00000067606.15	21.52	6.71	1.546	4.64e-20
ZFY	ENSG00000067646.11	0.275	2.155	-1.307	0.00983
ROGDI	ENSG00000067836.12	13.855	44.921	-1.628	1.96e-48
PDZD4	ENSG00000067840.12	0.35	14.085	-3.482	1.08e-63
HDAC4	ENSG00000068024.16	4.47	17.805	-1.782	7.06e-23
FGFR3	ENSG00000068078.17	8.424	2.13	1.59	0.00144
MEF2A	ENSG00000068305.17	7.595	20.885	-1.348	2.5e-28
INPP5A	ENSG00000068383.18	13.18	37.929	-1.457	3.06e-22
FTSJ1	ENSG00000068438.14	41.32	18.29	1.133	5.98e-48
PRR11	ENSG00000068489.12	11.609	0.59	2.987	1.95e-119
REEP1	ENSG00000068615.16	2.022	22.246	-2.943	2.06e-28
POLR1A	ENSG00000068654.15	12.39	4.625	1.251	2.11e-53
STON1-GTF2A1L	ENSG00000068781.20	0.04	2.04	-1.548	5.22e-23
KIF2A	ENSG00000068796.16	14.47	6.14	1.116	1.61e-34
RASGRP2	ENSG00000068831.18	1.755	34.225	-3.676	8.15e-87
PPP2R5B	ENSG00000068971.13	7.925	20.795	-1.288	4.77e-34
PYGM	ENSG00000068976.13	0.275	13.165	-3.474	4.26e-54
PITX1	ENSG00000069011.15	16.985	4.675	1.664	6.55e-29
VPS35	ENSG00000069329.15	60.089	24.665	1.251	2.21e-42
MAOB	ENSG00000069535.13	1.87	25.65	-3.215	1.03e-43
RORA	ENSG00000069667.15	1.095	5.065	-1.534	1.09e-43
TGFBR3	ENSG00000069702.10	3.544	18.699	-2.116	1.35e-36
PLA2G10	ENSG00000069764.9	7.639	0.47	2.555	1.92e-05
HES2	ENSG00000069812.11	6.161	0.315	2.445	2.23e-16
GNB5	ENSG00000069966.18	6.015	13.835	-1.08	4.77e-12
GUCY2C	ENSG00000070019.4	28.337	0.53	4.261	1.8e-28
PTPN3	ENSG00000070159.13	15.56	2.395	2.286	2.24e-31
FGF10	ENSG00000070193.4	0.32	3.58	-1.795	1.14e-30
SLC44A1	ENSG00000070214.15	28.04	11.265	1.243	6.61e-31
FSTL3	ENSG00000070404.9	10.331	42.939	-1.955	1.83e-21
POLB	ENSG00000070501.11	23.309	9.12	1.264	5.39e-59
ST6GALNAC1	ENSG00000070526.14	39.69	7.123	2.325	0.000295
GBA2	ENSG00000070610.14	33.225	120.162	-1.824	3.07e-48
ST6GALNAC2	ENSG00000070731.9	1.47	8.445	-1.935	1.38e-33
PABPC1	ENSG00000070756.13	1811.54	494.199	1.872	2.08e-49
PTPN21	ENSG00000070778.12	3.709	10.395	-1.275	1.33e-54
OSBPL3	ENSG00000070882.12	9.34	2.55	1.542	1.43e-46
RAD18	ENSG00000070950.9	6.99	2.34	1.258	3.52e-83
WBSCR22	ENSG00000071462.11	117.861	46.05	1.337	6.36e-57
TRIP13	ENSG00000071539.13	11.475	0.74	2.842	5.93e-126
TRIB2	ENSG00000071575.11	5.53	21.88	-1.809	2.18e-23
PDCD2	ENSG00000071994.10	65.489	29.961	1.103	3.74e-42
EPN2	ENSG00000072134.15	7.635	20.145	-1.292	1.32e-30
LIMS2	ENSG00000072163.18	10.15	371.34	-5.062	8.52e-53
SPEG	ENSG00000072195.14	1.994	183.266	-5.944	1.51e-58
TFRC	ENSG00000072274.12	87.341	26.921	1.662	8.45e-26
SMC1A	ENSG00000072501.17	37.325	13.265	1.426	1.31e-34
HSD17B10	ENSG00000072506.12	135.682	58.909	1.19	6.21e-43
HMMR	ENSG00000072571.19	13.33	0.36	3.397	1.77e-89
FCGR2B	ENSG00000072694.18	2.449	7.615	-1.32	4.72e-18
EVC	ENSG00000072840.12	1.02	5.805	-1.752	3.4e-23
MRVI1	ENSG00000072952.18	4.3	48.43	-3.221	3.61e-40
PVR	ENSG00000073008.14	28.266	11.52	1.225	1.06e-43
SCARB1	ENSG00000073060.15	52.205	16.84	1.576	7.96e-56
MCM2	ENSG00000073111.13	28.663	2.72	2.995	3.76e-100
LLGL2	ENSG00000073350.13	116.775	12.414	3.134	7.18e-16
NLE1	ENSG00000073536.17	16.554	5.28	1.483	6.33e-81
PPP2R3A	ENSG00000073711.10	1.405	5.785	-1.496	8.31e-54
FERMT2	ENSG00000073712.13	7.585	88.868	-3.388	1.42e-34
PTGS2	ENSG00000073756.11	2.035	6.205	-1.247	3.74e-05
IGF2BP2	ENSG00000073792.15	20.94	5.645	1.723	3.02e-35
ST6GAL1	ENSG00000073849.14	40.507	8.859	2.074	2.23e-38
FRY	ENSG00000073910.19	4.628	17.886	-1.747	2.76e-23
GLI2	ENSG00000074047.20	0.685	2.405	-1.015	1.14e-16
MRPS34	ENSG00000074071.13	127.251	58.464	1.109	2.58e-35
TEAD2	ENSG00000074219.13	14.475	36.243	-1.267	2.33e-10
ZNF532	ENSG00000074657.13	6.22	25.335	-1.867	1.81e-23
SCARF1	ENSG00000074660.15	2	6.535	-1.329	6.13e-45
HACD3	ENSG00000074696.12	50.159	13.785	1.791	1.14e-69
ZZEF1	ENSG00000074755.14	7.775	20.659	-1.304	9.91e-40
MYDGF	ENSG00000074842.7	132.936	57.295	1.2	1.65e-32
WSCD2	ENSG00000075035.9	0.07	1.255	-1.076	1.01e-22
TACR2	ENSG00000075073.14	0.71	85.9	-5.667	9.74e-48
TIPIN	ENSG00000075131.9	6.83	2.875	1.015	7.28e-46
SRI	ENSG00000075142.13	235.649	85.318	1.455	9.48e-07
NUP37	ENSG00000075188.8	39.94	10.445	1.839	5e-85
GTSE1	ENSG00000075218.18	7.935	0.485	2.589	1.26e-57
VPS9D1	ENSG00000075399.12	4.41	12.66	-1.336	3.11e-50
MOCOS	ENSG00000075643.5	3.11	0.87	1.136	1.34e-38
WDR62	ENSG00000075702.16	3.05	0.45	1.482	5.32e-63
SEC31B	ENSG00000075826.16	1.68	19.191	-2.913	9.71e-99
MCM6	ENSG00000076003.4	25.54	6.875	1.753	4.4e-74
UNG	ENSG00000076248.10	42.109	13.615	1.561	1.77e-48
RGS11	ENSG00000076344.15	1.005	13.815	-2.885	4.37e-58
SPAG5	ENSG00000076382.16	18.665	4.35	1.878	2.38e-38
TPD52	ENSG00000076554.15	123.63	19.789	2.584	2.27e-41
TRAF4	ENSG00000076604.14	47.575	12.583	1.838	2.86e-15
ICAM3	ENSG00000076662.9	19.139	7.135	1.308	1.87e-16
MCAM	ENSG00000076706.14	30.245	155.95	-2.329	1.48e-19
MBNL3	ENSG00000076770.14	3.905	0.865	1.395	2.15e-25
RAP1GAP	ENSG00000076864.19	8.37	2.35	1.484	2.47e-06
STXBP2	ENSG00000076944.14	76.484	21.032	1.814	2.1e-11
RARB	ENSG00000077092.18	1.18	3.72	-1.114	8.33e-16
TM9SF3	ENSG00000077147.14	85.84	38.276	1.145	1.88e-34
UBE2T	ENSG00000077152.9	33.124	4.13	2.734	5.19e-87
PPP1R12B	ENSG00000077157.20	8.719	123.297	-3.677	4.28e-43
IL4R	ENSG00000077238.13	31.169	69.115	-1.124	1.7e-25
EXOSC5	ENSG00000077348.8	40.704	11.485	1.74	1.78e-92
JADE1	ENSG00000077684.15	3.655	10.39	-1.291	9.18e-23
FGFR1	ENSG00000077782.19	8.635	104.792	-3.457	1.55e-45
FBLN1	ENSG00000077942.17	40.152	135.668	-1.732	1.58e-25
MAP2	ENSG00000078018.19	0.34	1.79	-1.058	2.19e-23
LAMP3	ENSG00000078081.7	2.794	0.125	1.754	1.58e-87
NEBL	ENSG00000078114.18	20.06	1.02	3.382	1.15e-166
TIGAR	ENSG00000078237.5	9.235	3.43	1.208	7.13e-46
ITM2A	ENSG00000078596.10	4.325	15.975	-1.673	8.32e-40
TP53INP2	ENSG00000078804.12	11.055	33.36	-1.511	1.29e-35
RUNX1T1	ENSG00000079102.16	0.56	5.19	-1.988	1.11e-37
XRCC5	ENSG00000079246.15	140.146	65.894	1.077	4.87e-31
MKNK1	ENSG00000079277.19	15.96	43.815	-1.402	3.07e-44
TNS1	ENSG00000079308.16	10.243	226.944	-4.342	4.91e-43
RAPGEF3	ENSG00000079337.15	3.325	17.765	-2.117	1.26e-52
PAFAH1B3	ENSG00000079462.7	60.669	11.2	2.338	4.69e-93
SCGN	ENSG00000079689.13	0.325	9.205	-2.945	2.51e-78
LRRC16A	ENSG00000079691.16	12.91	3.95	1.491	1.98e-23
PTPRH	ENSG00000080031.9	10.045	2.38	1.708	2.81e-05
EPHA6	ENSG00000080224.17	0.02	1.24	-1.135	3.22e-27
SLC4A4	ENSG00000080493.13	0.365	1.86	-1.067	4.77e-11
MID2	ENSG00000080561.13	1.235	4.755	-1.364	2.76e-17
KIAA0020	ENSG00000080608.9	31.945	15.12	1.031	5.13e-33
HSP90AA1	ENSG00000080824.18	448.246	201.585	1.149	7.79e-18
RBL1	ENSG00000080839.11	4.565	1.27	1.294	9.68e-101
IGSF9B	ENSG00000080854.14	0.81	9.46	-2.531	6.36e-31
NDC80	ENSG00000080986.12	8.1	0.845	2.302	1.6e-66
TCF7	ENSG00000081059.19	28.814	2.4	3.132	1.33e-120
MEF2C	ENSG00000081189.13	3.23	9.625	-1.329	5.82e-28
SMARCD3	ENSG00000082014.16	5.16	41.594	-2.79	1.74e-61
PGR	ENSG00000082175.14	0.07	1.505	-1.227	4.24e-36
EPB41L3	ENSG00000082397.15	3.825	27.75	-2.575	1.59e-81
GSK3B	ENSG00000082701.14	24.534	8.565	1.417	5.6e-76
ULK2	ENSG00000083290.19	2.63	8.76	-1.427	3.67e-27
GRHL2	ENSG00000083307.10	13.465	0.33	3.443	3.45e-52
NUFIP1	ENSG00000083635.7	7.355	2.23	1.371	2.98e-87
ZNF671	ENSG00000083814.12	0.695	4.755	-1.764	5.91e-64
GSTP1	ENSG00000084207.15	656.84	284.078	1.206	3.57e-30
RAB10	ENSG00000084733.10	86.512	36.605	1.219	5.03e-40
MAPRE3	ENSG00000084764.10	10.27	27.709	-1.349	1.63e-38
MECOM	ENSG00000085276.17	20.335	6.2	1.567	1.58e-26
PREP	ENSG00000085377.13	58.08	19.62	1.519	2.02e-42
SLC25A24	ENSG00000085491.15	25.479	10.705	1.178	4.1e-21
IGSF9	ENSG00000085552.16	5.805	0.475	2.206	1.12e-05
WNT11	ENSG00000085741.12	8.338	2.72	1.328	5.84e-23
TTC39A	ENSG00000085831.15	22.915	1.269	3.398	7.47e-26
ORC1	ENSG00000085840.12	4.59	0.39	2.008	1.68e-72
MGST2	ENSG00000085871.8	111.569	44.455	1.308	1.27e-29
RAD54L	ENSG00000085999.11	8.285	0.77	2.391	7.47e-72
EPDR1	ENSG00000086289.11	17.22	7.86	1.04	2.41e-13
SNX10	ENSG00000086300.15	6.13	1.43	1.553	4.06e-57
TMED2	ENSG00000086598.10	167.346	62.18	1.414	2.4e-46
ERO1LB	ENSG00000086619.13	1.215	4.005	-1.176	2.24e-33
HSD17B14	ENSG00000087076.8	2.23	6.67	-1.248	1.89e-24
FTL	ENSG00000087086.13	3806.9	1851.59	1.039	6.67e-11
MT3	ENSG00000087250.8	1.325	7.275	-1.832	2.02e-21
LPCAT2	ENSG00000087253.11	12.865	4.125	1.436	1.29e-59
GNAO1	ENSG00000087258.13	0.8	32.079	-4.2	8.86e-54
OGFOD1	ENSG00000087263.16	25.464	11.63	1.067	4.65e-31
NOP14	ENSG00000087269.15	27.04	11.66	1.147	2.25e-45
KLHL42	ENSG00000087448.9	7.005	15.535	-1.047	8.64e-19
RFX2	ENSG00000087903.12	3.03	11.53	-1.637	1.49e-25
SULT2B1	ENSG00000088002.11	18.419	0.52	3.675	5.34e-167
REM1	ENSG00000088320.3	0.48	3.355	-1.557	8.07e-40
TPX2	ENSG00000088325.15	50.581	0.804	4.837	6.88e-103
PDRG1	ENSG00000088356.5	22.809	8.985	1.254	3.11e-60
EPB41L1	ENSG00000088367.20	41.75	18.635	1.123	2.57e-35
TGDS	ENSG00000088451.10	15.48	5.755	1.287	6.03e-71
KIF9	ENSG00000088727.12	19.979	7.97	1.226	8.85e-57
SMOX	ENSG00000088826.17	14.409	4.48	1.492	9.58e-50
SIGLEC1	ENSG00000088827.12	0.74	6.86	-2.176	7.06e-56
SLC4A11	ENSG00000088836.12	1.805	0.32	1.087	1.11e-54
XRN2	ENSG00000088930.7	47.974	21.01	1.154	3.09e-26
KIZ	ENSG00000088970.15	10.594	39.11	-1.791	7.61e-12
TESC	ENSG00000088992.17	60.152	2.965	3.947	1.17e-86
P2RX7	ENSG00000089041.16	0.48	1.99	-1.015	6.88e-24
OAS1	ENSG00000089127.12	68.341	10.97	2.534	4.16e-37
RPLP0	ENSG00000089157.15	3355.24	1403.1	1.257	3.82e-21
TRMT6	ENSG00000089195.14	16.025	5.785	1.327	2.43e-50
FXYD5	ENSG00000089327.14	171.616	42.785	1.979	4.55e-52
ZNF302	ENSG00000089335.20	8.37	22.465	-1.324	2.87e-32
FXYD3	ENSG00000089356.16	752.787	50.546	3.87	1.43e-10
GMIP	ENSG00000089639.10	11.495	5.135	1.026	7.82e-16
LAG3	ENSG00000089692.8	1.34	3.725	-1.014	1.97e-22
OTUB2	ENSG00000089723.9	2.29	0.27	1.373	2.26e-94
LTBP4	ENSG00000090006.17	57.545	160.858	-1.467	2.98e-32
SPTLC1	ENSG00000090054.13	45.795	22.09	1.019	1.33e-31
RGS1	ENSG00000090104.11	17.919	52.099	-1.489	2.18e-14
YPEL3	ENSG00000090238.11	36.418	96.015	-1.374	9.39e-23
MRPS33	ENSG00000090263.15	119.192	52.665	1.163	3.52e-36
IRAK3	ENSG00000090376.8	0.595	3.22	-1.404	5.49e-44
LYZ	ENSG00000090382.6	198.053	21.32	3.157	2.43e-43
TFAP4	ENSG00000090447.11	18.259	5.105	1.657	1.47e-84
P3H2	ENSG00000090530.9	3.265	19.05	-2.233	7.05e-42
FLT3LG	ENSG00000090554.12	4.065	16.905	-1.822	1.66e-38
KIF4A	ENSG00000090889.11	9.72	0.42	2.916	8.49e-97
TNRC6A	ENSG00000090905.17	8.8	22.715	-1.275	9.58e-41
PLEKHG2	ENSG00000090924.14	6.555	19.689	-1.453	9.9e-22
PITPNM2	ENSG00000090975.12	2.785	8.765	-1.367	6.09e-60
PUS7	ENSG00000091127.13	14.24	3.84	1.655	1.68e-77
LAMB1	ENSG00000091136.13	60.133	134.503	-1.148	4.87e-16
ITGA6	ENSG00000091409.14	85.017	19.368	2.078	6.56e-45
SMPX	ENSG00000091482.5	0.445	9.39	-2.846	1.11e-22
SEL1L3	ENSG00000091490.10	73.223	8.23	3.007	8.9e-40
TF	ENSG00000091513.14	0.2	2.075	-1.358	6.39e-18
NLRP1	ENSG00000091592.15	2.825	17.34	-2.262	8.21e-68
PITPNM3	ENSG00000091622.15	1.865	5.8	-1.247	4.47e-39
ORC6	ENSG00000091651.8	12.182	0.95	2.757	1.64e-70
ZFHX4	ENSG00000091656.15	0.145	2.06	-1.418	7.51e-26
SLC22A17	ENSG00000092096.14	2.125	26.865	-3.157	8.86e-62
SEMA6A	ENSG00000092421.16	3.81	15.405	-1.77	7.29e-55
EZR	ENSG00000092820.17	160.185	44.024	1.84	1.23e-27
MYL6	ENSG00000092841.18	1505.47	4287.59	-1.509	5.4e-09
XXbac-B461K10.4	ENSG00000093100.13	5.189	18.97	-1.69	1.62e-47
SEC22C	ENSG00000093183.13	11.285	25.48	-1.108	6.5e-12
XYLB	ENSG00000093217.9	5.01	1.16	1.476	1.32e-56
HDAC6	ENSG00000094631.18	26.9	59.964	-1.128	3.1e-26
FMO2	ENSG00000094963.13	0.14	3.355	-1.934	4.27e-34
MSH2	ENSG00000095002.12	16.649	5.05	1.545	2.38e-71
EPB41L4B	ENSG00000095203.14	30.415	2.155	3.316	7.08e-19
TMEM38B	ENSG00000095209.11	12.75	4.05	1.445	1.8e-53
PTGS1	ENSG00000095303.14	4.861	44.409	-2.954	1.06e-38
NANS	ENSG00000095380.10	102.518	42.351	1.256	1.12e-06
TBC1D2	ENSG00000095383.19	11.26	4.724	1.099	8.2e-24
SEMA4G	ENSG00000095539.15	28.089	6.424	1.97	2.58e-06
SORBS1	ENSG00000095637.20	11.403	195.964	-3.989	3.52e-36
TPSD1	ENSG00000095917.13	0.175	1.895	-1.301	3.31e-12
SMIM24	ENSG00000095932.6	34.274	1.235	3.981	7.13e-23
TREM2	ENSG00000095970.16	4.04	0.68	1.585	1.81e-37
FKBP5	ENSG00000096060.14	13.305	76.182	-2.432	2.1e-29
SRPK1	ENSG00000096063.14	52.605	11.345	2.118	8.1e-66
HSP90AB1	ENSG00000096384.19	830.162	331.679	1.321	7.02e-25
PCSK5	ENSG00000099139.13	1.64	5.175	-1.226	1.96e-39
SCD	ENSG00000099194.5	116.266	13.954	2.971	2.85e-62
ERMP1	ENSG00000099219.13	18.175	4.845	1.714	1.64e-47
[truncated: 3,822 more rows]

## Sheet: Abnormal expression of RBP gene
Up-regulation	Down-regulation
PRPF40A	RBPMS2
KIAA0020	RBFOX3
NOL10	RBPMS
SLBP	NOVA1
RPS9	FBXO17
XPOT	ZCCHC24
GEMIN6	DDX3Y
POP7	PEG10
KARS	DZIP1
RPL12	SAMD4A
PRPF6	PTRF
MRPS28	PTBP2
KIAA0391	ADARB1
SNRPB2	EEF1A2
SNRPD3	CPEB1
HNRNPA3	CELF6
NAT10	CSDC2
SYNCRIP	RBMS1
PTRHD1	ENOX1
NXT1	RBMS3
FTSJ1	MYEF2
EIF3I	CTIF
TGS1	RBM24
RPL18	PCBP3
STRBP	AFF3
RPL29	U2AF1L4
TRMT6	PAN2
RPS6	CLK4
GRWD1	CLK1
EEF1B2	RBM20
NUFIP1	SNRPN
GTPBP10	RNPC3
MRPS33	DZIP1L
TRUB1	TDRD10
NCL	DDX17
GNL3L	SRRM2
HNRNPA1	CAPRIN2
HNRNPF	RBM6
GSPT1	QKI
AIMP2	IGHMBP2
GTPBP4	SMAD9
RPF2	CLASRP
DDX27	RBM5
PTGES3	RPL39L
URB2	CIRBP
MRPL15	SRSF5
POP1	EIF4E3
EEF1G	LARP6
FARSB	DDX26B
EIF3C	TNRC6A
YRDC	SIDT2
NHP2	AKAP8L
RPS3	SRSF11
NOP14	NXF1
CAPRIN1	PPARGC1B
RPS7	LUC7L3
NOP58	ZFP36
NUTF2	UNKL
SUB1	ADARB2
TFB2M	PRPF40B
TRMT10C	RBM38
CPSF3	PRPF39
EBNA1BP2	SUGP2
MRPL30	SAMHD1
SERBP1	TARSL2
EMG1	ZFP36L1
HNRNPAB	ZCCHC11
TSN	LUC7L
EIF3M	RBFOX2
RCL1	ZFC3H1
RPL27A	CLK2
PRKDC
PARP4
SNRPD2
PTRH2
TOP1
EFTUD2
PUS1
LSM5
GNL3
RPS4X
RPL37
NHP2L1
MRPS34
GAR1
MRPL19
MRPL13
PES1
RRP1
MRPL37
UTP18
EIF3CL
RRP12
TSFM
EIF2S2
ILF2
GAPDH
MRTO4
PNO1
SF3B3
EEF1E1
MBNL3
SNRPG
RPL26L1
VARS
C1QBP
EIF4E
NARS2
TRUB2
YARS2
CARHSP1
MSI2
RDM1
MRPL48
RAE1
ABCE1
MCTS1
RPLP0
PRPF19
MAGOHB
GTF3A
RRS1
PA2G4
NOP16
RPS19
MRPL14
EXOSC3
NUDT21
SNRPE
POLR2D
RPS18
RRP7A
EIF5A
INTS7
FARSA
TFAM
RSL1D1
RRBP1
TTF2
OAS2
MRPS12
UTP14A
RPL36
FBL
MRPL42
EXOSC4
BOP1
RPP40
BZW1
NOLC1
WDR4
CCDC86
BRIX1
MRPS35
LSM4
MRPS23
LSM7
EIF1AX
RPL36A
IGF2BP2
RUVBL2
RNASET2
RPL8
RRP9
MRPL3
PUS7
PPIH
WDR43
BRCA1
RPS2
NPM1
PRIM1
EIF2AK1
MEX3A
WDR12
MARS2
HELZ2
RPL41
SNRPF
NIFK
RPL39
SND1
NXT2
CSTF2
NIP7
RUVBL1
G3BP1
GARS
BZW2
METTL1
RPP25
WDR3
ALYREF
DDX21
NOB1
DARS2
ERN2
BYSL
RPS21
OASL
HENMT1
PABPC1
SNRPD1
SNRPB
DCAF13
EIF6
MRPL17
EXOSC5
C2orf15
TST
RAN
EZH2
CALR
A1CF
CD3EAP
DKC1
PTBP3
THOC3
RPL22L1
NPM3
OAS3
OAS1
RBM47
ESRP2
EXO1
APOBEC1
RNASEH2A
AZGP1
ESRP1

## Sheet: COAD-OS-table_survival
Gene Symbol	Gene ID	P-Value (Survival os)
NXNL2	ENSG00000130045.15	9.04e-06
LEP	ENSG00000174697.4	1.6e-05
RP4-614O4.12	ENSG00000269202.1	4.24e-05
LINC01578	ENSG00000272888.5	5.38e-05
CYP19A1	ENSG00000137869.13	7.66e-05
ZEB1-AS1	ENSG00000237036.4	9.93e-05
RP11-31F15.2	ENSG00000238198.1	0.00011
NAT1	ENSG00000171428.13	0.000148
RP11-290O12.2	ENSG00000280241.3	0.000155
RPLP0P2	ENSG00000243742.5	0.00018
SPINK4	ENSG00000122711.8	0.000184
NDC1	ENSG00000058804.11	0.000188
YRDC	ENSG00000196449.3	0.000189
DNM1	ENSG00000106976.18	0.000198
RP11-108K3.2	ENSG00000259306.2	0.0002
APC2	ENSG00000115266.11	0.000202
C20orf203	ENSG00000198547.8	0.000209
RIMKLB	ENSG00000166532.15	0.000238
PPFIA4	ENSG00000143847.15	0.000248
RP11-367H1.1	ENSG00000273113.1	0.000252
RP11-563J2.3	ENSG00000212743.2	0.000274
RP11-323F24.3	ENSG00000276524.1	0.000282
ALMS1-IT1	ENSG00000230002.2	0.000285
GRSF1	ENSG00000132463.13	0.000294
SMCO3	ENSG00000179256.2	0.0003
UBE2D2	ENSG00000131508.15	0.000307
AC006273.5	ENSG00000267530.2	0.000343
AC068580.6	ENSG00000235027.1	0.000364
COQ2	ENSG00000173085.13	0.000381
HCN2	ENSG00000099822.2	0.000413
GIPC2	ENSG00000137960.5	0.000418
FAM65A	ENSG00000039523.17	0.000426
RP11-834C11.7	ENSG00000250654.7	0.000478
CCBE1	ENSG00000183287.13	0.000508
HSPA1L	ENSG00000204390.9	0.00054
HOXC8	ENSG00000037965.5	0.000549
ZNF248	ENSG00000198105.11	0.00055
AC093616.4	ENSG00000234231.3	0.000558
EIF3J-AS1	ENSG00000179523.4	0.000566
KPNA2	ENSG00000182481.8	0.000572
ATOH1	ENSG00000172238.4	0.000648
MRPL37	ENSG00000116221.15	0.000655
RP11-88E10.5	ENSG00000274922.1	0.000666
LBX2-AS1	ENSG00000257702.3	0.000666
RRNAD1	ENSG00000143303.11	0.000672
CTD-2035E11.5	ENSG00000272144.1	0.000672
NAT2	ENSG00000156006.4	0.000686
CTB-25B13.12	ENSG00000267317.2	0.00069
CRLF1	ENSG00000006016.10	0.000702
RP11-496I9.1	ENSG00000254815.5	0.000725
CPT2	ENSG00000157184.5	0.000729
RP11-677M14.7	ENSG00000245498.6	0.00074
AC005154.8	ENSG00000226874.1	0.00077
TNNT2	ENSG00000118194.18	0.000773
OLFM2	ENSG00000105088.8	0.000816
BPI	ENSG00000101425.12	0.000828
DICER1-AS1	ENSG00000235706.7	0.000847
AGAP9	ENSG00000204172.11	0.000855
LBX2	ENSG00000179528.15	0.000863
TPM2	ENSG00000198467.13	0.000866
CLHC1	ENSG00000162994.15	0.000871
RP11-182J23.1	ENSG00000260070.1	0.000875
NIFK-AS1	ENSG00000236859.6	0.000875
HOOK1	ENSG00000134709.10	0.000878
MYCBP	ENSG00000214114.8	0.000906
AC012531.25	ENSG00000260597.1	0.000912
RP11-196G11.1	ENSG00000255439.6	0.000928
UQCRC1	ENSG00000010256.10	0.000928
RP11-325N19.3	ENSG00000246863.2	0.000995
RP11-598F7.4	ENSG00000249695.6	0.000996
RP11-563J2.2	ENSG00000215244.2	0.00101
BGLAP	ENSG00000242252.1	0.00103
PLAG1	ENSG00000181690.7	0.00105
EFNA2	ENSG00000099617.3	0.00107
AC004985.12	ENSG00000241057.1	0.0011
RP11-107N15.1	ENSG00000273209.1	0.00116
CTD-2575K13.6	ENSG00000268041.1	0.00118
CCDC154	ENSG00000197599.12	0.0012
CHMP7	ENSG00000147457.13	0.0012
RP11-46H11.12	ENSG00000236617.2	0.00121
KRT18P5	ENSG00000236670.1	0.00122
FAM178A	ENSG00000119906.11	0.00123
KCNJ14	ENSG00000182324.6	0.00124
GDE1	ENSG00000006007.11	0.00124
B4GALNT2	ENSG00000167080.8	0.00125
TUBA8	ENSG00000183785.14	0.00129
ANKRD24	ENSG00000089847.12	0.0013
RP11-626G11.4	ENSG00000260430.1	0.00134
AC078883.3	ENSG00000232788.1	0.00134
NTF4	ENSG00000225950.7	0.00138
CH17-472G23.2	ENSG00000223804.5	0.00138
RP1-178F15.4	ENSG00000272030.1	0.0014
KBTBD11	ENSG00000176595.3	0.0014
RP1-315G1.3	ENSG00000232412.1	0.00141
COLEC11	ENSG00000118004.17	0.00141
TMEM61	ENSG00000143001.4	0.00141
CACNA1C-AS1	ENSG00000246627.6	0.00146
RGS5	ENSG00000232995.7	0.00146
SFRP2	ENSG00000145423.4	0.00147
RP11-399K21.14	ENSG00000272692.1	0.00148
CCER2	ENSG00000262484.1	0.00153
ACTG1P17	ENSG00000259315.1	0.00154
CTD-2287O16.5	ENSG00000271918.1	0.00156
BVES-AS1	ENSG00000203808.10	0.00162
TNNT1	ENSG00000105048.16	0.00163
DDOST	ENSG00000244038.9	0.00163
CWC15	ENSG00000150316.11	0.00167
TUBA1C	ENSG00000167553.14	0.00172
GSR	ENSG00000104687.12	0.00174
PPP1R18	ENSG00000146112.11	0.00176
ST6GALNAC4P1	ENSG00000233469.1	0.00178
CS	ENSG00000062485.18	0.00182
CTC-559E9.6	ENSG00000267419.2	0.00183
SDHC	ENSG00000143252.14	0.00184
RP11-467L13.7	ENSG00000276900.1	0.00185
CTB-40H15.4	ENSG00000272057.1	0.00189
RP11-723O4.7	ENSG00000279507.1	0.00189
ANKRD6	ENSG00000135299.16	0.0019
CAPRIN2	ENSG00000110888.17	0.00192
INSC	ENSG00000188487.11	0.00193
RP11-435O5.4	ENSG00000271659.1	0.00194
KRTAP5-1	ENSG00000205869.2	0.00195
RP11-452L6.6	ENSG00000280132.1	0.00195
BANF1P2	ENSG00000230306.1	0.00197
TMEM191C	ENSG00000206140.9	0.00197
RPS2P55	ENSG00000216866.5	0.00197
KCNMB3	ENSG00000171121.16	0.00198
CRYBA4	ENSG00000196431.3	0.00198
HOXC4	ENSG00000198353.7	0.002
AC005932.1	ENSG00000269019.1	0.00204
BGN	ENSG00000182492.15	0.00206
STX1B	ENSG00000099365.9	0.00208
EGFL8	ENSG00000241404.6	0.00209
LINC00441	ENSG00000231473.2	0.00209
MAK	ENSG00000111837.11	0.00209
RP11-1023L17.1	ENSG00000215158.9	0.00211
AC108488.4	ENSG00000242282.6	0.00214
RETNLB	ENSG00000163515.6	0.00217
RP3-395M20.7	ENSG00000225931.3	0.00218
RP11-80H5.2	ENSG00000232936.5	0.00219
WFDC10B	ENSG00000182931.9	0.00219
RP11-393I2.4	ENSG00000272008.1	0.0022
SACS	ENSG00000151835.13	0.00223
RP11-54O7.17	ENSG00000272512.1	0.00226
BACE1-AS	ENSG00000278768.1	0.00229
ANKRD18B	ENSG00000230453.9	0.00229
NUDT10	ENSG00000122824.10	0.00231
RP4-681N20.5	ENSG00000275582.1	0.00233
CBLN2	ENSG00000141668.9	0.00235
P4HA3	ENSG00000149380.11	0.00236
TMEM86B	ENSG00000180089.5	0.00237
SLC22A20	ENSG00000197847.12	0.00238
ITLN1	ENSG00000179914.4	0.0024
PAGE2B	ENSG00000238269.8	0.0024
RPL3L	ENSG00000140986.7	0.00242
ESCO2	ENSG00000171320.14	0.00243
JAZF1-AS1	ENSG00000234336.6	0.00245
RP11-423P10.2	ENSG00000272054.1	0.00248
STRCP1	ENSG00000166763.7	0.00251
FH	ENSG00000091483.6	0.00253
MEGF6	ENSG00000162591.15	0.00253
MACC1	ENSG00000183742.12	0.00256
RP11-66B24.2	ENSG00000232386.9	0.00256
RP11-87C12.2	ENSG00000256950.2	0.00259
AC079807.2	ENSG00000233230.1	0.00262
NPIPB8	ENSG00000255524.7	0.00264
AC062029.1	ENSG00000234028.3	0.00266
ATP6V1C2	ENSG00000143882.9	0.00272
ME2	ENSG00000082212.11	0.00275
SGCG	ENSG00000102683.7	0.00276
PARS2	ENSG00000162396.5	0.00277
CTD-3203P2.1	ENSG00000259940.2	0.0028
RP11-677I18.3	ENSG00000254433.1	0.00281
SUCLG2P2	ENSG00000236349.1	0.00281
REEP2	ENSG00000132563.15	0.00281
ARMT1	ENSG00000146476.10	0.00281
SMARCD3	ENSG00000082014.16	0.00282
CTF1	ENSG00000150281.6	0.00283
TMEM59L	ENSG00000105696.8	0.00284
LINC00634	ENSG00000205704.6	0.00285
CUZD1	ENSG00000138161.12	0.00287
RP11-417E7.1	ENSG00000223485.1	0.00289
RP11-230F18.5	ENSG00000276248.1	0.00289
LINC01011	ENSG00000244041.7	0.00289
ESRRB	ENSG00000119715.14	0.00291
AP001059.7	ENSG00000275799.1	0.00291
ALOX12-AS1	ENSG00000215067.9	0.00294
RP11-703I16.1	ENSG00000267480.1	0.00299
TTC38	ENSG00000075234.16	0.00301
UQCRQ	ENSG00000164405.10	0.00301
RP11-834C11.14	ENSG00000273046.1	0.00302
RP11-266L9.4	ENSG00000262587.2	0.00305
C1QTNF4	ENSG00000172247.3	0.00307
LINC00854	ENSG00000236383.7	0.0031
NTM	ENSG00000182667.14	0.00311
ABCA7	ENSG00000064687.12	0.00311
UTP18	ENSG00000011260.13	0.00314
RP11-996F15.4	ENSG00000275476.1	0.0032
REP15	ENSG00000174236.3	0.00321
RAB28P5	ENSG00000225400.1	0.00321
NMNAT1	ENSG00000173614.13	0.00324
PTRF	ENSG00000177469.12	0.00324
DCT	ENSG00000080166.15	0.00325
MRPL19	ENSG00000115364.13	0.00327
SENP8	ENSG00000166192.14	0.00329
DGCR9	ENSG00000273032.1	0.00329
FGF14	ENSG00000102466.15	0.00329
RN7SKP30	ENSG00000223305.1	0.00332
SALL1	ENSG00000103449.11	0.00333
DND1	ENSG00000256453.1	0.00334
RP5-1172A22.1	ENSG00000233521.5	0.00336
AC007040.11	ENSG00000258881.6	0.00337
NEK8	ENSG00000160602.13	0.00341
ELFN1	ENSG00000225968.7	0.00341
BBOX1	ENSG00000129151.8	0.00343
CCBL2	ENSG00000137944.16	0.00345
ROPN1	ENSG00000065371.17	0.00346
CLEC2L	ENSG00000236279.6	0.00349
RP11-153M3.1	ENSG00000257576.1	0.0035
RP4-751H13.7	ENSG00000273419.1	0.00353
HIST2H2BF	ENSG00000203814.6	0.00353
CALB2	ENSG00000172137.18	0.00354
AP000640.2	ENSG00000255355.1	0.00355
ENO3	ENSG00000108515.17	0.00356
RP11-843B15.4	ENSG00000277342.1	0.00359
RP11-815M8.1	ENSG00000238042.5	0.00359
PC	ENSG00000173599.13	0.00366
PPARGC1A	ENSG00000109819.8	0.00366
LGALSL	ENSG00000119862.12	0.00369
NOTCH4	ENSG00000204301.6	0.00369
R3HCC1L	ENSG00000166024.13	0.00371
RP11-523H20.3	ENSG00000272183.1	0.00374
LINC00702	ENSG00000233117.2	0.00376
RP11-19P22.8	ENSG00000266872.1	0.00378
CATSPER1	ENSG00000175294.5	0.00382
AC005740.6	ENSG00000271871.1	0.00382
RP11-622C24.2	ENSG00000277152.1	0.00386
LL22NC03-N14H11.1	ENSG00000272872.1	0.00387
CCDC136	ENSG00000128596.16	0.00388
ATP8B1	ENSG00000081923.10	0.00392
ELOVL4	ENSG00000118402.5	0.00397
PPA2	ENSG00000138777.19	0.00398
MFRP	ENSG00000259159.5	0.00401
IFITM10	ENSG00000244242.1	0.00401
IGSF8	ENSG00000162729.13	0.00402
AIP	ENSG00000110711.9	0.00404
CPEB1	ENSG00000214575.9	0.00405
TMEM189-UBE2V1	ENSG00000124208.16	0.00411
AC002398.9	ENSG00000188223.9	0.00414
RP11-235E17.6	ENSG00000262903.1	0.00416
SCRT1	ENSG00000261678.2	0.00419
GNPNAT1	ENSG00000100522.8	0.00422
C16orf96	ENSG00000205832.7	0.00423
DSCAML1	ENSG00000177103.13	0.00425
LINC00282	ENSG00000281106.2	0.00429
SCG2	ENSG00000171951.4	0.00435
RP11-474P2.6	ENSG00000275481.1	0.00435
ATP2A1	ENSG00000196296.13	0.00442
AC007128.1	ENSG00000229970.3	0.00442
RP11-454K7.3	ENSG00000260046.1	0.00442
RP11-78J21.6	ENSG00000280296.1	0.00446
ANO7	ENSG00000146205.13	0.00448
HOXC6	ENSG00000197757.7	0.00451
RP11-600F24.7	ENSG00000260285.1	0.00452
AC093732.1	ENSG00000233845.1	0.00452
RP11-272L14.2	ENSG00000274204.1	0.00453
EPO	ENSG00000130427.2	0.00454
ZFYVE27	ENSG00000155256.17	0.00458
RP11-337C18.8	ENSG00000237188.3	0.0046
RP11-165F24.3	ENSG00000227155.7	0.00463
MGP	ENSG00000111341.9	0.00464
ZNF594	ENSG00000180626.9	0.00465
TTC9B	ENSG00000174521.7	0.00469
AC007326.1	ENSG00000279560.1	0.00469
AC068282.3	ENSG00000236682.1	0.0047
GDF15	ENSG00000130513.6	0.0047
SLCO4A1	ENSG00000101187.15	0.00472
CYB5R4	ENSG00000065615.13	0.00472
CDH4	ENSG00000179242.15	0.00475
UBXN8	ENSG00000104691.14	0.00475
RP11-443P15.2	ENSG00000171658.8	0.00477
SBSN	ENSG00000189001.10	0.0048
RP5-999L4.2	ENSG00000275142.1	0.00481
HDGFRP3	ENSG00000166503.8	0.00482
HSPB2	ENSG00000170276.5	0.00483
KRT8P12	ENSG00000229320.3	0.00483
LEF1-AS1	ENSG00000232021.6	0.00485
AKAP12	ENSG00000131016.16	0.00485
FTCD	ENSG00000160282.13	0.00487
LIPT2	ENSG00000175536.6	0.0049
COX7A2	ENSG00000112695.11	0.0049
PRAM1	ENSG00000133246.11	0.00492
RP11-348N5.9	ENSG00000278601.1	0.00496
PARM1	ENSG00000169116.11	0.00503
NTN5	ENSG00000142233.11	0.00505
KIAA1467	ENSG00000084444.13	0.00506
LINC00638	ENSG00000258701.1	0.00506
SPOCK1	ENSG00000152377.12	0.00511
CTB-12O2.1	ENSG00000254226.5	0.00513
LRRN4	ENSG00000125872.7	0.00513
FAM223A	ENSG00000279245.1	0.00513
FAM223A	ENSG00000272681.2	0.00513
BX322557.10	ENSG00000215447.7	0.00515
TPT1-AS1	ENSG00000170919.15	0.00517
ATPAF1	ENSG00000123472.12	0.00518
NGF	ENSG00000134259.3	0.00519
COX6A1	ENSG00000111775.2	0.00522
RP11-169K16.4	ENSG00000224459.1	0.00524
PITRM1-AS1	ENSG00000237399.7	0.00525
LINC00174	ENSG00000179406.6	0.00526
TMEM233	ENSG00000224982.3	0.00526
CCDC108	ENSG00000181378.13	0.00527
RP5-823G15.5	ENSG00000259723.1	0.00532
C11orf52	ENSG00000149300.9	0.00536
AHNAK2	ENSG00000185567.6	0.00536
CTC-241N9.1	ENSG00000245317.2	0.00538
CCDC47	ENSG00000108588.13	0.00542
ZMIZ1-AS1	ENSG00000224596.7	0.00543
RP11-45A17.4	ENSG00000273521.1	0.00544
WASH1	ENSG00000181404.15	0.00548
SPAG8	ENSG00000137098.13	0.00548
CRYAB	ENSG00000109846.7	0.0055
FZD3	ENSG00000104290.10	0.00551
CTC-524C5.2	ENSG00000263272.1	0.00552
ASTE1	ENSG00000034533.11	0.00553
C3orf18	ENSG00000088543.14	0.00557
RP3-486I3.4	ENSG00000233558.1	0.00558
IDE	ENSG00000119912.15	0.00559
RP11-422P24.11	ENSG00000272654.1	0.00561
RASA4B	ENSG00000170667.14	0.00566
RP11-84A19.4	ENSG00000269967.1	0.00569
FSTL3	ENSG00000070404.9	0.00573
FASTKD2	ENSG00000118246.13	0.00575
SLC5A10	ENSG00000154025.15	0.00576
NPL	ENSG00000135838.13	0.00576
LINC01296	ENSG00000244306.9	0.00577
CATSPERB	ENSG00000133962.7	0.0058
MYL9	ENSG00000101335.9	0.00581
ANKAR	ENSG00000151687.14	0.00581
RP11-1246C19.1	ENSG00000273230.1	0.00583
RYR2	ENSG00000198626.15	0.00586
DLGAP4-AS1	ENSG00000232907.7	0.00588
GAST	ENSG00000184502.3	0.00597
RP11-476H16.1	ENSG00000277020.4	0.00597
NKAIN2	ENSG00000188580.13	0.006
ZNF33A	ENSG00000189180.15	0.00603
LA16c-444G7.2	ENSG00000260420.2	0.00604
FGF5	ENSG00000138675.16	0.00604
RCN3	ENSG00000142552.7	0.00607
CYP2E1	ENSG00000130649.9	0.00608
POSTN	ENSG00000133110.14	0.00608
CCDC114	ENSG00000105479.15	0.00611
FBXL19-AS1	ENSG00000260852.1	0.00616
UQCRFS1	ENSG00000169021.5	0.00617
MFSD2A	ENSG00000168389.17	0.00617
CASP6	ENSG00000138794.9	0.00625
RP11-834C11.11	ENSG00000260470.1	0.00628
SLC6A1	ENSG00000157103.10	0.00628
SYN1	ENSG00000008056.12	0.00629
RP13-977J11.2	ENSG00000256576.2	0.00632
RP11-541N10.3	ENSG00000260461.1	0.00633
KIFC3	ENSG00000140859.15	0.00633
MFN2	ENSG00000116688.16	0.00634
AC093838.4	ENSG00000152117.17	0.00635
LPPR2	ENSG00000105520.10	0.00635
TCHH	ENSG00000159450.12	0.00636
ANKK1	ENSG00000170209.4	0.00637
RP11-549J18.1	ENSG00000251023.1	0.00637
ANKRD36	ENSG00000135976.16	0.00637
BEST2	ENSG00000039987.6	0.00639
RP11-230C9.2	ENSG00000271551.2	0.00641
MSANTD1	ENSG00000188981.10	0.00644
ADAMTS6	ENSG00000049192.14	0.00648
EXOC3L4	ENSG00000205436.7	0.00654
RP11-715J22.2	ENSG00000259895.1	0.00654
RP13-890H12.2	ENSG00000267288.2	0.00656
SAMM50	ENSG00000100347.14	0.00656
SCRG1	ENSG00000164106.7	0.00658
BAALC	ENSG00000164929.16	0.00658
SULT1B1	ENSG00000173597.8	0.0066
RGS17P1	ENSG00000229473.2	0.00662
TRIM74	ENSG00000155428.12	0.00662
IKBKG	ENSG00000269335.5	0.00662
LINC00632	ENSG00000203930.10	0.00664
HSPA1A	ENSG00000204389.9	0.00667
CSGALNACT2	ENSG00000169826.7	0.00667
ZNRF3	ENSG00000183579.15	0.00668
RP4-539M6.20	ENSG00000273350.1	0.00672
KCNAB2	ENSG00000069424.14	0.00674
CPT1C	ENSG00000169169.14	0.00675
RP11-482G13.1	ENSG00000282572.1	0.00676
PIAS1	ENSG00000033800.13	0.00677
RP11-553K23.2	ENSG00000214280.3	0.00679
CRIP2	ENSG00000182809.10	0.00684
CTD-3051D23.1	ENSG00000258811.1	0.00684
PAXBP1-AS1	ENSG00000238197.5	0.00687
GABRD	ENSG00000187730.7	0.0069
RP11-797A18.6	ENSG00000269951.1	0.00691
AC144450.1	ENSG00000228613.1	0.00693
C2orf48	ENSG00000163009.8	0.00693
CNN1	ENSG00000130176.7	0.00697
TIMM17A	ENSG00000134375.10	0.00699
RP11-531F16.4	ENSG00000273261.1	0.00702
SCN3B	ENSG00000166257.8	0.00703
XPO7	ENSG00000130227.16	0.00703
DNM1P35	ENSG00000246877.1	0.00706
NME9	ENSG00000181322.13	0.0071
RP5-827C21.6	ENSG00000273367.1	0.0071
CTA-276F8.1	ENSG00000276564.1	0.00711
RP11-517H2.6	ENSG00000272980.3	0.00713
NIFK	ENSG00000155438.11	0.00715
WDR86	ENSG00000187260.15	0.00717
CLDN11	ENSG00000013297.10	0.00718
RP11-429J17.2	ENSG00000181097.5	0.00719
U52111.14	ENSG00000232725.1	0.0072
CTAGE7P	ENSG00000233122.2	0.00721
AC104134.2	ENSG00000225420.1	0.00723
ARHGEF25	ENSG00000240771.6	0.00724
POFUT2	ENSG00000186866.16	0.00724
PDE12	ENSG00000174840.8	0.00724
RP11-484K9.4	ENSG00000272844.1	0.00724
KIAA0391	ENSG00000100890.15	0.00726
RP11-26J3.1	ENSG00000249328.2	0.0073
CERCAM	ENSG00000167123.18	0.00733
AEBP1	ENSG00000106624.8	0.00734
SHANK1	ENSG00000161681.15	0.00737
RP11-626H12.2	ENSG00000254605.1	0.00737
PANX2	ENSG00000073150.13	0.00742
RP11-34F20.7	ENSG00000274270.1	0.00745
PA2G4P4	ENSG00000230457.3	0.00747
SNX31	ENSG00000174226.8	0.00748
LOH12CR2	ENSG00000205791.3	0.00749
RP13-942N8.1	ENSG00000256092.2	0.00754
RP11-101O6.2	ENSG00000234937.1	0.00754
RP11-318E3.9	ENSG00000272764.1	0.00755
COL4A6	ENSG00000197565.15	0.00755
RP11-532F12.5	ENSG00000261183.5	0.00759
RP11-326N17.2	ENSG00000274281.1	0.00761
RP11-169D4.2	ENSG00000256633.1	0.00762
INSL3	ENSG00000248099.3	0.00763
C6orf15	ENSG00000204542.2	0.00765
SRD5A2	ENSG00000277893.1	0.00767
LA16c-361A3.3	ENSG00000261207.1	0.0077
PROCA1	ENSG00000167525.13	0.00773
CCT6A	ENSG00000146731.10	0.00774
FKSG51	ENSG00000280230.1	0.00774
SETD4	ENSG00000185917.13	0.00776
RP11-392O1.4	ENSG00000267747.1	0.00778
CSDC2	ENSG00000172346.14	0.00781
RP11-524F11.1	ENSG00000265511.1	0.00782
B3GNT6	ENSG00000198488.10	0.00783
CICP3	ENSG00000229376.3	0.00783
LA16c-395F10.2	ENSG00000260989.1	0.00786
AP000265.1	ENSG00000261610.1	0.00786
COG2	ENSG00000135775.13	0.00787
RGS17	ENSG00000091844.7	0.00788
SEPT14P2	ENSG00000244528.1	0.00791
RP5-1041C10.3	ENSG00000237788.1	0.00791
CNOT7	ENSG00000198791.11	0.00795
TMEM91	ENSG00000142046.14	0.00798
PTGS2	ENSG00000073756.11	0.00799
KLF17	ENSG00000171872.4	0.00802
RP11-638I8.1	ENSG00000272556.1	0.00803
FAM183B	ENSG00000164556.7	0.00803
CACNA1C-AS2	ENSG00000256271.1	0.00806
RP11-351C21.2	ENSG00000274943.1	0.00808
CLEC18B	ENSG00000140839.11	0.0081
AC097724.3	ENSG00000226833.5	0.00812
RPP14	ENSG00000255154.7	0.00812
PCOLCE2	ENSG00000163710.7	0.00814
ENPEP	ENSG00000138792.9	0.00815
DUXAP8	ENSG00000206195.10	0.00816
RP11-504P24.3	ENSG00000185495.10	0.00817
LINC00565	ENSG00000260910.1	0.0082
ENO2	ENSG00000111674.8	0.00823
RP11-734K2.4	ENSG00000270344.2	0.00825
LDLRAD2	ENSG00000187942.11	0.00827
TESC	ENSG00000088992.17	0.00829
RBM22P2	ENSG00000213411.2	0.00834
TMEM47	ENSG00000147027.3	0.00836
MMP23B	ENSG00000189409.12	0.00837
RP11-365O16.6	ENSG00000237101.1	0.00839
FAP	ENSG00000078098.13	0.0084
SSBP3	ENSG00000157216.15	0.00845
GJB7	ENSG00000164411.10	0.00849
LRRC59	ENSG00000108829.9	0.0085
C2orf74	ENSG00000237651.6	0.00853
INAFM1	ENSG00000257704.3	0.0086
RP11-367J11.3	ENSG00000245468.3	0.00865
PDE10A	ENSG00000112541.13	0.00867
RP11-506H21.5	ENSG00000278627.1	0.00868
AC010980.2	ENSG00000237732.9	0.00871
SLC4A3	ENSG00000114923.16	0.00872
YBX1P10	ENSG00000213866.3	0.00876
MAPKAPK3	ENSG00000114738.10	0.00881
LRRC26	ENSG00000184709.7	0.00883
ZFP30	ENSG00000120784.15	0.00884
SRD5A3-AS1	ENSG00000249700.8	0.00887
PRSS53	ENSG00000151006.7	0.00888
LDAH	ENSG00000118961.14	0.00888

## Sheet: COAD-RFS-table_survival
Gene Symbol	Gene ID	P-Value (Survival dfs)
UBA52	ENSG00000221983.7	2.08e-05
CTC-457L16.1	ENSG00000279825.1	4.78e-05
RP5-1028K7.2	ENSG00000266088.5	6.78e-05
RPL10P3	ENSG00000230734.1	7.35e-05
ADCYAP1R1	ENSG00000078549.14	9.52e-05
ATP1B3-AS1	ENSG00000244124.1	0.000122
FALEC	ENSG00000228126.1	0.000135
ARF4-AS1	ENSG00000272146.5	0.000135
PPFIA4	ENSG00000143847.15	0.000155
RIMKLB	ENSG00000166532.15	0.000155
RP11-316M21.6	ENSG00000227492.1	0.000221
NECAB1	ENSG00000123119.11	0.000224
SLFNL1	ENSG00000171790.15	0.000227
CFAP74	ENSG00000142609.17	0.000247
NLGN1	ENSG00000169760.17	0.000266
DOK7	ENSG00000175920.15	0.000409
RP11-110I1.14	ENSG00000271751.1	0.000461
CH507-236L23.3	ENSG00000279303.1	0.000467
CH507-39O4.3	ENSG00000279186.1	0.000467
CH507-338C24.3	ENSG00000279967.1	0.000467
RP11-160E2.11	ENSG00000262292.2	0.000488
ADAMTS18	ENSG00000140873.15	0.000513
DRGX	ENSG00000165606.8	0.000518
AC005363.9	ENSG00000255513.1	0.000524
CAPNS1	ENSG00000126247.10	0.000534
CNTNAP1	ENSG00000108797.11	0.000601
AC007952.5	ENSG00000228157.4	0.000609
PTPRN	ENSG00000054356.13	0.000651
PTRF	ENSG00000177469.12	0.000678
TRAPPC2B	ENSG00000256060.2	0.000727
AKR7A3	ENSG00000162482.4	0.000733
KLF7	ENSG00000118263.14	0.000753
CRIP2	ENSG00000182809.10	0.000768
DACT3	ENSG00000197380.10	0.000777
RP11-216B9.6	ENSG00000228395.1	0.0008
MRPL34	ENSG00000130312.6	0.000801
CTA-253N17.1	ENSG00000231084.2	0.000807
EEPD1	ENSG00000122547.10	0.00083
NPIPB9	ENSG00000196993.8	0.000844
CCDC114	ENSG00000105479.15	0.000852
TNNT1	ENSG00000105048.16	0.000901
ZNF25	ENSG00000175395.15	0.000923
RBMS1	ENSG00000153250.17	0.000948
RP4-681N20.5	ENSG00000275582.1	0.00104
LEP	ENSG00000174697.4	0.00107
PLA1A	ENSG00000144837.8	0.00108
CXCL10	ENSG00000169245.5	0.00108
EFCAB13	ENSG00000178852.15	0.00118
CPT1C	ENSG00000169169.14	0.00127
RP11-46H11.12	ENSG00000236617.2	0.00128
RP11-454K7.3	ENSG00000260046.1	0.00129
COL8A1	ENSG00000144810.15	0.0013
GNG10	ENSG00000242616.3	0.00137
DDR2	ENSG00000162733.16	0.0014
SLC29A4	ENSG00000164638.10	0.00141
KCNH3	ENSG00000135519.6	0.00142
HEYL	ENSG00000163909.7	0.00146
ACTG1P10	ENSG00000231340.1	0.00147
SH3TC2	ENSG00000169247.11	0.0015
TREML2	ENSG00000112195.8	0.00157
FAP	ENSG00000078098.13	0.00159
AC135048.13	ENSG00000261487.1	0.0016
MIATNB	ENSG00000244625.5	0.00167
TUBB4A	ENSG00000104833.10	0.00168
CH17-472G23.2	ENSG00000223804.5	0.00172
AC002331.1	ENSG00000236481.1	0.00181
KIAA1467	ENSG00000084444.13	0.00181
FBXO6	ENSG00000116663.10	0.00181
EVX2	ENSG00000174279.4	0.00185
LMBRD1	ENSG00000168216.10	0.0019
ANKRD6	ENSG00000135299.16	0.00191
PHF1	ENSG00000112511.17	0.00193
TIGD2	ENSG00000180346.3	0.00194
CTC-820M8.1	ENSG00000250290.1	0.00206
SCG2	ENSG00000171951.4	0.00212
HOXB7	ENSG00000260027.4	0.00215
RP11-31F15.2	ENSG00000238198.1	0.0022
RGS5	ENSG00000232995.7	0.0022
LINC01285	ENSG00000203650.7	0.00221
AC112721.2	ENSG00000222032.1	0.00222
RP11-166D19.1	ENSG00000255248.6	0.00223
ELOVL4	ENSG00000118402.5	0.00226
RP1-253P7.4	ENSG00000197815.4	0.00229
C2orf70	ENSG00000173557.14	0.00231
RP11-160E2.19	ENSG00000263394.1	0.00233
KLHL30	ENSG00000168427.8	0.00234
FAM171B	ENSG00000144369.12	0.00237
ANKRD22	ENSG00000152766.5	0.00237
JAZF1	ENSG00000153814.11	0.00238
KATNAL1	ENSG00000102781.13	0.0024
COX10-AS1	ENSG00000236088.9	0.00245
CLDN11	ENSG00000013297.10	0.00247
TFEB	ENSG00000112561.17	0.0025
TMEM47	ENSG00000147027.3	0.0025
RP11-61L19.1	ENSG00000266805.1	0.00251
C1RL-AS1	ENSG00000205885.7	0.00254
RPLP0P2	ENSG00000243742.5	0.00256
RPL21P131	ENSG00000232429.3	0.00257
ZNF532	ENSG00000074657.13	0.00259
LAMP5	ENSG00000125869.9	0.00262
KRT18P5	ENSG00000236670.1	0.00262
OSBPL8	ENSG00000091039.16	0.00263
PTPRZ1	ENSG00000106278.11	0.00269
NOG	ENSG00000183691.4	0.0027
CSGALNACT2	ENSG00000169826.7	0.00281
SPOCK1	ENSG00000152377.12	0.00283
RP4-742J24.2	ENSG00000236526.1	0.00287
CH507-154B10.2	ENSG00000280018.3	0.00288
LIF	ENSG00000128342.4	0.00288
AC008079.10	ENSG00000280007.1	0.00304
RP4-769N13.6	ENSG00000271147.7	0.00305
RP11-390N6.1	ENSG00000257191.1	0.00308
RP11-266K4.9	ENSG00000215241.3	0.00308
MCOLN3	ENSG00000055732.12	0.00309
RPL5P23	ENSG00000240395.1	0.00312
NDUFA3P4	ENSG00000259262.1	0.00314
RP5-933K21.3	ENSG00000271040.1	0.00318
RP11-144I2.1	ENSG00000279029.1	0.00319
ELOVL2	ENSG00000197977.3	0.0032
LGALS7B	ENSG00000178934.4	0.00325
ROPN1	ENSG00000065371.17	0.00333
COMT	ENSG00000093010.11	0.00335
CNTN6	ENSG00000134115.12	0.00337
MEIS1	ENSG00000143995.19	0.0034
STON1	ENSG00000243244.5	0.00342
LINC00705	ENSG00000225269.2	0.00345
ABCE1	ENSG00000164163.10	0.00346
NPTX1	ENSG00000171246.5	0.00346
WASF1	ENSG00000112290.12	0.00351
SEMA3D	ENSG00000153993.13	0.00355
TIMP4	ENSG00000157150.4	0.00356
SESN3	ENSG00000149212.10	0.0036
MED26	ENSG00000105085.10	0.00364
GMDS-AS1	ENSG00000250903.8	0.0037
BGLAP	ENSG00000242252.1	0.00371
SLC4A3	ENSG00000114923.16	0.00375
MNX1-AS2	ENSG00000235029.1	0.0038
NUDT10	ENSG00000122824.10	0.00384
DOCK11	ENSG00000147251.15	0.00384
RP11-396C23.2	ENSG00000225518.2	0.00387
RP11-613D13.5	ENSG00000246250.2	0.00388
GPX3	ENSG00000211445.11	0.00389
SKAP1	ENSG00000141293.15	0.0039
TRIM5	ENSG00000132256.18	0.00396
FAM229B	ENSG00000203778.7	0.00405
CRISPLD2	ENSG00000103196.11	0.00407
GPRASP2	ENSG00000158301.18	0.00407
SKIV2L2	ENSG00000039123.15	0.00411
HSPB8	ENSG00000152137.6	0.00412
DHRS2	ENSG00000100867.14	0.00418
IVNS1ABP	ENSG00000116679.15	0.0042
PRELP	ENSG00000188783.5	0.0042
CAND2	ENSG00000144712.11	0.00421
RP11-1084J3.3	ENSG00000250767.1	0.00425
RP11-212P7.3	ENSG00000273184.1	0.00426
TGFBR1	ENSG00000106799.12	0.00429
CUZD1	ENSG00000138161.12	0.00429
CXCL11	ENSG00000169248.12	0.00432
CLK4	ENSG00000113240.12	0.00433
TNS1	ENSG00000079308.16	0.00433
CTAGE7P	ENSG00000233122.2	0.00437
RPSAP52	ENSG00000241749.4	0.00439
CDYL2	ENSG00000166446.14	0.0044
THSD7A	ENSG00000005108.15	0.00441
COL1A2	ENSG00000164692.17	0.00443
DUTP6	ENSG00000225171.2	0.00448
CLIP3	ENSG00000105270.14	0.0045
RPH3A	ENSG00000089169.14	0.00453
ANKRD18B	ENSG00000230453.9	0.00457
TAP1	ENSG00000168394.10	0.00458
NAALAD2	ENSG00000077616.10	0.00462
COQ2	ENSG00000173085.13	0.00464
MEIS3	ENSG00000105419.17	0.00469
ASF1B	ENSG00000105011.8	0.00469
PSMA3-AS1	ENSG00000257621.7	0.00471
P4HA3	ENSG00000149380.11	0.00476
RP11-295H24.4	ENSG00000275580.1	0.00482
AC073257.2	ENSG00000237614.1	0.00484
FUT1	ENSG00000174951.10	0.00484
FAM127B	ENSG00000203950.6	0.00488
XCL2	ENSG00000143185.3	0.00492
CYYR1	ENSG00000166265.11	0.00493
RRN3P2	ENSG00000103472.9	0.00493
GLIS2	ENSG00000126603.8	0.00495
TLE6	ENSG00000104953.18	0.00495
KLF16	ENSG00000129911.8	0.00496
RP11-147L13.12	ENSG00000274561.1	0.00497
DPYSL5	ENSG00000157851.16	0.005
NDUFA12	ENSG00000184752.12	0.005
RP11-757F18.5	ENSG00000261488.1	0.005
MAB21L2	ENSG00000181541.5	0.00501
FILIP1	ENSG00000118407.14	0.00506
S1PR3	ENSG00000213694.3	0.00514
LINC01602	ENSG00000205293.3	0.00529
ZNF449	ENSG00000173275.12	0.0053
Z97634.3	ENSG00000236829.9	0.00532
CPEB1	ENSG00000214575.9	0.00537
FAM198B	ENSG00000164125.15	0.00542
PRG4	ENSG00000116690.11	0.00547
PLN	ENSG00000198523.5	0.0055
PHGR1	ENSG00000233041.8	0.00556
PRKAG2-AS1	ENSG00000239911.2	0.00556
LL22NC03-2H8.5	ENSG00000274422.1	0.00559
RP11-316M1.12	ENSG00000259357.2	0.00565
GS1-293C5.1	ENSG00000273138.1	0.00565
SLIT2	ENSG00000145147.19	0.00579
HOXB-AS3	ENSG00000233101.10	0.00583
AC005083.1	ENSG00000233834.6	0.00583
RP11-103J8.1	ENSG00000270792.5	0.00584
SMYD2	ENSG00000143499.13	0.00587
RP4-747G18.5	ENSG00000213394.3	0.0059
ADAMTS5	ENSG00000154736.5	0.00592
AKAP12	ENSG00000131016.16	0.00599
SCARA3	ENSG00000168077.13	0.00601
PCDHB5	ENSG00000113209.8	0.00603
CCNJ	ENSG00000107443.15	0.00605
CRYBA4	ENSG00000196431.3	0.00605
CDKN2A	ENSG00000147889.16	0.00605
IBA57-AS1	ENSG00000203684.5	0.00609
HCN2	ENSG00000099822.2	0.0061
HMGB1P24	ENSG00000275029.1	0.0061
RP11-114H23.3	ENSG00000258245.1	0.0061
MPDZ	ENSG00000107186.16	0.00614
RP11-307E17.8	ENSG00000232063.1	0.00615
GFAP	ENSG00000131095.11	0.00617
CSDC2	ENSG00000172346.14	0.00619
ALDH1A3	ENSG00000184254.16	0.00619
HSP90AA5P	ENSG00000205955.4	0.0062
SMIM10	ENSG00000184785.5	0.00621
ENDOU	ENSG00000111405.8	0.00623
COL11A2	ENSG00000204248.10	0.00626
PTPRM	ENSG00000173482.16	0.00642
RP11-646I6.5	ENSG00000269921.1	0.00646
RUFY2	ENSG00000204130.12	0.00649
BEX1	ENSG00000133169.5	0.00649
SPOCD1	ENSG00000134668.12	0.00654
C6orf15	ENSG00000204542.2	0.00657
C1orf115	ENSG00000162817.6	0.00659
FAM90A1	ENSG00000171847.10	0.00659
ADGRB3	ENSG00000135298.13	0.0066
CTC1	ENSG00000178971.13	0.00662
DFNA5	ENSG00000105928.13	0.00664
HOXB-AS2	ENSG00000239552.2	0.00664
LINC01578	ENSG00000272888.5	0.00664
RP11-83A24.2	ENSG00000273247.5	0.00665
CTA-223H9.9	ENSG00000273424.1	0.0067
AP002954.3	ENSG00000255176.1	0.00672
BGN	ENSG00000182492.15	0.00673
TRIM36	ENSG00000152503.9	0.00674
AC062017.1	ENSG00000222020.2	0.00675
ATP8A2	ENSG00000132932.16	0.00675
CTD-2349P21.3	ENSG00000280069.1	0.0068
RP1-18D14.7	ENSG00000226252.1	0.0068
AP000866.1	ENSG00000279342.1	0.00681
RUNX1	ENSG00000159216.18	0.00682
NCKAP5L	ENSG00000167566.16	0.00685
MAP6	ENSG00000171533.11	0.00693
SNTB1	ENSG00000172164.13	0.00695
RHOQ	ENSG00000119729.10	0.00696
ANO3	ENSG00000134343.12	0.00699
GAL3ST4	ENSG00000197093.10	0.007
RHEBP1	ENSG00000229927.2	0.00703
ORAI3	ENSG00000175938.6	0.00711
CCBE1	ENSG00000183287.13	0.00712
RP11-231I16.1	ENSG00000257279.1	0.00716
ANXA6	ENSG00000197043.13	0.00718
ENO2	ENSG00000111674.8	0.00721
RP11-703I16.1	ENSG00000267480.1	0.00723
SCARF2	ENSG00000244486.7	0.00724
DBN1	ENSG00000113758.13	0.00724
RP11-158I13.2	ENSG00000259080.1	0.00726
IGFBP5	ENSG00000115461.4	0.00729
THBS2	ENSG00000186340.14	0.00729
FBXO36	ENSG00000153832.11	0.00731
ANTXR1	ENSG00000169604.19	0.00731
TMEM105	ENSG00000185332.6	0.00733
HSPB7	ENSG00000173641.17	0.00735
PDLIM7	ENSG00000196923.13	0.00736
CTB-39G8.3	ENSG00000267344.1	0.00737
HOXA2	ENSG00000105996.6	0.00737
CASP6	ENSG00000138794.9	0.00741
RP11-135J2.3	ENSG00000223842.1	0.00742
PRL	ENSG00000172179.11	0.00744
LL22NC03-N14H11.1	ENSG00000272872.1	0.00747
CPNE8	ENSG00000139117.13	0.00747
RP13-554M15.2	ENSG00000279700.1	0.00751
ARL13A	ENSG00000174225.14	0.00751
CSRP1	ENSG00000159176.13	0.00754
FZR1	ENSG00000105325.13	0.00756
RP4-717I23.3	ENSG00000223745.7	0.00758
LEF1-AS1	ENSG00000232021.6	0.0076
ZSCAN23	ENSG00000187987.9	0.00765
SLITRK5	ENSG00000165300.7	0.00767
EIF2B5	ENSG00000145191.11	0.00774
UNC93A	ENSG00000112494.9	0.00775
HOXA4	ENSG00000197576.13	0.00779
ENO3	ENSG00000108515.17	0.00789
MSRB3	ENSG00000174099.10	0.00793
RPL7AP2	ENSG00000241984.2	0.00798
ZNF154	ENSG00000179909.15	0.00799
SNCG	ENSG00000173267.13	0.008
RP11-273B20.1	ENSG00000256967.1	0.00804
RP11-417F21.1	ENSG00000250116.2	0.00805
NEMP2	ENSG00000189362.11	0.00806
CRLF1	ENSG00000006016.10	0.00808
DNAJC25-GNG10	ENSG00000244115.1	0.00811
IL1B	ENSG00000125538.11	0.00811
BCO1	ENSG00000135697.9	0.00816
NAB2	ENSG00000166886.12	0.00816
DFFB	ENSG00000169598.15	0.00817
CALU	ENSG00000128595.16	0.00821
RP1-257A7.5	ENSG00000272379.1	0.00823
CCDC108	ENSG00000181378.13	0.00825
ATP7A	ENSG00000165240.17	0.00829
FAM65A	ENSG00000039523.17	0.0083
PPIAP13	ENSG00000237882.1	0.00832
AFAP1L1	ENSG00000157510.13	0.00836
SOX11	ENSG00000176887.6	0.00837
TRAF5	ENSG00000082512.14	0.00839
C1QTNF9B	ENSG00000205863.9	0.00842
SIX4	ENSG00000100625.8	0.00843
NALCN	ENSG00000102452.15	0.00852
RP11-714G18.1	ENSG00000250410.1	0.00852
CTD-2349P21.10	ENSG00000265791.1	0.00856
ERVK3-1	ENSG00000142396.10	0.00857
RP4-794I6.4	ENSG00000277287.1	0.00859
RP11-45M22.2	ENSG00000278864.1	0.00859
DDX59	ENSG00000118197.13	0.00861
JPH2	ENSG00000149596.6	0.00862
PHF14	ENSG00000106443.14	0.00867
SULF1	ENSG00000137573.13	0.00875
RP11-179A18.1	ENSG00000244722.1	0.00878
PREX2	ENSG00000046889.18	0.00882
LURAP1	ENSG00000171357.5	0.00899
QKI	ENSG00000112531.16	0.009
CD248	ENSG00000174807.3	0.00904
PRKD1	ENSG00000184304.14	0.00904
ACTBP7	ENSG00000185607.5	0.00906
NTM	ENSG00000182667.14	0.00908
RUNX2	ENSG00000124813.20	0.00912
NOX4	ENSG00000086991.12	0.00914
AMELX	ENSG00000125363.14	0.00917
RP11-378I6.1	ENSG00000261402.1	0.0092
CASP7	ENSG00000165806.19	0.00924
LRBA	ENSG00000198589.10	0.00926
SH3RF1	ENSG00000154447.14	0.00929
ADAD2	ENSG00000140955.10	0.0093
GAST	ENSG00000184502.3	0.0093
SEMA3A	ENSG00000075213.10	0.0093
TIE1	ENSG00000066056.13	0.00931
AC108004.2	ENSG00000273172.1	0.00935
BRD4	ENSG00000141867.17	0.00936
MEX3B	ENSG00000183496.5	0.00944
SGCE	ENSG00000127990.15	0.00944
CRYAB	ENSG00000109846.7	0.00946
CLDN20	ENSG00000171217.5	0.00952
AEBP1	ENSG00000106624.8	0.00953
TGFBI	ENSG00000120708.16	0.00954
RP11-135N5.3	ENSG00000279432.1	0.00961
RP11-732A19.5	ENSG00000255390.1	0.00963
RP5-890E16.5	ENSG00000278765.1	0.00965
HIST2H2BF	ENSG00000203814.6	0.00966
SPON2	ENSG00000159674.11	0.00967
CRELD1	ENSG00000163703.17	0.00971
GAPDHP2	ENSG00000236811.1	0.00973
ARL4C	ENSG00000188042.7	0.00974
RP11-350G13.1	ENSG00000226327.3	0.00994
RP4-673M15.1	ENSG00000272768.1	0.00997
LINC00628	ENSG00000280924.1	0.00999
RP11-511H23.2	ENSG00000279048.1	0.00999
RP11-302L19.3	ENSG00000273100.1	0.01
RP11-677M14.5	ENSG00000254941.1	0.0101
ZSWIM8-AS1	ENSG00000272589.1	0.0101
RP11-347C12.10	ENSG00000260219.2	0.0102
FLNA	ENSG00000196924.14	0.0103
SURF1	ENSG00000148290.9	0.0104
MFGE8	ENSG00000140545.14	0.0104
PON2	ENSG00000105854.12	0.0104
RP11-128N14.5	ENSG00000276573.1	0.0104
RP3-402G11.25	ENSG00000273188.1	0.0105
RP11-568J23.5	ENSG00000270184.1	0.0105
SSU72	ENSG00000160075.11	0.0105
EEF2	ENSG00000167658.15	0.0105
ATP5D	ENSG00000099624.7	0.0106
TXLNB	ENSG00000164440.14	0.0107
NRBF2P5	ENSG00000270427.1	0.0107
RP11-59C5.3	ENSG00000273599.1	0.0107
C1QTNF4	ENSG00000172247.3	0.0109
MMP14	ENSG00000157227.12	0.0109
POGLUT1	ENSG00000163389.10	0.0109
EXOC3L4	ENSG00000205436.7	0.011
RP11-51F16.9	ENSG00000270587.1	0.011
ATOH1	ENSG00000172238.4	0.0111
HAND2	ENSG00000164107.8	0.0111
RP11-475D10.4	ENSG00000279357.1	0.0112
PRSS33	ENSG00000103355.12	0.0112
LSM12P1	ENSG00000232024.2	0.0114
NXNL2	ENSG00000130045.15	0.0114
LRRN4	ENSG00000125872.7	0.0114
RP11-334A14.8	ENSG00000235563.1	0.0114
MAK	ENSG00000111837.11	0.0115
ZNF157	ENSG00000147117.7	0.0115
CHST10	ENSG00000115526.10	0.0115
ABCA7	ENSG00000064687.12	0.0115
RP13-104F24.3	ENSG00000265298.1	0.0116
NPM1P25	ENSG00000229417.1	0.0116
TXNP4	ENSG00000262519.1	0.0117
KRT8P12	ENSG00000229320.3	0.0117
LYPD5	ENSG00000159871.14	0.0117
ABCB5	ENSG00000004846.16	0.0117
RP5-1142A6.8	ENSG00000182376.2	0.0117
CEBPA	ENSG00000245848.2	0.0118
AMPD3	ENSG00000133805.15	0.0118
RNF180	ENSG00000164197.11	0.0118
RP13-895J2.6	ENSG00000277011.1	0.0118
GPR146	ENSG00000164849.8	0.0118
ZFC3H1	ENSG00000133858.15	0.0118
U52111.14	ENSG00000232725.1	0.0118
RP11-247I13.3	ENSG00000214093.3	0.0119
PLXNA4	ENSG00000221866.9	0.012
RP11-730A19.5	ENSG00000228330.1	0.012
BICC1	ENSG00000122870.11	0.012
ZNF593	ENSG00000142684.7	0.012
PROX1-AS1	ENSG00000230461.8	0.012
NOV	ENSG00000136999.4	0.012
RP11-384M20.1	ENSG00000280198.1	0.0121
MEGF9	ENSG00000106780.8	0.0121
bP-2171C21.6	ENSG00000279720.1	0.0121
CCDC184	ENSG00000177875.4	0.0121
AQP2	ENSG00000167580.7	0.0121
AVPR2	ENSG00000126895.13	0.0121
ANGPTL2	ENSG00000136859.9	0.0121
NLE1	ENSG00000073536.17	0.0121
RP11-45A17.4	ENSG00000273521.1	0.0121
ACSBG2	ENSG00000130377.13	0.0122
ASIC4	ENSG00000072182.12	0.0122
ATP13A2	ENSG00000159363.17	0.0123
C14orf119	ENSG00000179933.5	0.0123
PNMAL2	ENSG00000204851.6	0.0124
ZDHHC15	ENSG00000102383.13	0.0124
GRK7	ENSG00000114124.2	0.0124
CTC-327F10.4	ENSG00000251320.1	0.0125
HEY2	ENSG00000135547.8	0.0126
OARD1	ENSG00000124596.16	0.0126
PJA1	ENSG00000181191.11	0.0126
RP11-1415C14.4	ENSG00000254701.3	0.0126
FAM124B	ENSG00000124019.9	0.0127
RP11-366L20.2	ENSG00000197301.7	0.0127
PARP6	ENSG00000137817.16	0.0127
C14orf132	ENSG00000227051.5	0.0128
FGF14	ENSG00000102466.15	0.0128
NPTXR	ENSG00000221890.2	0.0129
RBPMS2	ENSG00000166831.8	0.0129
RP11-488L18.10	ENSG00000259865.1	0.0129
RP11-525G13.2	ENSG00000236364.3	0.0129
RP11-60L3.1	ENSG00000259264.5	0.013
RP13-638C3.2	ENSG00000262652.1	0.013
NUDT11	ENSG00000196368.4	0.013
LINC-PINT	ENSG00000231721.6	0.0131
RPL7P28	ENSG00000218632.3	0.0132
CTD-3014M21.1	ENSG00000279602.1	0.0132
ANGPTL1	ENSG00000116194.12	0.0132
AC063976.7	ENSG00000224431.1	0.0133
TSC22D3	ENSG00000157514.16	0.0133
PLAG1	ENSG00000181690.7	0.0133
RP11-452L6.6	ENSG00000280132.1	0.0133
RP5-1159O4.2	ENSG00000272732.1	0.0133
RP11-496I2.5	ENSG00000277156.1	0.0133
ARHGEF25	ENSG00000240771.6	0.0134
SPRY4-IT1	ENSG00000281881.1	0.0134
GREM1	ENSG00000166923.10	0.0134
MARC2	ENSG00000117791.15	0.0134
LINC00540	ENSG00000276476.2	0.0135
SCNN1B	ENSG00000168447.10	0.0135
SH3GL1P3	ENSG00000267352.1	0.0135
TUBB8P2	ENSG00000218896.1	0.0136
KLF12	ENSG00000118922.16	0.0136
CTHRC1	ENSG00000164932.12	0.0137
RP11-843B15.4	ENSG00000277342.1	0.0137
CTD-2506P8.6	ENSG00000273783.1	0.0138
COG1	ENSG00000166685.11	0.0138
YBX1P2	ENSG00000231167.3	0.0138
SNED1	ENSG00000162804.13	0.0138
AC010524.2	ENSG00000268686.1	0.014
ANOS1	ENSG00000011201.10	0.014
CTD-2630F21.1	ENSG00000267309.1	0.0141
ZNF843	ENSG00000176723.9	0.0141
GCM1	ENSG00000137270.10	0.0141
DACT1	ENSG00000165617.14	0.0142
RPS15AP10	ENSG00000225447.1	0.0142
AC007228.9	ENSG00000268568.1	0.0142
NXPH4	ENSG00000182379.9	0.0142
PRPSAP2	ENSG00000141127.14	0.0142
PCDHB6	ENSG00000113211.5	0.0142
ZFP69B	ENSG00000187801.14	0.0143
ISLR	ENSG00000129009.12	0.0144
CR1L	ENSG00000197721.16	0.0144
RBM22P2	ENSG00000213411.2	0.0144
XIST	ENSG00000229807.9	0.0145
FAM50A	ENSG00000071859.14	0.0145

## Sheet: READ-OS-table_survival
Gene Symbol	Gene ID	P-Value (Survival os)
SMG1P5	ENSG00000183604.14	3e-05
SIRT5	ENSG00000124523.14	5.14e-05
USP30	ENSG00000135093.12	6.07e-05
ZNF852	ENSG00000178917.14	8.16e-05
RP11-63A1.4	ENSG00000280158.1	9.9e-05
RP11-433P17.3	ENSG00000262118.1	9.94e-05
RIMKLBP2	ENSG00000225920.2	0.000122
RP11-111M22.2	ENSG00000179240.8	0.000124
NICN1	ENSG00000145029.11	0.00014
SLMO2	ENSG00000101166.15	0.00014
ALG10	ENSG00000139133.6	0.00015
NCR3LG1	ENSG00000188211.8	0.000164
CREBZF	ENSG00000137504.13	0.000164
CLUHP3	ENSG00000131797.12	0.000177
GAR1	ENSG00000109534.16	0.000185
VAPB	ENSG00000124164.15	0.0002
STX18-AS1	ENSG00000247708.7	0.000207
KIF3B	ENSG00000101350.7	0.000208
RP11-521C22.2	ENSG00000279863.1	0.000227
ZBTB44	ENSG00000196323.11	0.000251
CTD-2366F13.1	ENSG00000247796.2	0.000259
PAXBP1	ENSG00000159086.14	0.000267
ZNF737	ENSG00000237440.8	0.00028
RP11-832A4.7	ENSG00000280032.1	0.000299
ZNF561	ENSG00000171469.10	0.000302
BRCA1	ENSG00000012048.19	0.000307
MANEA-AS1	ENSG00000261366.1	0.000311
CECR3	ENSG00000241832.1	0.000335
RP3-355L5.4	ENSG00000231628.1	0.000353
GHDC	ENSG00000167925.15	0.000354
HACL1	ENSG00000131373.14	0.000355
C9orf147	ENSG00000230185.4	0.000358
SHPRH	ENSG00000146414.15	0.000365
MRE11A	ENSG00000020922.12	0.000378
MSH5	ENSG00000204410.14	0.000391
TPRG1	ENSG00000188001.9	0.0004
TBC1D32	ENSG00000146350.13	0.000405
RP4-682C21.2	ENSG00000181227.3	0.00041
C4orf29	ENSG00000164074.14	0.000415
ZBTB26	ENSG00000171448.8	0.000425
DGCR12	ENSG00000281530.1	0.000433
VN1R83P	ENSG00000268521.1	0.000434
FITM2	ENSG00000197296.5	0.000464
RP11-71L14.3	ENSG00000279693.1	0.000464
RN7SL535P	ENSG00000239419.3	0.00048
ZNF283	ENSG00000167637.16	0.000484
HNRNPA3P9	ENSG00000270903.1	0.000496
AC000078.5	ENSG00000232926.1	0.000501
ARFGEF2	ENSG00000124198.8	0.000503
IPO5P1	ENSG00000269837.1	0.000509
MAP3K6	ENSG00000142733.14	0.000524
CD8BP	ENSG00000254126.6	0.000526
LL22NC03-2H8.5	ENSG00000274422.1	0.000559
RP11-98J23.2	ENSG00000198237.8	0.000564
LINC01012	ENSG00000281706.2	0.000589
BMS1P20	ENSG00000236850.4	0.000599
TDP1	ENSG00000042088.13	0.000612
RP11-138J23.1	ENSG00000251026.1	0.000653
LRRC37A17P	ENSG00000263142.5	0.000654
CEP57	ENSG00000166037.10	0.000664
OSER1	ENSG00000132823.10	0.000694
BLOC1S2	ENSG00000196072.11	0.000713
CTD-2583A14.8	ENSG00000269867.1	0.000733
AP001258.4	ENSG00000245571.6	0.000775
HEMK1	ENSG00000114735.9	0.000788
ARL17A	ENSG00000185829.15	0.00082
RXRB	ENSG00000204231.10	0.000823
ZNF420	ENSG00000197050.10	0.00083
ANKRD27	ENSG00000105186.14	0.000857
RNF214	ENSG00000167257.10	0.000892
CTD-2001C12.1	ENSG00000247877.6	0.000893
LINC01347	ENSG00000214837.8	0.000895
RP11-242D8.1	ENSG00000267002.1	0.000897
RP11-20B24.7	ENSG00000264304.1	0.000899
WRN	ENSG00000165392.9	0.000918
DCP1A	ENSG00000272886.5	0.000926
MAPK14	ENSG00000112062.10	0.000931
CYP4A22-AS1	ENSG00000225506.2	0.000942
RP11-16P6.1	ENSG00000261428.2	0.000994
LA16c-380A1.2	ENSG00000279255.1	0.000994
IHH	ENSG00000163501.6	0.00104
CLDN20	ENSG00000171217.5	0.00105
YAE1D1	ENSG00000241127.7	0.00112
CTD-2006C1.13	ENSG00000267179.1	0.00113
ALG10B	ENSG00000175548.8	0.00114
CTD-2006C1.12	ENSG00000267274.1	0.00117
TRMT13	ENSG00000122435.9	0.0012
RBM26-AS1	ENSG00000227354.6	0.00121
CLP1	ENSG00000172409.5	0.00121
ZSCAN12	ENSG00000158691.14	0.00121
AVL9	ENSG00000105778.17	0.00128
SNHG20	ENSG00000234912.9	0.00128
ACTR8	ENSG00000113812.13	0.00129
AC002519.8	ENSG00000259810.2	0.0013
INPP5J	ENSG00000185133.13	0.00133
CCNC	ENSG00000112237.12	0.00134
RP11-98I9.4	ENSG00000228506.1	0.00136
AC104534.2	ENSG00000268756.1	0.00137
RP11-3P17.5	ENSG00000269888.1	0.0014
ZNF100	ENSG00000197020.10	0.00141
SLC35B3	ENSG00000124786.9	0.00141
AGBL2	ENSG00000165923.15	0.00141
RP11-170M17.1	ENSG00000228566.1	0.00141
ZNF774	ENSG00000196391.10	0.00142
TAF4B	ENSG00000141384.11	0.00143
RP11-320N7.1	ENSG00000242444.3	0.00145
CTC-343N3.1	ENSG00000183562.3	0.00145
ZBTB45P2	ENSG00000226065.1	0.00147
SLC25A21	ENSG00000183032.10	0.0015
GUSBP9	ENSG00000215630.6	0.00151
ZNF830	ENSG00000198783.5	0.00153
RP11-326C3.12	ENSG00000255328.1	0.00157
TAF4	ENSG00000130699.16	0.0016
SMG1P6	ENSG00000254634.4	0.00164
CBFA2T2	ENSG00000078699.21	0.0017
RP11-521B24.3	ENSG00000251602.6	0.00171
ZNF177	ENSG00000188629.11	0.00174
ZNRD1-AS1	ENSG00000204623.8	0.00175
CICP27	ENSG00000233750.3	0.0018
PLAGL2	ENSG00000126003.6	0.00183
RP13-16H11.8	ENSG00000279212.1	0.00183
TCF24	ENSG00000261787.1	0.00184
KDM1B	ENSG00000165097.13	0.00184
RP11-715J22.4	ENSG00000260874.5	0.00185
ZKSCAN8	ENSG00000198315.10	0.00187
C11orf54	ENSG00000182919.14	0.00188
RP11-307N16.6	ENSG00000273167.1	0.0019
ZDHHC21	ENSG00000175893.11	0.0019
ZNHIT3	ENSG00000273611.4	0.00191
GPX3	ENSG00000211445.11	0.00196
PPFIBP2	ENSG00000166387.11	0.00198
GINS4	ENSG00000147536.11	0.00199
NPM1P21	ENSG00000248578.1	0.002
RP1-20N2.8	ENSG00000278206.1	0.00201
KAT2A	ENSG00000108773.10	0.00202
LY6K	ENSG00000160886.13	0.00205
ART5	ENSG00000167311.13	0.00206
FBF1	ENSG00000188878.16	0.00211
MOCS3	ENSG00000124217.4	0.00213
CTA-243E7.1	ENSG00000279110.1	0.00215
RP11-727A23.7	ENSG00000254551.1	0.00217
MTMR4	ENSG00000108389.9	0.00217
THRA	ENSG00000126351.12	0.00221
NR1I2	ENSG00000144852.16	0.00221
ZNF311	ENSG00000197935.6	0.00221
SLC9A2	ENSG00000115616.2	0.00223
N6AMT1	ENSG00000156239.11	0.00224
FRYL	ENSG00000075539.13	0.00225
IQCH	ENSG00000103599.19	0.00226
TTC12	ENSG00000149292.16	0.00227
PMS2	ENSG00000122512.14	0.00227
ZNF620	ENSG00000177842.11	0.00227
RP1-80N2.3	ENSG00000261211.1	0.0023
RP11-358B23.6	ENSG00000280295.1	0.00231
PRG4	ENSG00000116690.11	0.00233
ARL14EP	ENSG00000152219.4	0.00233
CFAP99	ENSG00000249428.5	0.00233
ZNF253	ENSG00000256771.2	0.00236
CWC25	ENSG00000273559.4	0.00238
S100A13	ENSG00000189171.13	0.0024
EEF1A1P5	ENSG00000196205.8	0.00241
FZD3	ENSG00000104290.10	0.00241
SHROOM2	ENSG00000146950.12	0.00247
AARSD1	ENSG00000266967.6	0.00247
GALNT3	ENSG00000115339.13	0.00249
CTD-2517O10.6	ENSG00000272323.1	0.00251
LINC01267	ENSG00000251576.1	0.00252
CLNS1A	ENSG00000074201.8	0.00254
KCTD14	ENSG00000151364.15	0.00255
RP11-23J9.5	ENSG00000254876.5	0.00257
RP11-645C24.5	ENSG00000260306.1	0.00259
C7orf31	ENSG00000153790.11	0.00261
AC007038.7	ENSG00000229127.1	0.00261
LDHAL6A	ENSG00000166800.9	0.00263
DIRAS3	ENSG00000162595.4	0.00264
MSL1	ENSG00000188895.11	0.00264
GART	ENSG00000159131.16	0.00265
CTD-2553L13.7	ENSG00000271049.1	0.00267
SLC4A2	ENSG00000164889.12	0.00267
SPATA25	ENSG00000149634.4	0.0027
BAG2	ENSG00000112208.11	0.0027
PDSS2	ENSG00000164494.11	0.00271
SAP30L-AS1	ENSG00000245275.7	0.00271
SLC27A3	ENSG00000143554.13	0.00272
ERI2	ENSG00000196678.13	0.00275
RP11-525G13.2	ENSG00000236364.3	0.00276
DNAH12	ENSG00000174844.14	0.00279
VWA5A	ENSG00000110002.15	0.00283
ATP8A1	ENSG00000124406.16	0.00287
LRRC31	ENSG00000114248.9	0.00289
IQCB1	ENSG00000173226.16	0.00289
RP1-224A6.3	ENSG00000228397.1	0.00293
CTC-425O23.5	ENSG00000279759.1	0.00295
CTC-425O23.2	ENSG00000205041.1	0.00296
CTD-3234P18.6	ENSG00000276071.1	0.00297
RP11-396C23.4	ENSG00000272562.1	0.00298
RP11-349K16.1	ENSG00000256643.1	0.003
LRRC2-AS1	ENSG00000268324.2	0.00301
CTC-542B22.2	ENSG00000263990.1	0.00301
POFUT1	ENSG00000101346.11	0.00307
RP3-486I3.4	ENSG00000233558.1	0.00308
ATF7IP2	ENSG00000166669.13	0.00311
FAM35A	ENSG00000122376.11	0.00315
LGALS9C	ENSG00000171916.16	0.00317
RP11-439E19.7	ENSG00000235021.1	0.00319
UVSSA	ENSG00000163945.15	0.00322
ZNF587	ENSG00000198466.11	0.00325
CHERP	ENSG00000085872.14	0.00327
ITCH	ENSG00000078747.12	0.00331
TTC28-AS1	ENSG00000235954.6	0.00336
SCNM1	ENSG00000163156.11	0.00337
GAS6-AS2	ENSG00000272695.1	0.00339
ABBA01017803.1	ENSG00000279800.2	0.00339
RP11-156P1.3	ENSG00000262879.5	0.00341
RP11-876N24.4	ENSG00000262222.1	0.00344
KCTD21-AS1	ENSG00000246174.7	0.00344
SPIN2B	ENSG00000186787.7	0.00352
RN7SL663P	ENSG00000275132.1	0.00357
NLE1	ENSG00000073536.17	0.00357
NCAPD3	ENSG00000151503.12	0.00358
RP11-996F15.2	ENSG00000257176.2	0.00358
RP13-870H17.3	ENSG00000254872.3	0.00359
COX11	ENSG00000166260.10	0.00366
RP11-326C3.13	ENSG00000270030.1	0.00366
RP11-734K2.4	ENSG00000270344.2	0.00367
LRRC19	ENSG00000184434.7	0.00369
PLEKHA8P1	ENSG00000134297.6	0.00371
PTPRVP	ENSG00000243323.5	0.00374
ATP5S	ENSG00000125375.14	0.00376
CASC9	ENSG00000249395.2	0.00377
MFSD8	ENSG00000164073.9	0.00377
ZNF500	ENSG00000103199.13	0.00382
PTPRU	ENSG00000060656.19	0.00382
ACSM1	ENSG00000166743.9	0.00383
RP11-638I8.1	ENSG00000272556.1	0.00388
RFXAP	ENSG00000133111.3	0.00388
RP11-44F14.1	ENSG00000260078.3	0.00389
CTD-2527I21.14	ENSG00000271032.1	0.00389
LZTFL1	ENSG00000163818.16	0.00391
CCAR2	ENSG00000158941.16	0.00394
TCP1P1	ENSG00000229161.2	0.00394
USP49	ENSG00000164663.13	0.00396
ACTG1P24	ENSG00000226359.1	0.00399
RP11-261P9.4	ENSG00000254419.1	0.004
PRKRIRP7	ENSG00000253919.1	0.00401
MBTD1	ENSG00000011258.15	0.00403
RPS3AP53	ENSG00000227578.1	0.00403
CTD-2342J14.6	ENSG00000267277.1	0.00404
TRAPPC10	ENSG00000160218.12	0.00406
ARID5A	ENSG00000196843.15	0.00407
NEURL2	ENSG00000124257.6	0.00409
RP11-74E22.3	ENSG00000262050.1	0.00412
XXbac-BPGBPG55C20.2	ENSG00000272316.1	0.00413
ZNF438	ENSG00000183621.15	0.00414
RP11-113K21.6	ENSG00000279900.1	0.0042
XXbac-B135H6.15	ENSG00000237476.1	0.00421
APPL2	ENSG00000136044.11	0.00422
FAM86C2P	ENSG00000160172.10	0.00423
EIF2S2P4	ENSG00000128692.8	0.00426
FAM160A1	ENSG00000164142.15	0.00431
CTD-2270L9.4	ENSG00000260136.5	0.00432
FANCF	ENSG00000183161.4	0.00433
RP11-668G10.2	ENSG00000229894.3	0.00433
RP11-667M19.9	ENSG00000255710.2	0.00435
TOM1L1	ENSG00000141198.13	0.00435
SCML2P2	ENSG00000271105.1	0.00438
TEFM	ENSG00000172171.10	0.00441
RP11-539I5.1	ENSG00000225302.2	0.00444
GNL3	ENSG00000163938.16	0.00445
AC015849.19	ENSG00000270871.1	0.00445
RP11-423E7.2	ENSG00000279862.1	0.00449
RMI1	ENSG00000178966.15	0.00455
VHL	ENSG00000134086.7	0.00462
ATP9A	ENSG00000054793.13	0.00463
QTRTD1	ENSG00000151576.10	0.00465
ATP10B	ENSG00000118322.12	0.00465
H19	ENSG00000130600.15	0.00467
ECEL1P2	ENSG00000244280.1	0.00468
KCNC4-AS1	ENSG00000224965.1	0.00469
RP5-908M14.10	ENSG00000275437.1	0.0047
RP11-864N7.2	ENSG00000227615.1	0.00471
RP5-1041C10.3	ENSG00000237788.1	0.00471
CTD-2619J13.3	ENSG00000269054.1	0.00475
GCAT	ENSG00000100116.16	0.00476
AC008982.2	ENSG00000269688.1	0.00476
ZSWIM8	ENSG00000214655.10	0.00476
CD63	ENSG00000135404.11	0.00477
CTD-2083E4.5	ENSG00000250848.1	0.00479
RP11-214K3.19	ENSG00000270061.1	0.00481
RP11-27I1.4	ENSG00000214654.6	0.00486
LINC00235	ENSG00000277142.1	0.00486
SYCP2	ENSG00000196074.12	0.00487
COG7	ENSG00000168434.12	0.00487
TP53I3	ENSG00000115129.13	0.00493
RP11-433A10.3	ENSG00000272774.1	0.00494
MFHAS1	ENSG00000147324.10	0.00496
DIDO1	ENSG00000101191.16	0.00496
TUBE1	ENSG00000074935.13	0.00498
FUT4	ENSG00000196371.3	0.005
ZSCAN32	ENSG00000140987.19	0.005
RP11-333E1.1	ENSG00000261879.5	0.00503
CMB9-55A18.1	ENSG00000269570.2	0.00504
BECN1	ENSG00000126581.12	0.00506
PKD1P1	ENSG00000244257.5	0.00509
RP11-554J4.1	ENSG00000272606.1	0.00511
ATAD5	ENSG00000176208.8	0.00512
RP11-155D18.13	ENSG00000280422.1	0.00513
PPP1R14C	ENSG00000198729.4	0.00516
SRPK1	ENSG00000096063.14	0.00518
AC005740.3	ENSG00000226040.3	0.00519
PDP2	ENSG00000172840.6	0.00521
LINC00265	ENSG00000188185.11	0.00527
RP11-982M15.2	ENSG00000258430.1	0.0053
TMEM45B	ENSG00000151715.7	0.0053
RP11-1060J15.5	ENSG00000230519.2	0.00532
FAM173B	ENSG00000150756.13	0.00533
RP11-357H14.17	ENSG00000272763.1	0.00536
ATP8A2P2	ENSG00000229800.1	0.00536
MED17	ENSG00000042429.10	0.00538
ST13P5	ENSG00000212789.4	0.00539
AC034220.3	ENSG00000233006.6	0.0054
DUSP18	ENSG00000167065.13	0.00544
PLXNB3	ENSG00000198753.11	0.00546
HOOK2	ENSG00000095066.11	0.00547
PTMS	ENSG00000159335.15	0.00548
TRBV12-4	ENSG00000276953.1	0.0055
ZNF324B	ENSG00000249471.7	0.00552
RP11-360L9.4	ENSG00000253133.1	0.00552
MRPL45	ENSG00000278845.4	0.00556
TTC17	ENSG00000052841.14	0.00559
RP11-575G13.2	ENSG00000257803.2	0.0056
NUTM2A-AS1	ENSG00000223482.7	0.00562
AC114271.2	ENSG00000274425.1	0.00562
AC026471.6	ENSG00000260740.2	0.00563
ATP6V0B	ENSG00000117410.13	0.00566
ZC3H12D	ENSG00000178199.13	0.00567
ZNF33B	ENSG00000196693.14	0.00571
MCTP2	ENSG00000140563.14	0.00574
NR2C2	ENSG00000177463.15	0.00578
RP11-278H7.5	ENSG00000279774.1	0.00579
RP11-331F4.5	ENSG00000280152.1	0.00583
RP11-15H20.6	ENSG00000213971.7	0.00584
AE000662.93	ENSG00000259054.1	0.00587
RP11-620J15.2	ENSG00000245651.2	0.00597
ZSWIM1	ENSG00000168612.4	0.00599
WDR48	ENSG00000114742.13	0.006
PPP1R10	ENSG00000204569.9	0.00601
ZNF607	ENSG00000198182.12	0.00604
PDZD3	ENSG00000172367.15	0.00606
PRMT1P1	ENSG00000270706.1	0.00608
DKFZP434I0714	ENSG00000268471.4	0.00615
RP11-390G14.1	ENSG00000248557.1	0.00616
RPS15AP1	ENSG00000214535.3	0.00616
NSUN7	ENSG00000179299.16	0.00617
PEX12	ENSG00000108733.9	0.0062
KIF4B	ENSG00000226650.5	0.00621
RP11-135F9.3	ENSG00000280088.1	0.00624
ANKS1A	ENSG00000064999.13	0.00628
RP1-80N2.4	ENSG00000279368.1	0.00632
DKC1	ENSG00000130826.15	0.00634
DCAKD	ENSG00000172992.11	0.00645
FAM184B	ENSG00000047662.4	0.00645
CTD-2012J19.3	ENSG00000271119.1	0.00646
PEX14	ENSG00000142655.12	0.00647
SLC7A11-AS1	ENSG00000250033.5	0.00647
ZNF395	ENSG00000186918.13	0.00651
ZNF74	ENSG00000185252.17	0.00654
WDR5B	ENSG00000196981.3	0.00659
RP11-347I19.7	ENSG00000274292.1	0.0066
XRCC6	ENSG00000196419.12	0.0066
BEND3	ENSG00000178409.13	0.0066
TMEM56-RWDD3	ENSG00000271092.5	0.00661
RPS26P3	ENSG00000212829.8	0.00661
USP42	ENSG00000106346.11	0.00662
KIR2DS4	ENSG00000221957.8	0.00665
RORA-AS1	ENSG00000245534.6	0.00665
FNBP1P1	ENSG00000257800.1	0.00668
CTD-2574D22.4	ENSG00000260114.2	0.00668
FBXL19-AS1	ENSG00000260852.1	0.00668
SLC35A3	ENSG00000117620.12	0.00673
RP11-34P13.13	ENSG00000241860.6	0.00679
STX16	ENSG00000124222.21	0.00679
STAG2	ENSG00000101972.18	0.0068
RPS13	ENSG00000110700.6	0.00681
NUP160	ENSG00000030066.13	0.00684
SUDS3P1	ENSG00000249129.1	0.00685
ERLIN2	ENSG00000147475.14	0.00685
RP11-25H12.1	ENSG00000249413.2	0.00691
RRAD	ENSG00000166592.11	0.00694
OSBPL2	ENSG00000130703.15	0.00694
PARP4	ENSG00000102699.5	0.00695
EIF2S2	ENSG00000125977.6	0.00698
ZNF252P	ENSG00000196922.10	0.00699
UXT-AS1	ENSG00000267064.1	0.00701
RP5-1120P11.3	ENSG00000231881.1	0.00702
AC104699.1	ENSG00000224220.1	0.00703
BOD1	ENSG00000145919.10	0.00705
DLX1	ENSG00000144355.14	0.00711
SDR42E1	ENSG00000184860.9	0.00712
CYP2D8P	ENSG00000226450.2	0.00712
RP11-439C15.5	ENSG00000270988.1	0.00714
PBX2P1	ENSG00000244171.4	0.00714
KRT5	ENSG00000186081.11	0.00715
FASTKD3	ENSG00000124279.11	0.00718
FALEC	ENSG00000228126.1	0.00719
RP11-727A23.5	ENSG00000247137.8	0.00719
CFC1	ENSG00000136698.8	0.00721
TTF2	ENSG00000116830.11	0.00723
RP11-646I6.5	ENSG00000269921.1	0.00727
ZNF589	ENSG00000164048.13	0.00729
MIR181A1HG	ENSG00000229989.3	0.00732
CTD-2583A14.10	ENSG00000268750.6	0.00733
RP11-162G10.5	ENSG00000236514.1	0.00735
RBM11	ENSG00000185272.13	0.00739
UHRF1BP1	ENSG00000065060.16	0.00747
KIAA1407	ENSG00000163617.10	0.00747
ZBED8	ENSG00000221886.3	0.00749
SPATA17	ENSG00000162814.10	0.0075
TIA1	ENSG00000116001.15	0.00752
KHSRP	ENSG00000088247.15	0.00752
ADD3	ENSG00000148700.13	0.00753
ZNF202	ENSG00000166261.10	0.00756
ATAT1	ENSG00000137343.17	0.00756
GPR143	ENSG00000101850.12	0.00758
MGAT4B	ENSG00000161013.16	0.0076
DDX27	ENSG00000124228.14	0.00762
RP11-662I13.3	ENSG00000278969.1	0.00763
IFITM10	ENSG00000244242.1	0.00764
RP11-362K14.5	ENSG00000269984.1	0.00769
RP11-45M22.4	ENSG00000264187.1	0.0077
RP11-384M20.1	ENSG00000280198.1	0.00777
RP11-84G21.1	ENSG00000257557.2	0.00778
JARID2	ENSG00000008083.13	0.00779
WDR59	ENSG00000103091.14	0.0078
VAV3	ENSG00000134215.15	0.0078
CTD-2561J22.2	ENSG00000213976.4	0.00782
CTD-2033A16.2	ENSG00000260290.2	0.00783
IZUMO2	ENSG00000161652.12	0.00783
SOX18	ENSG00000203883.6	0.00785
RP11-452D2.2	ENSG00000234042.1	0.00786
RP11-252A24.2	ENSG00000214331.8	0.00787
GLCE	ENSG00000138604.9	0.00787
GAPDHP62	ENSG00000251013.1	0.00789
MRPL49	ENSG00000149792.8	0.00795
LIPT1	ENSG00000144182.16	0.008
NUDT12	ENSG00000112874.9	0.00803
RN7SL49P	ENSG00000265802.2	0.00807
SP5	ENSG00000204335.3	0.00808
AC129492.1	ENSG00000279152.1	0.00811
SNX29P1	ENSG00000158482.9	0.00814
WTAPP1	ENSG00000255282.6	0.00816
LA16c-60D12.1	ENSG00000280341.1	0.00817
STAT5B	ENSG00000173757.9	0.0082
SEC31B	ENSG00000075826.16	0.0082
SH3RF2	ENSG00000156463.17	0.00821
RAD50	ENSG00000113522.13	0.00821
OR7E102P	ENSG00000168992.4	0.00822
RP11-463D19.2	ENSG00000258677.2	0.00822
RP11-104N10.2	ENSG00000274627.1	0.00831
PRPF4B	ENSG00000112739.16	0.00834
RCHY1	ENSG00000163743.13	0.00835
PPP1R2P3	ENSG00000231989.3	0.00836
TSSK6	ENSG00000178093.13	0.00837
RP11-9L18.2	ENSG00000215835.2	0.00837
AP000640.10	ENSG00000254477.1	0.00839
RP11-2E11.5	ENSG00000259920.1	0.00841
HSPA8P1	ENSG00000234176.1	0.00842
GPANK1	ENSG00000204438.10	0.00843
CHCHD6	ENSG00000159685.10	0.00845
B3GNT3	ENSG00000179913.10	0.00846
LA16c-431H6.6	ENSG00000261732.1	0.00847
GSPT1	ENSG00000103342.12	0.00849
ZNF493	ENSG00000196268.11	0.0085
TMEM218	ENSG00000150433.9	0.00851
FBXL20	ENSG00000108306.11	0.00851
FBXO34	ENSG00000178974.9	0.00852
PARP4P2	ENSG00000224976.2	0.00856
RP3-355L5.3	ENSG00000216639.1	0.00856
MCM3AP-AS1	ENSG00000215424.9	0.00856
KRT18P34	ENSG00000244515.1	0.00859
ZNF559-ZNF177	ENSG00000270011.6	0.00862
RLN1	ENSG00000107018.7	0.00866
ETF1	ENSG00000120705.12	0.00868
R3HDML	ENSG00000101074.3	0.00869
UCKL1-AS1	ENSG00000280213.1	0.00873
IGHV3-73	ENSG00000211976.2	0.00874
KLK6	ENSG00000167755.13	0.00874
SLC5A12	ENSG00000148942.14	0.00876
ORC3	ENSG00000135336.14	0.00876
C9orf16	ENSG00000171159.4	0.00877
ERVFRD-3	ENSG00000264801.1	0.00879
WDR3	ENSG00000065183.15	0.0088
SAPCD1	ENSG00000228727.8	0.0088
AC008746.5	ENSG00000235681.1	0.00881
DUSP8P5	ENSG00000235316.1	0.00884
EIF1AXP1	ENSG00000236698.1	0.00885
METTL2A	ENSG00000087995.15	0.00885
FGFR1OP	ENSG00000213066.11	0.00888
BCL2L14	ENSG00000121380.12	0.00889
INE2	ENSG00000281371.1	0.0089

## Sheet: READ-RFS-table_survival
Gene Symbol	Gene ID	P-Value (Survival dfs)
GRSF1	ENSG00000132463.13	0.000103
SOWAHB	ENSG00000186212.3	0.000141
COL11A2	ENSG00000204248.10	0.000189
DGKA	ENSG00000065357.19	0.0002
RP11-803B1.8	ENSG00000272690.5	0.000216
SLC30A9	ENSG00000014824.13	0.000234
SGCG	ENSG00000102683.7	0.000421
UPK3BL	ENSG00000267368.1	0.00044
TAF9	ENSG00000273841.4	0.000523
RP11-950C14.10	ENSG00000279594.1	0.000525
NOV	ENSG00000136999.4	0.000569
RANP1	ENSG00000236603.2	0.000657
RP11-346C4.3	ENSG00000274718.1	0.000676
LINC01564	ENSG00000235899.1	0.000773
RGMB-AS1	ENSG00000246763.6	0.000779
ENOPH1	ENSG00000145293.14	0.000805
ALOX15	ENSG00000161905.12	0.000813
HIST1H2AC	ENSG00000180573.9	0.00084
PITX2	ENSG00000164093.15	0.000844
RP11-514P8.8	ENSG00000272949.1	0.000876
RP11-589P10.5	ENSG00000262089.1	0.000954
RPL36AP26	ENSG00000235828.5	0.000992
CUBN	ENSG00000107611.14	0.00104
RP11-699L21.1	ENSG00000214146.2	0.00104
LDHA	ENSG00000134333.13	0.00109
DDO	ENSG00000203797.9	0.00118
AC073063.10	ENSG00000228335.1	0.00138
ZNF438	ENSG00000183621.15	0.00143
CRTC2	ENSG00000160741.16	0.00147
IFITM1	ENSG00000185885.15	0.00148
PPP2R2D	ENSG00000175470.18	0.00148
ZMIZ1-AS1	ENSG00000224596.7	0.00156
KCNIP2	ENSG00000120049.18	0.00158
MIOX	ENSG00000100253.12	0.00159
RP11-346C20.3	ENSG00000271009.2	0.00161
LRRC71	ENSG00000160838.13	0.00162
SUGT1P3	ENSG00000239827.8	0.00163
CTB-58E17.5	ENSG00000277182.1	0.00165
RAP1GDS1	ENSG00000138698.14	0.00167
COPS4	ENSG00000138663.8	0.0017
CDK7	ENSG00000134058.10	0.00175
COL17A1	ENSG00000065618.16	0.00176
RP11-533E19.5	ENSG00000260360.1	0.00183
GYPE	ENSG00000197465.13	0.00185
CTB-79E8.3	ENSG00000253683.1	0.00205
ETF1	ENSG00000120705.12	0.00207
C14orf105	ENSG00000100557.9	0.00211
ZSCAN1	ENSG00000152467.9	0.00213
AC016735.2	ENSG00000231826.5	0.0022
AC002310.12	ENSG00000235560.3	0.00223
RP11-216N14.7	ENSG00000223599.1	0.00224
FAM71D	ENSG00000172717.15	0.00225
IKBKB	ENSG00000104365.13	0.00231
RAD51-AS1	ENSG00000245849.6	0.00232
OCLM	ENSG00000262180.1	0.00235
CRYM	ENSG00000103316.10	0.00235
ALDH2	ENSG00000111275.12	0.00238
HSD17B4	ENSG00000133835.14	0.00238
SMARCD1	ENSG00000066117.14	0.00241
UPK1A	ENSG00000105668.7	0.00243
EFHC1	ENSG00000096093.14	0.00255
MRPS18C	ENSG00000163319.10	0.00255
RP11-44M6.7	ENSG00000274272.1	0.00257
METTL15P1	ENSG00000174912.7	0.00257
ITPR1-AS1	ENSG00000231249.1	0.00258
SCAP	ENSG00000114650.18	0.00259
CTC-510F12.3	ENSG00000279807.1	0.00263
SERPINH1P1	ENSG00000229207.1	0.00263
MLLT10P1	ENSG00000238151.1	0.00267
ANKS4B	ENSG00000175311.6	0.00268
DNM1	ENSG00000106976.18	0.0027
NOA1	ENSG00000084092.6	0.00273
DCTPP1	ENSG00000179958.8	0.00274
ZNF257	ENSG00000197134.11	0.00277
LHFP	ENSG00000183722.7	0.00277
GYG2	ENSG00000056998.18	0.00286
TMEM59L	ENSG00000105696.8	0.00289
TMEM33	ENSG00000109133.12	0.0029
KRT79	ENSG00000185640.5	0.00292
ZYG11A	ENSG00000203995.9	0.00294
SEPT7-AS1	ENSG00000228878.7	0.00306
FAM86C2P	ENSG00000160172.10	0.00311
GLB1	ENSG00000170266.15	0.00314
LVRN	ENSG00000172901.19	0.00326
PLEKHM1P	ENSG00000214176.9	0.00329
SERPINA6	ENSG00000170099.5	0.0033
RN7SL145P	ENSG00000244357.3	0.00331
RAP2A	ENSG00000125249.6	0.00333
DUTP6	ENSG00000225171.2	0.00334
SCART1	ENSG00000214279.12	0.00337
HIST1H2BD	ENSG00000158373.8	0.00343
RP11-83A24.1	ENSG00000248863.2	0.00344
ATP8B1	ENSG00000081923.10	0.00346
RP11-546B8.5	ENSG00000254012.1	0.00347
GRAMD1B	ENSG00000023171.14	0.00366
NUP54	ENSG00000138750.14	0.0037
MMP14	ENSG00000157227.12	0.0038
RP1-283E3.8	ENSG00000268575.1	0.00383
AC003973.3	ENSG00000279377.1	0.00393
TRIM21	ENSG00000132109.9	0.00396
MRPL1	ENSG00000169288.17	0.00406
KL	ENSG00000133116.7	0.00431
GNAT2	ENSG00000134183.11	0.00435
RENBP	ENSG00000102032.12	0.00439
RP11-889L3.1	ENSG00000218227.3	0.00446
SERPINB5	ENSG00000206075.13	0.00452
MAPKAPK2	ENSG00000162889.10	0.00453
AF165138.7	ENSG00000243440.6	0.00464
RPL32P3	ENSG00000251474.6	0.00466
CTD-2366F13.1	ENSG00000247796.2	0.00467
TPRG1	ENSG00000188001.9	0.00474
CNTN6	ENSG00000134115.12	0.00479
RP11-378E13.3	ENSG00000276054.1	0.00479
RP11-754B17.1	ENSG00000255158.1	0.00481
LINC00472	ENSG00000233237.6	0.00485
RP11-381E24.4	ENSG00000276763.1	0.00485
CYCSP24	ENSG00000227666.1	0.00486
ATP11A	ENSG00000068650.18	0.00486
LATS2	ENSG00000150457.8	0.0049
RP11-175P19.2	ENSG00000236297.1	0.00493
RP11-445O16.3	ENSG00000224799.1	0.00497
AC093110.3	ENSG00000238018.2	0.005
HIST1H4E	ENSG00000276966.1	0.00506
MOCOS	ENSG00000075643.5	0.00513
RCOR3	ENSG00000117625.13	0.00516
GPIHBP1	ENSG00000277494.1	0.00517
LRRC19	ENSG00000184434.7	0.00521
CTD-2033A16.3	ENSG00000262136.1	0.00535
SAAL1	ENSG00000166788.9	0.00537
CCDC7	ENSG00000150076.22	0.00538
DGKH	ENSG00000102780.16	0.00539
IBA57-AS1	ENSG00000203684.5	0.0054
COLQ	ENSG00000206561.12	0.00546
RP11-468E2.5	ENSG00000259321.1	0.00551
CACNB3	ENSG00000167535.7	0.00552
TMEM198B	ENSG00000182796.12	0.00553
ANKS1B	ENSG00000185046.18	0.00554
RP11-45P15.4	ENSG00000259775.1	0.00554
UTP3	ENSG00000132467.3	0.00557
RP11-120K24.3	ENSG00000267868.1	0.00567
SYNDIG1L	ENSG00000183379.8	0.00568
TNNT3	ENSG00000130595.16	0.00569
TEN1-CDK3	ENSG00000261408.5	0.00574
COQ2	ENSG00000173085.13	0.00583
RP11-569G9.7	ENSG00000225854.2	0.00596
FBXO42	ENSG00000037637.10	0.00607
CIDECP	ENSG00000186162.10	0.00614
AJ003147.11	ENSG00000279330.1	0.0062
HOXA4	ENSG00000197576.13	0.00624
EXOC6	ENSG00000138190.16	0.00624
DBNDD1	ENSG00000003249.13	0.00624
ERICH6-AS1	ENSG00000240137.5	0.00625
TMEM189	ENSG00000240849.10	0.00628
FARP1	ENSG00000152767.15	0.00628
AC004980.7	ENSG00000205485.13	0.00629
HIST1H2BK	ENSG00000197903.7	0.00644
PLEKHN1	ENSG00000187583.10	0.00645
GCM1	ENSG00000137270.10	0.0065
TPT1P6	ENSG00000214460.3	0.0066
RP4-671O14.5	ENSG00000279933.1	0.00666
TIMD4	ENSG00000145850.8	0.00667
GOLGA8A	ENSG00000175265.17	0.00673
LRFN2	ENSG00000156564.8	0.00687
RP11-90D4.3	ENSG00000256101.5	0.0069
RSRP1	ENSG00000117616.17	0.00699
MIR181A1HG	ENSG00000229989.3	0.00707
RP11-275I14.4	ENSG00000234478.1	0.00711
RP11-286E11.1	ENSG00000245293.2	0.00721
RPS26P11	ENSG00000196933.5	0.00723
LUC7L3	ENSG00000108848.15	0.00723
RP11-367N14.3	ENSG00000272744.1	0.00727
SLC12A2	ENSG00000064651.13	0.00731
CBX4	ENSG00000141582.14	0.00735
UNG	ENSG00000076248.10	0.00737
TM4SF1-AS1	ENSG00000240541.2	0.00737
FAM174A	ENSG00000174132.8	0.00737
TIGAR	ENSG00000078237.5	0.0075
RP11-365O16.6	ENSG00000237101.1	0.00754
CALY	ENSG00000130643.8	0.00758
RP5-828K20.1	ENSG00000225170.2	0.00758
LRCH4	ENSG00000077454.15	0.00759
COMMD8	ENSG00000169019.10	0.0077
NT5DC4	ENSG00000144130.11	0.00774
RP11-206L10.5	ENSG00000240618.1	0.0078
TREML1	ENSG00000161911.11	0.00781
USP51	ENSG00000247746.4	0.00789
HOOK3	ENSG00000168172.8	0.00792
SLC6A16	ENSG00000063127.15	0.00806
RP4-597N16.4	ENSG00000273416.1	0.00807
PARP4P2	ENSG00000224976.2	0.00808
AC137934.1	ENSG00000260923.5	0.00808
RP11-1348G14.1	ENSG00000240634.1	0.00814
NAPB	ENSG00000125814.17	0.00816
SH3TC2	ENSG00000169247.11	0.00818
CYP21A1P	ENSG00000204338.8	0.00821
TNK2	ENSG00000061938.16	0.00823
SLC41A3	ENSG00000114544.15	0.00825
SRP72	ENSG00000174780.15	0.00825
PDS5B	ENSG00000083642.18	0.00826
PAX6	ENSG00000007372.20	0.00826
MSS51	ENSG00000166343.9	0.00828
RP11-116O18.1	ENSG00000266968.2	0.0083
MEX3A	ENSG00000254726.2	0.00839
CHAMP1	ENSG00000198824.5	0.00844
NIPAL2	ENSG00000104361.9	0.00845
UBE2N	ENSG00000177889.9	0.00848
NUDT12	ENSG00000112874.9	0.00848
RP11-761I4.5	ENSG00000273920.1	0.00853
GSN-AS1	ENSG00000235865.2	0.00854
NUTM2E	ENSG00000228570.7	0.00855
S100A13	ENSG00000189171.13	0.00856
CES1	ENSG00000198848.12	0.00857
RP4-614O4.13	ENSG00000279253.1	0.00861
PTDSS1	ENSG00000156471.12	0.00864
GSDMD	ENSG00000104518.10	0.00864
SLC6A17	ENSG00000197106.6	0.00866
C6orf49	ENSG00000278224.4	0.00868
MIR3180-4	ENSG00000257391.1	0.00871
RN7SL809P	ENSG00000241217.3	0.00872
FAM24B	ENSG00000213185.6	0.00879
SRGAP2	ENSG00000266028.7	0.0088
HSD3BP5	ENSG00000198857.3	0.00883
ACSS1	ENSG00000154930.14	0.00888
RPL23AP97	ENSG00000260615.1	0.00892
METAP1	ENSG00000164024.11	0.00895
RP4-791M13.3	ENSG00000254539.1	0.00912
RP11-307C18.1	ENSG00000272950.1	0.00912
CENPO	ENSG00000138092.10	0.00915
LEP	ENSG00000174697.4	0.00919
MRPS27	ENSG00000113048.16	0.00928
STMN4	ENSG00000015592.16	0.0093
SCAMP1	ENSG00000085365.17	0.00931
RP11-320N7.1	ENSG00000242444.3	0.00935
GABRR1	ENSG00000146276.11	0.00937
DBP	ENSG00000105516.10	0.00938
RP11-305L7.7	ENSG00000273381.1	0.00941
RP11-226M10.3	ENSG00000279281.1	0.00946
GCAT	ENSG00000100116.16	0.00952
PROSER1	ENSG00000120685.19	0.00957
LINC01287	ENSG00000234722.3	0.00958
DDX50P1	ENSG00000229816.1	0.00963
TMPRSS5	ENSG00000166682.10	0.00964
AC004076.5	ENSG00000276449.1	0.00966
NDUFB8P2	ENSG00000270264.1	0.0097
IL26	ENSG00000111536.4	0.00974
RP11-96C23.13	ENSG00000151303.11	0.00974
VMAC	ENSG00000187650.3	0.00974
TFAP2A	ENSG00000137203.10	0.00977
PAH	ENSG00000171759.8	0.00979
NQO1	ENSG00000181019.12	0.00979
RP13-20L14.10	ENSG00000279744.1	0.00984
G3BP2	ENSG00000138757.14	0.00987
RP11-302I18.1	ENSG00000232883.1	0.00993
GLP1R	ENSG00000112164.5	0.00996
DDX11L2	ENSG00000236397.3	0.00999
NHEJ1	ENSG00000187736.12	0.01
UBOX5-AS1	ENSG00000235958.5	0.01
CTC-281F24.3	ENSG00000274114.1	0.0101
EPHA4	ENSG00000116106.11	0.0101
RP11-530C5.4	ENSG00000277130.1	0.0102
RAD50	ENSG00000113522.13	0.0102
RP11-159F24.6	ENSG00000248554.1	0.0103
GTF2H2	ENSG00000145736.14	0.0103
GFPT1	ENSG00000198380.12	0.0103
NDUFA9	ENSG00000139180.10	0.0104
SLC22A5	ENSG00000197375.12	0.0105
PALMD	ENSG00000099260.10	0.0105
RP11-203H19.2	ENSG00000279328.1	0.0105
PLA2G12A	ENSG00000123739.10	0.0105
PCP2	ENSG00000174788.9	0.0105
RP11-848P1.5	ENSG00000264107.1	0.0105
STX16-NPEPL1	ENSG00000254995.4	0.0106
ATP6V0C	ENSG00000185883.10	0.0106
PDE3B	ENSG00000152270.8	0.0106
DICER1-AS1	ENSG00000235706.7	0.0107
SETDB1	ENSG00000143379.12	0.0108
PHF7	ENSG00000010318.19	0.0108
PRKCDBP	ENSG00000170955.9	0.0108
SAP25	ENSG00000205307.10	0.0108
TXNL1	ENSG00000091164.12	0.0109
RAMP1	ENSG00000132329.10	0.0109
CYP19A1	ENSG00000137869.13	0.011
SLC35D1	ENSG00000116704.7	0.011
RP11-326A19.4	ENSG00000260123.1	0.011
AC087163.2	ENSG00000232344.2	0.011
OXSM	ENSG00000151093.7	0.0111
TMEM135	ENSG00000166575.16	0.0111
ACTG1P20	ENSG00000241547.1	0.0111
NTRK3	ENSG00000140538.16	0.0111
RP1-206D15.6	ENSG00000213062.4	0.0112
RP11-423E7.2	ENSG00000279862.1	0.0112
MYH3	ENSG00000109063.14	0.0112
EIF1AXP1	ENSG00000236698.1	0.0112
ASMT	ENSG00000196433.11	0.0113
SF3B4	ENSG00000143368.9	0.0113
RP11-77P6.2	ENSG00000227896.2	0.0114
ZNF229	ENSG00000278318.4	0.0114
PLA2G3	ENSG00000100078.3	0.0114
ACADL	ENSG00000115361.7	0.0115
SLC27A2	ENSG00000140284.10	0.0116
C4orf33	ENSG00000151470.12	0.0116
MSH3	ENSG00000113318.9	0.0116
LINC01355	ENSG00000261326.2	0.0117
SYT2	ENSG00000143858.11	0.0117
EIF4E	ENSG00000151247.12	0.0118
SEMA3F-AS1	ENSG00000235016.1	0.0118
CCDC17	ENSG00000159588.14	0.0118
LRRC63	ENSG00000173988.12	0.0119
C15orf52	ENSG00000188549.12	0.0119
C6orf3	ENSG00000255389.1	0.0119
HOXC-AS2	ENSG00000250133.2	0.012
RAB40B	ENSG00000141542.10	0.012
DEDD	ENSG00000158796.16	0.012
GLI4	ENSG00000250571.6	0.0121
CTC-510F12.4	ENSG00000267174.5	0.0121
DLEC1	ENSG00000008226.19	0.0123
NMU	ENSG00000109255.11	0.0123
LINC01589	ENSG00000238120.1	0.0123
ZNF252P-AS1	ENSG00000255559.1	0.0124
NARS	ENSG00000134440.11	0.0124
IPO11	ENSG00000086200.16	0.0125
LRRC8B	ENSG00000197147.12	0.0125
ARHGEF15	ENSG00000198844.10	0.0125
PFN2	ENSG00000070087.13	0.0126
AIM1	ENSG00000112297.14	0.0126
RP11-488L18.4	ENSG00000227671.4	0.0126
RNASEH2B-AS1	ENSG00000233672.6	0.0127
GAP43	ENSG00000172020.12	0.0127
C19orf25	ENSG00000119559.15	0.0127
LOXHD1	ENSG00000167210.16	0.0128
TMEM256	ENSG00000205544.3	0.0128
CTB-75G16.1	ENSG00000274756.1	0.0128
BEND3	ENSG00000178409.13	0.0129
WASH5P	ENSG00000282458.1	0.0129
ACSM1	ENSG00000166743.9	0.0131
DMRTC1	ENSG00000269502.5	0.0131
QPRT	ENSG00000103485.17	0.0131
ZNF876P	ENSG00000198155.5	0.0131
ZNF492	ENSG00000229676.2	0.0131
MYLK4	ENSG00000145949.9	0.0131
RP11-6N17.2	ENSG00000266821.1	0.0132
PCDH9	ENSG00000184226.14	0.0132
FAM41C	ENSG00000230368.2	0.0132
PLA2G6	ENSG00000184381.18	0.0132
EP400NL	ENSG00000185684.12	0.0133
RP11-563J2.3	ENSG00000212743.2	0.0133
ICAM3	ENSG00000076662.9	0.0133
PREX2	ENSG00000046889.18	0.0133
GFM2	ENSG00000164347.17	0.0133
BGLAP	ENSG00000242252.1	0.0133
AURKAPS1	ENSG00000213033.4	0.0133
HSPA14	ENSG00000187522.13	0.0133
KNG1	ENSG00000113889.11	0.0133
RP11-1057B6.1	ENSG00000273165.1	0.0133
POLR2B	ENSG00000047315.14	0.0134
KRT14	ENSG00000186847.5	0.0135
RP5-890O3.9	ENSG00000240731.1	0.0135
PPAT	ENSG00000128059.8	0.0136
ATP5B	ENSG00000110955.8	0.0136
RP11-439E19.9	ENSG00000260698.1	0.0137
APOBEC3C	ENSG00000244509.3	0.0137
HNRNPU-AS1	ENSG00000188206.6	0.0137
TMEM240	ENSG00000205090.8	0.0138
AC005281.2	ENSG00000225606.1	0.0139
RP11-97O12.7	ENSG00000173867.8	0.0139
ARHGAP44	ENSG00000006740.16	0.014
RP11-336K24.12	ENSG00000273002.1	0.0141
AL133335.1	ENSG00000280041.1	0.0141
PDS5A	ENSG00000121892.14	0.0141
SLC19A1	ENSG00000173638.18	0.0142
RP4-758J24.6	ENSG00000280378.1	0.0142
CYP21A2	ENSG00000231852.6	0.0142
POLR2J3	ENSG00000168255.18	0.0143
TRIM67	ENSG00000119283.15	0.0143
RP11-541N10.3	ENSG00000260461.1	0.0144
TMED5	ENSG00000117500.12	0.0144
PRSS35	ENSG00000146250.6	0.0144
PITRM1-AS1	ENSG00000237399.7	0.0144
SLC35A4	ENSG00000176087.14	0.0145
CTR9	ENSG00000198730.7	0.0145
RP11-789C1.1	ENSG00000250266.1	0.0147
JPH3	ENSG00000154118.12	0.0147
CDR2L	ENSG00000109089.7	0.0148
RP11-930O11.3	ENSG00000275569.1	0.0148
IMP3	ENSG00000177971.8	0.0148
RPSAP47	ENSG00000188856.6	0.0149
NUP37	ENSG00000075188.8	0.0149
ZNF284	ENSG00000186026.6	0.015
PSORS1C2	ENSG00000204538.3	0.015
RP11-147G7.3	ENSG00000279349.1	0.015
PRG4	ENSG00000116690.11	0.0151
RP11-268J15.5	ENSG00000116883.8	0.0151
ASB6	ENSG00000148331.11	0.0151
RBM47	ENSG00000163694.14	0.0151
KCNJ11	ENSG00000187486.5	0.0152
GSPT1	ENSG00000103342.12	0.0152
AL928654.7	ENSG00000257341.5	0.0152
MSLNL	ENSG00000162006.9	0.0152
RP11-621K7.1	ENSG00000226439.3	0.0153
HIST2H2BF	ENSG00000203814.6	0.0153
PRRT2	ENSG00000167371.16	0.0154
IGSF10	ENSG00000152580.8	0.0154
TSC1	ENSG00000165699.13	0.0154
SERF1B	ENSG00000205572.9	0.0154
RP11-348N5.7	ENSG00000270589.1	0.0154
MED31	ENSG00000108590.10	0.0154
STKLD1	ENSG00000198870.7	0.0154
TTLL12	ENSG00000100304.12	0.0154
NOX1	ENSG00000007952.17	0.0155
HOTAIRM1	ENSG00000233429.9	0.0155
MYCBP	ENSG00000214114.8	0.0155
CPSF1P1	ENSG00000214076.3	0.0155
CH507-145C22.3	ENSG00000278878.1	0.0155
RP5-1039K5.19	ENSG00000279010.1	0.0156
MIR143HG	ENSG00000249669.7	0.0156
AL023806.1	ENSG00000280184.1	0.0156
GNAZ	ENSG00000128266.8	0.0156
PRMT3	ENSG00000185238.12	0.0156
FLJ31356	ENSG00000229951.5	0.0156
ANKRD10-IT1	ENSG00000229152.2	0.0157
RP11-35G9.5	ENSG00000267787.5	0.0157
CTD-2152M20.2	ENSG00000250764.1	0.0157
RP11-748H22.1	ENSG00000254506.1	0.0158
RHOJ	ENSG00000126785.12	0.0159
HIST1H2AJ	ENSG00000276368.1	0.0159
AC062028.1	ENSG00000145063.14	0.016
RAPGEF6	ENSG00000158987.19	0.0161
SYNGAP1	ENSG00000197283.12	0.0161
CALHM2	ENSG00000138172.10	0.0162
ACADM	ENSG00000117054.13	0.0162
KRT18P11	ENSG00000215089.3	0.0162
AC108142.1	ENSG00000177822.7	0.0162
NRM	ENSG00000137404.14	0.0163
SLC22A17	ENSG00000092096.14	0.0163
ZNF154	ENSG00000179909.15	0.0164
CRLF1	ENSG00000006016.10	0.0165
NRBP2	ENSG00000185189.15	0.0166
PARM1	ENSG00000169116.11	0.0166
PTP4A1	ENSG00000112245.9	0.0166
RP11-295P9.3	ENSG00000239665.8	0.0166
TMCO3	ENSG00000150403.17	0.0166
C9orf47	ENSG00000186354.10	0.0166
TPP2	ENSG00000134900.11	0.0166
RN7SL49P	ENSG00000265802.2	0.0167
REEP5	ENSG00000129625.12	0.0167
PGK1P2	ENSG00000213290.4	0.0167
IRGM	ENSG00000237693.4	0.0167
NLN	ENSG00000123213.22	0.0167
DHFRL1	ENSG00000178700.7	0.0168
ACOX3	ENSG00000087008.15	0.0168
AC021218.2	ENSG00000204876.4	0.0168
MED4-AS1	ENSG00000229111.1	0.0169
SRSF12	ENSG00000154548.8	0.0169
C20orf203	ENSG00000198547.8	0.017
CUZD1	ENSG00000138161.12	0.017
HAUS6P1	ENSG00000227344.2	0.0171
RP11-71H17.7	ENSG00000260391.2	0.0171
CTC-564N23.2	ENSG00000250615.1	0.0171
TEX43	ENSG00000196900.4	0.0171
SLC9A2	ENSG00000115616.2	0.0172
ZNF439	ENSG00000171291.8	0.0172
ABLIM3	ENSG00000173210.19	0.0172
KIAA1462	ENSG00000165757.8	0.0173
C9orf153	ENSG00000187753.12	0.0174
IL23R	ENSG00000162594.14	0.0174
AC083900.1	ENSG00000225111.1	0.0175
MLXIPL	ENSG00000009950.15	0.0175
RP11-295K2.3	ENSG00000229739.2	0.0175
TRPM2	ENSG00000142185.16	0.0176
RP3-323P24.3	ENSG00000226310.1	0.0178
TRHDE-AS1	ENSG00000236333.3	0.0178
CYCSP34	ENSG00000176268.5	0.0179
KCNK2	ENSG00000082482.13	0.0179
B4GALT7	ENSG00000027847.13	0.0179
SNX33	ENSG00000173548.8	0.0179
PTPRM	ENSG00000173482.16	0.018
RP11-79N23.1	ENSG00000227885.1	0.018
RP1-99E18.2	ENSG00000218996.1	0.018
CCDC68	ENSG00000166510.13	0.0181
SYF2	ENSG00000117614.9	0.0181
CTC-510F12.2	ENSG00000267082.1	0.0182
IL13RA1	ENSG00000131724.10	0.0182
EIF2B2	ENSG00000119718.10	0.0183
N4BP2L2-IT2	ENSG00000281026.1	0.0184
VEGFC	ENSG00000150630.3	0.0184
RGMB	ENSG00000174136.11	0.0184
RP11-455O6.8	ENSG00000276101.1	0.0184
C1orf100	ENSG00000173728.10	0.0185
SLITRK5	ENSG00000165300.7	0.0185
CTC-490E21.11	ENSG00000279108.1	0.0185
INHA	ENSG00000123999.4	0.0186
WHSC1L1	ENSG00000147548.16	0.0186
RPS4XP13	ENSG00000240371.1	0.0186
SPARCL1	ENSG00000152583.12	0.0186
CEBPB-AS1	ENSG00000277449.1	0.0186
OCIAD2	ENSG00000145247.11	0.0186
SERPINA1	ENSG00000197249.12	0.0187
KIAA0196-AS1	ENSG00000253167.1	0.0189
ZBED3	ENSG00000132846.5	0.0189
VSNL1	ENSG00000163032.11	0.0189

## Sheet: RBP related to CRC survival
gene symbol
YRDC
GRSF1
MRPL37
RRNAD1
CWC15
CAPRIN2
RPL3L
PARS2
UTP18
MRPL19
DND1
PPARGC1A
R3HCC1L
CPEB1
FASTKD2
XPO7
NIFK
PDE12
KIAA0391
CSDC2
CNOT7
RPP14
UBA52
MRPL34
RBMS1
ABCE1
CLK4
ENDOU
EIF2B5
DDX59
QKI
ADAD2
MEX3B
SSU72
EEF2
ZFC3H1
BICC1
RBPMS2
GAR1
BRCA1
DCP1A
TRMT13
CLP1
CWC25
AARSD1
ERI2
CHERP
CCAR2
TEFM
GNL3
MRPL45
ZC3H12D
PPP1R10
NSUN7
DKC1
XRCC6
RPS13
PARP4
EIF2S2
FASTKD3
TTF2
RBM11
TIA1
KHSRP
DDX27
MRPL49
PRPF4B
GSPT1
ETF1
WDR3
METTL2A
TAF9
MRPS18C
NOA1
TRIM21
MRPL1
UTP3
LUC7L3
SRP72
MEX3A
MRPS27
G3BP2
SF3B4
EIF4E
NARS
IPO11
GFM2
POLR2B
POLR2J3
IMP3
RBM47
SRSF12
SYF2
EIF2B2
SYF2
EIF2B2
