# Supplementary material for: The underlying molecular mechanisms and prognostic factors of RNA binding protein in colorectal cancer: a study based on multiple online databases
Source: Cancer Cell Int. 2021 Jun 30;21:325. doi: 10.1186/s12935-021-02031-6 (PMC8244213; doi:10.1186/s12935-021-02031-6)
Supplement: Supplementary file 3 — Additional file 3. The AS events related to CRC survival. [file 12935_2021_2031_MOESM3_ESM.xls]

## Sheet: Sheet1
id	HR	HR.95L	HR.95H	pvalue
PCBP2|22049|ES	3.7e-08	6.91e-11	1.99e-05	9.47e-08
PCBP2|22052|ES	0.0129665	0.00179371	0.0937333	1.67e-05
RBM6|64942|ES	6.19e-06	1.77e-08	0.00216507	6e-05
TRMT11|77440|ES	1.22e-05	4.65e-08	0.00318136	6.76e-05
PDCD4|13086|ES	12542.7	119.962	1.3114e+06	6.95e-05
SF1|16684|ES	7.24e-08	2.17e-11	0.000241008	7.09e-05
PCBP2|22051|ES	0.00467361	0.000315654	0.069198	9.53e-05
METTL10|13408|AD	34.0573	5.44194	213.141	0.00016289
RTCA|3876|AT	4.71e-09	2.1e-13	0.000105247	0.000175124
LSM7|46607|AA	2.51e-05	6.49e-08	0.00967756	0.000490219
R3HCC1L|12757|ES	6.85e-07	2.19e-10	0.00214387	0.000547318
PCBP2|22059|AA	0.000253608	2.12e-06	0.0303303	0.000693714
DAZAP1|46477|ES	6.17e-06	5.96e-09	0.00638972	0.000707865
MTIF3|25537|AP	25.8133	3.75032	177.672	0.000956608
HARS2|73745|RI	22.1794	3.50978	140.159	0.00098507
MTIF3|25536|AP	0.0389967	0.00564871	0.26922	0.000997785
CCNT2|55408|AD	7.97043	2.2551	28.1708	0.00127141
EIF3M|14846|AT	6.44e-06	4.42e-09	0.00937882	0.00129808
CPSF4|80634|AA	0.0240891	0.00231288	0.250892	0.00183002
CSTF3|14886|RI	10.4891	2.34581	46.9014	0.00209973
SRRT|81018|AA	0.00277039	6.47e-05	0.118655	0.00212713
REPIN1|82236|ES	0.108989	0.0261663	0.453969	0.00232828
GTPBP10|80396|ES	0.0121024	0.000685703	0.213603	0.00257935
U2SURP|67125|ES	0.00481256	0.000145383	0.159308	0.00280137
RBMX|90221|AA	0.000956802	9.42e-06	0.0971488	0.00318819
RPS3|17835|AT	0.000498094	3.15e-06	0.0787184	0.00324006
SPATS2L|56737|ES	0.0184993	0.00129859	0.263536	0.0032412
MAZ|35938|AP	16.1914	2.52962	103.636	0.00328423
DDX19B|37361|ES	0.00369011	8.81e-05	0.154586	0.00328572
HARS2|73743|AD	6.73408	1.86737	24.2843	0.00356503
MAZ|35937|AP	0.0651438	0.0102964	0.412154	0.00371199
PSPC1|25402|AT	0.0837854	0.0156827	0.447626	0.00373025
NUDT16L1|33791|AD	65.2276	3.81355	1115.66	0.00392704
TRMU|62707|AT	0.00289202	5.17e-05	0.161645	0.00440372
TRMU|62706|AT	345.472	6.17915	19315.1	0.00441246
RPS24|12297|AA	0.150921	0.0410155	0.555328	0.00444314
HNRNPA2B1|79035|AA	11.796	2.14902	64.748	0.00450371
ZNF385A|22179|ES	0.0160435	0.000925035	0.278253	0.00452977
RBM6|64941|ES	0.0248171	0.00192568	0.319829	0.00459669
RBM42|49233|ES	0.092674	0.0178575	0.480945	0.0046368
FTO|36429|ES	8.34e-08	1.04e-12	0.00666262	0.00465372
EZH2|82157|ES	18.2219	2.43822	136.181	0.00467727
MSL3|88486|AT	0.0192664	0.00120024	0.309266	0.00529386
MSL3|88487|AT	51.8977	3.23293	833.108	0.00529602
DDX55|25090|AA	0.0230049	0.0016206	0.326563	0.00532353
RPL7L1|76195|ES	2.19e-11	6.82e-19	0.000705623	0.00539049
RPS27L|31014|AP	0.00487306	0.000110809	0.214304	0.00581778
ARL6IP4|25026|AA	0.00825675	0.000269772	0.25271	0.00599643
NUDT16L1|33790|RI	376.582	5.42142	26158.1	0.00612156
RQCD1|57499|ES	75.5903	3.41214	1674.57	0.0062106
TEFM|40127|RI	8.92709	1.85966	42.8535	0.00623618
ILF3|47577|AA	0.0113109	0.000454017	0.281789	0.0062946
CRYZ|3467|ES	0.0220849	0.00142245	0.342892	0.00643225
RNASE4|26462|AD	4.41e-06	6.19e-10	0.0313827	0.0064343
RNGTT|76983|ES	0.0305822	0.00245909	0.380332	0.00669492
EIF2B1|25100|RI	72.2532	3.24822	1607.2	0.00684442
DDX39A|47975|AA	120.64	3.73066	3901.16	0.00688656
RBM3|88998|RI	31.9787	2.56181	399.185	0.00713762
EEF1D|85442|ES	6.64e-05	5.84e-08	0.0754764	0.00736836
APTX|86091|AA	0.0612808	0.00793174	0.473457	0.00743493
PPAN|47460|AT	0.0702458	0.00990688	0.498086	0.00787527
ANKHD1|73655|ES	1360699482	233.806	7.92e+15	0.00813822
PPAN|47461|AT	14.0431	1.97786	99.7087	0.00824366
MARS|22600|RI	37.7278	2.53639	561.184	0.00839666
NOB1|37309|ES	2.93e-07	3.81e-12	0.0225866	0.00878737
MRPL20|165|AT	3.75e-07	5.81e-12	0.0242681	0.00884568
SARNP|22254|ES	1.82e-09	4.91e-16	0.0067124	0.00909486
MRPS17|79761|AP	6.28e-07	1.36e-11	0.0289723	0.00915301
MRPS7|43413|RI	412.626	4.39546	38735.4	0.00935325
STAU1|59738|ES	52.912	2.64263	1059.43	0.00944508
PES1|61779|AP	0.00239629	2.49e-05	0.231026	0.00963792
CD2BP2|36096|AP	5.45e-05	3.05e-08	0.0971801	0.0101626
CIRBP|46432|RI	13.7855	1.8511	102.663	0.0104352
ZC3H14|28723|ES	4.21084	1.39809	12.6824	0.0105986
RPL21|25524|AD	5.40794	1.47623	19.8111	0.0108366
MTO1|76748|ES	6.80289	1.55566	29.7491	0.0108662
DARS2|9026|ES	3.08537e+08	84.8801	1.12e+15	0.0112063
POLR2G|16420|RI	4.27495	1.38964	13.151	0.0112809
TRA2A|78977|ES	5.71496	1.47379	22.1611	0.0117072
FASTK|82334|RI	18.6424	1.89653	183.25	0.0121125
PRPF3|7468|ES	7.25575	1.54021	34.1809	0.0122047
SUGP2|48552|ES	602.741	4.01872	90401	0.0122775
EIF2B1|25098|AT	195.857	3.13387	12240.4	0.0123712
EIF2B1|25097|AT	0.00510594	8.17e-05	0.31911	0.012372
DDX31|87983|AT	0.000569466	1.62e-06	0.199978	0.0124831
SRSF5|28158|AA	5.10306	1.4203	18.335	0.0125019
KIAA0430|34178|ES	0.0556287	0.00575427	0.537784	0.0125661
DIS3L2|57984|RI	5.865	1.45643	23.6181	0.012811
NOL6|86115|AP	39.4931	2.15782	722.817	0.0131936
EXOSC2|87906|ES	79715.1	10.2141	6.2213e+08	0.0135817
STAU1|59742|ES	0.00631533	0.000112573	0.354287	0.0137022
METTL3|26599|AA	0.00148498	8.23e-06	0.268056	0.014026
HELZ2|60135|AP	0.0886932	0.0128097	0.614102	0.0141334
CELF2|10739|RI	3.25923	1.26734	8.3818	0.0142237
ACIN1|26707|RI	8.02638	1.51551	42.5091	0.0143339
BCLAF1|77908|ES	319.23	3.15391	32311.6	0.0143833
PHRF1|13697|AA	37.7085	2.03058	700.258	0.0148857
TCERG1|73913|ES	13.3631	1.65401	107.963	0.0150149
AZGP1|80866|RI	1949.48	4.2649	891110	0.0153465
NOL8|86848|AA	12.2944	1.60584	94.1273	0.0156906
MPHOSPH10|53925|AT	23.5287	1.81374	305.224	0.0157222
PSPC1|25404|AT	18.6931	1.73078	201.894	0.0158741
EXOSC10|644|RI	28.8542	1.86488	446.444	0.0161328
NOL6|86114|AP	0.0283235	0.00153927	0.521171	0.0164612
SRSF1|42632|RI	15.1588	1.64173	139.968	0.0165259
RNASE4|26461|ES	0.00800799	0.000154434	0.415246	0.0165645
EXOSC1|12703|ES	9.26e-07	1.07e-11	0.0798494	0.0165803
RBM14|17077|AD	2.48e-08	1.44e-14	0.0428675	0.0168585
UBAP2|86130|AT	0.0675315	0.00739733	0.616506	0.0169108
QRSL1|77122|AT	0.000638011	1.52e-06	0.267395	0.0169349
KHDRBS1|1542|ES	1.44e-05	1.47e-09	0.140996	0.0174191
SCAF4|60337|ES	0.00214717	1.32e-05	0.348109	0.0179608
DDX3X|88854|ES	7.07265e+07	21.6503	231000000000000	0.0181876
MRPL33|53046|ES	0.0882417	0.0116529	0.668214	0.0187606
CCAR2|83036|AP	0.0694775	0.00749921	0.643685	0.0188835
DGCR14|61040|AA	161.537	2.306	11315.7	0.0190093
EXOSC3|86445|AT	6.13328	1.34082	28.0554	0.0193861
EARS2|35597|RI	0.00527117	6.45e-05	0.430772	0.0195525
SRSF3|75984|AT	61.6186	1.93286	1964.37	0.0196454
SRSF3|75983|AT	0.016229	0.000509071	0.517373	0.0196457
R3HCC1L|12756|ES	0.00344592	2.93e-05	0.405521	0.019754
NSUN2|71516|ES	6.17e-07	3.7e-12	0.102937	0.0197773
ATXN2L|35861|AA	339.02	2.50344	45910.7	0.0199975
DDX54|24619|AA	0.0122994	0.000302285	0.500442	0.0200141
MRPL43|12854|RI	0.0214479	0.000840488	0.547316	0.0200913
HNRNPH1|74907|ES	0.000719595	1.59e-06	0.324848	0.0203136
CPSF6|23309|ES	545.417	2.65764	111934	0.0203523
DDX19B|37359|ES	0.0237056	0.00100354	0.559972	0.0203747
EIF2B2|28462|AA	5.3e-09	5.16e-16	0.0544402	0.020706
TARBP2|22073|AA	199.529	2.22959	17856.1	0.0209076
EED|18179|RI	60.3267	1.85683	1959.95	0.0209754
PABPN1|26731|RI	26.0383	1.62175	418.063	0.0213729
RBM27|73910|AT	0.000305739	3.09e-07	0.302549	0.021466
RPS25|19054|ES	0.176527	0.040166	0.775826	0.0216756
EZH2|82155|RI	13.1989	1.45751	119.526	0.021729
PAPOLA|29203|AT	0.00255393	1.56e-05	0.41842	0.0217403
ARL6IP4|25024|RI	215.068	2.18066	21211.2	0.0218611
HNRNPD|69703|ES	0.00368341	3.04e-05	0.445935	0.0220229
UNKL|33081|AT	19.0965	1.52262	239.507	0.0222668
RPS27L|31015|AT	0.00243687	1.39e-05	0.427772	0.0224883
RPS27L|31016|AT	410.257	2.33699	72020.4	0.0224952
CIRBP|46441|RI	30.3621	1.61591	570.489	0.022571
ARL6IP4|25032|AD	19.6153	1.51387	254.156	0.0227721
ADAT2|77978|AP	3.5223	1.19128	10.4145	0.0228214
FASTK|82342|AD	6.24014	1.27856	30.4557	0.0235878
PTBP3|87243|AD	13.9724	1.42453	137.048	0.0235924
NSUN5|270162|ES	6.30799	1.27894	31.1124	0.0236889
SAFB2|46851|ES	2.55e-07	4.93e-13	0.132462	0.0237557
ENDOV|44078|ES	0.0264339	0.00113004	0.618341	0.0238932
EIF4H|80063|ES	0.00961608	0.000170922	0.541001	0.0238994
MECP2|90551|ES	0.0929867	0.0118285	0.730988	0.0239566
TXNL4A|46283|ES	3.90804	1.19693	12.76	0.0239634
DALRD3|64811|RI	4.91e-05	8.9e-09	0.270245	0.0239664
DHX8|41707|ES	0.00473033	4.46e-05	0.501431	0.0244439
UNKL|33080|AT	0.0569527	0.00468608	0.692181	0.0245333
SRSF1|42630|RI	0.0380702	0.00219819	0.659334	0.0246892
TRMT2B|89624|ES	44.6219	1.61744	1231.03	0.0248289
SRRT|81020|ES	135.438	1.85764	9874.59	0.0248995
APOBEC3F|62275|AT	4.75531	1.20568	18.7554	0.0259391
NSUN5|79933|RI	18.3683	1.41704	238.099	0.0259727
ZCCHC9|72663|RI	4.93933	1.20842	20.1891	0.0261815
EXOSC3|86444|AT	0.177433	0.0384941	0.817852	0.0265639
DDX20|4191|RI	20.6778	1.421	300.894	0.0266132
GAPDH|19872|AP	7.76e-06	2.35e-10	0.255842	0.0266378
EEF1D|85436|AP	0.028758	0.00124654	0.663452	0.0266786
NSUN2|71517|ES	0.0493939	0.00344707	0.707778	0.0268006
ERN2|35634|RI	3.29048	1.14455	9.45983	0.0270676
RBM4B|17105|AP	24.2755	1.43315	411.191	0.027158
EEF1A1|76758|RI	2.56679	1.11132	5.92847	0.0273082
PSPC1|25403|AT	20.461	1.40187	298.639	0.027318
RBM6|64936|RI	3.35575	1.14202	9.86066	0.0277053
HELZ2|60136|AP	9.07452	1.27175	64.7511	0.0278261
PSMA1|14471|AP	0.0220316	0.000727713	0.667008	0.0283292
PSMA1|14470|AP	45.3871	1.49912	1374.13	0.0283324
RBMX2|90103|AT	1.83e-06	1.33e-11	0.252148	0.0286578
APOBEC3F|62276|AT	0.216669	0.0549565	0.854229	0.0288839
DDX20|4192|RI	17.3062	1.33742	223.942	0.0290701
CAPRIN1|14944|AT	1.16e-07	6.86e-14	0.196982	0.0291115
TAF9|72345|AP	0.0351088	0.00172324	0.715294	0.0294185
EXOSC10|645|RI	38.3512	1.42871	1029.47	0.0298178
AUH|86823|AT	0.063009	0.00519177	0.764698	0.0299609
AUH|86822|AT	15.8684	1.3075	192.587	0.0299704
CCAR2|83035|AP	12.3487	1.27569	119.535	0.0299923
ARHGEF28|72492|AT	0.172599	0.0351975	0.846375	0.0303443
R3HDM1|55442|AA	7.155	1.20476	42.4929	0.0303949
RPL35|87538|AD	3.96088	1.13581	13.8126	0.0307893
GTPBP2|76312|AP	0.017941	0.000466633	0.689795	0.030818
ATXN2L|35854|RI	9.08504	1.22495	67.3806	0.0308942
MPHOSPH10|53924|AT	0.0689902	0.00607941	0.782914	0.0309718
ARHGEF28|72493|AT	5.76101	1.17368	28.2778	0.0309859
MRPS7|43412|AT	9.43e-08	3.82e-14	0.232583	0.0312256
TRA2B|68039|ES	14.7096	1.26616	170.889	0.0316693
ESRP1|84567|ES	0.0522711	0.00350272	0.780039	0.0323471
RBM39|59235|AT	0.0021382	7.59e-06	0.602421	0.0326752
RBM25|28252|AT	43.3425	1.3594	1381.91	0.0328602
RBM25|28254|AT	0.0230729	0.000723661	0.735649	0.0328621
PIWIL4|18363|ES	0.0733868	0.00665285	0.809522	0.0329673
DIMT1|72181|AT	44.6726	1.34415	1484.68	0.0335517
DIMT1|72182|AT	0.0223865	0.000673561	0.744037	0.0335565
RNPS1|33245|AP	0.132355	0.0204604	0.856189	0.0337573
RNPS1|33248|AP	7.55474	1.16785	48.8709	0.0337659
ASCC1|12073|AP	11.4525	1.2044	108.901	0.0338537
FASTK|82335|RI	13.5792	1.21413	151.874	0.0342204
RPP38|10864|ES	6.26292	1.14356	34.3001	0.034466
DIS3L2|57985|RI	5.49096	1.12758	26.7392	0.0349763
MRPL52|26645|AA	0.0779482	0.0072617	0.836707	0.0351013
PRPF40A|55608|ES	6.92978	1.14401	41.9768	0.0351734
U2AF1L4|49268|ES	34.364	1.27746	924.4	0.035226
GTPBP3|48289|RI	6.08731	1.13303	32.7047	0.0352431
EXOSC8|25656|ES	0.0789374	0.00734932	0.847849	0.036062
MRPS22|67028|AA	0.00802506	8.74e-05	0.737251	0.0364267
EEFSEC|66642|ES	8.99e-07	1.92e-12	0.420704	0.0366233
CLK2|8056|AA	13.4105	1.17259	153.371	0.036796
RPUSD3|63227|ES	3.95e-06	3.34e-11	0.46727	0.0368316
EEF1D|85437|AP	45.3953	1.24971	1648.97	0.037381
RPS24|12296|ES	3.55231	1.07516	11.7367	0.0376345
RPL30|84639|ES	5.96309	1.09198	32.5631	0.0392496
FYTTD1|68311|AP	0.00069067	6.76e-07	0.705759	0.0395391
SSB|55882|AP	0.00284913	1.07e-05	0.75805	0.0396673
ASCC1|12080|ES	17.0355	1.1411	254.322	0.0398149
CARHSP1|33956|AT	0.00049706	3.47e-07	0.712556	0.0402323
MRPS21|7460|AP	0.154848	0.0259805	0.922916	0.0405562
MRPS21|7461|AP	6.45791	1.0835	38.4904	0.0405579
DDX20|4189|RI	14.2663	1.11888	181.902	0.040712
REPIN1|82246|ES	0.28747	0.0870713	0.949099	0.0407866
RBM5|64960|RI	3.32927	1.04988	10.5574	0.0410885
TRIT1|1920|ES	5.83e-05	4.9e-09	0.692077	0.0416651
FAU|16777|RI	25853270762	2.39285	2.79e+20	0.0419535
RPS23|72690|RI	0.000290383	1.12e-07	0.751568	0.0422356
CIRBP|46430|ES	0.393333	0.159815	0.968059	0.0422947
ADAT2|77977|AP	0.318888	0.105581	0.963139	0.0427075
STAU2|84158|ES	3.60553	1.04087	12.4894	0.0430577
MRPL27|42373|RI	138.688	1.16555	16502.2	0.0430946
MECP2|90550|RI	0.0211955	0.000506139	0.887604	0.0431211
DRG2|39548|RI	18.0274	1.09242	297.493	0.0432007
DIS3L2|57980|AT	0.112076	0.013418	0.936128	0.043289
DIS3L2|57992|ES	21.186	1.09468	410.025	0.0434038
BRCA1|41190|ES	0.0219984	0.000538535	0.898601	0.043753
MRPL27|42371|AP	0.00151436	2.75e-06	0.835181	0.0438121
RPS6|214603|AD	17.7761	1.08268	291.86	0.0438416
PUS7|81291|AD	0.0390601	0.00165437	0.922222	0.0444145
CELF1|15763|AA	7.61201	1.05151	55.1041	0.044463
DIS3L2|57983|AT	20.6495	1.0778	395.621	0.0444634
CELF1|15765|AA	0.136562	0.0195704	0.952922	0.0445782
PCBP2|22048|AA	0.00178976	3.73e-06	0.858325	0.0445933
MATR3|73578|AP	11.1135	1.05131	117.481	0.0453325
TARDBP|635|ES	12.6088	1.05379	150.866	0.0453561
MTHFSD|102413|ME	0.0734158	0.00568566	0.947979	0.0454038
GUF1|69148|ES	0.0880222	0.00814141	0.951667	0.0454193
NSUN5|97503|ES	157.297	1.09486	22598.6	0.0459644
TGS1|83879|ES	608732	1.25909	294000000000	0.0461015
ERI2|34396|ES	0.0181252	0.000350228	0.938028	0.0464
FMR1|90267|AA	0.122413	0.0154746	0.96836	0.0465433
FAM98B|29919|AT	0.00691799	5.16e-05	0.92819	0.0466156
PTCD2|72460|ES	0.028343	0.000840527	0.955739	0.047124
AGO3|1739|AT	13.1632	1.03148	167.982	0.047276
KHNYN|27003|AD	2.80861	1.00992	7.81083	0.04783
R3HDM1|55443|ES	5.16256	1.01148	26.3494	0.0484166
RPS21|60075|AA	3.31429	1.00709	10.9072	0.0486569
ZCCHC7|86397|ES	0.016267	0.000269512	0.981825	0.0489839
REPIN1|82233|AA	0.100558	0.0101706	0.994233	0.0494245
RPLP2|13770|AD	5.05398	1.00346	25.4547	0.0495127
METTL3|26596|RI	3.14015	1.00203	9.84055	0.0495944
UBAP2L|7813|AT	0.0944525	0.00891307	1.00092	0.0500895
UBAP2|86129|AP	0.1719	0.0294349	1.0039	0.0505079
ZNF326|3730|AA	0.000601545	3.53e-07	1.02508	0.0507675
TRMU|62704|AP	4.60172	0.994395	21.2952	0.0508465
REPIN1|82241|ES	0.216661	0.0465655	1.00808	0.0512119
MRPL55|10128|ES	2.39425	0.994345	5.76504	0.0514968
ACIN1|26702|AP	0.170662	0.0286579	1.01632	0.0521149
ACIN1|26701|AP	5.85439	0.982994	34.8668	0.0522433
HNRNPA2B1|79033|RI	7.11479	0.98032	51.6365	0.0523421
PPIH|2100|AT	3.87e-06	1.3e-11	1.15327	0.0526486
DDX49|48529|ES	750.874	0.921907	611570	0.0528448
REPIN1|82242|AD	0.0309591	0.000918354	1.04368	0.0528501
RBM47|69087|AP	0.0969012	0.00910534	1.03124	0.053056
UNK|43507|AT	5.0135	0.977726	25.7078	0.0532417
ACO1|86056|ES	28.9685	0.952757	880.784	0.0533367
ELAC1|45556|AA	0.189227	0.0348102	1.02863	0.0539445
EIF1AD|16978|AD	5.65332	0.969716	32.9582	0.0541323
UBAP2L|7814|AT	9.94122	0.958599	103.096	0.0542879
ERN2|35637|ES	8.24213	0.957479	70.9495	0.054807
SYNCRIP|76935|ES	782.537	0.867916	705557	0.0549643
PTGES3L|41169|ES	1311.53	0.853358	2.0157e+06	0.055161
SNUPN|31882|ES	6.53958	0.949723	45.0301	0.0564476
RBM4B|17104|AP	0.0611137	0.00343287	1.08798	0.0570969
CPEB4|74589|AT	0.00877056	6.64e-05	1.15822	0.0573008
ARL6IP4|25027|AA	0.000104242	8.12e-09	1.33869	0.0574945
UNK|43509|AT	0.203545	0.0393708	1.05231	0.0575475
PPIL4|78082|AP	0.00428097	1.52e-05	1.20256	0.057981
HNRNPK|86713|AA	0.0181481	0.000283389	1.16219	0.0588734
ZC3H7A|34033|AP	2.27351	0.968997	5.33425	0.0590817
MAZ|35942|ES	20.3331	0.890541	464.252	0.0591159
REPIN1|82234|AA	4.195	0.944168	18.6387	0.0595028
MRPL55|10087|RI	7.34994	0.922264	58.575	0.059626
RBM38|59898|ES	0.00368912	1.08e-05	1.257	0.0596892
DDX55|25093|ES	0.00676708	3.71e-05	1.23584	0.0600718
TBRG4|79586|ES	0.00423663	1.42e-05	1.26427	0.0602021
LRRFIP1|58131|AT	0.0763456	0.0052167	1.11731	0.0602518
LRRFIP1|58130|AT	13.0981	0.894994	191.69	0.0602534
PAPOLA|29202|AT	360.786	0.775554	167837	0.0602636
DAP3|8117|AP	3.88936	0.942664	16.0472	0.0603387
ESRP1|97999|ES	0.170925	0.0270515	1.07999	0.0603612
MRPL42|23704|AA	0.114662	0.0119596	1.09932	0.0604006
RBM4B|17110|ES	0.00574043	2.61e-05	1.26475	0.0608426
ILF3|47569|AT	0.213368	0.0423797	1.07424	0.0610507
ILF3|47570|AT	4.68674	0.930892	23.5962	0.0610507
PCBP2|22047|AT	0.00346652	9.18e-06	1.30872	0.061332
PCBP2|22046|AT	288.273	0.764084	108760	0.0613348
BCLAF1|77909|AA	0.0035364	9.53e-06	1.31165	0.061472
RRP8|14160|ES	3.77055	0.938045	15.1561	0.0615036
RBM42|49234|ES	2.38e-06	2.96e-12	1.92051	0.062054
RANBP17|74505|AT	4.83722	0.92178	25.3843	0.0623682
FASTK|82336|RI	17.1674	0.858639	343.239	0.0628514
MTO1|76751|ES	14.6062	0.859409	248.241	0.0635758
CLK1|56755|ES	24.5406	0.831091	724.64	0.0639041
RBMS2|22465|ME	0.14184	0.0179395	1.12147	0.0641272
TRMT10B|86423|AT	17.8334	0.842808	377.348	0.0642931
TRMT10B|86424|AT	0.0560745	0.00265008	1.18651	0.0642931
MTHFSD|37932|ES	0.0265733	0.00056892	1.24119	0.0643435
RBM6|64954|AA	5.74291	0.898147	36.7212	0.0648214
XPO6|35701|ES	0.00708046	3.69e-05	1.35763	0.0648987
ENDOV|44051|AP	6.39053	0.88925	45.925	0.065283
SYMPK|50530|AP	2.92129	0.934387	9.13317	0.0652888
EIF4A2|68054|ES	0.121886	0.0129563	1.14663	0.0657207
MAZ|35940|AT	0.00132671	1.13e-06	1.55958	0.0662464
AFF4|73324|AT	2.37e-06	2.24e-12	2.51288	0.0672817
ARL6IP4|25033|AD	5.20919	0.889012	30.5234	0.0673171
PUS1|25231|AD	6.84134	0.866788	53.9971	0.0681012
EZH2|82156|RI	11.2272	0.834987	150.96	0.0681597
PTRH2|42793|ES	22.7592	0.790326	655.401	0.0683468
POLR2F|62184|ES	0.054959	0.00242469	1.24572	0.0684583
CNBP|66708|AD	125.987	0.689716	23013.2	0.0687354
RBM6|64944|ES	0.268018	0.0649176	1.10653	0.0687539
EEF1A1|319302|ES	2.15522	0.941567	4.93323	0.0691467
TRMT2B|89622|AT	25.422	0.772413	836.702	0.0695086
TRMT2B|89623|AT	0.0393455	0.00119543	1.29498	0.069531
ENDOV|44050|AP	0.15597	0.0209085	1.16348	0.0699428
RPL18A|48384|ES	2.61119	0.92416	7.37785	0.0701196
ACIN1|26708|ES	4.26135	0.886426	20.4858	0.0703772
WARS|29272|AP	8.37771	0.834477	84.1077	0.0708867
SFSWAP|25216|AD	0.107597	0.00956464	1.21041	0.0710239
RNPS1|33256|AD	2.88759	0.912682	9.13589	0.0711552
RPL30|84636|ES	20.558	0.767758	550.473	0.0714818
ZC3H11A|9458|RI	8.67791	0.827243	91.0327	0.0715747
RPL39L|68070|AP	2.43954	0.921379	6.4592	0.0726317
MTIF3|25538|ES	16.8596	0.770761	368.786	0.0727243
GEMIN4|38259|AP	2.9395	0.903354	9.56507	0.0732735
ZCCHC17|1466|AD	37.7906	0.70839	2016.02	0.0734459
ZC3H13|25815|AA	9.25223	0.808874	105.831	0.0735551
SNRNP40|1459|ES	28.3188	0.726489	1103.87	0.0736157
RBM47|69088|AP	5.17348	0.85086	31.4563	0.074327
FAM120B|78492|AP	0.252776	0.0556468	1.14823	0.0749185
RPL39L|68071|AP	0.413634	0.156442	1.09365	0.0751577
ZC3H7A|34035|AP	0.444721	0.182164	1.08571	0.0751768
NCBP2|68263|AP	0.00321266	5.67e-06	1.81937	0.075911
RBM3|88994|AP	4.4e-05	6.7e-10	2.89208	0.0763394
HARS2|73741|AT	0.00117823	6.79e-07	2.04432	0.0763837
SYMPK|50529|AP	0.354421	0.112488	1.11669	0.0764822
NOP2|19892|AA	0.132219	0.0140804	1.24158	0.0766265
RPL21|25525|AD	3.96139	0.85917	18.2649	0.0775111
MRPL19|54156|AT	72.394	0.622468	8419.53	0.0776295
EIF4G3|957|AA	0.156343	0.0197776	1.2359	0.0785464
PUS10|53676|AT	5.2472	0.826509	33.3125	0.0787644
SRSF3|75985|ES	10.2061	0.764037	136.335	0.0790096
SART3|24217|ES	5010000000000	0.0335841	7.47e+26	0.079062
SIDT2|18886|RI	3.97001	0.851197	18.5163	0.0792762
NCBP2|68269|AD	0.276798	0.0657374	1.1655	0.0799178
SRP19|72988|AA	30.4422	0.66524	1393.08	0.0799429
GEMIN2|27356|ES	4.75658	0.829872	27.2633	0.0800097
HBS1L|77809|ES	1.15765e+06	0.187309	7150000000000	0.0801155
FUS|36247|ES	0.0001612	9.03e-09	2.87801	0.0804066
FAM120B|78491|AP	3.87933	0.848096	17.7447	0.0805382
ALKBH8|18571|ES	0.0353176	0.000830016	1.50278	0.0806173
THUMPD1|34382|RI	0.254251	0.0546333	1.18323	0.080896
TRMT2A|61135|RI	0.203797	0.0341234	1.21714	0.0810796
WARS|29273|AP	0.127183	0.0125294	1.29101	0.0811677
TRMU|62705|AP	0.252569	0.0537449	1.18693	0.0813493
CCAR2|83039|RI	26.7256	0.661397	1079.93	0.0816978
PINX1|82611|ES	0.132642	0.0136296	1.29085	0.0818496
ZCCHC6|86762|AT	0.000354681	4.55e-08	2.76426	0.0822857
MRPL21|17344|AD	84.0168	0.557772	12655.4	0.0833105
CPSF3L|98|AA	34.831	0.621968	1950.58	0.0838538
RBM7|18823|RI	7.35511	0.763139	70.8884	0.0843247
HNRNPF|11325|AP	0.229497	0.0431263	1.22127	0.0844179
GEMIN4|38260|AP	0.351616	0.106987	1.1556	0.085116
APTX|86077|AA	27.4191	0.630386	1192.62	0.0853877
PCBP2|22050|AA	0.000640507	1.47e-07	2.78966	0.0854339
DHX30|64541|AT	0.000806522	2.38e-07	2.73445	0.0859029
REPIN1|82247|ES	0.153166	0.0179979	1.30348	0.0859121
HNRNPH1|74913|AD	0.0923857	0.00609303	1.4008	0.0859802
DDX31|87981|AP	0.00298153	3.9e-06	2.27776	0.0859931
MRPL48|17713|AP	5.62035	0.78227	40.3804	0.0861801
MRPL48|17714|AP	0.177943	0.0247672	1.27846	0.0861987
RBM6|64951|ES	2.44689	0.880145	6.80262	0.0863011
CPSF6|23304|ES	13.3556	0.688421	259.105	0.0866778
ISG20|32391|AT	19.0176	0.653103	553.772	0.0868421
ISG20|32392|AT	0.0525828	0.0018058	1.53115	0.0868421
SRSF7|53281|AA	57.0491	0.55575	5856.24	0.087014
DDX20|4190|RI	22.4328	0.632706	795.361	0.0875373
QTRT1|47582|RI	2.59261	0.867262	7.75041	0.0881809
RC3H2|87487|AT	0.0668399	0.00298136	1.4985	0.0881834
ZC3H14|28722|ES	34.2757	0.58732	2000.32	0.0884801
ADAR|7837|AP	2.47432	0.871995	7.02099	0.0886511
EIF4E|70009|AP	4.85289	0.785736	29.9726	0.0890583
PUS10|53675|AT	0.198778	0.0308368	1.28135	0.0892792
ADAT1|37633|ES	0.043498	0.00116742	1.62074	0.0894382
NOL10|52664|ES	0.035025	0.00072675	1.68799	0.0900423
SARS2|49721|AP	350000000000	0.0154021	7.97e+24	0.0902629
XRN1|67111|AT	161.696	0.448204	58334.3	0.0904859
RBM6|64945|ES	0.0718629	0.00340815	1.51527	0.0904983
XRN1|67110|AT	0.00618626	1.71e-05	2.23176	0.0905038
LAS1L|89321|ES	17.0642	0.637305	456.903	0.0907648
MATR3|73579|AP	0.133119	0.0128557	1.37842	0.0908646
SRSF6|59434|ES	2.89464	0.843936	9.92841	0.0910005
METTL5|55893|RI	8.28695	0.712549	96.3773	0.0911735
CRYZ|3468|ES	0.00489737	1.01e-05	2.3798	0.0919378
UBA52|48483|AD	9.64834	0.69084	134.75	0.0919818
METTL3|26595|RI	2.77758	0.844098	9.13988	0.0927502
FASTK|82341|ES	0.000490992	6.8e-08	3.54421	0.0927967
YTHDF3|83978|ES	0.0334413	0.000633921	1.76413	0.0930729
RPS9|51816|RI	3.89339	0.796821	19.0237	0.0930826
CDK5RAP1|58979|AT	0.00046096	5.88e-08	3.61262	0.0931117
LUC7L|32843|AD	10.0707	0.679482	149.259	0.0931436
TXNL4A|46285|ES	3.5956	0.807249	16.0153	0.0931468
RANBP17|74504|AT	0.244048	0.0467687	1.27349	0.0942959
ATXN2L|35834|RI	107.324	0.447785	25723.2	0.094412
R3HDM2|22570|AT	1.02e-05	1.45e-11	7.20441	0.0944176
TRUB2|87733|AP	0.0185839	0.00017394	1.98552	0.0944874
SRSF11|3393|ES	0.0440579	0.00113051	1.71701	0.0947809
MRPL55|10094|AD	3.76521	0.794548	17.8426	0.0948728
NFX1|86102|AT	441.125	0.347653	559728	0.0948848
RNPC3|3907|AA	2.82784	0.834478	9.58287	0.095043
MRRF|87470|ES	4.19158	0.776252	22.6336	0.0957948
EZH2|82161|ES	6.9722	0.708752	68.5875	0.0959456
MRPS18C|69793|ES	0.00340905	4.17e-06	2.78864	0.0968614
EEF1D|85447|ES	2.34806	0.857172	6.43208	0.096872
LUC7L|32847|AD	2.1061	0.873518	5.07792	0.0971553
ATXN2|24518|ES	0.272682	0.0587045	1.26661	0.0972473
RPL21|25526|AD	0.102387	0.00685748	1.5287	0.0984813
NOL10|52662|ES	1.10726e+06	0.0741805	16500000000000	0.098673
SARNP|22251|AT	7.27577	0.688312	76.9082	0.0990434
CIRBP|46427|AA	0.188078	0.0256781	1.37757	0.100038
IPO11|72190|AT	53.6302	0.46003	6252.19	0.100973
IPO11|72191|AT	0.0186612	0.000160041	2.17594	0.101056
AGO2|85284|ES	0.000213948	8.62e-09	5.31113	0.101723
YBX3|20481|ES	6.32546	0.693759	57.6735	0.101896
ZC3HC1|81761|AA	343.937	0.313736	377046	0.10197
MKRN1|152273|ES	9137.74	0.160904	5.18933e+08	0.102497
CLK2|8055|AA	0.179605	0.0228275	1.41312	0.102805
HNRNPA1|22145|AA	0.00138926	5.12e-07	3.77265	0.102926
FASTK|97798|AA	2.99891	0.800713	11.2319	0.103084
NSUN4|2794|ES	4.23826	0.746003	24.0788	0.103237
TRMT12|85074|RI	9.27435e+08	0.0142213	6.05e+19	0.104118
HNRNPD|69699|AT	0.102584	0.00658319	1.59854	0.104127
HNRNPD|69698|AT	9.74782	0.62555	151.898	0.104131
CARS|13943|AD	15.9609	0.565038	450.857	0.104147
TIAL1|13269|AA	0.148547	0.0148279	1.48815	0.104836
SNRPN|29703|AA	0.00825542	2.51e-05	2.72002	0.104872
RNH1|13664|AP	0.184001	0.0237639	1.42469	0.105013
RAN|25206|ES	1.21e-07	5.25e-16	28.0609	0.105099
EIF4ENIF1|61857|AA	0.242984	0.0437489	1.34955	0.105818
PTRH2|42790|AP	0.0580754	0.00184523	1.82782	0.105826
PTRH2|42789|AP	17.2146	0.546955	541.804	0.105859
ARL6IP4|25029|AD	7.58056	0.643899	89.2452	0.107386
NOC4L|25255|AP	0.0243886	0.000265133	2.24341	0.107458
TOP3B|61267|RI	3.72157	0.750598	18.452	0.107668
CPSF3L|80|AA	13.94	0.562139	345.688	0.107759
HNRNPDL|69705|ES	5.25903	0.695165	39.7853	0.107883
TCOF1|74069|AA	0.121002	0.00921866	1.58825	0.107885
MRPL48|17730|ES	0.0829134	0.00397485	1.72953	0.108165
LARP7|70384|AP	4.90056	0.699962	34.3097	0.109446
DAP3|8121|ES	9.7e-06	7.02e-12	13.4157	0.109586
AUH|86824|ES	0.0149304	8.63e-05	2.584	0.109837
ERN2|35635|AA	2.22997	0.834344	5.96008	0.109844
CARS|13948|ES	8.55556	0.615485	118.927	0.109924
RBM6|64940|ES	0.122967	0.00939448	1.60954	0.110211
DRG2|39572|AD	0.0140455	7.4e-05	2.66464	0.110988
DALRD3|64810|AA	0.101278	0.0060549	1.69404	0.111112
RNASE1|26471|ES	36.6713	0.435534	3087.67	0.111275
UBAP2|86127|AP	2.03325	0.84822	4.87384	0.111628
TSEN34|51808|AP	17.1506	0.516139	569.893	0.111844
RRP8|14162|AA	5.85846	0.662087	51.8384	0.112
RBM25|28256|RI	0.367022	0.106618	1.26344	0.112012
METTL1|22748|ES	12.1623	0.556601	265.757	0.112369
EXOSC9|70504|AD	6.07755	0.654925	56.3982	0.112373
PABPC1L|59499|RI	0.00487234	6.8e-06	3.4899	0.112438
CACTIN|46713|RI	0.108451	0.00694409	1.69376	0.113152
NUDT16L1|33789|AA	1.82e-06	1.38e-13	23.9216	0.114024
CIRBP|46443|ES	40.9351	0.407107	4116.06	0.114579
CELF2|10740|ES	5.35082e+07	0.0133136	2.15e+17	0.114754
MRPL10|42098|AP	0.0550999	0.00150007	2.02391	0.114909
RPL7|84143|AP	0.203267	0.0280331	1.47388	0.114977
PAPOLA|29208|RI	4.27796	0.698781	26.1898	0.115891
CSTF3|14883|AT	0.118192	0.00824893	1.69347	0.115918
SF1|16683|AD	42.9075	0.395135	4659.31	0.116014
TSFM|22754|AT	0.00202122	8.79e-07	4.64965	0.116217
UBA52|48467|AP	3.34069	0.741434	15.0522	0.116311
MRPL10|42097|AP	17.9733	0.487913	662.086	0.116421
HNRNPA3|56126|AD	4.7612	0.677687	33.4506	0.11669
CSTF3|14884|AT	8.39163	0.587816	119.798	0.116824
GEMIN8|88533|ES	3.10185	0.753633	12.7668	0.116849
RPP14|65434|AD	0.361199	0.101084	1.29066	0.117052
LARP7|70390|AD	0.0329713	0.000459449	2.36611	0.117593
EIF4E|70010|AP	0.240402	0.0401428	1.43969	0.118547
LUC7L|32844|ES	2.59633	0.782626	8.61323	0.118908
RNPS1|33253|ES	4.67e-06	9.29e-13	23.5053	0.119008
MRPL55|10081|RI	2.22879	0.813532	6.10609	0.119084
RBM10|88905|AD	7.02264	0.605301	81.4759	0.119105
HNRNPH1|74914|AD	0.197314	0.0255896	1.52143	0.119402
MRPL48|17717|ES	9.5e-07	2.41e-14	37.4698	0.120205
SARNP|22253|AT	0.157824	0.0153737	1.6202	0.120222
MRPS14|9044|AD	86.5804	0.309581	24213.9	0.120654
EED|18180|ES	0.0896289	0.00423279	1.89788	0.121478
RQCD1|57497|ES	4.85656	0.656593	35.9221	0.121645
SETX|87976|ES	0.227563	0.0348659	1.48526	0.121947
ILF3|47574|RI	2.81236	0.758066	10.4336	0.122136
ATXN2L|35855|ES	2.42299	0.787089	7.45896	0.122918
HNRNPDL|69706|ES	1.38e-05	9.21e-12	20.7828	0.123113
CIRBP|46445|ES	16.9826	0.463798	621.841	0.123139
TRMU|62709|AA	0.25911	0.0464889	1.44417	0.123397
DNMT1|47475|ES	5.81445	0.619054	54.612	0.123478
PINX1|82609|ME	0.000188394	3.42e-09	10.3802	0.123592
ENDOV|44053|AT	0.362527	0.0996421	1.31898	0.123606
U2AF2|52135|AD	0.00137829	3.14e-07	6.05832	0.123791
EEF1D|85446|ES	1.84676	0.845293	4.03471	0.123938
RPL28|52100|RI	2.18083	0.804561	5.91134	0.125389
LARP7|70383|AP	0.222791	0.0326197	1.52165	0.125591
ZFC3H1|23406|RI	3.73487	0.691544	20.1711	0.125685
WARS|29289|ES	0.0361162	0.000506369	2.57595	0.127169
ESRP1|84566|ES	0.0546318	0.0012993	2.29711	0.127511
ZRSR2|88568|AT	8.47881	0.541419	132.781	0.127796
ZRSR2|88567|AT	0.117951	0.00753172	1.84718	0.127813
HNRNPUL1|50034|AA	0.229406	0.0343474	1.53221	0.128624
RPUSD1|33015|ES	81.8122	0.278576	24026.6	0.128726
NSUN5|79934|AA	640.935	0.151607	2.70962e+06	0.129234
DDX3X|88849|AP	0.0256274	0.000224094	2.93075	0.129699
RPS9|51822|AA	3.99709	0.665037	24.0238	0.129979
DDX42|42991|ES	114.98	0.246455	53642.4	0.130211
RPL28|52093|AT	8.78534	0.525813	146.786	0.130395
RPS21|60076|AD	2.38848	0.77158	7.39372	0.130998
PRPF39|27398|ES	2.50733	0.759486	8.27758	0.13143
WDR5|88093|AP	0.147073	0.0121229	1.78427	0.132254
PAPOLG|53670|AD	9.53795	0.505487	179.97	0.132384
GEMIN7|50399|AD	2.94353	0.715288	12.1131	0.134721
RBM39|59241|ES	0.00288402	1.35e-06	6.15392	0.134818
MIF4GD|43425|ES	5.49018	0.588695	51.2016	0.13495
RBM48|80441|RI	4.17767	0.635696	27.4548	0.136656
IREB2|32090|RI	2.19952	0.778956	6.21074	0.13667
AKAP8|48073|ES	3.03e-06	1.52e-13	60.3361	0.138382
HARS|73736|ES	34030.5	0.03298	35114524832	0.139667
RNH1|13680|ES	3.36203	0.67258	16.8058	0.139711
G3BP1|74194|AA	0.0977434	0.00446362	2.14037	0.139752
PIH1D1|50935|AP	9.52e-05	4.37e-10	20.7195	0.139777
RPP40|75232|AP	0.0684348	0.00194516	2.40769	0.139867
EEF1D|85458|AA	0.0016667	3.4e-07	8.17768	0.140127
CSDE1|4333|ES	15.1779	0.406388	566.865	0.140892
SMAD2|45447|AP	10.433	0.458265	237.519	0.141397
ATXN2L|35852|AA	0.274886	0.0489252	1.54445	0.142541
GRSF1|69455|AD	0.019789	0.000103842	3.77113	0.143079
MAGOHB|20472|ES	10.7529	0.445194	259.72	0.143772
RPL28|52095|AT	0.310902	0.0649021	1.48932	0.143843
RBM38|59895|AP	0.0419406	0.000594237	2.96012	0.144213
OAS1|24603|AA	8.23184	0.484765	139.786	0.144605
APTX|86081|ES	0.291526	0.0556404	1.52744	0.144651
MRPL55|10127|ES	0.416153	0.128054	1.35243	0.144864
TDRD3|26021|AA	0.218634	0.0283049	1.68878	0.144954
GEMIN7|50400|AD	3.20824	0.667659	15.4163	0.145518
SMAD7|45460|AP	0.247795	0.0377093	1.62831	0.146387
SMAD7|45459|AP	4.03536	0.614111	26.5165	0.146399
RNH1|13662|AP	4.72631	0.581	38.4476	0.146436
NOP16|74649|AA	21.6654	0.339924	1380.86	0.146796
RBM19|24647|RI	4.0648	0.611054	27.0395	0.146922
SNRPN|29700|AP	0.0086571	1.41e-05	5.32255	0.147159
SNRPA1|32758|ES	0.00671537	7.75e-06	5.82217	0.147178
SRSF7|53284|ES	8.89283	0.462462	171.003	0.14742
LARP1B|70570|RI	4.27187	0.597261	30.5543	0.14803
TRMT44|68768|AP	0.0933776	0.00374385	2.32898	0.148512
RPL34|70300|AT	0.530047	0.223976	1.25438	0.148654
RPL34|70298|AT	1.88662	0.797207	4.46476	0.148655
DUS2|37177|ES	5.45788	0.544048	54.7535	0.14915
RPL17|94829|AA	0.126479	0.00760385	2.1038	0.149453
PUF60|85503|ES	0.0976978	0.00412736	2.31259	0.149678
THUMPD1|34383|ES	11.7764	0.411077	337.366	0.149686
MRPL55|10078|RI	1005.5	0.0808791	1.25004e+07	0.15067
GTPBP10|80392|ES	0.0276887	0.000207419	3.6962	0.150885
CHTOP|7746|AT	0.0381442	0.000439882	3.30766	0.151407
CHTOP|7747|AT	26.2163	0.302329	2273.34	0.151407
MTO1|76754|AD	9.62734	0.432044	214.528	0.152711
MTHFSD|37925|ES	0.122511	0.00687619	2.18273	0.153069
RPS9|51823|ES	2.38734	0.722337	7.89021	0.15367
RNASEL|9155|AT	13.2769	0.37908	465.007	0.154062
RNASEL|9156|AT	0.0754369	0.00215317	2.64296	0.154349
TRNT1|62979|ES	2.19427	0.744109	6.4706	0.154367
MRPL52|26639|ES	8.93e-05	2.36e-10	33.7929	0.154801
PPIL3|56762|ES	0.159765	0.0127654	1.99954	0.154874
MRPS33|82027|AP	0.0906044	0.00331138	2.47907	0.154958
INTS4|17993|ES	0.0289541	0.000218163	3.84273	0.155548
CNOT10|63820|AT	0.000478232	1.23e-08	18.6634	0.156366
ERN1|43052|AT	4.60403	0.556882	38.0639	0.156545
ERN1|43053|AT	0.217245	0.0262765	1.7961	0.156602
MTRF1L|78212|ES	5.88166	0.506252	68.3334	0.156785
PUM1|1456|AD	186.137	0.133229	260056	0.157228
NOP2|19893|RI	4.27745	0.570513	32.0704	0.157374
MTIF2|53609|ES	11797.5	0.0258165	5391182935	0.158534
SNRNP70|50884|AD	4.91522	0.537254	44.9682	0.158577
CNOT2|23366|AT	9.36062	0.414157	211.565	0.159768
EZH2|82158|AD	0.0261403	0.000162243	4.21169	0.15989
TSEN15|9206|ES	0.284522	0.0492575	1.64346	0.160098
SREK1|72272|AP	0.0712876	0.0017805	2.85421	0.160657
DDX31|87987|AA	15.864	0.332665	756.515	0.160979
NSUN5|79935|RI	4.26792	0.557444	32.6762	0.162334
BZW2|78863|AA	4.55e-05	3.66e-11	56.5089	0.162572
C11orf68|16949|AA	0.239339	0.031899	1.79577	0.164344
PTGES3L|41170|ES	0.0819122	0.00240361	2.79147	0.164599
LUC7L|32841|RI	0.3192	0.0637424	1.59845	0.164735
RBM26|26101|AA	4.83836	0.52321	44.7425	0.164776
ENDOV|44054|AT	2.60952	0.673519	10.1105	0.165134
C2ORF15|54669|AP	7.32177	0.439417	121.999	0.165426
HDLBP|58347|AP	0.307791	0.0579997	1.63337	0.166427
FUBP1|3545|AA	5.90378	0.47643	73.158	0.166781
CLK3|31726|AP	2.58586	0.67144	9.95868	0.167289
IPO11|72193|ES	4.61428	0.526478	40.4415	0.167371
DAP3|8116|AP	0.349741	0.078651	1.55521	0.167615
MRPS34|33127|AA	0.000895151	4.13e-08	19.3819	0.168214
CNOT10|63822|ME	4.2538	0.541271	33.4303	0.168696
LARS2|64400|ES	7.21216	0.432644	120.226	0.168722
LRRFIP2|63960|ES	2.72148	0.65402	11.3245	0.16874
EEF1D|85444|ES	124.14	0.128217	120193	0.169309
CLASRP|50393|ES	438556	0.00393883	48800000000000	0.169362
ZC3H13|25813|AT	0.00050167	9.86e-09	25.5355	0.16944
CPSF4|80635|AA	3.42857	0.588438	19.9768	0.17061
PET112|70844|AT	0.0364657	0.00031959	4.1608	0.170662
FUS|36248|AA	0.0315361	0.000222278	4.47424	0.171535
CPSF4|80637|ES	6.4026	0.446772	91.7545	0.171677
DUS4L|81342|AA	0.0885276	0.00273405	2.8665	0.171803
IFIT5|12492|RI	5640.03	0.023329	1363533667	0.172016
TIA1|53868|AT	0.1121	0.00484072	2.59599	0.17227
CIRBP|46424|RI	155.292	0.11054	218161	0.172447
MRPL2|76238|ES	81.3354	0.146298	45219.1	0.172586
RNASE1|26470|AA	3.34e-05	1.23e-11	90.419	0.172599
UBTF|41827|AP	0.346183	0.0752488	1.59262	0.173102
XRN2|58835|ES	0.000148041	4.33e-10	50.6085	0.174983
PABPC1L|59491|AP	0.222203	0.0252442	1.95586	0.175272
RBMX|90220|RI	0.436287	0.131458	1.44796	0.175356
PUM1|1447|AA	0.293862	0.0498415	1.73259	0.176114
CLK3|31725|AP	0.394069	0.101951	1.52318	0.177031
ADAR|7838|AP	0.483679	0.168386	1.38934	0.177283
SRSF5|28157|AT	14.5406	0.297557	710.551	0.17731
SRSF5|28155|AT	0.0687807	0.00140747	3.36121	0.177332
RPS14|74091|AD	6.23613	0.435622	89.2731	0.177664
NUTF2|37146|AP	0.137508	0.00766683	2.46628	0.177957
NUTF2|37145|AP	7.27166	0.405443	130.418	0.177972
MRPL2|76237|ES	126.734	0.110333	145574	0.178031
ZC3H18|38002|ES	3.67268	0.55147	24.4593	0.178707
RPS3A|70824|ES	1.92687	0.740343	5.01504	0.178966
RPS23|72688|AT	0.158328	0.0107475	2.33243	0.179306
MRRF|87469|ES	0.320026	0.0606665	1.68819	0.179336
PABPC1L|59490|AP	4.43762	0.503152	39.1382	0.179735
RPL23|40605|RI	6.91599	0.409902	116.689	0.179803
SRSF2|43663|RI	4.50821	0.498504	40.7699	0.180131
HNRNPC|26542|AD	0.105767	0.00393838	2.84044	0.180854
POLR2E|46383|AT	0.00302947	6.2e-07	14.8106	0.180872
ZNF638|53930|ES	0.000204598	7.9e-10	53.0137	0.181665
DDX59|9336|AT	0.242226	0.0302274	1.94107	0.181767
CNOT2|23370|AT	0.120854	0.00543244	2.68862	0.181844
STAU1|59741|ES	0.240882	0.0297372	1.95123	0.182314
HENMT1|3943|AP	0.355985	0.0779675	1.62536	0.182512
NIP7|37282|AT	0.000105437	1.49e-10	74.4448	0.182628
FIP1L1|69313|ES	0.243069	0.0303563	1.94631	0.182675
SRSF7|53283|AD	72.3638	0.13301	39369.5	0.182773
GPATCH4|8298|ES	0.000272861	1.56e-09	47.8062	0.182796
HENMT1|3942|AP	2.80819	0.614382	12.8356	0.182962
ZCCHC9|72669|RI	2.38545	0.663279	8.57915	0.183097
BCLAF1|77907|ES	5.73545	0.438107	75.0852	0.183173
EZH2|82154|ES	7.51e-05	6.32e-11	89.2603	0.183316
AKAP1|42603|AP	6.43245	0.414585	99.8019	0.183332
MRPL55|10106|AA	2.3758	0.663772	8.50355	0.1835
BAZ2A|22473|RI	34.3973	0.186557	6342.18	0.18379
ADARB1|60862|RI	0.330413	0.0644425	1.69411	0.184223
CPSF4|80633|AA	0.299585	0.050549	1.77552	0.1843
C2ORF15|54670|AP	0.148151	0.00882474	2.48718	0.18456
SUGP2|48550|RI	3.10396	0.581783	16.5604	0.184871
HNRNPA1|212645|ES	2.3049	0.669181	7.93892	0.185717
SMAD2|45448|AP	0.127356	0.00600332	2.70174	0.186085
FMR1|90271|ES	0.00240167	3.13e-07	18.4295	0.186328
SFSWAP|25215|ES	0.142391	0.00788621	2.57096	0.186725
DUS2|37175|ES	0.00115006	4.85e-08	27.2597	0.187895
RPL26L1|74569|AP	0.134976	0.00684314	2.66231	0.18806
CCAR1|11956|ES	0.0170288	3.96e-05	7.32707	0.188071
RBM4B|17107|AT	0.0689286	0.00127101	3.73808	0.189255
TAF15|40341|AD	41.9533	0.158348	11115.3	0.189327
MRPL55|10109|ES	5.15746	0.445075	59.7638	0.189401
METTL5|55894|RI	2.58166	0.626076	10.6456	0.189482
EIF4A1|38984|RI	11.196	0.301037	416.398	0.190444
HNRNPF|11326|AP	3.14627	0.564858	17.5248	0.190836
SMN1|72422|AA	1.93869	0.718526	5.23087	0.191131
GTPBP3|48291|ES	5.05e-05	1.82e-11	140.598	0.191317
RPS5|52443|ES	0.229477	0.0252234	2.08772	0.191354
HNRNPU|10476|AD	4.87265	0.451857	52.5448	0.191814
HNRNPH3|11928|AD	6.46349	0.391135	106.809	0.192225
ATXN2L|35845|RI	8.09521	0.346564	189.092	0.193322
ZC3H14|28726|ES	4.08548	0.490063	34.0593	0.193331
ZCCHC14|37945|RI	0.110349	0.00398347	3.05685	0.193391
DCP2|73002|ES	0.133632	0.00642308	2.78021	0.193714
POLR2J3|81113|ES	2.18346	0.671951	7.09501	0.194028
RBM4B|17108|AT	14.0485	0.260072	758.872	0.194192
RPS15A|34266|AD	77.4196	0.107373	55822.1	0.195196
MIF4GD|43418|ES	0.020154	5.48e-05	7.41492	0.195219
SBDS|79907|ES	2.88652	0.580064	14.3639	0.195403
SCAF11|21315|AP	11.816	0.279853	498.895	0.195973
MRPL30|54686|AT	4.77153	0.446398	51.0026	0.196101
NOP16|117546|AA	7.48286	0.353869	158.231	0.196109
MRPS33|82030|AP	9.1244	0.318648	261.274	0.196438
RPL19|40631|AD	0.0860479	0.00207414	3.56979	0.196884
RPLP0|24730|ES	2976.28	0.0156943	5.64423e+08	0.197067
MRPL24|8316|AD	5.27727	0.421099	66.1354	0.197226
SNRNP70|50886|ES	3.05605	0.557859	16.7416	0.197966
DUSP11|53982|AT	0.0233543	7.65e-05	7.13017	0.198082
DUSP11|53983|AT	42.8082	0.140219	13069.2	0.198109
EEF1D|118824|ME	2.58274	0.608664	10.9593	0.198201
TOE1|2677|ES	2.43061e+06	0.000434309	1.36e+16	0.199162
MRPS11|32375|AA	3.23e-05	4.48e-12	232.932	0.19934
INTS3|7759|RI	3126.24	0.0141045	6.92925e+08	0.200041
EIF4G1|67885|AA	15.1518	0.23648	970.809	0.200325
PAPD4|72637|RI	0.0705539	0.0012185	4.08525	0.200425
MBNL1|67311|ES	10.8687	0.281648	419.421	0.200503
TDRD3|26024|ES	0.12998	0.00569836	2.96486	0.200969
POLR2J3|81115|ES	3.71584	0.496935	27.7852	0.200996
FASTKD2|57159|AD	0.291519	0.0440617	1.92874	0.201036
TXNL4A|46286|ES	86.0816	0.0929677	79705.6	0.201123
FMR1|90272|ES	0.171921	0.0115254	2.56451	0.201619
INTS7|9722|AA	0.0067755	3.17e-06	14.4627	0.201629
MRPS18C|69795|ES	0.207108	0.0184735	2.32191	0.20166
PUM1|1445|AA	5.94871	0.384187	92.1093	0.202088
UBA1|88908|AP	4.55051	0.441863	46.8633	0.202837
DDX50|11971|ES	5.23318	0.40916	66.9327	0.203112
ATXN2L|35857|AD	3.08491	0.541694	17.5683	0.204355
CPSF3L|124|ES	5.10764e+08	1.82e-05	1.44e+22	0.204403
ABCE1|70753|ES	2.35412	0.625798	8.8557	0.205313
ZCCHC17|1461|ES	10.5893	0.274149	409.025	0.205578
RBM39|59248|ME	0.25916	0.0319516	2.10205	0.206105
SRSF5|28162|AD	3.12328	0.532746	18.3106	0.206907
RPL37A|57414|AT	0.174561	0.0115703	2.63359	0.207449
MBNL2|26135|AP	70.3987	0.0932075	53171.5	0.20833
SRSF2|43661|RI	2.90163	0.551976	15.2533	0.208345
NOL3|36954|AD	16.0543	0.212136	1214.97	0.208553
ANGEL2|9780|ES	0.202188	0.0166687	2.45251	0.209326
TRMU|62710|AA	0.221315	0.0209925	2.33322	0.209494
NCBP2|68271|AD	0.0699553	0.00108893	4.49409	0.210425
EXOSC3|86446|ES	0.0650159	0.000902458	4.68395	0.210426
ZC3HAV1|81939|AT	2.89484	0.548516	15.2778	0.210429
ZC3HAV1|81940|AT	0.345466	0.0654589	1.82323	0.210459
RNASE1|26472|ES	30.6751	0.144426	6515.19	0.210497
GCFC2|54161|AD	0.06811	0.00101514	4.56979	0.210599
RPL27A|91937|ES	0.139713	0.00640896	3.04569	0.210688
HNRNPC|26535|AA	10.9838	0.25725	468.972	0.210888
PAPD4|72636|ES	0.405352	0.0984822	1.66842	0.210977
EIF6|59075|ES	0.000402238	1.9e-09	85.367	0.211534
CNOT3|51795|AP	4.85853	0.40649	58.0711	0.211738
DDX56|79536|AD	24.5039	0.161495	3718.03	0.211886
MRPL4|47484|AA	166.671	0.0536785	517512	0.21238
APTX|86087|ES	0.353727	0.06899	1.81363	0.212722
FXR1|67751|ES	97321780341	4.97e-07	1.91e+28	0.212958
DDX59|9334|AT	3.82965	0.462821	31.6887	0.212981
PRPF3|7465|AA	189.176	0.0488729	732256	0.213566
EIF4ENIF1|61859|AD	26101.7	0.00278561	245000000000	0.214364
PSMA1|14475|AD	210.203	0.0447858	986588	0.215013
TCOF1|74070|ES	4.79856	0.400597	57.4797	0.215754
RBM27|73911|ES	3.93985	0.448945	34.5753	0.21598
MRPL10|42104|ES	4.38952	0.420669	45.803	0.216357
RNPS1|33255|AD	2.08354	0.649449	6.68431	0.217115
RUVBL2|50865|ES	4.1661	0.430287	40.3368	0.217975
ZC3H14|28717|ES	0.423642	0.107999	1.66181	0.21809
MCTS1|90006|AP	5.22e-06	1.98e-14	1375.32	0.218896
USP10|37862|ES	0.0076204	3.17e-06	18.2996	0.219443
RNH1|13677|ES	3.29479	0.490783	22.119	0.2197
SRP68|43546|AP	2.439	0.587299	10.1289	0.2197
DDX17|62239|AD	5.19228	0.37339	72.2027	0.220028
PAPD4|72638|RI	0.0487961	0.000391011	6.08948	0.220058
EIF4G3|955|ES	0.14368	0.00643846	3.20633	0.220736
BZW1|56750|AP	0.00323644	3.3e-07	31.7854	0.221541
EIF2B5|67831|AT	0.00590303	1.55e-06	22.4156	0.22229
TIA1|53876|ES	0.388263	0.0848386	1.77689	0.222783
EIF2B5|67832|AT	167.564	0.0438049	640973	0.223687
RBM5|64955|AT	33.2114	0.117396	9395.55	0.22391
RBM5|64957|AT	0.0301101	0.000106433	8.51818	0.22391
SMN1|72424|ES	5.93585	0.336359	104.752	0.223974
FAM120A|86917|ES	1.21e-05	1.42e-13	1027.62	0.22414
RNH1|13676|ES	2.05883	0.642568	6.59662	0.224172
ERI2|34397|ES	3.39314	0.469664	24.5141	0.225924
ELAC1|45555|AT	0.365669	0.0717419	1.86382	0.226019
ELAC1|45554|AT	2.73453	0.536513	13.9375	0.226041
RPL37A|57415|AT	5.73909	0.337761	97.5159	0.226677
MRPL45|40572|ES	5.98983	0.325618	110.185	0.228285
FRG1|71416|ES	9.27854	0.246535	349.205	0.228786
GEMIN2|27354|ES	7.19634	0.288098	179.756	0.229356
NOL12|62148|RI	2.54346	0.553968	11.6779	0.229969
POLR2J3|81114|AD	7.33874	0.281483	191.334	0.230913
PPIE|1903|ES	0.404918	0.0921557	1.77914	0.231269
NAA38|81579|RI	17.39	0.159929	1890.92	0.232571
SUGP2|48548|AD	1.93504	0.65462	5.71995	0.232573
RAE1|59891|AT	0.00429988	5.52e-07	33.4733	0.233263
DDX10|18624|AT	0.0139411	1.23e-05	15.7684	0.233602
DDX19B|37351|ES	1.04e-05	6.43e-14	1671.56	0.233937
EXOSC2|87904|AA	2.10839e+06	8.11e-05	5.48e+16	0.23402
LUC7L|32845|AD	2.39077	0.568707	10.0505	0.234187
EIF4A1|38986|AD	15.4062	0.170079	1395.53	0.234256
CPSF4|80629|AP	0.0294462	8.83e-05	9.82397	0.234363
YTHDC1|69420|AA	0.22051	0.018228	2.66758	0.234607
EIF2A|67286|ES	0.000198661	1.54e-10	256.509	0.23511
API5|15450|AA	7.20748	0.276242	188.052	0.23527
TRPT1|16577|ES	5.22778	0.340486	80.2667	0.235282
NSUN5|97504|ES	2.25078	0.589129	8.59918	0.235512
USP10|37860|ES	4500.11	0.00409488	4945453953	0.235911
HBS1L|77806|ES	1.09531e+06	0.000112244	1.07e+16	0.236023
SLTM|30918|ES	0.0790989	0.00119034	5.25617	0.236042
IFIH1|55767|AT	0.0705555	0.000876901	5.6769	0.236282
UBTF|41831|AP	4.67004	0.36371	59.9633	0.236662
TRIT1|1971|ES	0.0983428	0.00211035	4.5828	0.236694
REPIN1|82238|ES	2.37499	0.565883	9.96774	0.237222
LARP4|21703|ES	4.60192	0.365851	57.8861	0.237361
SRPK2|81282|AT	0.0705728	0.00086829	5.73601	0.237405
SRPK2|81281|AT	14.1696	0.174335	1151.68	0.237407
FASTK|82333|RI	6.07495	0.304126	121.348	0.237652
MRPL52|26638|ES	1.95328	0.642901	5.93451	0.237675
RPL15|63732|AD	3.8949	0.407091	37.265	0.238
ZC3H14|28729|ES	0.00152408	3.19e-08	72.8394	0.238038
TSEN15|9208|ES	0.334124	0.0540451	2.06565	0.238218
CNOT3|51796|AP	0.221867	0.0181137	2.71755	0.238844
SRRM1|1132|AA	22.5761	0.125306	4067.48	0.23952
TOP3B|61266|RI	1.96625	0.636023	6.07862	0.240341
NOC3L|12584|AT	203.323	0.0284109	1.45507e+06	0.240546
RPL15|63727|AP	0.000385081	7.63e-10	194.466	0.240639
DNAAF2|27430|ES	3.3532	0.444138	25.3164	0.24077
EIF3M|14854|ES	77677.9	0.000522733	11500000000000	0.240843
NXF1|16435|RI	2.85607	0.493788	16.5195	0.241219
LUC7L|32846|RI	1.81791	0.667774	4.94897	0.242122
EIF4E2|58002|ES	0.00348374	2.62e-07	46.2459	0.24263
RBM23|26653|ES	0.291828	0.0369389	2.30553	0.242859
ZC3H14|28709|AP	66.4274	0.0574686	76782.7	0.243565
CLASRP|50392|AD	0.37713	0.07322	1.94246	0.243596
RBM33|82436|AP	0.0113742	6.12e-06	21.1534	0.243845
RALY|59017|ES	21.4162	0.123751	3706.24	0.24389
RBM6|64952|ES	1.87858	0.649476	5.43368	0.244616
SMG9|50237|AT	0.000292523	3.25e-10	263.22	0.244726
SF1|16682|ES	3.2888	0.442017	24.4701	0.244967
TRIT1|1932|ES	2258.96	0.0050039	1019783078	0.245028
CIRBP|46429|AD	0.443756	0.112705	1.74722	0.245263
FAM120B|78493|ES	4.65209e+07	5.36e-06	4.03e+20	0.245418
RBBP6|35643|AT	2.89343	0.480775	17.4134	0.245962
RBBP6|35642|AT	0.345623	0.0574287	2.08007	0.24598
CHTOP|7742|AP	7.00725	0.260585	188.428	0.246359
CHTOP|7743|AP	0.142719	0.00530749	3.83771	0.246373
MTFMT|31157|ES	0.000261811	2.25e-10	304.007	0.247035
ATXN2|24519|AD	3.12363	0.453627	21.509	0.247275
KHDRBS3|85269|AP	0.0543781	0.000390273	7.57668	0.247682
RPS2|33175|RI	0.559088	0.208567	1.4987	0.247786
MRPL55|10067|AP	5.97468	0.288103	123.903	0.247878
PUS7|81290|ES	9.25861	0.212313	403.751	0.247917
PCBP2|22053|ES	495.534	0.0132722	1.85014e+07	0.247962
HNRNPA1|22144|RI	3.85189	0.390431	38.0016	0.248222
TEFM|40128|AA	0.179489	0.00971955	3.31459	0.248292
CIRBP|46423|RI	6.92936	0.25802	186.094	0.248897
HNRNPA1|212642|ES	2.67494	0.501482	14.2683	0.24935
EIF2B4|52988|RI	3.15034	0.446685	22.2184	0.249585
CWF19L2|18564|AT	0.0100399	3.98e-06	25.3509	0.249668
RPL31|54729|AT	0.0686657	0.000713352	6.6096	0.250352
MRRF|87468|ES	747.424	0.00933605	5.98371e+07	0.250718
SRSF5|28161|AD	3.89246	0.382655	39.595	0.250844
REPIN1|82239|ES	0.355784	0.0609274	2.07759	0.251043
SREK1|72273|AA	0.117373	0.00301975	4.56211	0.251292
BAZ2B|55698|ES	2.69975	0.494577	14.7372	0.251417
ZGPAT|60160|AP	124.849	0.0325919	478259	0.251517
EIF3G|47465|ES	17.3609	0.131924	2284.65	0.251628
MATR3|73587|ES	0.245947	0.0221937	2.72555	0.253064
DHX30|64538|AP	3.02373	0.450753	20.2838	0.254529
NOP16|74647|AT	0.000201288	8.65e-11	468.439	0.255191
TRA2A|78973|AA	0.00576961	8e-07	41.6209	0.255393
CELF2|10746|ES	0.157225	0.00647908	3.81531	0.255528
CLK3|31728|ES	44.5028	0.0635683	31155.5	0.256149
RPS9|51824|ES	2.0436	0.594846	7.02083	0.256363
FXR1|67746|ES	0.34051	0.0528893	2.19226	0.256861
ATXN2L|35838|RI	12.4065	0.159586	964.507	0.256903
MRPL55|10068|AP	0.172678	0.00824371	3.61703	0.257799
EED|18181|ES	0.429201	0.099057	1.85967	0.258202
EIF3K|49684|AD	0.000627045	1.76e-09	223.701	0.258249
RPL26L1|74567|AP	5.73231	0.276827	118.7	0.25877
RPS3A|70823|ES	1.74564	0.663498	4.59272	0.258985
EEFSEC|66643|ES	0.0437904	0.000191325	10.0227	0.259103
SUPT4H1|42661|AP	4.86854	0.31148	76.0969	0.25915
DAP3|8123|AD	3.4628	0.399857	29.9881	0.25944
NCBP2|68266|ES	62.8539	0.0467927	84427.9	0.259846
EIF6|59080|RI	266.764	0.0159783	4.45371e+06	0.260118
HARS|73719|AP	0.484119	0.136946	1.71141	0.260179
HARS|73720|AP	2.06558	0.584311	7.302	0.260184
LSM12|41759|ES	2.33791	0.532707	10.2605	0.260419
DHX30|64539|AP	0.336087	0.0502221	2.24909	0.260904
HNRNPC|26557|ES	0.10434	0.00202669	5.37177	0.261041
TAF9|72343|AP	7.31959	0.227302	235.705	0.261153
MRPL51|19869|AP	0.0946826	0.00154978	5.78458	0.261249
IFIH1|55768|AT	11.9215	0.157915	899.993	0.261284
MRPL51|19868|AP	10.557	0.172785	645.025	0.261346
C12orf65|25060|AP	0.420284	0.0926025	1.9075	0.26136
EIF3M|14856|ES	1.83985	0.634897	5.33166	0.261392
RPS3|17853|ES	2.704	0.475828	15.3661	0.261803
SF3A1|61726|ES	0.00550102	6.05e-07	50.0207	0.263263
HARS2|73744|ES	11.3579	0.159456	809.02	0.264242
EIF3A|13252|AP	7421.74	0.0011537	47744101979	0.265186
SUGP2|48553|RI	0.00550115	5.79e-07	52.3058	0.2656
CNOT8|74248|ES	0.00706354	1.15e-06	43.3887	0.265776
TRIT1|1913|AT	0.0131959	6.45e-06	26.985	0.265828
EXOSC10|647|ES	1.7868	0.642746	4.96718	0.265857
QARS|64826|ES	5.41e-05	1.55e-12	1887.6	0.26755
PABPC4|1896|AD	3.52021	0.380278	32.5864	0.267679
TDRKH|7664|ES	0.000944515	4.18e-09	213.319	0.268148
LUC7L3|42474|RI	1.91448	0.606228	6.04594	0.268332
DYNLL1|24763|RI	5.66951	0.261764	122.795	0.268821
MIF4GD|43426|ES	8.48845	0.19154	376.181	0.268893
SRRM1|1133|ES	2.64499	0.471475	14.8385	0.268969
RNH1|13672|AA	0.398146	0.0774815	2.04591	0.270124
EIF3J|30343|ES	2.52422e+07	1.75e-06	3.63e+20	0.2702
PUF60|85502|AP	0.26284	0.0243202	2.84065	0.271212
CWC25|40597|AD	1.82657	0.624459	5.34279	0.271284
EIF3M|14850|ES	0.000149347	2.25e-11	992.405	0.271735
SRP54|27180|ES	149.089	0.0197168	1.12733e+06	0.272074
SF3A3|1853|ES	7611.82	0.000898283	64500650495	0.27217
ANGEL1|28557|AP	0.555077	0.194043	1.58785	0.272328
APTX|86084|ES	0.403514	0.0796312	2.04472	0.273036
RPS6|214602|AA	2.90859	0.429894	19.6791	0.273728
TIAL1|13266|AT	14.0297	0.122874	1601.91	0.274558
GPATCH4|8299|AA	1067.27	0.00394111	2.8902e+08	0.274603
TIAL1|13267|AT	0.0713046	0.000624439	8.14227	0.274637
PPIL3|56768|AD	2.10606	0.553039	8.0202	0.274946
MBNL1|67325|ES	406.049	0.00837877	1.96778e+07	0.275184
SRP68|43547|AP	0.45031	0.107037	1.89448	0.276442
U2SURP|67124|ES	31.616	0.0628694	15899.2	0.276502
RPL28|52098|AA	17.5364	0.0999724	3076.09	0.277276
POLR2H|67943|AA	0.0262816	3.7e-05	18.6856	0.277431
IPO13|2491|AP	3.412	0.372281	31.2714	0.277573
IPO13|2492|AP	0.293107	0.0319804	2.68638	0.277605
CRYZ|3471|ES	3.00686	0.411989	21.9452	0.277674
SRP9|9994|ME	0.359617	0.0567057	2.28063	0.277847
RPP30|12505|AT	3.91718	0.332587	46.1361	0.277881
RPP30|12504|AT	0.25532	0.0216775	3.00717	0.277931
LARP6|31443|AT	0.498765	0.141886	1.75328	0.278124
LARP6|31442|AT	2.00302	0.570117	7.03734	0.278584
EIF5A|38907|AP	4.5999	0.290934	72.7279	0.278625
DALRD3|64808|AD	0.0682895	0.000531041	8.78171	0.278738
HNRNPLL|53259|AT	3.89465	0.331616	45.7404	0.279362
TRIM25|42597|RI	26200000000000	1.25e-11	5.48e+37	0.27952
NMD3|67507|AP	0.0959896	0.00137094	6.72092	0.279664
SECISBP2|86796|AP	0.0931181	0.00125709	6.89769	0.279806
FASTK|82337|AD	30.1098	0.0626453	14471.9	0.279835
PUF60|85501|AP	3.71856	0.343173	40.2935	0.280029
HDLBP|58346|AP	3.48522	0.36131	33.6187	0.280299
MOV10|4225|ES	5.53756	0.246368	124.466	0.28113
CLP1|15885|AD	0.000206622	4.1e-11	1040.39	0.281211
POLR2J3|81111|AT	0.215196	0.0131083	3.53282	0.281938
SUPT5H|49834|ES	0.158448	0.00551257	4.55426	0.282291
SNRPC|75790|ES	0.00014241	1.36e-11	1491.07	0.282855
SIDT2|18890|AA	22.3456	0.0767163	6508.73	0.28324
RTCA|3878|ES	6.07829	0.224598	164.497	0.283508
ATXN2L|35835|AA	1.74489	0.628217	4.8465	0.28549
ERI3|2552|ES	133.479	0.0166863	1.06774e+06	0.285836
IPO8|20936|AP	0.000226706	4.46e-11	1153.3	0.286825
ANGEL1|28558|AP	1.76943	0.618175	5.0647	0.287535
SF1|16680|RI	0.0218992	1.91e-05	25.1082	0.287697
TIAL1|13268|ES	3.2072	0.374075	27.4976	0.287766
SMAD2|45449|AT	0.245	0.0182975	3.2805	0.288003
SMAD2|45450|AT	4.0812	0.304803	54.6458	0.288037
SMN2|72409|ES	0.37091	0.0595083	2.31185	0.28809
ZCCHC7|86395|AT	0.00898929	1.49e-06	54.0536	0.28857
PARN|34080|ES	22.2237	0.072196	6841	0.288759
DYNLL1|24765|AA	30.6452	0.0549437	17092.6	0.288816
ZFC3H1|23405|AT	0.00573713	4.12e-07	79.8173	0.289049
PABPC4|1894|ES	419.212	0.00591868	2.96922e+07	0.289271
EIF6|59076|ES	45.3118	0.0386045	53184.6	0.290277
NUPL2|78963|ES	114.468	0.0173554	754979	0.290751
EIF4G3|954|ES	712.442	0.00362533	1.40007e+08	0.290843
TSR1|38388|AD	0.000670729	8.4e-10	535.832	0.291989
SUGP1|48622|AA	3.52738	0.337565	36.8593	0.292395
EIF5A|38908|AP	0.234642	0.0156821	3.5108	0.293628
ASCC1|12074|AP	0.383025	0.0638784	2.29667	0.293662
LONP1|46920|RI	0.00144929	7.19e-09	292.009	0.294188
RBMX|90222|RI	10.3911	0.129231	835.528	0.295638
TRDMT1|10883|AT	0.394669	0.0690577	2.25556	0.295851
PRPF39|27396|ES	2.12124	0.517199	8.7001	0.296332
IREB2|32091|ES	0.268973	0.02286	3.16475	0.29648
CPSF3L|94|ES	252.54	0.00776508	8.21326e+06	0.296715
FCF1|28422|AA	19.7363	0.0710601	5481.58	0.298856
A1CF|91662|ES	12.0734	0.108956	1337.86	0.299709
DDX58|86062|ES	5.0063	0.237793	105.398	0.300178
EIF4G3|948|AT	0.0665921	0.000393505	11.2693	0.300757
HNRNPUL1|50035|AA	0.00858247	1.04e-06	71.1036	0.30131
NKRF|89958|AP	3.0537	0.367503	25.3742	0.301436
INTS6|25943|ES	26.098	0.052919	12870.7	0.302537
KAT8|36242|RI	0.150695	0.00412524	5.50486	0.302599
FIP1L1|69310|AT	2.07532	0.516719	8.33517	0.303376
EIF6|59079|ES	148.551	0.0108408	2.03559e+06	0.303478
ANGEL2|9777|ES	6.25897	0.189427	206.807	0.304098
RBM6|64939|ES	0.524813	0.153312	1.79653	0.304489
HBS1L|77782|AP	0.48778	0.123793	1.922	0.304847
HNRNPR|1044|ES	0.000641393	5.1e-10	807.061	0.304927
CPSF7|16204|ES	0.0187562	9.38e-06	37.5227	0.305235
SIDT2|18887|RI	6.14816	0.190837	198.074	0.305323
ZC3H14|28721|ES	0.175134	0.00624185	4.91391	0.305784
POLR2H|67946|AD	64.0043	0.0223535	183262	0.305797
METTL3|26600|RI	0.00047671	2.06e-10	1100.73	0.306255
U2AF1L4|49270|ES	2.10135	0.506242	8.72245	0.306516
MBNL1|67315|ES	3.62435	0.3071	42.7741	0.306544
FASTK|82332|RI	6.46325	0.180071	231.983	0.307013
HBS1L|77783|AP	2.04378	0.517956	8.06449	0.307429
RBM42|49225|AA	0.0459087	0.000123033	17.1304	0.307853
PARN|34079|ES	0.00433227	1.24e-07	151.494	0.308
TRDMT1|10884|AT	2.4767	0.431661	14.2103	0.308935
AKAP17A|88395|RI	2.17485	0.486166	9.72911	0.309414
CNBP|66709|AD	7.34	0.157144	342.843	0.309452
RBM26|26100|ES	0.148855	0.00376604	5.88355	0.309949
EIF1AD|16972|ES	0.453432	0.0984742	2.08786	0.310043
CHTOP|7748|AD	1.71249	0.605938	4.83978	0.310176
EIF3M|14852|ES	4.88907	0.227569	105.036	0.310548
SMNDC1|13083|AP	34287.7	5.69e-05	20700000000000	0.311357
GEMIN7|50396|ES	0.430644	0.0840951	2.20529	0.31204
RBM41|89815|AT	4.70213	0.233805	94.5659	0.312055
SON|60434|AT	0.0123276	2.45e-06	62.0906	0.312154
FRG1B|58884|ES	3.26274	0.328918	32.3652	0.312426
SLTM|30917|ES	0.0730963	0.000456274	11.7102	0.312494
AARSD1|94557|ES	0.138256	0.00296385	6.44927	0.312865
FIP1L1|69311|AT	0.489406	0.122167	1.96058	0.312898
USB1|36621|AP	24.9192	0.0481268	12902.7	0.313225
STAU2|84171|ES	0.292886	0.0269283	3.18558	0.313237
FASTK|97799|AD	2.51052	0.419506	15.0241	0.313281
CNOT10|63824|ES	0.129048	0.00240379	6.92794	0.313675
EIF2A|67287|ES	4.13955	0.259305	66.0838	0.314878
THOC7|65512|ES	124.61	0.0101025	1.537e+06	0.315412
LSM6|70767|AT	0.191491	0.00758071	4.83711	0.315751
IGHMBP2|17354|ES	195.239	0.00645318	5.90691e+06	0.316379
TNPO2|47846|AP	0.498865	0.127962	1.94485	0.31646
MRPL55|10167|ES	0.565542	0.185339	1.72569	0.31665
METTL1|22747|ES	41.0144	0.0285386	58944	0.316729
RPL31|54732|AT	11.5022	0.0944288	1401.06	0.318841
EIF4G1|67910|ES	72.603	0.0158888	331755	0.318961
EFTUD1|32214|ES	97.3048	0.0119433	792763	0.319088
EIF3B|78612|AA	0.109146	0.00139693	8.52782	0.319196
NAT10|14948|ES	2.3722e+07	7.1e-08	7.92e+21	0.3196
HNRNPAB|74844|ES	4.94623	0.212254	115.264	0.319675
CNOT10|63825|ES	3.32633e+06	4.63e-07	2.39e+19	0.320104
SRSF2|43664|AA	15.0235	0.0713894	3161.59	0.320804
MARS|22593|AT	0.450167	0.0930836	2.17708	0.320947
MARS|22594|AT	2.22129	0.459301	10.7427	0.320982
EED|18178|AP	0.0618636	0.000253818	15.0781	0.321008
SLIRP|28619|AA	7.83e-05	5.94e-13	10326.5	0.321634
HNRNPA2B1|79038|AA	0.101627	0.00110331	9.3609	0.321785
POLR2J3|81107|AT	17.9026	0.0594303	5392.9	0.321868
SRSF7|53275|AD	0.0045108	1e-07	202.801	0.32309
RPS15|46486|ES	0.577091	0.193711	1.71923	0.323617
MRPL47|67700|ES	0.168527	0.00489844	5.79801	0.32394
RBM4|17097|AD	5.26617	0.193896	143.028	0.324047
RPP38|10863|ES	1.83711	0.548318	6.15515	0.324185
FTSJ1|88966|AA	5.95952	0.171351	207.27	0.324248
NONO|89419|ES	3.26929e+07	3.6e-08	2.97e+22	0.324824
PSMA1|14473|AT	0.104649	0.00116953	9.36403	0.324918
REPIN1|82240|ES	2.18684	0.460409	10.387	0.324983
HTATSF1|90210|AP	0.253686	0.0165207	3.89553	0.325005
PSMA1|14474|AT	9.55038	0.106742	854.484	0.325028
SRSF4|1425|ES	2.56328	0.393059	16.716	0.325166
HNRNPLL|53258|AT	0.282589	0.022692	3.51913	0.326032
PAIP1|71959|AP	0.145162	0.00306291	6.87973	0.326929
RNPS1|33252|AD	0.0107473	1.24e-06	92.7916	0.326948
APTX|86080|AA	0.433147	0.0812002	2.31054	0.327327
POLR2D|55249|ES	8.94605	0.111504	717.746	0.327369
UBA52|48466|AP	0.371054	0.0509898	2.70017	0.32756
REPIN1|82244|ES	2.78273	0.357669	21.6501	0.328209
ZC3H14|28714|AA	0.268256	0.0190871	3.77015	0.329168
MRPL36|71492|AD	0.281336	0.0220129	3.59562	0.329285
FCF1|28425|AD	3.59604	0.274704	47.0744	0.3294
CPSF3L|83|AA	2940.8	0.000315052	27450493246	0.329401
EIF4A2|68057|AA	0.0970421	0.000892215	10.5548	0.329574
SCAF11|21316|AP	0.306894	0.0285179	3.30263	0.329845
BRCA1|41187|ES	0.0125967	1.9e-06	83.6439	0.329975
DCAF13|84820|AT	0.00874347	6.3e-07	121.321	0.330096
ANKRD17|69481|AP	2.87531	0.342921	24.1088	0.330312
STAU2|84157|AT	0.523251	0.141786	1.93102	0.330946
HNRNPA1|212638|ES	1.71959	0.574154	5.15016	0.332759
CTU2|38020|ES	43.3347	0.0210931	89028.9	0.332826
EWSR1|61578|AT	0.0485866	0.000105657	22.3427	0.333614
EWSR1|61579|AT	20.5717	0.044736	9459.81	0.333691
BRCA1|41191|ES	0.000518235	1.12e-10	2391.32	0.333903
PAPOLA|29205|ES	0.304769	0.0272756	3.40538	0.334597
RPS2|534147|ES	2.93248	0.329065	26.133	0.335041
WARS2|4383|AP	57.9283	0.0149844	223945	0.335453
RPS6|85972|RI	0.547735	0.160912	1.86446	0.335459
SRP54|27181|ES	12098.3	5.92e-05	2470000000000	0.335584
PSIP1|85920|AT	3.4176	0.279268	41.8237	0.336185
RPS27A|53606|RI	0.173961	0.00492081	6.14989	0.336338
TRMT10B|86441|ES	0.149735	0.00311936	7.18759	0.33636
SRP72|69362|ES	3331.6	0.000218645	50765336097	0.336448
LUC7L3|42476|RI	2.55276	0.377414	17.2664	0.336607
LUC7L|32848|ES	1.5534	0.631742	3.81969	0.337319
EIF5|29441|AP	1.69006	0.57746	4.9463	0.338185
RBM19|24646|AT	2.58685	0.369566	18.1072	0.338403
RBM19|24645|AT	0.386579	0.0552277	2.70594	0.338414
YTHDF2|1394|ES	0.00184617	4.6e-09	741.745	0.339018
HNRNPF|11324|AP	15.769	0.0549862	4522.27	0.339435
EIF6|59072|AP	2.84279	0.332264	24.3224	0.340113
EIF6|59071|AP	0.351776	0.0411159	3.0097	0.340123
MRPS18A|76317|ES	41751.8	1.34e-05	130000000000000	0.340167
PLRG1|70898|AD	75.2299	0.0103354	547589	0.340969
PUM2|52777|ES	3.00882	0.311617	29.0518	0.341028
GFM2|72501|AT	134.581	0.00552633	3.27739e+06	0.341474
RNMT|44751|AA	0.354462	0.0417985	3.00593	0.341654
PCBP2|22055|ES	265.588	0.00265679	2.65497e+07	0.341959
RPL36|46861|RI	0.294587	0.0236826	3.66435	0.341983
SSB|55885|ES	3.67438	0.249578	54.0956	0.342913
SLBP|68501|ES	0.0145861	2.34e-06	90.8442	0.34292
DIS3L2|57982|AT	3.9227	0.23261	66.1518	0.343026
EXOSC2|87905|ES	0.0228457	9.21e-06	56.6809	0.343343
SUGP2|48547|ES	3.72093	0.244438	56.6415	0.344223
RPS7|52573|ES	0.507943	0.124238	2.0767	0.345771
FUBP1|3546|ES	9.48085	0.0883273	1017.65	0.345785
PAPOLA|29207|ES	1.84113	0.517609	6.54886	0.345788
NPM1|74520|AT	0.0812505	0.000438697	15.0483	0.346065
NPM1|74519|AT	12.3026	0.0664325	2278.32	0.346134
MTRF1L|78213|AD	0.137687	0.00221077	8.57516	0.346917
MRPL43|12855|RI	0.0334883	2.82e-05	39.6986	0.346933
DAZAP1|46479|ES	7.01276	0.120026	409.734	0.348003
ATXN2L|35860|AD	2.14426	0.435858	10.549	0.348052
PUM1|1455|AD	1986.89	0.00024796	15920868895	0.349098
SIDT2|18891|ES	0.167535	0.00397735	7.05697	0.349216
MRPL36|71493|AD	0.553678	0.159708	1.9195	0.351345
ANKRD17|69482|ES	0.442936	0.0794286	2.47005	0.353038
HNRNPA1|120412|ES	6.19016	0.131572	291.233	0.353535
NCBP1|87020|ES	27844.5	1.1e-05	70700000000000	0.354278
C12orf65|25059|AP	2.64472	0.337088	20.7499	0.354785
OAS3|24604|AT	4.18191	0.201869	86.6323	0.354851
DNAJC17|30037|AT	0.000579045	8.01e-11	4188.44	0.35496
PCBP2|22056|ES	15.8254	0.0454112	5515	0.355137
SCAF4|60336|AA	0.356651	0.0400228	3.17818	0.35557
DNMT1|47474|AD	6.58366	0.120129	360.817	0.356236
C17orf85|38491|ES	4.3665	0.190181	100.254	0.356595
CPSF3L|85|ES	0.023169	7.63e-06	70.315	0.3574
REPIN1|82237|AA	0.257261	0.0142701	4.63791	0.357501
HNRNPH1|74906|AD	36.1926	0.0171792	76249.5	0.358027
IPO11|72188|AP	0.121327	0.00134853	10.9158	0.358205
PAN3|25552|ES	0.444925	0.0790219	2.50511	0.358375
BZW2|78865|ES	0.549684	0.152304	1.98388	0.360808
OAS2|24611|ES	0.0764601	0.000303624	19.2546	0.36207
METTL5|55888|AT	0.192501	0.00555555	6.67023	0.36236
XPO1|53695|AP	2.46455	0.353385	17.1881	0.362687
QKI|78409|RI	0.522083	0.128734	2.11731	0.36291
TYW5|56727|ES	7.33345	0.0987924	544.369	0.36459
EIF4G1|67880|AA	4.74077	0.163991	137.049	0.364593
PTBP3|87241|AP	41.927	0.0128446	136857	0.365456
FIP1L1|69315|ES	0.463957	0.0877858	2.45206	0.365957
MRPL52|26646|RI	2.84364	0.294236	27.4823	0.366547
QTRTD1|66247|AD	25.9053	0.0221542	30291.6	0.366552
RALY|59018|ES	0.000248063	3.68e-12	16735.3	0.366738
SETD1B|24901|AD	0.137026	0.0018289	10.2663	0.366792
KIN|10723|ES	0.212054	0.00730329	6.15708	0.366847
NSUN5|270161|ES	75.8213	0.00613931	936402	0.367884
RBM41|89816|AT	0.253264	0.0127382	5.03542	0.367973
EEF1D|85445|ES	2.02356	0.435415	9.4044	0.36853
RPS20|83890|RI	0.557556	0.156039	1.99225	0.368586
ZC3H14|28715|AD	8.14724	0.0838188	791.917	0.369019
ZCCHC8|24960|AP	4.00927	0.193149	83.222	0.369523
RBM47|69089|AP	0.458948	0.0837428	2.51524	0.369564
MRPL55|10079|RI	2.17724	0.396485	11.956	0.370591
AKAP17A|88394|ES	0.24013	0.0105138	5.48446	0.371465
PARK7|528|AD	2.63923	0.313721	22.2029	0.371791
RBM6|64938|ES	0.360264	0.0382472	3.39345	0.372294
MRPL43|12851|AT	0.460338	0.0836696	2.53272	0.372522
NOP2|19895|AD	2.21836	0.38433	12.8044	0.373023
MRPL2|76235|AT	0.0370127	2.62e-05	52.2766	0.373036
MRPL2|76236|AT	26.9978	0.0191164	38128.6	0.373138
RPL17|45481|AP	0.311408	0.0238447	4.06694	0.373528
RBPMS|83285|AP	80.2637	0.00512423	1.25721e+06	0.373551
ZC3H11A|9460|RI	0.208458	0.00658365	6.60041	0.37375
PUM1|1443|AD	0.318796	0.0255189	3.98258	0.374899
TIA1|53867|AT	5.68796	0.12219	264.776	0.375001
PARN|34078|AA	20623.5	5.96e-06	71300000000000	0.375357
ILF3|47578|ES	0.003234	9.99e-09	1047.09	0.37574
RPL17|45479|AP	3.17564	0.245196	41.1291	0.37656
CRYZ|3469|ES	4.59697	0.156112	135.365	0.376773
STRAP|20589|ES	0.00652776	9.12e-08	467.435	0.377675
HARS2|73751|ES	0.291061	0.0187228	4.52478	0.377973
PRPF4B|75201|AP	0.145194	0.00198726	10.6082	0.378133
SSU72|179|AT	0.0998238	0.000591877	16.8359	0.378445
SSU72|180|AT	10.0161	0.059384	1689.39	0.378483
LARP4B|10606|ES	0.235711	0.00944272	5.88388	0.378664
ISG20L2|8306|RI	2.37562	0.345805	16.32	0.378861
MAGOH|3055|ES	15.5489	0.0342651	7055.81	0.379336
HNRNPC|26559|AA	0.0911176	0.000435762	19.0526	0.379506
U2AF1L4|49277|AA	0.493362	0.102013	2.38603	0.379638
LRPPRC|53411|AT	0.00134647	5.25e-10	3455.64	0.380005
HTATSF1|90209|AP	3.36443	0.223927	50.5494	0.380178
PUM2|52768|AP	0.199723	0.0054501	7.31902	0.380665
MBNL1|67318|ES	1.93584	0.442094	8.47667	0.380668
ZNF638|53928|AT	247.876	0.00109458	5.61334e+07	0.380863
MRPL43|12853|AA	0.00820025	1.76e-07	381.018	0.38098
AKAP8L|48076|ES	2.22534	0.371217	13.3403	0.381338
GEMIN6|53289|ES	3.32126	0.226026	48.8032	0.381349
RRNAD1|8311|ES	2.91175	0.265618	31.9189	0.38167
TARBP2|22076|AA	0.199975	0.00541074	7.39082	0.38216
SON|60436|AT	15.9129	0.0320424	7902.64	0.382308
MRPL43|12849|AT	2.52029	0.315539	20.1302	0.383245
PUS7L|21243|ES	0.306417	0.0214375	4.37979	0.383432
ANKRD17|69480|AP	0.388153	0.0462022	3.26094	0.383495
PPIL3|56760|AA	948.555	0.000188442	4774720279	0.38395
TNPO2|47845|AP	9.10858	0.0628582	1319.9	0.384214
DAZAP1|46478|AA	0.105665	0.000667079	16.7373	0.384481
RPL6|399926|ES	0.141242	0.00171271	11.6479	0.384622
CSDE1|4339|ES	4677.68	2.48e-05	884000000000	0.384774
CNOT1|36673|AD	0.310225	0.022076	4.35946	0.385374
POLR2J3|81112|RI	0.561169	0.151784	2.07472	0.386495
MRPS25|63543|AA	4042.05	2.75e-05	594000000000	0.386748
U2AF1L4|49269|AA	6.36756	0.0955634	424.281	0.387559
SRSF7|53278|AA	0.0545924	7.44e-05	40.0456	0.387693
MRPL55|10096|ES	4.03852	0.170071	95.899	0.387723
RPS15A|34258|ES	2.68986	0.282719	25.5919	0.389309
GLE1|87767|AT	0.00034195	4.37e-12	26779.5	0.389467
BOP1|85552|AT	0.0275572	7.53e-06	100.849	0.390946
MSL3|88488|ES	1192.86	0.000110689	12855038147	0.391196
SARS2|49729|RI	0.011771	4.58e-07	302.824	0.391264
PPIE|1901|AT	0.208225	0.00575785	7.53022	0.391371
NOP58|56946|ES	5.43324	0.113153	260.887	0.391532
IREB2|32092|ES	97380749534	6.95e-15	1.36e+36	0.391737
DAZAP1|46475|AT	0.00108387	1.74e-10	6755.28	0.392397
PABPC4|1895|ES	5.25699	0.117031	236.142	0.392623
SMAD2|45451|ES	0.0265097	6.28e-06	111.838	0.393998
TCOF1|74071|ES	0.336493	0.0273854	4.1346	0.394779
WRAP53|39042|AP	1.94703	0.419589	9.03485	0.39483
FAM98C|49642|ES	0.0145349	8.47e-07	249.564	0.395056
KIAA0430|34169|ES	0.3229	0.0238443	4.37273	0.395189
ALKBH8|18573|ES	7.71846	0.0691706	861.271	0.39558
MIF4GD|43416|AD	8.82396	0.057965	1343.26	0.395747
EIF2B3|2588|AT	3.16609	0.220827	45.3937	0.396284
EIF2B3|2589|AT	0.315847	0.0220293	4.52846	0.396285
RBM12B|84529|RI	0.00276103	3.28e-09	2324.44	0.397303
RPLP0|24734|AA	0.321353	0.0231555	4.45975	0.397607
SUZ12|40169|ES	5.21908	0.113211	240.602	0.3979
ADARB1|60866|ES	0.0679572	0.000130002	35.524	0.399792
BCLAF1|77906|ES	3.13764	0.218555	45.0448	0.400226
EIF4A2|96628|ES	1.98099	0.402209	9.75687	0.400717
FAU|16773|AD	0.571622	0.154623	2.11321	0.401819
SERBP1|3354|AA	0.213461	0.00577194	7.89434	0.401841
EXOG|64046|AT	233.182	0.000678883	8.00934e+07	0.401877
ZGPAT|60162|ES	2.00796	0.393124	10.2561	0.402113
CCNT1|21462|ES	2.58092	0.280423	23.7539	0.402459
TCERG1|73912|ES	2.18367	0.350263	13.6138	0.402909
AGO3|1740|AT	0.545585	0.131842	2.25773	0.403075
MRPL55|10073|RI	1.78728	0.458019	6.97434	0.403198
MRRF|87463|AP	2.06182	0.377533	11.2602	0.403505
INTS12|70248|AP	1.79906	0.4524	7.15437	0.404395
RBM23|26651|AA	1282.16	6.31e-05	26054139557	0.404541
EDC3|31735|ES	2.15867	0.35329	13.1899	0.404695
HNRNPD|69700|ES	4.63613	0.125593	171.138	0.404783
RAE1|59889|AP	1384.88	5.62e-05	34137933294	0.40487
LSM5|79189|AP	0.379043	0.0385959	3.72251	0.405245
LSM5|79188|AP	2.63806	0.268621	25.9077	0.405274
SRSF4|1424|ES	5.36096	0.102633	280.026	0.405426
SUGP2|48551|RI	1.91176	0.415074	8.8052	0.405642
SMAD5|73475|ES	0.572779	0.154003	2.13031	0.405689
NMD3|67509|AT	0.0140736	6.07e-07	326.155	0.40575
LUC7L|32849|AD	1.76641	0.461822	6.75625	0.405843
SF3B1|56678|RI	2.25241	0.331989	15.2816	0.405852
PPIE|1905|ES	0.656693	0.243384	1.77188	0.406311
IGF2BP2|68031|ES	0.416542	0.0526195	3.2974	0.406734
PTBP3|87242|ES	0.385095	0.0403312	3.67702	0.407156
C1D|53823|AD	2.98177	0.223334	39.8102	0.408666
CAPRIN1|14941|AP	0.532566	0.119384	2.37575	0.408917
HARS|73723|ES	1667.04	3.73e-05	74444213348	0.409094
SECISBP2|86799|AA	2.90596	0.230398	36.6523	0.409443
PPIE|1902|AT	4.64671	0.120206	179.624	0.410042
CHTOP|7751|AA	0.253802	0.0097156	6.63011	0.410125
INTS3|7758|RI	2.33151	0.311041	17.4766	0.410131
MTG1|13561|AD	16.5124	0.0208886	13053.1	0.410137
UBTF|41833|ES	2.82424	0.238266	33.4765	0.410518
HBS1L|77788|AT	2.40447	0.297136	19.4574	0.410854
MTIF2|53607|ES	1.86515	0.422155	8.24058	0.410899
BOP1|85554|RI	4.69151	0.117168	187.853	0.411614
METTL5|55895|AD	2.05016	0.367994	11.4218	0.412662
DIS3L2|57986|AA	0.25941	0.0102256	6.58088	0.413418
GFM2|72503|ES	0.144776	0.00141054	14.8597	0.413428
CACTIN|46719|RI	0.0021405	8.5e-10	5391.84	0.413724
TXNL4A|46282|ES	1.56906	0.53249	4.62348	0.413921
RNH1|13679|AA	0.483875	0.0847575	2.76242	0.414076
RIOK2|72877|AT	2.38311	0.295817	19.1985	0.41463
RIOK2|72878|AT	0.41962	0.0520874	3.3805	0.414632
ISG20|32390|AP	0.103599	0.000446031	24.0626	0.414687
U2SURP|67126|AD	2.28735	0.312722	16.7304	0.415088
SLIRP|28617|AT	0.0460487	2.76e-05	76.8421	0.416174
WRAP53|39043|AP	0.529021	0.113986	2.45524	0.416201
DCP1B|19690|AT	0.00348077	4.08e-09	2970.22	0.416582
TRMT1|47921|AD	0.0454223	2.61e-05	79.0395	0.416728
PRKRA|56161|ES	0.0755535	0.000146632	38.9295	0.41755
RAVER2|3285|AA	3.63725	0.160173	82.5955	0.417691
TNPO2|47848|AP	1.88769	0.404501	8.80929	0.418873
MRPS27|72453|AD	0.169806	0.00230442	12.5126	0.418964
TFB2M|10493|ES	19.3147	0.0145401	25657.1	0.419708
INTS12|70247|AP	0.56246	0.138965	2.27656	0.419845
INTS12|70249|ES	0.548599	0.127546	2.35962	0.419898
MRPL55|10166|ES	0.524986	0.109655	2.51342	0.419967
CARHSP1|33957|AD	3.05958	0.20036	46.721	0.421366
RBM4|17096|ES	0.29503	0.0150323	5.79037	0.421576
SMG1|34273|AP	1.70359	0.46458	6.24696	0.421636
LCMT2|30228|RI	757.104	6.96e-05	8233175699	0.422566
PSIP1|85919|AT	0.36018	0.0296154	4.38048	0.423069
THUMPD3|63083|AD	1.70067	0.463745	6.23679	0.423162
UBA52|48469|AP	0.53798	0.117811	2.45667	0.42369
DRG2|39549|RI	1.85113	0.409177	8.3746	0.423935
CPSF2|28990|ES	351.825	0.00020133	6.14815e+08	0.42401
SMAD3|31300|AP	4.94424	0.0981428	249.081	0.424182
MRPL37|3138|AT	0.0244963	2.72e-06	220.606	0.424636
FAM120C|89237|AT	1.75402	0.441386	6.97028	0.42475
FAM120C|89238|AT	0.57014	0.143472	2.26567	0.424779
DDX19A|37382|ES	1.60851	0.50005	5.17409	0.425248
PABPC1L|59500|RI	0.0661072	8.26e-05	52.893	0.425759
U2AF1|60778|ES	3.25501	0.1783	59.4228	0.425798
TRA2A|78974|AD	5.70825	0.0780232	417.621	0.426421
RPL23A|39967|AP	0.00315046	2.15e-09	4619.65	0.426525
MRRF|87462|AP	0.501242	0.0913192	2.75126	0.426609
TEP1|26437|ES	0.587782	0.158318	2.18224	0.427198
MTERFD2|58312|AT	0.240787	0.00714588	8.11353	0.427546
ATXN2L|35848|ES	1.82729	0.411056	8.123	0.428368
TRPT1|16583|ES	2.89428	0.208433	40.1896	0.428522
SRRT|81019|AA	3.00481	0.196957	45.8418	0.428747
DUS3L|46926|AP	0.110187	0.000463608	26.1882	0.429437
HNRNPAB|74846|AD	9.27595	0.0366925	2344.98	0.430065
INTS7|9724|ES	13.6077	0.0207603	8919.37	0.430129
SMAD4|45563|ES	1380000000000	9.08e-19	2.1e+42	0.430501
TRMT13|3866|AT	3.96442	0.12904	121.796	0.43058
RPL28|52096|AT	2.39054	0.272802	20.948	0.431299
NGDN|26756|RI	4.05027	0.124072	132.218	0.431561
THOC1|44447|ES	0.167709	0.00195531	14.3846	0.431796
SF3B1|56675|AT	3.3102	0.167332	65.4832	0.431857
SF3B1|56677|AT	0.302126	0.015273	5.97655	0.43189
TNPO2|47853|AA	0.198754	0.00353421	11.1774	0.43195
MRPS28|84266|ES	0.112432	0.00048049	26.3083	0.432355
CNOT4|81885|AT	0.392155	0.0377558	4.07316	0.433102
RPL10|90572|RI	1.53893	0.522508	4.5326	0.434106
UTP15|72486|AA	0.289047	0.0128693	6.49205	0.434355
TRMT6|58658|ES	24.0038	0.00828135	69575.9	0.434575
REPIN1|82248|ES	0.57944	0.147233	2.2804	0.435002
APTX|86073|AP	2.59363	0.236981	28.3859	0.435009
SRSF11|3370|AP	0.507637	0.0925299	2.785	0.435015
MBNL1|67324|ES	0.555809	0.126992	2.43262	0.435538
TRNT1|62975|AT	0.283759	0.0119614	6.73158	0.435575
GEMIN2|27357|AD	0.284416	0.0120437	6.71656	0.43576
HBS1L|77785|AT	0.436042	0.0539721	3.5228	0.436189
CACTIN|46711|RI	737000000000	9.07e-19	5.99e+41	0.436771
RBM6|64948|ES	1.53191	0.522566	4.4908	0.437008
MRPL55|10148|ES	1.5095	0.533009	4.27494	0.43817
DDX46|73427|ES	326.531	0.000140718	7.577e+08	0.438908
UBAP2|86142|ES	4.9979	0.0839762	297.453	0.440254
FUBP3|87903|ES	0.230883	0.00556233	9.58355	0.440653
MPHOSPH6|37773|AD	405.735	9.3e-05	1770533464	0.441356
NOP2|19885|AP	0.43685	0.0530318	3.59855	0.441446
TRMT13|3868|AT	0.260439	0.00844974	8.02731	0.44179
THOC6|33361|RI	0.236374	0.0059809	9.34181	0.441983
C12orf65|25058|AP	1.81494	0.397061	8.29601	0.442056
MRPL35|54420|AA	1.6923	0.440987	6.49428	0.443244
LAS1L|89320|AD	13.9641	0.0163495	11926.7	0.443951
NOP2|19884|AP	2.27445	0.276833	18.6868	0.444433
ADARB1|60863|RI	1.59731	0.480852	5.30602	0.44452
MRPL48|17729|ES	0.566401	0.131623	2.43734	0.445195
FIP1L1|69314|ES	2.15622	0.29976	15.51	0.445326
EIF5A2|67621|AA	0.18679	0.0025115	13.8924	0.445392
DDX41|74796|AA	4.57535	0.0920091	227.519	0.445496
SRSF2|43665|AD	5.26607	0.073338	378.133	0.446158
YTHDC1|69421|ES	6.62684	0.0507026	866.13	0.44687
SNRNP200|54521|ES	2.63909	0.215473	32.3233	0.447744
TRIT1|1921|AA	0.0448967	1.49e-05	135.48	0.447758
POLR2G|16418|AD	1.52978	0.510342	4.58558	0.447855
DRG2|39547|AA	159.318	0.000322354	7.87404e+07	0.448413
NGDN|26754|AP	0.154745	0.001236	19.3738	0.448925
RBM23|26655|ES	25.7825	0.00570478	116523	0.449173
RPP38|10862|AD	0.600988	0.160626	2.24862	0.449452
EIF4G1|67874|AP	0.482793	0.0730957	3.18881	0.449651
SRRM1|1128|ES	0.54289	0.111379	2.64619	0.44974
PQBP1|89030|AD	2.66397	0.209871	33.8148	0.449802
TNPO1|72480|ES	0.0120966	1.28e-07	1143.2	0.450075
KIAA0391|27213|AP	0.579031	0.140232	2.39088	0.450127
MEX3D|46522|RI	3.43725	0.139419	84.742	0.450215
INTS6|25947|ES	13.7949	0.0151123	12592.3	0.45051
PPRC1|12938|ES	0.0174624	4.71e-07	648.078	0.45085
ARHGEF28|72495|ES	162.684	0.000288304	9.17994e+07	0.451107
ERI2|34393|AT	4.21647	0.0990037	179.575	0.452182
USB1|36627|ES	0.322828	0.0169221	6.15868	0.452309
THOC1|44444|AA	0.155591	0.00121349	19.9496	0.452478
LSMD1|39064|ES	0.197183	0.00284881	13.6482	0.452641
RPS15A|34260|ES	1.6098	0.462209	5.60666	0.454573
WDR83|47821|AA	6.72882	0.045119	1003.5	0.455323
CNOT8|74265|AD	1.96269	0.33299	11.5684	0.456259
SRSF2|43662|RI	2.0122	0.319645	12.6671	0.456326
MRPL30|54687|AT	0.422508	0.0437684	4.07858	0.456414
SNRNP70|50883|AD	0.21162	0.00354881	12.6192	0.45656
INTS6|25949|RI	41.9647	0.00224157	785627	0.456568
SRSF7|53274|ES	0.079412	0.000100818	62.5509	0.456605
RPLP0|24731|ES	2.17569	0.280508	16.8751	0.457029
MRM1|40499|AD	9.17055	0.0266	3161.62	0.45727
HNRNPUL1|50036|AA	0.141734	0.000798288	25.1647	0.459682
CLASRP|50391|ES	239.552	0.000116026	4.94591e+08	0.460208
SRSF11|3373|AP	1.88397	0.35062	10.123	0.460333
AKAP8L|48081|RI	0.32051	0.0155519	6.60544	0.46109
RPL32|63467|RI	1.51457	0.501265	4.57628	0.461835
YTHDF3|83977|ES	0.00234004	2.3e-10	23838.9	0.461879
SLIRP|28616|AT	19.3137	0.00720993	51737.1	0.462212
TRMT12|85075|RI	2.37925e+06	2.33e-11	2.43e+23	0.462474
PTBP1|46320|ES	0.46989	0.0624245	3.53701	0.463351
WARS|29291|ES	1.43232	0.546631	3.75306	0.464747
SMG1|34272|AP	0.616651	0.168608	2.25528	0.464949
RRP8|14161|ES	8.35559	0.0280604	2488.06	0.465117
KIAA0391|27214|AP	1.68543	0.415323	6.83965	0.465122
LSMD1|39059|AP	0.558494	0.117	2.66595	0.465133
RBFOX2|61982|AP	0.635979	0.18825	2.14857	0.466213
PCBP4|65132|AA	0.176202	0.00163631	18.9738	0.467098
MRPL23|13894|AT	0.496662	0.0749639	3.29055	0.468202
SNRPD2|50510|ES	0.301828	0.0117669	7.7421	0.469299
TRA2A|78976|ES	3.03179	0.149897	61.3208	0.469707
PPWD1|72225|ES	2.10359	0.279867	15.8114	0.469934
NONO|89416|ES	25.4203	0.00391277	165150	0.470079
ARL6IP4|25035|AD	1.91328	0.32882	11.1326	0.470235
ANKHD1|73654|AT	2.32709	0.232129	23.3291	0.472657
DCP2|73003|ES	0.4717	0.0605473	3.67483	0.473134
HNRNPM|47236|RI	0.398788	0.0323012	4.92339	0.473425
DUS2|37176|ES	0.177143	0.00155601	20.1667	0.473709
TAF9|72346|AT	0.235441	0.00449764	12.3248	0.473863
TAF9|72347|AT	4.24735	0.0811373	222.339	0.473863
RPL9|69058|AP	0.182033	0.0017097	19.3812	0.474423
TNPO3|81738|ES	0.00144188	2.36e-11	88056.1	0.474488
LARS|73905|ES	5.29193	0.053686	521.635	0.476867
SF3A1|61730|ES	1.49079	0.496041	4.48037	0.476951
RAN|25205|AD	1.91808	0.318474	11.5521	0.477104
OAS2|24610|RI	0.353747	0.0201143	6.2213	0.477474
XRN1|67114|ES	3.75063	0.0975137	144.259	0.477765
LSM14B|95990|ES	0.241581	0.0047692	12.2372	0.478106
MRPL55|10090|ES	0.188493	0.00187319	18.9673	0.478178
RPUSD1|33006|AP	0.606704	0.152012	2.42146	0.479175
MRRF|87472|ES	0.0453957	8.61e-06	239.264	0.479425
EXOSC9|70500|RI	1.54025	0.465114	5.10065	0.479554
DBR1|66959|RI	0.016299	1.8e-07	1474.1	0.479573
MRPL52|26643|RI	0.46471	0.055509	3.89045	0.479648
POLDIP3|62539|ES	0.331884	0.01554	7.08797	0.480096
UBAP2|86136|ES	0.271777	0.00730233	10.115	0.480199
CCNT2|55407|RI	0.525123	0.0876387	3.14649	0.480735
RBM15|4103|ES	0.531141	0.0914752	3.08401	0.48079
MRPL48|17723|ES	2.45967	0.201007	30.0982	0.481211
SMN1|72421|RI	2.52031	0.191251	33.2126	0.482289
CARHSP1|33954|AP	178.292	9.26e-05	3.43152e+08	0.482628
ZC3HC1|81766|ES	10.5	0.0147417	7478.72	0.482911
THUMPD2|53337|ES	1.78448	0.35367	9.00382	0.483114
TIA1|53873|ES	1.68669	0.391281	7.2708	0.483141
POLR2J2|81127|RI	1.7996	0.348145	9.3023	0.483276
PQBP1|89026|ES	124.7	0.00017127	9.07926e+07	0.48347
DZIP1L|66954|AT	2.50396	0.191797	32.6899	0.48379
REPIN1|82243|ES	3.2425	0.120257	87.4279	0.484029
TRMT11|77439|ES	2.81804	0.154155	51.5154	0.484675
POLR2H|67947|ES	1.56269	0.446419	5.47018	0.484971
SRSF11|3381|RI	4.16267	0.0757677	228.697	0.485355
NOLC1|12939|AD	4.99201	0.0543829	458.235	0.485639
CNOT4|81884|AT	2.20868	0.237697	20.5231	0.485987
RPUSD1|33007|AP	1.62939	0.411625	6.44981	0.486759
RPL19|40632|ES	1.65416	0.400457	6.83277	0.486783
HNRNPUL1|50029|AP	1.73946	0.365042	8.28868	0.487107
CNBP|66704|AA	12.399	0.0102145	15050.7	0.487157
RQCD1|57495|AT	0.595358	0.137781	2.57258	0.48736
EIF5|29442|AP	0.677529	0.225654	2.03429	0.487681
EIF4ENIF1|61858|ES	13.0331	0.00917281	18517.8	0.488163
FAM98C|49644|ES	210.453	5.63e-05	7.86659e+08	0.488456
RC3H2|87485|AT	2.41919	0.197833	29.583	0.489215
HNRNPUL1|50028|AP	0.572326	0.117357	2.79111	0.490014
RBFOX2|61979|AP	1.53098	0.456621	5.13316	0.490195
EIF4G1|67875|AP	1.94261	0.293684	12.8496	0.490902
DDX42|42992|ES	1748.38	1.04e-06	2940000000000	0.490919
THOC2|90023|AT	22.8668	0.00302646	172774	0.492144
RBM43|55566|AT	1.80766	0.332372	9.83131	0.493234
RBM4|17098|ES	2.40891	0.194077	29.8996	0.493881
MTO1|76750|ES	0.0919678	9.81e-05	86.2148	0.49431
MRPL43|12857|ES	1.47416	0.48388	4.49108	0.494737
ZFP36|49820|AD	2.03313	0.264749	15.6134	0.495098
TARBP2|22072|ES	4.69264	0.0549253	400.923	0.495707
UTP23|84967|AT	6.54617	0.0290592	1474.66	0.496648
RPL32|63468|RI	1.42316	0.514409	3.93732	0.49672
OAS2|24609|AT	2.05998	0.255222	16.6267	0.497596
OAS2|24607|AT	0.485443	0.0601444	3.91815	0.497596
LRRFIP2|63981|AD	1.89076	0.299361	11.942	0.498169
MRPL4|47485|RI	8.1405	0.0186672	3549.96	0.498922
RBM43|55565|AT	0.559281	0.103518	3.02166	0.499572
TSEN54|43457|ES	9.80049	0.012901	7445.13	0.500031
DROSHA|71628|ES	1.75676	0.341335	9.04157	0.500262
NARS|45643|AA	0.360809	0.0185995	6.99925	0.500429
EIF2AK3|54478|AP	0.496978	0.0649792	3.80102	0.500565
R3HDM2|22578|ES	0.431295	0.0372478	4.994	0.500962
ERI1|82589|RI	12.7656	0.00765902	21277.1	0.501049
TSFM|22759|ES	0.0191162	1.87e-07	1951.87	0.50129
RBM39|95934|ES	1.84543	0.308852	11.0267	0.501717
RAVER2|3279|AT	41.4168	0.000791511	2.16719e+06	0.501769
RBM15|4102|AT	2.50553	0.171572	36.5892	0.501957
PSIP1|85921|AA	0.48033	0.0564418	4.0877	0.502097
MRPL9|7650|ES	15.9532	0.00482363	52761.9	0.50295
RRNAD1|8314|AA	0.266179	0.00550507	12.8702	0.503583
CNOT1|36670|AT	0.056922	1.28e-05	253.259	0.503687
CNOT1|36669|AT	17.5392	0.00394134	78050.9	0.50394
METTL5|55890|RI	3.8704	0.0725836	206.383	0.504725
HNRNPLL|53264|RI	0.628066	0.16002	2.4651	0.504968
HRSP12|84643|AA	0.00644384	2.3e-09	18021	0.505358
NIP7|37283|ES	0.0521693	8.64e-06	314.982	0.506128
MRPL55|10093|AA	2.77276	0.136896	56.1607	0.506415
SRSF7|53280|RI	3.40522	0.0913934	126.875	0.506817
RBM47|69086|AP	1.9984	0.258106	15.4727	0.507334
UBA1|88909|AP	0.526925	0.0791066	3.50982	0.507829
NKRF|89959|AP	0.47453	0.0520982	4.32219	0.508397
SRRM1|1129|AD	0.338973	0.0137143	8.37832	0.50857
UHMK1|8746|ES	20.1406	0.00272102	149077	0.508894
EXOSC9|70503|AA	2.52161	0.161594	39.3486	0.5094
REPIN1|82230|AP	0.556126	0.0970111	3.18805	0.510152
HNRNPA1|485363|ES	1.80528	0.310797	10.4861	0.510487
RBM4|17089|AP	0.542459	0.0876302	3.35799	0.510794
RPLP0|24740|AA	0.461585	0.0460101	4.63075	0.511094
PQBP1|89023|AP	0.0458429	4.65e-06	451.618	0.51116
MBNL2|26145|RI	24.0705	0.00179351	323048	0.51185
MSI2|42618|AA	0.527221	0.077491	3.58702	0.512902
APTX|86078|ES	0.0720077	2.71e-05	190.983	0.513027
HNRNPR|1046|ES	0.0297072	7.88e-07	1120.05	0.513086
RPL8|85644|RI	2.79696	0.128165	61.038	0.51319
MRPL55|10170|AA	1.80625	0.305885	10.6659	0.514033
RBM17|10688|AP	0.106438	0.000125429	90.3226	0.514987
HNRNPM|94942|ES	0.21313	0.00202294	22.4547	0.515341
RBM23|26654|ES	5.9356	0.0275342	1279.55	0.515934
ATXN2|24527|AD	0.358674	0.0162469	7.91826	0.516068
RPLP0|24722|AP	0.0491349	5.42e-06	445.402	0.51691
DZIP1|26122|AT	0.210878	0.00188755	23.5595	0.517717
TRMT1|47918|ES	1.84096	0.289116	11.7223	0.518191
GEMIN7|50397|ES	1.63774	0.366632	7.31579	0.518275
DHX32|13435|AP	0.282309	0.00603803	13.1994	0.519113
ZNHIT6|3663|RI	4.90367	0.0388566	618.84	0.519478
ALKBH1|28615|ES	0.353066	0.014858	8.3898	0.519524
U2AF1L4|49272|ES	1.3445	0.545983	3.31087	0.5197
WIBG|22287|AP	0.390384	0.0222257	6.8569	0.520036
EIF1AD|16973|ES	0.559916	0.0955865	3.27981	0.520206
ZNF473|51157|AT	0.00955113	6.51e-09	14017.9	0.520868
SRPK2|81284|ES	1.58991	0.385691	6.55396	0.521119
FAU|16772|AA	0.5488	0.0876379	3.43666	0.52149
G3BP2|69550|ES	6.26218	0.0228481	1716.33	0.521823
AFF1|69852|ES	0.330654	0.011082	9.86575	0.522981
RQCD1|57493|AT	1.61101	0.371932	6.97805	0.523748
RPL13|392312|AD	1.73994	0.316564	9.56333	0.524113
UBAP2L|7816|AD	0.233016	0.00263591	20.5988	0.524122
CHTOP|7750|RI	2.29988	0.176841	29.9106	0.524574
UBTF|41828|AP	2.82147	0.115504	68.921	0.524671
DDX5|43063|ES	0.00350666	9.15e-11	134366	0.525733
ATXN2L|35846|ES	1.42009	0.48046	4.19737	0.52589
LSMD1|39062|AD	5.19524	0.031834	847.852	0.526169
INTS4|17995|ES	0.184899	0.000997903	34.2593	0.526377
RBM4|17094|AT	0.160913	0.000557898	46.4118	0.527305
RPL37A|57422|RI	0.670254	0.193852	2.31744	0.527311
DDX19B|37347|AT	0.506515	0.061443	4.17552	0.527386
C2ORF15|54671|AT	3.78687	0.0609294	235.361	0.527406
DDX19B|37343|AT	1.97421	0.239482	16.2747	0.527407
EWSR1|61583|ES	90.0162	7.78e-05	1.04198e+08	0.527576
DRG2|39550|AD	0.0824733	3.58e-05	190.087	0.52762
BRCA1|41198|ES	Inf	0	Inf	0.528019
ZNF346|74702|ES	0.415452	0.0266314	6.48107	0.530881
NOP16|117545|AA	14.4635	0.00336457	62175.5	0.531383
RBM7|18824|AA	0.456836	0.03917	5.32804	0.531908
C11orf68|16948|AP	0.479264	0.0477502	4.81031	0.53193
ANGEL2|9776|AP	1.55221	0.390571	6.16884	0.532271
PATL1|16032|ES	2.40438	0.153179	37.7404	0.532314
THUMPD2|53336|ES	1.55671	0.388067	6.24467	0.532343
ARL6IP4|25028|AA	0.54685	0.0821279	3.64121	0.532643
RPS9|51825|ES	1.44877	0.451907	4.64463	0.532834
MRPL33|53044|AT	0.255438	0.00348908	18.7008	0.533261
MRPL33|53045|AT	3.91365	0.0534596	286.508	0.533348
YTHDF1|60099|ES	0.0337523	7.86e-07	1449.67	0.533549
TFAM|11814|ES	0.212559	0.00161498	27.9762	0.533971
MATR3|73590|ES	0.172579	0.000677946	43.9322	0.534196
LUC7L3|42487|ES	2.2e+15	8.8e-34	5.49e+63	0.534395
C11orf68|16947|AP	2.07868	0.206585	20.9158	0.534481
TRNT1|62978|AD	0.0226199	1.44e-07	3565.1	0.534924
MRPL43|12856|AD	1.37258	0.504512	3.73424	0.535145
RBMS2|22464|ES	34.9324	0.000457864	2.66514e+06	0.535591
HNRNPA2B1|79037|ES	1.47645	0.43015	5.06778	0.53576
SAMD4B|49806|ES	0.397434	0.0212844	7.42113	0.536668
TRMT61B|53080|ES	0.117273	0.000130739	105.195	0.536685
MTERFD2|58318|ES	2.08585	0.20116	21.6285	0.537837
SYF2|1139|ES	62.9598	0.00011748	3.37412e+07	0.538243
DDX42|42993|ES	2.0197	0.213227	19.1308	0.540018
DZIP1L|66955|AT	0.447218	0.0340265	5.87789	0.540346
LSM14B|60039|AT	41.9139	0.000264331	6.64613e+06	0.54089
STAU2|84155|AT	1.54227	0.384431	6.18733	0.54104
HNRNPR|1048|ES	1.96331	0.225369	17.1035	0.541305
RPS15|46485|AA	0.668446	0.183325	2.43732	0.5417
RPL26L1|74570|AD	0.213975	0.00151157	30.2899	0.54174
LARP1B|70564|AT	3.57121	0.0598306	213.161	0.541785
EZH2|82160|ES	3.37544	0.0672052	169.535	0.542663
SMAD6|31295|AP	0.667434	0.181558	2.45358	0.542724
FMR1|90268|AA	2.32601	0.153128	35.332	0.543098
GSPT1|34048|AP	14.2304	0.00269249	75211.1	0.543786
C2ORF15|54673|AT	0.278245	0.00446152	17.3529	0.544083
RPP25L|86179|AD	2.10598	0.188746	23.498	0.545067
RBM47|69091|ES	10.7318	0.00488747	23564.6	0.545493
ZNF346|74704|ES	0.390203	0.0184413	8.2564	0.545617
MTG1|13560|ES	107.375	2.75e-05	4.19388e+08	0.545934
EWSR1|61584|ES	104.271	2.92e-05	372634493	0.546104
NOP2|19891|RI	1.54155	0.377937	6.28779	0.54625
PPIE|1910|AD	0.411253	0.0228878	7.3895	0.54658
LRRFIP1|58133|ES	0.339658	0.0100653	11.4619	0.547542
TDRKH|7663|RI	0.656053	0.165843	2.59527	0.548008
SAMD4B|49802|AT	0.407866	0.0218388	7.61736	0.548192
SAMD4B|49801|AT	2.45127	0.131256	45.7786	0.548282
ARL6IP4|25038|AD	0.615806	0.126078	3.0078	0.549088
MBNL1|67322|ES	0.0107853	3.83e-09	30341.6	0.549948
FRG1|71414|ES	2.88788	0.0892249	93.47	0.54998
MRPL19|54155|AT	0.37321	0.0146623	9.49959	0.55064
SMAD6|31294|AP	1.48591	0.404006	5.46508	0.551177
SNRNP27|53861|RI	0.469528	0.0389175	5.66472	0.551825
SAMHD1|59330|AT	0.00973197	2.28e-09	41499.3	0.552015
EIF1AD|16965|AA	0.609729	0.119211	3.11859	0.552432
RRP8|14157|RI	2.34705	0.140433	39.2262	0.552666
RNASE4|26460|ES	2.06632	0.187285	22.7976	0.553529
RUVBL2|50861|ES	2.37368	0.135876	41.4669	0.553643
NOP2|19890|ES	1.46775	0.412204	5.22628	0.553703
STAU2|84179|ES	0.0525971	3.03e-06	912.832	0.554305
EIF3K|49681|ES	0.0965742	4.16e-05	223.966	0.554375
MPHOSPH6|37770|AT	22.2498	0.00075903	652216	0.55442
OASL|24820|ES	2.20441	0.160253	30.3234	0.554524
ATXN2|24520|ES	6.1444	0.0147792	2554.52	0.555118
INTS4|17992|AT	3.13661	0.0703594	139.83	0.555169
CNOT7|82784|AT	0.188556	0.000738839	48.1204	0.555177
CNOT7|82785|AT	5.30324	0.0207808	1353.39	0.555186
CAPRIN1|14940|AP	1.62592	0.322508	8.19706	0.555918
HDLBP|58345|AP	1.53991	0.365883	6.4811	0.556013
TSEN34|51810|AD	0.548041	0.0737617	4.07188	0.556702
PABPC1L|59496|AT	0.560051	0.0808417	3.8799	0.557174
MRPS16|12137|AA	0.0278443	1.78e-07	4359.09	0.557334
REPIN1|82235|ES	0.6007	0.109394	3.29854	0.55753
WDR4|60760|AT	1.49175	0.390292	5.70169	0.558791
WDR4|60761|AT	0.670386	0.175397	2.56229	0.558837
PPP1R8|1347|AD	2.53704	0.111443	57.7565	0.559309
DDX31|87986|ES	3.16843	0.0658026	152.562	0.559621
RPS15|46491|RI	0.576743	0.0906177	3.67072	0.560003
RPL17|45484|AA	0.449647	0.0305521	6.61763	0.560174
EIF5A2|67622|ES	0.0868239	2.31e-05	327.041	0.560752
DDX52|40542|ES	1.8912	0.220249	16.2391	0.561353
RUVBL2|50868|AD	1.25614	0.580659	2.71739	0.562436
FARS2|75246|AP	2.47241	0.115293	53.0199	0.562757
DDX3X|88856|ES	6.69585	0.0106714	4201.35	0.562891
CWC25|40600|AD	69.9477	3.87e-05	1.26308e+08	0.563335
PET112|70845|ES	4.55059	0.0264993	781.452	0.563852
UBTF|41830|AP	1.70746	0.276912	10.5283	0.564314
MBNL1|67316|ES	1.83795	0.231579	14.587	0.564695
ISY1|66700|ES	2.44353	0.116669	51.1775	0.564835
TOP3B|61269|RI	2.89266	0.0768561	108.872	0.566088
EIF4A2|68056|ES	0.283131	0.00379568	21.1196	0.566273
OAS1|24602|AT	0.654348	0.153379	2.7916	0.566652
STAU2|84162|ME	4.27225	0.0295856	616.927	0.567075
RNH1|13678|ES	1.6108	0.314781	8.24285	0.567104
TRMT1|47919|ES	0.0156813	1.02e-08	24071	0.567483
POLDIP3|62524|ES	34.621	0.000179583	6.67443e+06	0.568093
MSI2|42610|AP	0.565612	0.0795332	4.02243	0.56913
SON|60438|ES	3.18132	0.0590156	171.493	0.569439
MRPL55|10084|AD	0.63249	0.130452	3.06661	0.569535
TXNL4A|46271|AP	5.82337	0.0133759	2535.27	0.569817
MRPL55|10168|AD	1.7657	0.24681	12.632	0.571179
PUS1|25226|ES	48.1583	7.19e-05	3.22769e+07	0.571355
TSEN2|63433|RI	0.0528904	2.01e-06	1392.85	0.571376
ANGEL2|9775|AP	0.671757	0.169184	2.66727	0.571728
MRPL55|10146|ES	0.729132	0.243913	2.17961	0.571793
EIF4G1|67905|ES	0.050943	1.67e-06	1549.63	0.571908
PARN|34089|AD	0.396899	0.0160355	9.82374	0.572469
TCOF1|74072|ES	2.41527	0.112826	51.7038	0.57267
UBA52|48485|ES	0.300751	0.00461872	19.5836	0.572838
SRSF11|3380|RI	1.56927	0.326713	7.53756	0.573575
CHTOP|7749|ES	5.99545	0.0117104	3069.52	0.573637
MRPL36|71491|AP	7.84374	0.00600557	10244.5	0.573666
HNRNPH3|11933|ES	0.148659	0.000192136	115.021	0.574331
PABPC1L|59493|AT	1.74025	0.251609	12.0364	0.574463
EIF2AK4|29936|ES	29.8319	0.000204148	4.3593e+06	0.575735
TNRC6A|35649|RI	17.2027	0.000787829	375629	0.57677
TOP3B|61270|ES	1.50918	0.353494	6.44318	0.578378
DNAJC21|71746|ES	0.346446	0.00816548	14.6991	0.579337
FARS2|75245|AP	0.416492	0.018752	9.25055	0.579802
AKAP17A|88392|AT	0.344062	0.00778692	15.2023	0.580954
RPL26|39178|AD	0.548222	0.0648668	4.6333	0.580972
RPL7|84149|AD	0.0418464	5.34e-07	3281.87	0.580982
AKAP17A|88391|AT	2.90525	0.0657522	128.368	0.581102
OAS3|24605|AT	0.450548	0.0264779	7.66656	0.581383
PES1|61783|AA	9.82201	0.00291239	33124.6	0.581483
SMAD4|45557|AP	0.768556	0.300276	1.96712	0.583015
CPSF7|16213|AA	117.449	4.76e-06	2898550064	0.58315
NOLC1|12942|AA	0.452625	0.0266532	7.68649	0.583298
OAS1|24599|AT	1.44365	0.386912	5.38653	0.584696
CELF1|15766|AA	1.71569	0.24731	11.9025	0.584903
MAGOHB|20480|AD	0.00819868	2.63e-10	255830	0.585327
TXNL4B|37544|AD	30.259	0.00013965	6.55647e+06	0.586475
HEATR1|10396|ES	1.12384e+08	1.01e-21	1.25e+37	0.586948
LARP1B|70568|ES	3.07279	0.0533991	176.82	0.587182
SF3A1|61729|ES	29.2756	0.000148497	5.77156e+06	0.58723
NCBP2|68268|AD	0.653754	0.140479	3.04241	0.587991
CNOT10|63826|ES	175.452	1.33e-06	23174764529	0.588076
SPATS2|21578|AT	0.388792	0.0126802	11.9209	0.588557
SPATS2|21577|AT	2.57207	0.0838865	78.8631	0.588557
RNASE1|26467|AA	1.73475	0.233762	12.8736	0.590111
TRMT11|77431|AT	335.163	2.11e-07	531000000000	0.590591
MARS|22601|AA	0.0152267	3.52e-09	65884.3	0.591434
MRPL55|10116|ES	0.705489	0.19731	2.5225	0.591505
CLK2|8053|AP	2.08679	0.141482	30.779	0.592135
RSRC1|67420|AP	2.10915	0.137327	32.3934	0.592335
RUVBL2|50872|AD	2.69778	0.0708525	102.72	0.59304
UTP23|84964|AT	0.302324	0.00375889	24.3156	0.593064
EZH2|82163|AD	2.32777	0.104856	51.6759	0.593218
PCBP2|22043|AP	0.631372	0.11681	3.41264	0.593232
PCBP2|22045|AP	1.58384	0.293028	8.5608	0.593236
PTCD1|80625|AP	1.58135	0.293407	8.52286	0.593875
MRPL4|47482|AT	0.0861518	1.04e-05	715.895	0.594439
MRPL4|47481|AT	11.5879	0.00139468	96279.4	0.594687
MKRN1|81998|AP	6.77125	0.00579586	7910.8	0.595597
SRSF11|3388|AA	0.409499	0.0150919	11.1112	0.59601
ANKHD1|73657|AA	3.55592	0.0320141	394.968	0.59758
MRPS16|12135|AT	1.80128	0.202549	16.0189	0.597623
MRPS16|12136|AT	0.555178	0.062428	4.93726	0.597643
RBM42|49226|ES	0.107057	2.63e-05	435.35	0.598221
HNRNPK|86708|AP	0.531616	0.0506265	5.58236	0.598442
HNRNPK|86709|AP	1.88083	0.17911	19.7506	0.598514
DHX30|64544|ES	1.44417	0.367154	5.68054	0.59889
SFSWAP|25214|ES	2.75423	0.0626123	121.155	0.599739
EIF4G3|951|ES	0.585095	0.0790054	4.33307	0.599819
GEMIN7|50398|ES	0.65649	0.136077	3.16718	0.600176
EWSR1|61580|AA	0.408233	0.0141906	11.744	0.601166
UNKL|33084|AD	1.96872	0.155027	25.0011	0.601406
SMAD4|45559|AP	1.29878	0.486688	3.46596	0.601659
TRNT1|62977|AT	2.15101	0.121053	38.2217	0.60187
NSUN4|2793|ES	0.230505	0.000928047	57.2522	0.601998
HNRNPC|26556|ES	0.637332	0.116731	3.47973	0.602967
PABPC4|1893|ES	3.37567	0.0340587	334.575	0.603909
EIF3C|35829|RI	1.41643	0.37882	5.29613	0.604888
EIF4E2|58000|AT	0.426261	0.0168461	10.7858	0.604968
QTRTD1|66246|ES	11.8009	0.00102255	136191	0.605029
USP39|54316|RI	0.245903	0.00119683	50.5236	0.605639
QTRTD1|66249|ES	0.402895	0.0127258	12.7555	0.606064
ZNF346|74698|AT	0.39854	0.0120779	13.1508	0.606073
ZNF346|74699|AT	2.50901	0.0760366	82.791	0.606096
MRPL43|12852|AT	3.76218	0.0242667	583.266	0.606626
ANKHD1|73652|AT	0.542237	0.0526272	5.58687	0.607039
MRPL55|10153|ES	1.33559	0.442839	4.02809	0.607415
MOV10|4221|AP	1.51317	0.310457	7.37524	0.608267
FASTKD1|55868|ES	2.06264	0.129121	32.9496	0.608591
CLK4|74871|ES	1.80032	0.188941	17.1543	0.609211
INTS8|84578|AA	2.78437	0.0544632	142.347	0.609949
BYSL|76153|ES	17.7747	0.000274282	1.15189e+06	0.610685
HNRNPK|86714|ES	0.0890876	8.04e-06	987.672	0.610835
PTRH2|42791|RI	0.628042	0.104659	3.76877	0.610909
INTS3|7756|AP	0.377117	0.00874763	16.2578	0.611573
MRPL42|23698|AT	2.40557	0.081179	71.2839	0.611686
RNMT|44753|ES	0.229042	0.000758792	69.1366	0.612923
DDX55|25084|AP	1.39047	0.386338	5.00444	0.613921
EIF2AK2|53217|ES	15.7875	0.00034688	718538	0.614118
PRKDC|83791|ES	1.68067	0.222604	12.6891	0.614702
MRPL21|17345|ES	2.81393	0.049912	158.643	0.615033
ARL6IP4|25030|ES	1.51134	0.302218	7.55799	0.615038
ERI2|34392|AT	0.389185	0.00980917	15.4411	0.615306
LARP4|21700|AT	0.184715	0.000246976	138.15	0.616902
DDX19B|37348|ES	4.10814	0.016182	1042.94	0.616953
PTGES3|93182|ES	2.29423	0.0885572	59.4359	0.617011
DDX55|25083|AP	0.721382	0.200428	2.59641	0.617218
RSRC1|67425|ES	0.0460904	2.64e-07	8034.36	0.617262
CPSF7|16192|AP	2.35656	0.0803563	69.1092	0.618986
SUGP1|48621|ES	36.4569	2.54e-05	5.2304e+07	0.61906
LARP1B|70567|AT	0.575466	0.0650844	5.08817	0.619248
SCAF11|21313|AP	2.21934	0.0951074	51.7884	0.619867
PTCD2|72458|AT	0.555354	0.0537261	5.74058	0.621636
IPO8|20939|AA	0.293014	0.00222848	38.5273	0.621922
FASTKD3|71527|RI	0.230636	0.000675914	78.6979	0.622054
TARBP2|22078|AD	2.37192	0.0765	73.5424	0.622059
CXorf23|88650|AT	7.79729	0.00219854	27653.7	0.622387
MRPL19|54157|AT	0.514717	0.0363391	7.2906	0.623378
EEF1E1|75282|AT	0.388812	0.00892304	16.9421	0.623756
SHQ1|65616|AP	0.0185138	2.17e-09	158043	0.624203
YTHDF1|60097|AP	0.438915	0.016254	11.8523	0.624369
SUPT5H|49833|AP	3206.66	2.92e-11	3.52e+17	0.624552
DNMT1|47476|AA	2.76809	0.0465983	164.433	0.625136
RBMS2|22466|ES	2.47361	0.0652654	93.7521	0.62531
MBNL1|67320|ES	0.00504589	2.9e-12	8.78622e+06	0.626116
NAF1|71008|AT	0.574383	0.061558	5.35944	0.626546
EEF1E1|75283|AT	2.60052	0.0552191	122.47	0.626781
CTU2|38018|ES	17.6199	0.000165858	1.87185e+06	0.627058
RPUSD1|33014|AD	46.5533	8.65e-06	2.50668e+08	0.6272
LUC7L|32850|ES	0.725076	0.197929	2.65618	0.62747
BCLAF1|77910|AA	0.345356	0.00471381	25.3024	0.627483
HNRNPUL1|50040|RI	0.0315921	2.69e-08	37045.1	0.628
HNRNPH1|74905|ES	3.62841	0.0195445	673.608	0.628706
SHQ1|65620|ES	58.278	4.04e-06	8.40762e+08	0.628853
CLP1|15886|AA	2.90078	0.0382294	220.106	0.629694
TRNT1|62974|AT	3.58814	0.0198338	649.131	0.629987
HARS2|73763|AA	1.93125	0.132613	28.1251	0.630083
POLR2J3|81119|ES	8.43428	0.00143632	49527.2	0.630096
RNASEK|38815|AP	0.0315556	2.37e-08	41926.8	0.630935
TGS1|83880|ES	10.4937	0.000712082	154643	0.631201
WARS|29299|ES	2.58958	0.0528052	126.994	0.63188
NONO|89421|ES	0.178772	0.000155281	205.817	0.632134
SRSF11|3387|ES	1.45853	0.31065	6.8479	0.632416
SPATS2|21586|ES	0.659059	0.119278	3.64158	0.632602
NUDT16L1|33788|ES	0.618101	0.0859502	4.445	0.632683
XPO7|82915|AD	2.34446	0.0710715	77.3378	0.632884
DDX17|62237|AP	1.34347	0.398319	4.53134	0.63408
DDX17|62238|AP	0.744346	0.220688	2.51057	0.634088
MRPL55|10102|AA	0.598101	0.0719631	4.97095	0.634265
IFIT3|12489|AP	1.44509	0.317053	6.58656	0.634272
RPS9|51817|RI	1.52368	0.267265	8.68648	0.635365
ESRP1|84568|ES	0.64924	0.108769	3.8753	0.635589
LSMD1|39058|AP	1.49231	0.284552	7.82635	0.635874
DDX59|9335|AT	2.10017	0.0972172	45.3696	0.636009
RC3H2|87490|RI	0.391231	0.00799908	19.1349	0.636326
TRA2B|68038|ES	0.0416371	7.81e-08	22188.6	0.636579
SMG7|9180|ES	0.296398	0.00190423	46.1353	0.636795
CELF2|10745|ES	0.452645	0.0168231	12.1789	0.637021
WIBG|22288|AP	2.16009	0.0872496	53.4787	0.638094
MRPL55|10111|ES	0.554101	0.0471343	6.51389	0.638663
SRSF11|3382|ES	0.682359	0.138324	3.36611	0.638804
WRAP53|39047|RI	0.646611	0.104619	3.99646	0.638945
HARS|73724|AD	0.0137143	2.26e-10	832754	0.639007
RBM4|17088|AP	1.56838	0.239201	10.2835	0.639025
POLR1E|86404|AP	0.104166	8.14e-06	1332.27	0.639226
ERN2|35633|ES	0.218211	0.000374904	127.008	0.639324
RBFOX2|61987|ES	66.934	1.54e-06	2902668516	0.639409
INTS8|84573|ES	0.015221	3.74e-10	619894	0.639698
NUFIP2|40042|ES	0.027348	7.8e-09	95901.6	0.639724
CACTIN|46709|RI	86.6661	6.28e-07	11953053387	0.640772
SAMD4B|49803|AA	4.17791	0.0101554	1718.79	0.641541
NUTF2|37147|AD	0.323086	0.00275527	37.8854	0.642083
STAU2|84152|AP	3.04709	0.0276346	335.982	0.642399
FXR1|67743|AP	31.6575	1.47e-05	6.83405e+07	0.642443
RPLP0|24729|ES	1.64093	0.200293	13.4436	0.644422
PUM2|52773|AD	0.481997	0.0216278	10.7418	0.644916
ZNF326|3729|AT	0.582234	0.0578034	5.86465	0.646265
ZNF326|3728|AT	1.71746	0.170511	17.2991	0.646283
TAF9|72348|ES	0.0254457	3.87e-09	167455	0.646724
RRBP1|58743|ES	1.69843	0.175612	16.4264	0.647295
PTCD2|72456|AT	1.73017	0.165247	18.1153	0.647299
INTS6|25938|AT	2.13745	0.0824309	55.4247	0.647429
DIS3L|31264|ES	0.039376	3.76e-08	41269.3	0.647435
RBM8A|7279|AA	4.8443	0.00547338	4287.52	0.648583
WDR83|47823|AD	0.509113	0.0278915	9.29303	0.648697
RPL37A|57418|ES	1.497	0.262671	8.53157	0.649554
PPWD1|72229|ES	18.1575	6.72e-05	4.90524e+06	0.649596
ZC3H11A|9455|AP	0.745107	0.209374	2.65164	0.649622
HNRNPR|1043|AA	2.6462	0.0396938	176.41	0.649721
MSI2|42614|AP	1.69793	0.172495	16.7133	0.650012
TYW3|3472|ES	5.97677	0.00264372	13511.9	0.65004
CIRBP|46426|RI	1.31087	0.406761	4.22457	0.650279
MTHFSD|37931|ES	0.408565	0.00852204	19.5875	0.650314
MRPL34|48272|AP	0.601337	0.0664661	5.44045	0.650835
TARBP2|22085|AA	0.0374289	2.47e-08	56704	0.650929
SNRPD3|61419|AT	2.10424	0.0832676	53.1757	0.651644
SUPT4H1|42659|AP	0.727018	0.181898	2.90578	0.652
SNRPD2|116024|ME	1.33378	0.38143	4.66398	0.652032
REXO4|88043|ES	0.0900673	2.56e-06	3172.09	0.652241
APTX|86074|AP	0.695541	0.143307	3.37582	0.652378
UPF3B|89980|ES	1.46285	0.278621	7.68048	0.653007
SNRNP40|1458|AP	0.0891191	2.31e-06	3433.46	0.653587
RBM14|17081|ES	60.3557	1e-06	3639859923	0.653732
CMTR2|37428|AD	0.157179	4.83e-05	511.675	0.653867
CPSF7|16198|AD	0.618542	0.0756733	5.05587	0.654041
CDK5RAP1|58983|ES	24.2842	2.08e-05	2.84159e+07	0.654556
ILF3|47567|AP	0.0526844	1.31e-07	21206	0.654859
CCAR1|11960|AD	1.86569	0.120421	28.9053	0.655575
DHX32|13437|ES	29.3121	1.04e-05	8.24374e+07	0.655701
POLR2J2|81129|ES	1.41962	0.303536	6.63949	0.65619
CNOT4|81887|ES	1.51037	0.24573	9.28339	0.656267
PUM1|1449|ES	0.163526	5.46e-05	489.975	0.657514
ZGPAT|60161|AA	1.89366	0.112502	31.8745	0.657576
MRPL48|17726|ES	2.76655	0.0307266	249.094	0.657627
EEF1B2|57142|RI	2.30753	0.0570988	93.2538	0.657736
ZC3H11A|9454|AP	1.33275	0.37392	4.75027	0.657792
SF3A1|61728|ES	0.09814	3.39e-06	2841.59	0.657862
STAU2|84173|ES	0.314158	0.001845	53.4932	0.658683
YTHDF1|60098|AP	2.10744	0.0768259	57.8101	0.659071
RBM23|26652|ES	0.63417	0.0838459	4.79655	0.659087
CNOT8|74259|ES	0.0486183	6.91e-08	34225.8	0.659826
RBM33|82439|AT	1.59927	0.197338	12.9609	0.660058
RBM33|82438|AT	0.625355	0.0771655	5.06792	0.660132
RPS9|51829|AD	4.88824	0.0040884	5844.55	0.660745
CNOT1|36674|ES	9.38872	0.000420709	209522	0.661124
TSEN2|63430|ES	2.72181	0.0309017	239.735	0.661219
CANX|74923|AD	0.24196	0.000419572	139.534	0.661767
RBM22|74108|ES	11.6049	0.000197098	683278	0.661779
MKRN2|63439|ES	0.300711	0.00137083	65.9654	0.662199
ATXN2|24517|ES	2.27661	0.0567338	91.3559	0.662307
U2AF1L4|49271|AD	1.77355	0.134579	23.3728	0.663185
ZMAT5|61664|ES	1.54738	0.215839	11.0933	0.664008
DDX49|48531|AA	7.15801	0.000977692	52406.2	0.66464
UBAP2|86128|AP	0.786519	0.265428	2.33062	0.66481
POP4|48845|ES	27.0763	8.92e-06	8.22035e+07	0.664904
LARP1B|70571|ES	0.440359	0.010717	18.0943	0.665295
HNRNPL|49698|AP	0.829629	0.355109	1.93823	0.666169
HNRNPL|49697|AP	1.20534	0.515926	2.81602	0.666189
CELF6|31533|AT	0.74228	0.191241	2.88107	0.666679
TDRKH|7662|AT	0.642583	0.0850325	4.85593	0.668219
FASTK|82340|ES	0.635888	0.0801801	5.04307	0.668279
MYEF2|30479|AT	0.714767	0.153476	3.32881	0.668787
QKI|78404|AT	0.682579	0.118556	3.92989	0.66896
QKI|78405|AT	1.465	0.254453	8.43463	0.668981
RC3H2|87484|AT	1.58511	0.191352	13.1306	0.66936
MRPL34|48271|AP	1.62512	0.172815	15.2824	0.67108
RPL22L1|67620|AA	3.89331	0.00728771	2079.92	0.671446
CNP|40963|AA	8.52767	0.000420965	172748	0.671836
RPL29|65167|RI	0.705461	0.139452	3.5688	0.673151
HNRNPUL1|50039|AD	0.617689	0.0657178	5.80574	0.673445
SART3|24218|AD	35.6417	2.07e-06	6.14278e+08	0.674234
DGCR8|61132|ES	14.3298	5.54e-05	3.70773e+06	0.675459
KIN|10720|AT	0.429915	0.00815095	22.6755	0.676504
CNOT8|74264|ES	0.146745	1.77e-05	1218.49	0.676832
WIBG|22293|ES	0.639957	0.0781987	5.23724	0.67729
HARS2|73746|ES	47.3877	5.79e-07	3881334903	0.678122
FAM98A|53191|ES	11.5309	0.000106211	1.25186e+06	0.679393
RRNAD1|8313|RI	0.682001	0.110962	4.19177	0.679534
MRPL55|10149|ES	1.24613	0.437734	3.54743	0.68017
ZCCHC17|1465|ES	2.25972	0.0465033	109.806	0.680744
PRKRA|56158|AP	3.59791	0.00805803	1606.47	0.680862
PAN2|22423|AP	2.8397	0.0193778	416.141	0.681688
POLR2J2|81128|AA	1.32577	0.343767	5.11297	0.682194
RPL14|64220|AD	0.495145	0.0171211	14.3197	0.682197
HNRNPF|11323|AP	3.28194	0.0110713	972.888	0.682368
MSL3|88484|AP	1.37872	0.295472	6.43336	0.682797
LUC7L|32842|RI	0.595271	0.0494003	7.17298	0.682928
TDRKH|7660|AT	3.22911	0.0114132	913.607	0.684022
PQBP1|89029|AD	1.22367	0.462731	3.23594	0.684131
EIF3G|47470|AD	0.116981	3.7e-06	3702.35	0.684855
HBS1L|77800|ES	228.923	8.91e-10	58800000000000	0.68522
CAPRIN2|20944|ES	2.74532	0.0207785	362.721	0.685259
MRPL52|26647|AD	1.90749	0.0839183	43.3579	0.685331
SMN2|72412|ES	43.4119	4.7e-07	4010903808	0.686994
PUM2|52774|ES	1.55759	0.180099	13.4708	0.687253
LRRFIP1|58143|ES	1.74886	0.11461	26.6861	0.687678
EDC3|31733|ES	0.565132	0.0349533	9.13719	0.687748
EIF4G1|67893|ES	12.2615	5.95e-05	2.52665e+06	0.688062
ZNF346|74717|ES	6.81206	0.00057783	80307.6	0.688324
EEF2K|35542|AT	0.244632	0.000247599	241.7	0.689012
RBMS2|22461|AD	1.65284	0.141045	19.3688	0.689036
EIF3J|30342|ES	8.4715	0.000236321	303681	0.689644
PRKRA|56157|AP	0.289267	0.000650303	128.671	0.690113
FMR1|90274|ES	1.7024	0.124268	23.322	0.690329
TSN|55179|AP	0.185771	4.68e-05	737.26	0.690524
RRBP1|58741|ES	15.2612	2.27e-05	1.0272e+07	0.690602
HNRNPR|1049|ES	1.54507	0.180882	13.1977	0.690969
SMG7|9178|ES	1.47888	0.214099	10.2153	0.691496
STAU1|59737|AA	2.43261	0.0301002	196.596	0.691596
EXOSC9|70502|RI	0.568351	0.0348424	9.27096	0.691625
CLK2|8054|AP	0.580728	0.0395329	8.53075	0.69181
CNOT8|74276|ES	0.327823	0.00130038	82.6433	0.692625
LUC7L|32836|AP	0.799104	0.262756	2.43027	0.692708
GAR1|70344|AP	0.45767	0.00942404	22.2263	0.693188
GAR1|70343|AP	2.1849	0.0449899	106.108	0.693203
NCBP2|68270|AD	1.70014	0.121426	23.8043	0.693485
MYEF2|30481|AT	1.36022	0.293758	6.29839	0.694008
FUBP1|3542|AT	2.29482	0.0363041	145.058	0.694589
FUBP1|3543|AT	0.435856	0.00689549	27.55	0.694661
DEK|75484|ES	0.0188432	4.3e-11	8.26104e+06	0.695655
MKRN1|81999|AT	0.476755	0.0116408	19.5257	0.695744
MKRN1|82001|AT	2.09724	0.0512084	85.8922	0.695795
RPL27A|14250|AP	90.2414	1.41e-08	579000000000	0.695947
THOC6|33360|AA	0.205812	7.33e-05	578.11	0.696399
TROVE2|9255|AT	1.34262	0.304543	5.91913	0.697105
TROVE2|9253|AT	0.744847	0.168952	3.28375	0.697149
SNRPD3|61416|AT	0.580882	0.0376395	8.9646	0.697229
DCP1A|65309|ES	0.518878	0.0190338	14.1451	0.697257
GTPBP10|80387|AP	0.560977	0.0300419	10.4752	0.698699
THUMPD3|63082|AD	1.31267	0.330988	5.20596	0.698727
STAU2|84167|ES	1.37404	0.274791	6.87063	0.698797
ESRP1|84569|AD	0.623081	0.0562535	6.90144	0.699817
SPATS2L|56732|AP	2.30449	0.0329083	161.378	0.700155
BARD1|57341|AP	0.474296	0.0105935	21.2353	0.700555
NCBP2|68272|AD	1.94803	0.0648311	58.5342	0.700919
INTS9|83228|ES	2.67595	0.0175911	407.064	0.701019
INTS9|83227|ES	8.35321	0.000163442	426917	0.701177
SCAF11|21319|AT	0.459946	0.00867989	24.3724	0.701411
DROSHA|71625|AP	0.556761	0.0277973	11.1515	0.701753
BRCA1|41197|AD	0.658787	0.0767744	5.65293	0.703538
PPP1R8|1345|ES	0.0317343	6.02e-10	1.67425e+06	0.703707
TBRG4|79587|AA	5.59757	0.000780512	40143.9	0.703769
CELF1|15768|ES	0.766395	0.194054	3.02679	0.70421
EEF1D|85454|ES	1.5327	0.168428	13.9476	0.704678
LUC7L|32837|AP	1.23928	0.407194	3.7717	0.705592
PABPC4|1897|AD	2.00188	0.0546045	73.3919	0.705651
UBA1|88907|AP	0.60005	0.0423765	8.49669	0.705661
CCAR1|11957|ES	5.41197	0.000834967	35078.5	0.706106
FTSJ2|78605|ES	1.40101	0.241829	8.11656	0.706765
DZIP3|66034|AT	0.558297	0.0267906	11.6345	0.706784
STAU2|84184|ES	0.459796	0.00797902	26.496	0.707183
RBM42|49228|AA	2.16948	0.0378611	124.313	0.707689
NFX1|86100|AT	0.583581	0.0348468	9.77325	0.707991
PCBP4|65127|ES	0.178108	2.13e-05	1488.54	0.708067
POLDIP3|62528|ES	0.670051	0.0823737	5.45038	0.708108
SPATS2L|56739|ES	0.493686	0.0122645	19.8725	0.708113
FASTK|82339|ES	0.549091	0.0234899	12.8353	0.70929
MAGOHB|20473|ES	0.536045	0.0197114	14.5776	0.711384
WIBG|22290|AT	0.308171	0.000599488	158.418	0.711692
WIBG|22291|AT	3.24441	0.00631113	1667.88	0.711732
[truncated: 627 more rows]
