# Supplementary material for: The underlying molecular mechanisms and prognostic factors of RNA binding protein in colorectal cancer: a study based on multiple online databases
Source: Cancer Cell Int. 2021 Jun 30;21:325. doi: 10.1186/s12935-021-02031-6 (PMC8244213; doi:10.1186/s12935-021-02031-6)
Supplement: Supplementary file 4 — Additional file 4. The gene mutation data of 8930 CRC samples from the COSMIC website. [file 12935_2021_2031_MOESM4_ESM.xls]

## Sheet: RBP genes with mutation
Gene name	Mutated samples	Samples tested	frequency
SMAD4	275	2140	0.128505
PRKDC	102	876	0.116438
DYNC1H1	85	807	0.105328
TPR	87	936	0.0929487
ARHGEF28	71	798	0.0889724
AFF2	70	807	0.086741
SRRM4	70	807	0.086741
RBMS3	68	807	0.0842627
CNOT1	67	807	0.0830235
AFF1	71	883	0.0804077
TNRC6B	63	807	0.0780669
ASH1L	63	807	0.0780669
ATXN1	62	807	0.0768278
ZC3H13	61	807	0.0755886
TCERG1	61	826	0.0738499
RBM33	58	798	0.0726817
RALYL	58	798	0.0726817
SRRM2	58	807	0.0718711
HELZ2	58	807	0.0718711
SMG1	57	807	0.070632
R3HDM1	56	807	0.0693928
MSI2	54	810	0.0666667
INTS1	53	798	0.066416
SPEN	97	1466	0.0661664
SETX	53	807	0.0656753
UTP20	53	824	0.0643204
LARS	51	807	0.063197
SON	51	807	0.063197
SNRNP200	52	824	0.0631068
POLRMT	50	807	0.0619579
ZNF106	50	807	0.0619579
ANKHD1	50	807	0.0619579
PRPF8	50	807	0.0619579
TEP1	50	807	0.0619579
AFF3	53	866	0.0612009
MOV10L1	49	807	0.0607187
DZIP1	49	807	0.0607187
MRPS22	49	807	0.0607187
TNRC6A	49	807	0.0607187
NYNRIN	47	798	0.0588972
HDLBP	48	824	0.0582524
HEATR1	47	807	0.0582404
SETD1A	47	807	0.0582404
SND1	47	807	0.0582404
QKI	48	826	0.0581114
CPSF1	46	807	0.0570012
RANBP2	46	807	0.0570012
BCLAF1	46	807	0.0570012
SCAF4	46	807	0.0570012
RBMXL3	45	798	0.056391
ZFP36L2	45	807	0.0557621
PHRF1	44	807	0.0545229
DHX34	44	807	0.0545229
DHX30	44	807	0.0545229
EIF4G1	44	824	0.0533981
ANKRD17	43	807	0.0532838
TARBP1	43	807	0.0532838
LARP1	43	807	0.0532838
MRPS6	43	807	0.0532838
ESRP1	43	807	0.0532838
XAB2	43	821	0.0523752
LRRFIP1	43	824	0.0521845
LARP4B	42	807	0.0520446
YTHDC2	42	807	0.0520446
ATXN2L	42	807	0.0520446
SCAF11	42	807	0.0520446
SLTM	42	807	0.0520446
ZNFX1	41	798	0.0513784
JAKMIP1	42	824	0.0509709
NXF3	41	807	0.0508055
EIF3A	41	807	0.0508055
HBS1L	41	807	0.0508055
DHX15	41	807	0.0508055
SETD1B	40	798	0.0501253
DHX37	40	807	0.0495663
LARP4	40	807	0.0495663
BAZ2A	40	807	0.0495663
NOL8	39	798	0.0488722
RBM27	39	798	0.0488722
PDCD11	40	821	0.0487211
TDRD6	40	821	0.0487211
PABPC5	39	807	0.0483271
ZFR	39	807	0.0483271
URB2	39	807	0.0483271
SART3	39	807	0.0483271
DROSHA	39	810	0.0481481
SMAD3	72	1505	0.0478405
RBM20	38	798	0.047619
PCF11	38	807	0.047088
CHERP	38	807	0.047088
EDC4	38	807	0.047088
RBMS1	38	807	0.047088
SCAF1	37	798	0.0463659
NR0B1	37	807	0.0458488
GFM1	37	807	0.0458488
UPF2	37	807	0.0458488
PARP4	37	817	0.0452876
ZC3H18	36	798	0.0451128
URB1	36	798	0.0451128
ZFC3H1	37	821	0.045067
FXR1	37	824	0.0449029
IPO8	36	807	0.0446097
ZNF638	36	807	0.0446097
HELZ	36	807	0.0446097
DARS2	36	807	0.0446097
XRN1	36	807	0.0446097
RNF17	36	807	0.0446097
SMAD2	88	1984	0.0443548
RBM15B	35	798	0.0438596
XPOT	35	807	0.0433705
RRBP1	35	807	0.0433705
SRRM1	35	807	0.0433705
IARS	35	807	0.0433705
SRFBP1	35	807	0.0433705
DDX27	35	807	0.0433705
PPRC1	35	807	0.0433705
GEMIN5	35	807	0.0433705
EIF4G3	35	807	0.0433705
RC3H1	35	807	0.0433705
RBM44	34	798	0.0426065
HNRNPM	34	798	0.0426065
ADAR	35	824	0.0424757
DNMT1	60	1414	0.0424328
PCBP3	34	807	0.0421314
VARS	34	807	0.0421314
SFSWAP	34	807	0.0421314
EIF5B	34	807	0.0421314
PPARGC1A	34	807	0.0421314
SAFB2	34	807	0.0421314
PTBP2	34	807	0.0421314
EIF2AK4	34	807	0.0421314
GUF1	34	807	0.0421314
ADARB1	34	807	0.0421314
IPO11	34	807	0.0421314
SUPT5H	34	807	0.0421314
LONP1	34	807	0.0421314
CSDE1	37	883	0.0419026
CCAR1	34	824	0.0412621
HNRNPL	33	807	0.0408922
MEX3B	33	807	0.0408922
THRAP3	33	807	0.0408922
DZIP1L	33	807	0.0408922
BAZ2B	33	807	0.0408922
LRPPRC	33	807	0.0408922
NUP153	33	807	0.0408922
ERN1	33	807	0.0408922
THOC2	33	807	0.0408922
GPATCH8	33	807	0.0408922
CELF4	33	807	0.0408922
BICC1	32	798	0.0401003
FUBP3	32	798	0.0401003
TLR8	33	824	0.0400485
RBBP6	32	807	0.039653
TRIM71	32	807	0.039653
DHX36	32	807	0.039653
RBFOX1	32	807	0.039653
PDE11A	32	807	0.039653
ZC3H14	32	807	0.039653
CARS	32	807	0.039653
UPF1	32	810	0.0395062
XPO4	32	821	0.0389769
U2SURP	31	798	0.0388471
RBMXL2	31	798	0.0388471
PRPF6	31	798	0.0388471
HNRNPUL2	31	798	0.0388471
DDX60L	31	798	0.0388471
U2AF2	31	807	0.0384139
CEBPZ	31	807	0.0384139
DHX16	31	807	0.0384139
SUGP2	31	807	0.0384139
EEF2	31	807	0.0384139
SCAF8	31	807	0.0384139
EPRS	31	807	0.0384139
CMSS1	31	807	0.0384139
FMR1	31	807	0.0384139
SYMPK	31	807	0.0384139
EEF1A2	31	807	0.0384139
ILF3	31	807	0.0384139
GTPBP4	31	807	0.0384139
DHX57	31	807	0.0384139
SMG6	31	807	0.0384139
PIWIL1	31	807	0.0384139
STRBP	31	824	0.0376214
TNRC6C	30	798	0.037594
NOC2L	30	807	0.0371747
ZC3H7B	30	807	0.0371747
PTCD3	30	807	0.0371747
CAPRIN2	30	807	0.0371747
RBM12B	30	807	0.0371747
SF3B3	30	807	0.0371747
DHX8	30	807	0.0371747
RBM10	53	1430	0.0370629
UTP14C	30	821	0.0365408
ZFR2	29	798	0.0363409
DDX58	29	798	0.0363409
ZC3H4	29	798	0.0363409
DDX54	29	807	0.0359356
CWC22	29	807	0.0359356
LARP7	29	807	0.0359356
AARS	29	807	0.0359356
INTS5	29	807	0.0359356
UBAP2	29	807	0.0359356
TGS1	29	807	0.0359356
DHX29	29	807	0.0359356
DHX9	29	807	0.0359356
IPO5	29	807	0.0359356
PABPC3	29	807	0.0359356
SUPT6H	29	807	0.0359356
SYNCRIP	29	807	0.0359356
UBAP2L	29	807	0.0359356
AARS2	29	807	0.0359356
DHX38	29	807	0.0359356
PWP2	29	807	0.0359356
CARS2	29	807	0.0359356
RBM25	29	807	0.0359356
PIWIL2	29	807	0.0359356
RPL22	29	807	0.0359356
OAS2	29	807	0.0359356
PIWIL3	29	807	0.0359356
AFF4	29	807	0.0359356
FUBP1	51	1421	0.0358902
AGO2	29	810	0.0358025
SECISBP2L	29	821	0.0353228
ACIN1	29	824	0.0351942
POLR2F	29	824	0.0351942
CWF19L2	28	798	0.0350877
DDX60	28	798	0.0350877
DICER1	66	1883	0.0350505
BRCA1	52	1486	0.0349933
CNOT4	28	807	0.0346964
L1TD1	28	807	0.0346964
PINX1	28	807	0.0346964
IPO13	28	807	0.0346964
ZC3H6	28	807	0.0346964
SIDT1	28	807	0.0346964
TDRD5	28	807	0.0346964
SAMD4A	28	807	0.0346964
POLR2B	28	807	0.0346964
CDK5RAP1	28	807	0.0346964
XRCC6	28	807	0.0346964
CAPRIN1	28	807	0.0346964
SOD2	28	807	0.0346964
SF1	28	807	0.0346964
MSL3	28	807	0.0346964
WDR36	28	807	0.0346964
INTS3	28	807	0.0346964
IARS2	28	807	0.0346964
INTS10	28	807	0.0346964
SF3B1	51	1487	0.0342972
DDX10	28	824	0.0339806
MKRN3	28	824	0.0339806
ZCCHC14	28	824	0.0339806
SKIV2L	28	824	0.0339806
ATXN1L	27	798	0.0338346
DNMT3B	47	1404	0.0334758
PIWIL4	27	807	0.0334572
RBM15	27	807	0.0334572
PPIE	27	807	0.0334572
RBM26	27	807	0.0334572
PRPF40B	27	807	0.0334572
SMG7	27	807	0.0334572
SF3B2	27	807	0.0334572
EFTUD2	27	807	0.0334572
PAPOLB	27	807	0.0334572
ATXN7	27	807	0.0334572
TNPO2	27	807	0.0334572
ZC3H3	27	807	0.0334572
USP10	27	807	0.0334572
SNRPN	27	807	0.0334572
SRRT	27	807	0.0334572
AQR	27	821	0.0328867
ADARB2	27	824	0.032767
PUS1	27	824	0.032767
TBCE	26	798	0.0325815
WDR43	26	798	0.0325815
UNK	26	798	0.0325815
HNRNPUL1	26	800	0.0325
DIS3L	26	807	0.0322181
PUM1	26	807	0.0322181
KPNB1	26	807	0.0322181
SIDT2	26	807	0.0322181
EIF2AK3	26	807	0.0322181
RC3H2	26	807	0.0322181
MRPS27	26	807	0.0322181
MARS	26	807	0.0322181
DDX17	26	807	0.0322181
EIF2AK1	26	807	0.0322181
ZC3H7A	26	807	0.0322181
EXOSC10	26	807	0.0322181
PPARGC1B	26	807	0.0322181
NOVA1	26	807	0.0322181
CPEB4	26	807	0.0322181
TDRD3	26	807	0.0322181
DDX5	26	807	0.0322181
PAN3	26	807	0.0322181
MYEF2	26	807	0.0322181
DZIP3	26	807	0.0322181
PUM2	26	807	0.0322181
TDRD1	26	807	0.0322181
XPO5	26	821	0.0316687
POP1	26	824	0.0315534
PAN2	26	824	0.0315534
ZNF598	25	798	0.0313283
OAS3	25	798	0.0313283
ZC3H12C	25	798	0.0313283
RBM46	25	798	0.0313283
TFIP11	25	807	0.0309789
TLR7	25	807	0.0309789
ERN2	25	807	0.0309789
TARS2	25	807	0.0309789
BMS1	25	807	0.0309789
SMG5	25	807	0.0309789
AGO4	25	807	0.0309789
IPO9	25	807	0.0309789
CMTR1	25	807	0.0309789
TLR3	25	807	0.0309789
N4BP1	25	807	0.0309789
DDX23	25	807	0.0309789
TRIM56	25	807	0.0309789
PTBP1	25	807	0.0309789
PCBP2	25	807	0.0309789
NOLC1	25	807	0.0309789
SAMD4B	25	807	0.0309789
EIF4B	25	821	0.0304507
WBP4	25	824	0.0303398
FXR2	24	798	0.0300752
RBM45	24	798	0.0300752
PABPC1L	24	798	0.0300752
PEG10	24	798	0.0300752
DDX24	24	807	0.0297398
CNOT6	24	807	0.0297398
NOL11	24	807	0.0297398
ELAVL4	24	807	0.0297398
UPF3A	24	807	0.0297398
ELAC2	24	807	0.0297398
MOV10	24	807	0.0297398
NOM1	24	807	0.0297398
PUS7	24	807	0.0297398
XPO6	24	807	0.0297398
INTS8	24	807	0.0297398
ZC3H11A	24	807	0.0297398
FAM120A	24	807	0.0297398
MPHOSPH10	24	807	0.0297398
CPSF2	24	807	0.0297398
GEMIN4	24	807	0.0297398
ELAVL2	24	807	0.0297398
TTF2	24	807	0.0297398
ZRANB2	24	807	0.0297398
KHDRBS2	24	807	0.0297398
RANBP17	24	807	0.0297398
LRRFIP2	24	815	0.0294479
IPO7	24	821	0.0292326
ATXN2	24	827	0.0290206
ADAD2	23	798	0.0288221
TEX13A	23	798	0.0288221
RBM47	23	798	0.0288221
DDX43	23	807	0.0285006
RTCB	23	807	0.0285006
PABPC4	23	807	0.0285006
MVP	23	807	0.0285006
INTS7	23	807	0.0285006
DUS2	23	807	0.0285006
MECP2	23	807	0.0285006
FASTKD1	23	807	0.0285006
ESF1	23	807	0.0285006
FTSJ3	23	807	0.0285006
FAM120C	23	807	0.0285006
MEPCE	23	807	0.0285006
NOC4L	23	807	0.0285006
CSTF2T	23	807	0.0285006
MRPS5	23	807	0.0285006
ENOX1	23	807	0.0285006
SSB	23	807	0.0285006
NAT10	23	807	0.0285006
TBL3	23	807	0.0285006
PCBP1	23	807	0.0285006
RRP12	23	807	0.0285006
SMG8	23	807	0.0285006
DIS3L2	23	821	0.0280146
CLASRP	23	824	0.0279126
TCOF1	23	824	0.0279126
MAK16	22	798	0.0275689
AKAP17A	22	798	0.0275689
PARN	22	798	0.0275689
PARP1	41	1490	0.0275168
STAU2	22	807	0.0272615
EIF2D	22	807	0.0272615
FASTKD2	22	807	0.0272615
CNOT3	22	807	0.0272615
APOBEC1	22	807	0.0272615
RBM19	22	807	0.0272615
NOP58	22	807	0.0272615
SAFB	22	807	0.0272615
CNP	22	807	0.0272615
TNPO3	22	807	0.0272615
GNL3L	22	807	0.0272615
RNF113B	22	807	0.0272615
SART1	22	807	0.0272615
INTS2	22	807	0.0272615
TARS	22	807	0.0272615
PABPC1	22	807	0.0272615
ZC3HAV1	22	807	0.0272615
PAPOLG	22	807	0.0272615
KHSRP	22	807	0.0272615
IGF2BP3	22	807	0.0272615
PLRG1	22	807	0.0272615
CCAR2	22	807	0.0272615
NONO	22	807	0.0272615
DDX50	22	807	0.0272615
THOC5	22	824	0.026699
HNRNPA2B1	21	798	0.0263158
CACTIN	21	798	0.0263158
ESRP2	21	807	0.0260223
NOC3L	21	807	0.0260223
PPP1R10	21	807	0.0260223
RAVER1	21	807	0.0260223
CSTF2	21	807	0.0260223
RANBP6	21	807	0.0260223
SWT1	21	807	0.0260223
ZNF473	21	807	0.0260223
NSUN2	21	807	0.0260223
YTHDF1	21	807	0.0260223
NSRP1	21	807	0.0260223
ZCCHC8	21	807	0.0260223
YTHDC1	21	807	0.0260223
PNLDC1	21	807	0.0260223
EIF4G2	21	807	0.0260223
INTS6	21	807	0.0260223
DDX31	21	807	0.0260223
XRN2	21	807	0.0260223
FAM120B	21	807	0.0260223
LARP6	21	807	0.0260223
SUGP1	21	807	0.0260223
WDR3	21	807	0.0260223
KHNYN	21	807	0.0260223
DGCR8	21	807	0.0260223
SAMHD1	21	807	0.0260223
UBTF	21	807	0.0260223
GPATCH1	21	807	0.0260223
PSTK	21	807	0.0260223
SMAD9	21	807	0.0260223
PRPF38B	21	807	0.0260223
POLR2A	21	807	0.0260223
TERT	38	1476	0.0257453
XPO7	21	821	0.0255786
CELF6	21	824	0.0254854
FUS	21	824	0.0254854
FIP1L1	34	1341	0.0253542
HNRNPR	20	798	0.0250627
MEX3A	20	798	0.0250627
TDRD9	20	798	0.0250627
PABPC4L	20	798	0.0250627
RBM14	20	807	0.0247831
NXF1	20	807	0.0247831
TUT1	20	807	0.0247831
GFM2	20	807	0.0247831
EXO1	20	807	0.0247831
FASTKD5	20	807	0.0247831
ZNF326	20	807	0.0247831
DDX46	20	807	0.0247831
ADAD1	20	807	0.0247831
SF3B4	20	807	0.0247831
LUZP4	20	807	0.0247831
IREB2	20	807	0.0247831
SRSF7	20	807	0.0247831
HNRNPK	20	807	0.0247831
MTHFSD	20	807	0.0247831
EEFSEC	20	807	0.0247831
MATR3	20	807	0.0247831
IGF2BP1	20	807	0.0247831
IFIH1	20	807	0.0247831
CDC5L	20	807	0.0247831
DAZL	20	807	0.0247831
ACO1	20	807	0.0247831
RNH1	20	807	0.0247831
EEF1A1	20	807	0.0247831
SECISBP2	20	807	0.0247831
PNN	20	807	0.0247831
R3HDM2	20	807	0.0247831
DCAF13	20	821	0.0243605
NUFIP2	20	821	0.0243605
PSPC1	20	821	0.0243605
CRNKL1	20	821	0.0243605
NOP9	20	824	0.0242718
DDX18	20	824	0.0242718
EIF3M	20	824	0.0242718
DIS3	34	1414	0.0240453
LARP1B	19	798	0.0238095
FTO	19	798	0.0238095
DNTTIP2	19	798	0.0238095
FDXACB1	19	798	0.0238095
EIF2S3	19	807	0.023544
ZGPAT	19	807	0.023544
CRYZ	19	807	0.023544
MTIF2	19	807	0.023544
CPEB2	19	807	0.023544
RPF2	19	807	0.023544
IGHMBP2	19	807	0.023544
DDX42	19	807	0.023544
DDX19A	19	807	0.023544
RNGTT	19	807	0.023544
TARBP2	19	807	0.023544
GSPT2	19	807	0.023544
RBM12	19	807	0.023544
HNRNPDL	19	807	0.023544
EIF4ENIF1	19	807	0.023544
NOP14	19	807	0.023544
DDX4	19	807	0.023544
DDX41	19	807	0.023544
PTCD1	19	807	0.023544
CWC27	19	807	0.023544
DUS3L	19	807	0.023544
GTPBP2	19	807	0.023544
UTP6	19	807	0.023544
RTF1	19	807	0.023544
GTPBP3	19	807	0.023544
NFX1	19	807	0.023544
ZC3H15	19	807	0.023544
GARS	19	807	0.023544
NSUN6	19	807	0.023544
REXO1	19	807	0.023544
EEF2K	19	807	0.023544
NELFE	19	807	0.023544
RBM5	19	807	0.023544
RPL10L	19	807	0.023544
PUS3	19	807	0.023544
RBM6	19	807	0.023544
RNASEL	20	866	0.0230947
RAVER2	19	823	0.0230863
DHX32	19	824	0.0230583
SF3A1	19	824	0.0230583
AKAP8	19	824	0.0230583
UBA1	19	835	0.0227545
PRPF39	18	798	0.0225564
EIF3D	18	798	0.0225564
HNRNPH1	18	798	0.0225564
USP39	18	807	0.0223048
RIOK3	18	807	0.0223048
TROVE2	18	807	0.0223048
TSR1	18	807	0.0223048
MBNL1	18	807	0.0223048
PRSS50	18	807	0.0223048
HTATSF1	18	807	0.0223048
SFPQ	18	807	0.0223048
CMTR2	18	807	0.0223048
PRPF4	18	807	0.0223048
DDX53	18	807	0.0223048
PPIL4	18	807	0.0223048
IPO4	18	807	0.0223048
CNOT10	18	807	0.0223048
YTHDF2	18	807	0.0223048
MTPAP	18	807	0.0223048
SLC4A1AP	18	807	0.0223048
SRBD1	18	807	0.0223048
TOP3B	18	807	0.0223048
RPP40	18	807	0.0223048
G3BP1	18	807	0.0223048
PUS7L	18	807	0.0223048
AGO1	18	807	0.0223048
NPM2	18	807	0.0223048
PHAX	18	807	0.0223048
RBM42	18	807	0.0223048
FBXO17	18	807	0.0223048
MRPL47	18	807	0.0223048
KHDRBS3	18	807	0.0223048
CCNT1	18	807	0.0223048
RBM43	18	807	0.0223048
DQX1	18	807	0.0223048
CSTF1	18	808	0.0222772
SPATS2	18	821	0.0219245
R3HCC1L	18	821	0.0219245
PRPF4B	18	824	0.0218447
PATL1	17	798	0.0213033
EIF3L	17	798	0.0213033
GLE1	17	798	0.0213033
ZCCHC2	17	798	0.0213033
EIF5AL1	17	798	0.0213033
METTL2B	17	798	0.0213033
EIF3B	17	798	0.0213033
NXF5	17	807	0.0210657
CLK2	17	807	0.0210657
TNPO1	17	807	0.0210657
RRP7A	17	807	0.0210657
NUFIP1	17	807	0.0210657
LUC7L2	17	807	0.0210657
RARS2	17	807	0.0210657
NOP56	17	807	0.0210657
ELAVL3	17	807	0.0210657
GTF2F1	17	807	0.0210657
TDRD7	17	807	0.0210657
RBM4B	17	807	0.0210657
ABCE1	17	807	0.0210657
CELF2	17	807	0.0210657
DHX35	17	807	0.0210657
GRWD1	17	807	0.0210657
TFB2M	17	807	0.0210657
TFAM	17	807	0.0210657
PAPOLA	17	807	0.0210657
RBM28	17	807	0.0210657
THOC1	17	807	0.0210657
RALY	17	807	0.0210657
ZC3H12A	17	807	0.0210657
DDX51	17	807	0.0210657
APOBEC3G	17	807	0.0210657
EZH2	32	1531	0.0209014
PSIP1	18	866	0.0207852
EWSR1	18	871	0.0206659
DNAJC21	17	824	0.0206311
ERI2	17	824	0.0206311
SRSF6	17	824	0.0206311
A1CF	16	798	0.0200501
LENG9	16	798	0.0200501
DCP1A	16	798	0.0200501
RBM48	16	807	0.0198265
DNAJC17	16	807	0.0198265
CDC40	16	807	0.0198265
HNRNPU	16	807	0.0198265
TBRG4	16	807	0.0198265
TARSL2	16	807	0.0198265
ZNF768	16	807	0.0198265
PTBP3	16	807	0.0198265
SNRPB	16	807	0.0198265
NOL7	16	807	0.0198265
PRKRA	16	807	0.0198265
PRPF3	16	807	0.0198265
DDX47	16	807	0.0198265
BZW1	16	807	0.0198265
NOB1	16	807	0.0198265
GNL1	16	807	0.0198265
GTPBP1	16	807	0.0198265
TYW1	16	807	0.0198265
DCP2	16	807	0.0198265
DDX20	16	807	0.0198265
CPEB3	16	807	0.0198265
DDX21	16	807	0.0198265
RPL31	16	807	0.0198265
SRP72	16	807	0.0198265
FAM98A	16	807	0.0198265
RNASEH2B	16	807	0.0198265
PNPT1	16	807	0.0198265
RBM39	16	807	0.0198265
UTP3	16	807	0.0198265
ABCF1	16	807	0.0198265
EIF2B3	16	807	0.0198265
DRG2	16	807	0.0198265
RBM4	16	807	0.0198265
UTP14A	16	807	0.0198265
CNOT2	16	807	0.0198265
CHTOP	16	807	0.0198265
TIPARP	16	817	0.0195838
CPEB1	16	821	0.0194884
RPL3	16	824	0.0194175
FASTKD3	16	824	0.0194175
ZNHIT6	16	824	0.0194175
G3BP2	16	824	0.0194175
DAZAP1	16	824	0.0194175
IGF2	28	1473	0.0190088
HNRNPF	15	798	0.018797
ZC3H12D	15	798	0.018797
HNRNPA3	15	798	0.018797
HNRNPCL1	15	798	0.018797
INTS9	15	798	0.018797
EIF4E1B	15	798	0.018797
VARS2	15	798	0.018797
PRPF40A	15	798	0.018797
AKAP8L	15	798	0.018797
SRRM3	15	798	0.018797
TOP1	28	1495	0.0187291
TRIT1	15	807	0.0185874
RAE1	15	807	0.0185874
PARP12	15	807	0.0185874
CPSF6	15	807	0.0185874
RARS	15	807	0.0185874
CLK1	15	807	0.0185874
ZFP36L1	15	807	0.0185874
SREK1	15	807	0.0185874
KARS	15	807	0.0185874
PDE12	15	807	0.0185874
RIOK1	15	807	0.0185874
AKAP1	15	807	0.0185874
EIF2B5	15	807	0.0185874
UHMK1	15	807	0.0185874
TRIM21	15	807	0.0185874
PSMA1	15	807	0.0185874
MRPS31	15	807	0.0185874
SMAD7	15	807	0.0185874
NKRF	15	807	0.0185874
CANX	15	807	0.0185874
RBMX	15	807	0.0185874
RBMX2	15	807	0.0185874
LSM14A	15	807	0.0185874
RPL3L	15	807	0.0185874
CCNT2	15	807	0.0185874
MRPS30	15	807	0.0185874
NCBP1	15	807	0.0185874
RNMT	15	807	0.0185874
ADAT1	15	807	0.0185874
IGF2BP2	15	807	0.0185874
PRPF18	15	807	0.0185874
LSM14B	15	807	0.0185874
LARS2	15	807	0.0185874
CD3EAP	15	824	0.0182039
EIF3I	14	798	0.0175439
ANGEL2	14	798	0.0175439
EIF3J	14	798	0.0175439
PIH1D2	14	798	0.0175439
TRMT5	14	807	0.0173482
RTCA	14	807	0.0173482
METTL3	14	807	0.0173482
APOBEC3H	14	807	0.0173482
ABT1	14	807	0.0173482
DDX39B	14	807	0.0173482
CSTF3	14	807	0.0173482
PSMA6	14	807	0.0173482
WARS2	14	807	0.0173482
ASCC1	14	807	0.0173482
QTRT1	14	807	0.0173482
RUVBL2	14	807	0.0173482
MAEL	14	807	0.0173482
BOLL	14	807	0.0173482
TRMT1	14	807	0.0173482
ZNF346	14	807	0.0173482
QARS	14	807	0.0173482
CD2BP2	14	807	0.0173482
TRMT1L	14	807	0.0173482
RCL1	14	807	0.0173482
PIN4	14	807	0.0173482
MBNL3	14	807	0.0173482
SNIP1	14	807	0.0173482
DUS4L	14	807	0.0173482
STAU1	14	807	0.0173482
GPKOW	14	807	0.0173482
RRS1	14	807	0.0173482
ELAVL1	14	807	0.0173482
SUPV3L1	14	807	0.0173482
FBL	14	807	0.0173482
RBFOX2	14	807	0.0173482
KHDRBS1	14	807	0.0173482
CASC3	14	807	0.0173482
MRPL44	14	807	0.0173482
TDRKH	14	807	0.0173482
MEX3D	14	807	0.0173482
ENOX2	14	807	0.0173482
AGO3	14	807	0.0173482
ZC3HC1	14	807	0.0173482
NIFK	14	807	0.0173482
EXOSC5	14	807	0.0173482
PRPF19	14	807	0.0173482
CALR3	14	807	0.0173482
PTRH1	14	807	0.0173482
ERI3	14	807	0.0173482
PRPF31	14	807	0.0173482
U2AF1	25	1442	0.017337
CPSF7	14	808	0.0173267
BARD1	25	1462	0.0170999
MAZ	14	821	0.0170524
API5	14	821	0.0170524
PUS10	14	824	0.0169903
EIF2S2	14	824	0.0169903
EIF5	14	824	0.0169903
CTIF	14	824	0.0169903
NOL10	13	798	0.0162907
CTU2	13	798	0.0162907
MRPL38	13	798	0.0162907
ZC3H10	13	807	0.016109
NOL9	13	807	0.016109
BRIX1	13	807	0.016109
RPL36	13	807	0.016109
SARS2	13	807	0.016109
KAT8	13	807	0.016109
SNRNP27	13	807	0.016109
IFIT2	13	807	0.016109
YARS2	13	807	0.016109
DXO	13	807	0.016109
ISG20L2	13	807	0.016109
HABP4	13	807	0.016109
AGFG1	13	807	0.016109
GNL3	13	807	0.016109
TDRD10	13	807	0.016109
SMAD1	13	807	0.016109
KIN	13	807	0.016109
TRUB2	13	807	0.016109
PURA	13	807	0.016109
HARS	13	807	0.016109
EXOSC9	13	807	0.016109
SNRNP70	13	807	0.016109
WDR5	13	807	0.016109
CNOT11	13	807	0.016109
PPWD1	13	807	0.016109
MKRN1	13	807	0.016109
SMG9	13	807	0.016109
PTGES3L-AARSD1	13	807	0.016109
DDX49	13	807	0.016109
CELF3	13	807	0.016109
SYF2	13	807	0.016109
EIF2A	13	807	0.016109
RBPMS	13	807	0.016109
RBM17	13	807	0.016109
MRPL1	13	807	0.016109
DHX40	13	807	0.016109
SRSF11	13	807	0.016109
TRMT12	13	807	0.016109
UPF3B	13	807	0.016109
DKC1	13	807	0.016109
FARSA	13	807	0.016109
INTS4	13	807	0.016109
SRPK2	13	807	0.016109
GNL2	13	807	0.016109
TRA2A	13	807	0.016109
PCBP4	13	807	0.016109
TIAL1	13	807	0.016109
MRPL21	13	807	0.016109
KRR1	13	807	0.016109
ZCCHC7	13	807	0.016109
DCPS	13	807	0.016109
SF3A2	13	807	0.016109
XPO1	24	1499	0.0160107
PA2G4	13	817	0.0159119
CNOT6L	13	821	0.0158343
GTPBP10	12	798	0.0150376
NAF1	12	798	0.0150376
DNAAF2	12	798	0.0150376
TRMU	12	798	0.0150376
WDR46	12	798	0.0150376
ALKBH8	12	798	0.0150376
KIAA0391	12	798	0.0150376
RSL1D1	12	807	0.0148699
TUFM	12	807	0.0148699
AEN	12	807	0.0148699
MRRF	12	807	0.0148699
TRMT11	12	807	0.0148699
RPP25L	12	807	0.0148699
DND1	12	807	0.0148699
OAS1	12	807	0.0148699
FTSJ1	12	807	0.0148699
RPS2	12	807	0.0148699
THUMPD3	12	807	0.0148699
IFIT1B	12	807	0.0148699
ZC3H12B	12	807	0.0148699
CDK9	12	807	0.0148699
DHX33	12	807	0.0148699
POLDIP3	12	807	0.0148699
ZMAT2	12	807	0.0148699
RPL23	12	807	0.0148699
TSEN34	12	807	0.0148699
TFB1M	12	807	0.0148699
PTCD2	12	807	0.0148699
DDX39A	12	807	0.0148699
MTIF3	12	807	0.0148699
FARSB	12	807	0.0148699
APOBEC3F	12	807	0.0148699
NCL	12	807	0.0148699
RBM23	12	807	0.0148699
MRPL28	12	807	0.0148699
QRSL1	12	807	0.0148699
SARNP	12	807	0.0148699
PRPF38A	12	807	0.0148699
DHX58	12	807	0.0148699
TRMT61A	12	807	0.0148699
GPATCH4	12	807	0.0148699
TRMT44	12	807	0.0148699
TRMT10B	12	807	0.0148699
TSEN2	12	807	0.0148699
LCMT2	12	807	0.0148699
ERAL1	12	807	0.0148699
CLP1	12	807	0.0148699
DCP1B	12	807	0.0148699
SRSF12	12	807	0.0148699
NSUN3	12	807	0.0148699
IFIT3	12	807	0.0148699
TRMT13	12	807	0.0148699
RPUSD1	12	807	0.0148699
ANGEL1	12	807	0.0148699
DBR1	12	807	0.0148699
FASTK	12	807	0.0148699
DDX55	12	807	0.0148699
METTL14	12	807	0.0148699
EIF3E	12	808	0.0148515
RNF113A	12	821	0.0146163
RPUSD4	12	824	0.0145631
PQBP1	12	824	0.0145631
PURG	12	824	0.0145631
YBX3	12	824	0.0145631
APEX1	12	835	0.0143713
SUZ12	20	1409	0.0141945
NXF2B	11	798	0.0137845
MTFMT	11	798	0.0137845
PATL2	11	798	0.0137845
TDRD12	11	798	0.0137845
YTHDF3	11	798	0.0137845
CTU1	11	798	0.0137845
FARS2	11	807	0.0136307
NSUN5	11	807	0.0136307
CPSF4	11	807	0.0136307
ABCF2	11	807	0.0136307
DDX19B	11	807	0.0136307
RPS13	11	807	0.0136307
ZNF622	11	807	0.0136307
OASL	11	807	0.0136307
ELAC1	11	807	0.0136307
NARS	11	807	0.0136307
TRMT10C	11	807	0.0136307
NOVA2	11	807	0.0136307
PES1	11	807	0.0136307
HARS2	11	807	0.0136307
NMD3	11	807	0.0136307
RRP8	11	807	0.0136307
ZCCHC13	11	807	0.0136307
RBPMS2	11	807	0.0136307
RPS4X	11	807	0.0136307
YBX2	11	807	0.0136307
MRPL37	11	807	0.0136307
LSM11	11	807	0.0136307
PARS2	11	807	0.0136307
EEF1D	11	807	0.0136307
HNRNPH2	11	807	0.0136307
SRP68	11	807	0.0136307
FAM98B	11	807	0.0136307
MRPL9	11	807	0.0136307
RBMXL1	11	807	0.0136307
GCFC2	11	807	0.0136307
APOBEC4	11	807	0.0136307
ZNF239	11	807	0.0136307
LSG1	11	807	0.0136307
HNRNPC	11	807	0.0136307
MRPL2	11	807	0.0136307
RUVBL1	11	807	0.0136307
EIF3H	11	807	0.0136307
MBNL2	11	807	0.0136307
RRNAD1	11	807	0.0136307
SRSF9	11	807	0.0136307
SRSF4	11	807	0.0136307
MRPS12	11	807	0.0136307
RIOK2	11	807	0.0136307
STRAP	11	807	0.0136307
SRP54	11	807	0.0136307
SNW1	11	807	0.0136307
SPATS2L	11	821	0.0133983
SRSF1	11	824	0.0133495
DDX3X	11	824	0.0133495
BUD13	11	824	0.0133495
RRP9	11	824	0.0133495
TRMT2A	11	824	0.0133495
LRRC47	11	824	0.0133495
CPSF3	11	824	0.0133495
LAS1L	11	824	0.0133495
ZRSR2	19	1441	0.0131853
EIF4A2	19	1491	0.0127431
DEK	11	866	0.0127021
PUF60	10	798	0.0125313
ZNF385A	10	798	0.0125313
PABPN1L	10	798	0.0125313
EMG1	10	798	0.0125313
HNRNPAB	10	798	0.0125313
TSFM	10	798	0.0125313
TRMT6	10	798	0.0125313
INTS12	10	798	0.0125313
HEXIM1	10	798	0.0125313
MRPS17	10	807	0.0123916
SARS	10	807	0.0123916
COG8	10	807	0.0123916
CELF5	10	807	0.0123916
TRA2B	10	807	0.0123916
ZFP36	10	807	0.0123916
NARS2	10	807	0.0123916
MRPL46	10	807	0.0123916
U2AF1L4	10	807	0.0123916
POLR2H	10	807	0.0123916
TRUB1	10	807	0.0123916
FYTTD1	10	807	0.0123916
SNRNP35	10	807	0.0123916
ZNF579	10	807	0.0123916
CNOT7	10	807	0.0123916
RBM3	10	807	0.0123916
DDX6	10	807	0.0123916
MTO1	10	807	0.0123916
RRP1B	10	807	0.0123916
CLK3	10	807	0.0123916
EIF4E2	10	807	0.0123916
RBM24	10	807	0.0123916
REXO4	10	807	0.0123916
MTRF1	10	807	0.0123916
EIF2AK2	10	807	0.0123916
EARS2	10	807	0.0123916
MTRF1L	10	807	0.0123916
EIF5A2	10	807	0.0123916
SNUPN	10	807	0.0123916
RNASE11	10	807	0.0123916
PAIP1	10	807	0.0123916
NSUN7	10	807	0.0123916
MRPS14	10	807	0.0123916
TEFM	10	807	0.0123916
HNRNPA1	10	807	0.0123916
ZCCHC17	10	807	0.0123916
DIMT1	10	807	0.0123916
SLU7	10	807	0.0123916
MARS2	10	807	0.0123916
SNRNP48	10	807	0.0123916
ENDOU	10	807	0.0123916
ZCRB1	10	807	0.0123916
RNASE9	10	807	0.0123916
NUDT21	10	807	0.0123916
RPL24	10	807	0.0123916
MRPS9	10	807	0.0123916
ISY1	10	807	0.0123916
WDR61	10	807	0.0123916
APTX	10	807	0.0123916
NOP2	10	807	0.0123916
REPIN1	10	807	0.0123916
CNOT8	10	807	0.0123916
MRPS2	10	807	0.0123916
TRNT1	10	808	0.0123762
AIMP2	10	808	0.0123762
MKRN2	10	808	0.0123762
DDX59	10	824	0.0121359
PDCD4	10	824	0.0121359
TRIM25	10	824	0.0121359
ADAT3	10	824	0.0121359
RPL6	10	824	0.0121359
NGDN	9	798	0.0112782
AARSD1	9	798	0.0112782
DDX3Y	9	798	0.0112782
SRSF8	9	798	0.0112782
EED	16	1419	0.0112755
MRPL13	9	807	0.0111524
TRMT2B	9	807	0.0111524
MRPS28	9	807	0.0111524
TXNL4A	9	807	0.0111524
MRPL3	9	807	0.0111524
RPL28	9	807	0.0111524
MRPL15	9	807	0.0111524
SMAD5	9	807	0.0111524
PELO	9	807	0.0111524
RPL14	9	807	0.0111524
SETD7	9	807	0.0111524
UTP23	9	807	0.0111524
TSEN15	9	807	0.0111524
SRSF5	9	807	0.0111524
MRPS25	9	807	0.0111524
WDR12	9	807	0.0111524
PIH1D1	9	807	0.0111524
FAM98C	9	807	0.0111524
THG1L	9	807	0.0111524
RBM22	9	807	0.0111524
DDX1	9	807	0.0111524
ZMAT3	9	807	0.0111524
SRSF3	9	807	0.0111524
PPAN	9	807	0.0111524
EIF4E3	9	807	0.0111524
RNASEH1	9	807	0.0111524
PURB	9	807	0.0111524
TARDBP	9	807	0.0111524
MRPS16	9	807	0.0111524
RSRC1	9	807	0.0111524
RPL15	9	807	0.0111524
RNPS1	9	807	0.0111524
SNRPA	9	807	0.0111524
METTL5	9	807	0.0111524
EIF4A3	9	807	0.0111524
RPL7L1	9	807	0.0111524
MRPL10	9	807	0.0111524
DDX25	9	807	0.0111524
PRDX1	9	807	0.0111524
HNRNPLL	9	807	0.0111524
EBNA1BP2	9	807	0.0111524
DDX28	9	807	0.0111524
MRPL43	9	807	0.0111524
MRPL18	9	807	0.0111524
RPL7A	9	807	0.0111524
HSPA14	9	824	0.0109223
TRMT10A	9	824	0.0109223
NIP7	9	824	0.0109223
NOA1	9	824	0.0109223
KHDC1L	8	798	0.0100251
BCDIN3D	8	798	0.0100251
TYW3	8	798	0.0100251
METTL1	8	798	0.0100251
NOL12	8	798	0.0100251
HNRNPH3	8	798	0.0100251
GTF3A	8	798	0.0100251
NCBP2L	8	798	0.0100251
ENDOV	8	798	0.0100251
TAF9	8	798	0.0100251
SURF6	8	807	0.00991326
SF3A3	8	807	0.00991326
RP9	8	807	0.00991326
TRMT61B	8	807	0.00991326
LUC7L	8	807	0.00991326
LSM12	8	807	0.00991326
MRPL4	8	807	0.00991326
PPP1R8	8	807	0.00991326
PDCD7	8	807	0.00991326
EIF2B4	8	807	0.00991326
MTG1	8	807	0.00991326
UTP15	8	807	0.00991326
UNKL	8	807	0.00991326
LIN28B	8	807	0.00991326
GEMIN8	8	807	0.00991326
YARS	8	807	0.00991326
HEXIM2	8	807	0.00991326
ARL6IP4	8	807	0.00991326
MRPS35	8	807	0.00991326
POP4	8	807	0.00991326
SUPT4H1	8	807	0.00991326
POLR1E	8	807	0.00991326
RPS6	8	807	0.00991326
RRP1	8	807	0.00991326
DUSP11	8	807	0.00991326
DDX56	8	807	0.00991326
RPS3	8	807	0.00991326
MIF4GD	8	807	0.00991326
RBM7	8	807	0.00991326
MRPL39	8	807	0.00991326
TXNL4B	8	807	0.00991326
RNASE10	8	807	0.00991326
DUS1L	8	807	0.00991326
TIA1	8	807	0.00991326
RPS5	8	807	0.00991326
DAP3	8	807	0.00991326
YBX1	8	807	0.00991326
EXOSC7	8	807	0.00991326
TSR3	8	807	0.00991326
USB1	8	807	0.00991326
LSM4	8	807	0.00991326
BYSL	8	809	0.00988875
ZCCHC24	8	824	0.00970874
SBDS	8	866	0.00923788
CALR	13	1433	0.00907188
EIF3G	7	798	0.00877193
NANOS3	7	798	0.00877193
PNO1	7	798	0.00877193
WDR83	7	798	0.00877193
RBFOX3	7	798	0.00877193
ZCCHC3	7	798	0.00877193
RBM38	7	798	0.00877193
RNPC3	7	798	0.00877193
NXF2	7	798	0.00877193
ALKBH5	7	807	0.0086741
RRP15	7	807	0.0086741
THOC6	7	807	0.0086741
WRAP53	7	807	0.0086741
RPF1	7	807	0.0086741
APOBEC2	7	807	0.0086741
IMP4	7	807	0.0086741
SMAD6	7	807	0.0086741
RPS23	7	807	0.0086741
CWF19L1	7	807	0.0086741
DALRD3	7	807	0.0086741
PABPN1	7	807	0.0086741
SNRNP25	7	807	0.0086741
GEMIN7	7	807	0.0086741
RPS8	7	807	0.0086741
TSEN54	7	807	0.0086741
PRR3	7	807	0.0086741
RPLP0	7	807	0.0086741
RBMS2	7	807	0.0086741
PPIH	7	807	0.0086741
MRPL12	7	807	0.0086741
MRPS10	7	807	0.0086741
CLK4	7	807	0.0086741
NANOS2	7	807	0.0086741
ZC3H8	7	807	0.0086741
MPHOSPH6	7	807	0.0086741
CSDC2	7	807	0.0086741
RAN	7	807	0.0086741
EIF2S1	7	807	0.0086741
RPP38	7	807	0.0086741
SSU72	7	807	0.0086741
GAPDH	7	807	0.0086741
RNASEH2A	7	807	0.0086741
MRPS34	7	807	0.0086741
RSL24D1	7	807	0.0086741
RNASE4	7	807	0.0086741
RPL5	7	807	0.0086741
RPL7	7	807	0.0086741
NUPL2	7	807	0.0086741
DIABLO	7	807	0.0086741
MRPL16	7	807	0.0086741
RPSA	7	807	0.0086741
EEF1B2	7	807	0.0086741
EIF4A1	7	807	0.0086741
UTP18	7	807	0.0086741
MRPL20	7	807	0.0086741
SERBP1	7	807	0.0086741
RPL35	7	807	0.0086741
RPS20	7	807	0.0086741
TRPT1	7	807	0.0086741
MRPS18B	7	807	0.0086741
LUC7L3	7	807	0.0086741
PARK7	7	807	0.0086741
HENMT1	7	807	0.0086741
EIF2B2	7	808	0.00866337
TOE1	7	808	0.00866337
EIF4E	12	1404	0.00854701
EXOSC3	7	821	0.00852619
WARS	7	824	0.00849515
MSI1	7	827	0.00846433
SHQ1	11	1418	0.0077574
CWC15	6	798	0.0075188
SNRNP40	6	798	0.0075188
PRIM1	6	798	0.0075188
ERI1	6	798	0.0075188
RBM11	6	798	0.0075188
R3HCC1	6	798	0.0075188
EEF1G	6	798	0.0075188
C9orf129	6	798	0.0075188
HNRNPD	6	798	0.0075188
RPL22L1	6	798	0.0075188
ALKBH1	6	807	0.00743494
RPL13A	6	807	0.00743494
AUH	6	807	0.00743494
C12orf65	6	807	0.00743494
NUDT16L1	6	807	0.00743494
RPL11	6	807	0.00743494
AAR2	6	807	0.00743494
RPL39	6	807	0.00743494
TYW5	6	807	0.00743494
MRPL30	6	807	0.00743494
C1D	6	807	0.00743494
CELF1	6	807	0.00743494
RNASEH2C	6	807	0.00743494
THOC7	6	807	0.00743494
MRPL17	6	807	0.00743494
LSM1	6	807	0.00743494
IFIT1	6	807	0.00743494
SNRPD2	6	807	0.00743494
AZGP1	6	807	0.00743494
EIF4H	6	807	0.00743494
RPL27	6	807	0.00743494
TXNRD3NB	6	807	0.00743494
MRTO4	6	807	0.00743494
MRPS26	6	807	0.00743494
EDC3	6	807	0.00743494
PTGES3	6	807	0.00743494
DRG1	6	807	0.00743494
IFIT5	6	807	0.00743494
NANOS1	6	807	0.00743494
MCTS1	6	807	0.00743494
SEPSECS	6	807	0.00743494
MRPS18A	6	807	0.00743494
RPL27A	6	807	0.00743494
CCDC59	6	807	0.00743494
MRPL53	6	807	0.00743494
RPL32	6	807	0.00743494
RBM18	6	807	0.00743494
SRP19	6	807	0.00743494
MRPL42	6	807	0.00743494
NSA2	6	807	0.00743494
THUMPD2	6	807	0.00743494
EXOG	6	807	0.00743494
MRPL32	6	807	0.00743494
WDR4	6	807	0.00743494
LIN28A	6	807	0.00743494
POLR2D	6	807	0.00743494
MRPL22	6	807	0.00743494
METTL2A	6	807	0.00743494
FAU	6	807	0.00743494
TRDMT1	6	807	0.00743494
C11orf68	6	807	0.00743494
RPL8	6	807	0.00743494
MRPL35	6	807	0.00743494
RPS16	6	807	0.00743494
POLR2E	6	807	0.00743494
SLBP	6	807	0.00743494
KHDC1	6	807	0.00743494
CARHSP1	6	807	0.00743494
RPL10A	6	807	0.00743494
MRPL19	6	807	0.00743494
RPL38	6	807	0.00743494
MRPS7	6	807	0.00743494
ETF1	6	807	0.00743494
MRPS15	6	810	0.00740741
SRSF2	9	1434	0.00627615
RBM34	5	798	0.00626566
MRPL48	5	798	0.00626566
HNRNPA0	5	798	0.00626566
PTRH2	5	798	0.00626566
DENR	5	798	0.00626566
THOC3	5	798	0.00626566
PABPC1L2A	5	798	0.00626566
GRSF1	5	798	0.00626566
RPS10	5	807	0.00619579
RPL19	5	807	0.00619579
LSM3	5	807	0.00619579
NXT1	5	807	0.00619579
RPP25	5	807	0.00619579
SNRPC	5	807	0.00619579
HNRNPA1L2	5	807	0.00619579
RPL21	5	807	0.00619579
RPP30	5	807	0.00619579
POP5	5	807	0.00619579
BZW2	5	807	0.00619579
SRA1	5	807	0.00619579
THUMPD1	5	807	0.00619579
RPL18A	5	807	0.00619579
RPP21	5	807	0.00619579
RRP36	5	807	0.00619579
RPL9	5	807	0.00619579
GEMIN2	5	807	0.00619579
EEF1E1	5	807	0.00619579
RPS15	5	807	0.00619579
SRP9	5	807	0.00619579
MRPL11	5	807	0.00619579
FRG1	5	807	0.00619579
RPL12	5	807	0.00619579
ZC3HAV1L	5	807	0.00619579
SNRPD3	5	807	0.00619579
RNASE7	5	807	0.00619579
EXOSC4	5	807	0.00619579
SCO2	5	807	0.00619579
RPS24	5	807	0.00619579
RPUSD2	5	807	0.00619579
RPL30	5	807	0.00619579
HINT3	5	807	0.00619579
AIMP1	5	807	0.00619579
RBM41	5	807	0.00619579
CCDC86	5	807	0.00619579
RPLP2	5	807	0.00619579
MRPS11	5	807	0.00619579
RNASE3	5	807	0.00619579
MRPL27	5	807	0.00619579
RPS7	5	807	0.00619579
RPS11	5	807	0.00619579
RNASE13	5	807	0.00619579
MRPS23	5	807	0.00619579
NSUN4	5	807	0.00619579
POLR2I	5	807	0.00619579
TSN	5	821	0.00609013
RPS9	5	824	0.00606796
NPM1	9	1608	0.00559701
RBM8A	4	798	0.00501253
BOP1	4	798	0.00501253
RPL17	4	798	0.00501253
TDRD15	4	798	0.00501253
EIF3C	4	798	0.00501253
ZMAT5	4	798	0.00501253
RPL10	4	807	0.00495663
PAIP2	4	807	0.00495663
RPL4	4	807	0.00495663
RPS12	4	807	0.00495663
ZCCHC9	4	807	0.00495663
EXOSC1	4	807	0.00495663
RPL23A	4	807	0.00495663
RNASET2	4	807	0.00495663
GSPT1	4	807	0.00495663
SNRPG	4	807	0.00495663
MRPL52	4	807	0.00495663
MRPL14	4	807	0.00495663
REXO2	4	807	0.00495663
EIF6	4	807	0.00495663
RPS25	4	807	0.00495663
TST	4	807	0.00495663
NPM3	4	807	0.00495663
ANG	4	807	0.00495663
MRPL34	4	807	0.00495663
NHP2	4	807	0.00495663
MRPS18C	4	807	0.00495663
RPL35A	4	807	0.00495663
SNRPA1	4	807	0.00495663
C1QBP	4	807	0.00495663
RPS27L	4	807	0.00495663
UBA52	4	807	0.00495663
POP7	4	807	0.00495663
RPL13	4	807	0.00495663
NUTF2	4	807	0.00495663
RPS21	4	807	0.00495663
CIRBP	4	807	0.00495663
EXOSC8	4	807	0.00495663
ILF2	4	807	0.00495663
ADAT2	4	807	0.00495663
MRPL50	4	807	0.00495663
PHF5A	4	807	0.00495663
EIF5A	4	810	0.00493827
MRPL23	4	821	0.00487211
RPS26	4	821	0.00487211
SNRPB2	4	824	0.00485437
EIF1AX	6	1409	0.00425834
GATC	3	798	0.0037594
CPSF4L	3	798	0.0037594
PABPC1L2B	3	798	0.0037594
PAIP2B	3	798	0.0037594
MRPS21	3	798	0.0037594
FBLL1	3	798	0.0037594
CNBP	3	807	0.00371747
RNASE1	3	807	0.00371747
LSM2	3	807	0.00371747
LSM5	3	807	0.00371747
POLR2J	3	807	0.00371747
SRP14	3	807	0.00371747
RPS3A	3	807	0.00371747
TSNAX	3	807	0.00371747
FCF1	3	807	0.00371747
MRPL55	3	807	0.00371747
MRPL40	3	807	0.00371747
RPS19	3	807	0.00371747
IMP3	3	807	0.00371747
SMNDC1	3	807	0.00371747
MRPL24	3	807	0.00371747
POLR2G	3	807	0.00371747
SAP18	3	807	0.00371747
RPL39L	3	807	0.00371747
MRPS36	3	807	0.00371747
DARS	3	807	0.00371747
EIF2B1	3	807	0.00371747
NOP10	3	807	0.00371747
RPL18	3	807	0.00371747
NCBP2	3	807	0.00371747
C2orf15	3	807	0.00371747
PPIL3	3	807	0.00371747
RPL34	3	807	0.00371747
RPUSD3	3	807	0.00371747
ENDOG	3	807	0.00371747
MRPL54	3	807	0.00371747
SNRPE	3	807	0.00371747
NUDT16	3	807	0.00371747
NOP16	3	807	0.00371747
YRDC	3	807	0.00371747
NAA38	3	807	0.00371747
PUSL1	3	807	0.00371747
EXOSC2	3	807	0.00371747
RNASE8	3	807	0.00371747
DYNLL1	3	807	0.00371747
TMSB15B	3	807	0.00371747
MAGOHB	3	824	0.00364078
MAGOH	3	835	0.00359281
POLR2J3	2	798	0.00250627
EIF3K	2	798	0.00250627
SRSF10	2	798	0.00250627
EIF1AY	2	798	0.00250627
ISG20	2	807	0.00247831
RPL26L1	2	807	0.00247831
MRPS33	2	807	0.00247831
MRPL41	2	807	0.00247831
RNASE6	2	807	0.00247831
RNASEK	2	807	0.00247831
GEMIN6	2	807	0.00247831
RPL26	2	807	0.00247831
RPS29	2	807	0.00247831
RNASE12	2	807	0.00247831
PLD6	2	807	0.00247831
TSR2	2	807	0.00247831
RPS19BP1	2	807	0.00247831
MRPS24	2	807	0.00247831
PNRC2	2	807	0.00247831
ALYREF	2	807	0.00247831
SLIRP	2	807	0.00247831
MRPL49	2	807	0.00247831
SUB1	2	807	0.00247831
MRPL33	2	807	0.00247831
SNRPD1	2	807	0.00247831
RPL37A	2	807	0.00247831
SNRPF	2	807	0.00247831
EIF1B	2	807	0.00247831
RPP14	2	807	0.00247831
EXOSC6	2	807	0.00247831
RPL37	2	807	0.00247831
RPS27A	2	807	0.00247831
EIF1AD	1	798	0.00125313
RBMY1E	1	798	0.00125313
RPS28	1	798	0.00125313
SMN2	1	798	0.00125313
H2BFS	1	798	0.00125313
RPL41	1	807	0.00123916
TRNAU1AP	1	807	0.00123916
NXT2	1	807	0.00123916
NOL3	1	807	0.00123916
RPL29	1	807	0.00123916
PIH1D3	1	807	0.00123916
RPS15A	1	807	0.00123916
URM1	1	807	0.00123916
EIF1	1	807	0.00123916
RPS18	1	807	0.00123916
MRPL36	1	807	0.00123916
PTRHD1	1	807	0.00123916
LSM10	1	807	0.00123916
RNASE2	1	807	0.00123916
POLR2K	1	807	0.00123916
RPL36AL	1	807	0.00123916
SF3B5	1	807	0.00123916
RPLP1	1	807	0.00123916
LSM6	1	807	0.00123916
POLR2L	1	807	0.00123916
MRPL51	1	807	0.00123916

## Sheet: RBP genes without mutation
Gene name	Mutated samples	Samples tested	frequency
SMN1	0	807	0
GAR1	0	807	0
TRMT112	0	807	0
RPL36A	0	807	0
RPS27	0	807	0
RPS14	0	807	0
RBMY1D	0	798	0
RPS17	0	798	0
MRM1	0	798	0
RPS4Y1	0	798	0
RBMY1A1	0	798	0
MRPL45	0	798	0
DAZ3	0	798	0
RBMY1F	0	798	0
POLR2J2	0	798	0
DDX52	0	798	0
DAZ1	0	798	0
DAZ2	0	798	0
RPS4Y2	0	798	0
EIF3CL	0	798	0
RBMY1J	0	798	0
TAF15	0	798	0
DAZ4	0	798	0
LSM7	0	798	0
CWC25	0	798	0
RDM1	0	798	0
RBMY1B	0	798	0

## Sheet: RBP genes undetected
RBP genes undetected mutation
KIAA0020
FTSJ2
UTP11L
HRSP12
GLTSCR2
QTRTD1
C17orf85
LSMD1
PTRF
FAM46A
METTL10
VARSL
NHP2L1
ZRSR1
ZCCHC5
ICT1
RQCD1
PET112
CPSF3L
C9orf114
PAPD4
ZCCHC11
ZCCHC6
WIBG
PAPD5
PAPD7
FAM103A1
RPS17L
SKIV2L2
OBFC1
EIF2S3L
MEX3C
NOL6
AC004381.6
DGCR14
MRP63
EFTUD1
FRG1B
CCRN4L
MTERFD2
SRPR
DDX26B
RNMTL1
SF3B14
CXorf23
KIAA0430

## Sheet: without_mutationMon Jul 13 2020
Gene name	Mutated samples	Samples tested
BAP1_ENST00000615113	0	1521
MYC_ENST00000641252	0	1505
MAP3K13_ENST00000448876	0	1413
MAP3K13_ENST00000438798	0	1413
MAP3K13_ENST00000454237	0	1413
ABRAXAS1_ENST00000515303	0	1395
MGA_ENST00000619521	0	1395
IKBKB_ENST00000518983	0	888
CRBN_ENST00000629101	0	876
FANCD2_ENST00000625535	0	876
PBX1_ENST00000485769	0	866
HIST2H3C	0	861
ZNF75A_ENST00000612186	0	824
C12orf76_ENST00000546627	0	824
C12orf76_ENST00000547573	0	824
C12orf76_ENST00000549724	0	824
FNDC3B_ENST00000421757	0	824
FNDC3B_ENST00000423424	0	824
ANKRD29_ENST00000585908	0	824
FXR1_ENST00000491674	0	824
C12orf76_ENST00000551185	0	824
PDCD6_ENST00000509581	0	824
BCAR1_ENST00000546196	0	824
MFSD12_ENST00000615613	0	821
CACNA1A_ENST00000592864	0	821
AFMID_ENST00000589256	0	821
KIF13A_ENST00000502704	0	821
CFAP221_ENST00000598644	0	821
AFMID_ENST00000586731	0	821
ZNF568_ENST00000586353	0	821
MUC2	0	821
CUL4A_ENST00000488558	0	817
AL662820.1	0	811
PTP4A1_ENST00000578299	0	810
PPIH_ENST00000372549	0	807
TRMT112_ENST00000535126	0	807
BLOC1S3_ENST00000587722	0	807
PLD1_ENST00000331659	0	807
CKMT1B_ENST00000627381	0	807
PCGF3_ENST00000620529	0	807
RGR_ENST00000372092	0	807
CITED4	0	807
TIMM10_ENST00000525158	0	807
TARS_ENST00000626210	0	807
HTR4_ENST00000520086	0	807
NXT2_ENST00000372103	0	807
RIC8A_ENST00000626818	0	807
CCL22	0	807
HMGN2_ENST00000619352	0	807
CHD2_ENST00000627622	0	807
GNG2_ENST00000555472	0	807
CYCS_ENST00000409409	0	807
STXBP1_ENST00000476182	0	807
NOP2_ENST00000545915	0	807
GLDC_ENST00000640208	0	807
ZNF468_ENST00000396409	0	807
CBWD3_ENST00000616550	0	807
NAV1_ENST00000593583	0	807
MCF2L_ENST00000397036	0	807
PNRC2_ENST00000374468	0	807
CYP19A1_ENST00000613097	0	807
SSBP4_ENST00000625926	0	807
ALG11_ENST00000616513	0	807
SMN1	0	807
CRYZL1_ENST00000399442	0	807
OARD1_ENST00000471367	0	807
SAR1B_ENST00000509937	0	807
MAP2K3_ENST00000627447	0	807
OLFM1_ENST00000371801	0	807
SETD7_ENST00000608958	0	807
COX7C_ENST00000247655	0	807
TIMM10	0	807
HES2	0	807
SAR1B_ENST00000502539	0	807
SPDYE2	0	807
GNG10	0	807
VMAC	0	807
RPL36A_ENST00000392994	0	807
CTF1	0	807
SPDYE2_ENST00000341656	0	807
RIN3_ENST00000557762	0	807
GHRL_ENST00000446937	0	807
CIP2A_ENST00000625495	0	807
FKBP4_ENST00000630279	0	807
GHRL_ENST00000457360	0	807
CAPZA2_ENST00000639546	0	807
SLC2A10_ENST00000486000	0	807
SPHAR	0	807
RABL2B_ENST00000395590	0	807
IL36B_ENST00000327407	0	807
HAUS2_ENST00000568846	0	807
DDT_ENST00000403754	0	807
SMN1_ENST00000503079	0	807
TNFRSF12A	0	807
ZNF585A_ENST00000588354	0	807
KAZN_ENST00000636564	0	807
IFNA1	0	807
SLC4A1_ENST00000631130	0	807
CLK4_ENST00000520957	0	807
SSH2_ENST00000590153	0	807
RPS14_ENST00000312037	0	807
ELP4_ENST00000638764	0	807
RPS29_ENST00000554075	0	807
SSH2_ENST00000582084	0	807
SSH2_ENST00000579954	0	807
ERH_ENST00000555373	0	807
PARVG_ENST00000466375	0	807
PDZRN3_ENST00000308537	0	807
GANC_ENST00000440615	0	807
ABCC3_ENST00000515707	0	807
TRNT1_ENST00000402675	0	807
AK2_ENST00000626911	0	807
COQ4_ENST00000609948	0	807
ZCCHC10_ENST00000504170	0	807
FBXL8_ENST00000518148	0	807
FBXL8_ENST00000521920	0	807
DFFB_ENST00000625756	0	807
VPS35_ENST00000640313	0	807
VGLL4_ENST00000638314	0	807
CTXN1	0	807
HAUS2_ENST00000568876	0	807
CKMT1A_ENST00000626814	0	807
GNG2_ENST00000557376	0	807
GAR1	0	807
DIAPH1_ENST00000468119	0	807
LUC7L3_ENST00000625349	0	807
GAR1_ENST00000394631	0	807
NUPL2_ENST00000548367	0	807
SPTSSB_ENST00000617024	0	807
FOXD4L4	0	807
HSD17B7_ENST00000367915	0	807
GHRL_ENST00000429122	0	807
LGALSL	0	807
SPINK1_ENST00000510027	0	807
PDE6G_ENST00000571224	0	807
MMAB_ENST00000537236	0	807
RPGRIP1L_ENST00000568653	0	807
AC135068.1	0	807
MYCBPAP_ENST00000419930	0	807
SLF2_ENST00000609386	0	807
GNG2_ENST00000556766	0	807
ILK_ENST00000627400	0	807
KLHDC4_ENST00000446344	0	807
COQ4_ENST00000608951	0	807
RBM43_ENST00000409092	0	807
SMN1_ENST00000506163	0	807
POLE2_ENST00000553805	0	807
SUMO2_ENST00000578238	0	807
ARSK_ENST00000504763	0	807
PDLIM5_ENST00000512274	0	807
FAM177A1_ENST00000554052	0	807
TNFRSF12A_ENST00000573001	0	807
ATP5F1D_ENST00000395633	0	807
ZNF696_ENST00000520333	0	807
MTUS1_ENST00000519066	0	807
MPRIP_ENST00000395806	0	807
MB_ENST00000401702	0	807
ACYP2_ENST00000422521	0	807
GHRL_ENST00000439975	0	807
PPP2R5C_ENST00000556946	0	807
BNC2_ENST00000471301	0	807
DBP_ENST00000601104	0	807
TCEANC2_ENST00000391366	0	807
HAUS2	0	807
PPP2R5C_ENST00000554442	0	807
SPTSSA	0	807
HRK	0	807
GNG2	0	807
PDE6G	0	807
TMEM179_ENST00000616017	0	807
UQCRQ_ENST00000378667	0	807
PDZK1IP1_ENST00000371885	0	807
ZNF83_ENST00000597161	0	807
RBSN_ENST00000449050	0	807
GABARAP_ENST00000571129	0	807
SLIRP_ENST00000557623	0	807
ELOVL5_ENST00000370913	0	807
CBWD3	0	807
UQCRQ	0	807
AK7_ENST00000555570	0	807
DNAJA4_ENST00000489435	0	807
ZBED3	0	807
TRMT112	0	807
EXD3_ENST00000465160	0	807
RPL36A	0	807
GNPTAB_ENST00000549165	0	807
HIBCH_ENST00000410045	0	807
IKZF2_ENST00000442445	0	807
PRPSAP2_ENST00000628609	0	807
ITM2C_ENST00000620962	0	807
GABARAPL1_ENST00000629504	0	807
PDE6G_ENST00000571004	0	807
PDLIM5_ENST00000504489	0	807
SCAF11_ENST00000395453	0	807
NOMO2_ENST00000620440	0	807
DIAPH1_ENST00000643312	0	807
SUMO2	0	807
MRGPRF_ENST00000320913	0	807
ZNF175_ENST00000545217	0	807
SMN1_ENST00000351205	0	807
SMG7_ENST00000638826	0	807
PDLIM5_ENST00000359265	0	807
TM2D3_ENST00000561373	0	807
CYCS	0	807
EOGT_ENST00000615922	0	807
GP1BB	0	807
TCEA1_ENST00000640873	0	807
GNPTG_ENST00000527137	0	807
LCE3B	0	807
PAGE4_ENST00000376141	0	807
GABARAP_ENST00000571253	0	807
FRMD8_ENST00000531296	0	807
TAMM41_ENST00000630288	0	807
IFIH1_ENST00000421365	0	807
FHIT_ENST00000341848	0	807
GHRL_ENST00000430179	0	807
GNG2_ENST00000553432	0	807
CBWD3_ENST00000478048	0	807
UBA3_ENST00000631029	0	807
C2orf68_ENST00000409734	0	807
MCRIP2_ENST00000629534	0	807
UMPS_ENST00000628619	0	807
UBR1_ENST00000627960	0	807
TRMT112_ENST00000535750	0	807
GALP_ENST00000590002	0	807
LGALSL_ENST00000409537	0	807
TTC39C_ENST00000584250	0	807
ATP5F1D_ENST00000591660	0	807
SYCE1_ENST00000432597	0	807
RPS14_ENST00000407193	0	807
HAUS2_ENST00000639412	0	807
UQCRQ_ENST00000378665	0	807
HDAC6_ENST00000476625	0	807
POLR3G_ENST00000514483	0	807
RPL37_ENST00000508493	0	807
RIN1_ENST00000627248	0	807
ACSS1_ENST00000376726	0	807
ADGRE3_ENST00000595472	0	807
OARD1_ENST00000469104	0	807
LIMS1_ENST00000414829	0	807
PPIA_ENST00000451562	0	807
ZNF776_ENST00000431353	0	807
SUPT16H_ENST00000555943	0	807
TEDDM1	0	807
RASGEF1B_ENST00000514050	0	807
DNPH1_ENST00000393987	0	807
DAD1_ENST00000543337	0	807
FRAT2	0	807
STARD13_ENST00000439831	0	807
WFDC2_ENST00000342873	0	807
DEFA3	0	807
REXO2_ENST00000544196	0	807
BAALC_ENST00000330955	0	807
YAE1_ENST00000448268	0	807
PAGE4	0	807
ALG14	0	807
HMGN2	0	807
ANAPC13_ENST00000354910	0	807
DAP3_ENST00000465375	0	807
RASA4_ENST00000538869	0	807
R3HDM4_ENST00000626716	0	807
TIMM13_ENST00000591871	0	807
RPGRIP1L_ENST00000566096	0	807
HDAC6_ENST00000441703	0	807
MBLAC2_ENST00000514906	0	807
DDX41_ENST00000625286	0	807
ATP5F1D	0	807
RPS27	0	807
SCAF11_ENST00000395454	0	807
HES6_ENST00000409356	0	807
PPFIBP1_ENST00000545334	0	807
TRNT1_ENST00000339437	0	807
GHRL_ENST00000437422	0	807
FLII_ENST00000628188	0	807
RPL29_ENST00000481629	0	807
LTC4S	0	807
GBGT1_ENST00000487864	0	807
GNG2_ENST00000556752	0	807
CDRT1_ENST00000630868	0	807
COX7C	0	807
CLMN_ENST00000556441	0	807
PXT1_ENST00000619547	0	807
BRD2_ENST00000496118	0	807
ARTN_ENST00000438616	0	807
TIMM10_ENST00000525587	0	807
ZNF83_ENST00000598536	0	807
GHRL	0	807
GHRL_ENST00000449238	0	807
ZNF81_ENST00000334937	0	807
RPL36A_ENST00000471855	0	807
TNFRSF12A_ENST00000341627	0	807
ACYP2_ENST00000606082	0	807
GHRL_ENST00000287656	0	807
GBGT1_ENST00000644196	0	807
CTBP1_ENST00000629223	0	807
CYCS_ENST00000409764	0	807
CSF2	0	807
KLK13_ENST00000596955	0	807
PDE6G_ENST00000573076	0	807
TSHZ2_ENST00000626626	0	807
GOLT1B_ENST00000631252	0	807
SPDYE2_ENST00000432940	0	807
RPS27A_ENST00000639844	0	807
TTC39C_ENST00000577185	0	807
ZNF564_ENST00000416136	0	807
GABARAP_ENST00000577035	0	807
NOL4L_ENST00000326071	0	807
FAM220A_ENST00000578372	0	807
SMN1_ENST00000514951	0	807
ANAPC13	0	807
GHRL_ENST00000422159	0	807
BAALC_ENST00000306391	0	807
PDE4D_ENST00000515835	0	807
PNRC2_ENST00000579103	0	807
ZNF493_ENST00000599461	0	807
CBWD3_ENST00000377342	0	807
ANK3_ENST00000486349	0	807
LTC4S_ENST00000401985	0	807
PDXK_ENST00000621478	0	807
PIH1D3_ENST00000336387	0	807
MPV17_ENST00000399052	0	807
NMNAT3_ENST00000514703	0	807
LTC4S_ENST00000486713	0	807
SLC2A1_ENST00000460369	0	807
IL1F10_ENST00000341010	0	807
ANAPC13_ENST00000514612	0	807
LYSMD4_ENST00000378904	0	807
RPS14	0	807
TRMT112_ENST00000539854	0	807
TNFRSF12A_ENST00000575124	0	807
ZNF140_ENST00000319849	0	807
ZNF84_ENST00000542874	0	807
PGM2_ENST00000625312	0	807
HDAC6_ENST00000489352	0	807
TCEA1_ENST00000638322	0	807
CNBD2_ENST00000489667	0	807
GBGT1_ENST00000372036	0	807
PDE10A_ENST00000616273	0	807
SERPINA3_ENST00000482740	0	807
SNAP23_ENST00000626061	0	807
PPP2R5C_ENST00000556260	0	807
GLOD4_ENST00000628529	0	807
CBWD3_ENST00000618217	0	807
HES2_ENST00000487437	0	807
AP3S2_ENST00000617003	0	807
SNAP23_ENST00000627440	0	807
CTF1_ENST00000395019	0	807
TRMT112_ENST00000308774	0	807
OSBPL1A_ENST00000638614	0	807
SUMO2_ENST00000314523	0	807
WFDC13	0	807
DDT_ENST00000430101	0	807
FBXL12_ENST00000586073	0	807
ZNF696_ENST00000521537	0	807
CCDC38_ENST00000546386	0	807
IFI30	0	807
SLC35A4_ENST00000623481	0	807
GNG2_ENST00000554736	0	807
GNG2_ENST00000554875	0	807
NOP2_ENST00000540228	0	807
FOS_ENST00000554617	0	807
DAD1	0	807
DNPH1	0	807
MT1X_ENST00000562939	0	807
RPL36A_ENST00000614077	0	807
HES2_ENST00000489730	0	807
ZNF83_ENST00000596930	0	807
GPALPP1_ENST00000611650	0	807
PCNP_ENST00000627393	0	807
TRNT1_ENST00000420393	0	807
DIAPH1_ENST00000448451	0	807
HDAC6_ENST00000465269	0	807
CHD2_ENST00000629346	0	807
NCAPD3_ENST00000526422	0	807
HSPE1_ENST00000409468	0	807
DAD1_ENST00000538631	0	807
HSD17B7_ENST00000367913	0	807
CASP6_ENST00000505486	0	807
TRA2B_ENST00000342294	0	807
NEDD4L_ENST00000617539	0	807
ANKRD37	0	807
RTCA_ENST00000370126	0	807
PPP2R5C_ENST00000557714	0	807
RPL36A_ENST00000553110	0	807
PSME2_ENST00000630027	0	807
ALDH1A3_ENST00000557963	0	807
IL1F10	0	807
GLOD4_ENST00000625892	0	807
TRNP1	0	807
UTS2_ENST00000361696	0	807
VPS37A_ENST00000521005	0	807
ST6GALNAC1_ENST00000589992	0	807
INS_ENST00000512523	0	807
UBE2D2_ENST00000253815	0	807
HCRT	0	807
GTF2IRD2_ENST00000614386	0	807
ANAPC13_ENST00000511751	0	807
SMN1_ENST00000625245	0	807
SHMT1_ENST00000618902	0	807
COX7C_ENST00000515763	0	807
RPS14_ENST00000521466	0	807
GNG2_ENST00000615906	0	807
PRAC2	0	800
PRAC2_ENST00000422730	0	800
AC119676.1	0	799
BRD3OS_ENST00000603928	0	799
SAP25_ENST00000538735	0	799
SAP25	0	799
SAP25_ENST00000622764	0	799
C19orf81	0	799
AC022506.1	0	799
OR5BS1P	0	798
DAZ2_ENST00000382449	0	798
TRIM49D1	0	798
CT45A1_ENST00000594565	0	798
RBMY1D	0	798
USP17L22_ENST00000622009	0	798
HIST2H4B	0	798
C8orf89_ENST00000625134	0	798
NCOA4_ENST00000585132	0	798
DUX4_ENST00000570263	0	798
CCDC177	0	798
NCOA4_ENST00000579039	0	798
AC026461.4	0	798
CCL14_ENST00000620991	0	798
ANKRD40CL_ENST00000450727	0	798
MYO19	0	798
AC005551.1	0	798
SSU72P7	0	798
MAGEA2B_ENST00000370293	0	798
LSM7_ENST00000585409	0	798
GAGE12B	0	798
USP17L8	0	798
C4orf48	0	798
HIST2H2AA4	0	798
FTCDNL1_ENST00000416668	0	798
DAZ1_ENST00000426000	0	798
GAGE13	0	798
PRY2	0	798
SMIM5	0	798
USP17L3	0	798
NBPF19_ENST00000426482	0	798
FAM156A_ENST00000617970	0	798
LYZL6_ENST00000618542	0	798
ZNF789_ENST00000483089	0	798
CBWD6_ENST00000613716	0	798
TADA2A_ENST00000620367	0	798
ACACA_ENST00000612895	0	798
PTPN20_ENST00000513756	0	798
KCNE1B	0	798
TMEM213	0	798
KCNU1_ENST00000518904	0	798
AC106774.8	0	798
ZNF292_ENST00000392985	0	798
GOLGA6L4	0	798
DWORF	0	798
CLDN24_ENST00000514470	0	798
NBPF26	0	798
NUTM2E_ENST00000602967	0	798
AC138647.1	0	798
CT45A8_ENST00000611438	0	798
CCER2	0	798
C1orf105_ENST00000460397	0	798
SIK1B	0	798
FAM236A_ENST00000593662	0	798
CD24	0	798
USP17L26	0	798
DUSP14	0	798
SMIM22	0	798
CCL4_ENST00000621626	0	798
TPTE_ENST00000622113	0	798
CTAG1B_ENST00000359887	0	798
CBSL_ENST00000398168	0	798
TMEM265	0	798
CSNKA2IP	0	798
SSU72P3	0	798
AP002495.2_ENST00000529844	0	798
SMIM11B_ENST00000624758	0	798
AC022167.5_ENST00000637237	0	798
NPY4R2	0	798
GPR179	0	798
CENPVL2	0	798
AL032819.3	0	798
SPEM3	0	798
PRORY	0	798
AP003071.5	0	798
AL162231.1_ENST00000423809	0	798
AC126755.2_ENST00000545114	0	798
AC131097.2	0	798
ETDB_ENST00000426364	0	798
TP53TG3E_ENST00000611321	0	798
SERF1A_ENST00000317633	0	798
PTPN20_ENST00000509774	0	798
CCDC187_ENST00000624277	0	798
C12orf75_ENST00000549893	0	798
MMP23B	0	798
MEIKIN_ENST00000616644	0	798
OR5D3P	0	798
AC131097.2_ENST00000452112	0	798
GGNBP2	0	798
DEFB103B	0	798
NPIPA3_ENST00000526520	0	798
ASCL5	0	798
PRY	0	798
TEX51_ENST00000636457	0	798
C9orf92_ENST00000380685	0	798
SPANXA1	0	798
ZNF706_ENST00000311212	0	798
PRR20D	0	798
SPDYE5_ENST00000455862	0	798
CXorf51A	0	798
PPIAL4E	0	798
ZNF706_ENST00000520984	0	798
SSX2_ENST00000337502	0	798
LYRM1_ENST00000569023	0	798
MAGEA2_ENST00000611674	0	798
AP002347.1	0	798
GPR33	0	798
ETDA	0	798
ECSCR	0	798
CCDC195	0	798
NPW	0	798
GGNBP2_ENST00000611219	0	798
RPS17	0	798
NPIPA8_ENST00000541810	0	798
TSPY10_ENST00000428845	0	798
USP17L25_ENST00000621472	0	798
PMIS2_ENST00000646476	0	798
OCLM	0	798
CT45A7	0	798
TMEM238	0	798
CC2D2A_ENST00000507954	0	798
SCYGR2	0	798
CRYAA2_ENST00000624019	0	798
AC007906.2	0	798
MRM1	0	798
CD8B2	0	798
BX276092.9	0	798
PGA4_ENST00000537932	0	798
AC106782.1	0	798
FAM156A_ENST00000596733	0	798
CCL23	0	798
PCGF2_ENST00000620225	0	798
FP565260.3	0	798
AL162231.1_ENST00000416454	0	798
SPDYE2B	0	798
ANXA8_ENST00000583448	0	798
AC015813.2	0	798
KCNJ18	0	798
C7orf77	0	798
CSAG2	0	798
MOSMO_ENST00000569656	0	798
CT47A9	0	798
DAZ2_ENST00000382431	0	798
FAM205C	0	798
USP17L24	0	798
AC119396.1	0	798
C16orf95	0	798
LYRM1_ENST00000439021	0	798
AC010325.1_ENST00000562076	0	798
ZNF658	0	798
CT47A11	0	798
NCBP2-AS2	0	798
SMIM23	0	798
C1orf232_ENST00000635463	0	798
SCYGR5	0	798
CDY1_ENST00000361963	0	798
CT45A1	0	798
CD24_ENST00000619133	0	798
AC233724.15	0	798
SMIM5_ENST00000375215	0	798
CSAG2_ENST00000638741	0	798
SULT1A3_ENST00000338971	0	798
TMEM191C_ENST00000432134	0	798
FAM236B	0	798
FOXD4L6	0	798
NUTM2B_ENST00000372321	0	798
RD3L	0	798
RGPD5_ENST00000393283	0	798
MBD3L2B_ENST00000637800	0	798
OR11H2_ENST00000556246	0	798
TRDV1	0	798
RDM1_ENST00000615378	0	798
AC093512.2_ENST00000562240	0	798
MAGEA2_ENST00000620710	0	798
TRPC5OS	0	798
AC008397.1	0	798
SETSIP_ENST00000485873	0	798
SERF1A	0	798
SSU72P4	0	798
HIST2H4A	0	798
DUX4	0	798
MMP23B_ENST00000378675	0	798
RGPD6_ENST00000330331	0	798
NCOA4_ENST00000580070	0	798
ALKAL2	0	798
HIST2H3A	0	798
SCYGR7	0	798
KRTAP2-4	0	798
CT47A2	0	798
TMEM191B	0	798
NPIPB4_ENST00000614197	0	798
FAM243A	0	798
ACACA_ENST00000614438	0	798
LIMS4	0	798
SMIM23_ENST00000330910	0	798
C12orf75	0	798
OR4Q2	0	798
USP17L17	0	798
C3orf80	0	798
PRAMEF15	0	798
GAS2L2_ENST00000604063	0	798
CT45A2_ENST00000612907	0	798
GATD3B	0	798
TP53TG3	0	798
MRM1_ENST00000612760	0	798
TINCR_ENST00000646160	0	798
MAGEB17_ENST00000400003	0	798
OR2J1_ENST00000641659	0	798
PNMA6F	0	798
NPIPB3_ENST00000448012	0	798
MARVELD1	0	798
POTEI_ENST00000631234	0	798
AC096582.3	0	798
HNRNPCL3	0	798
MAGED4B	0	798
PRAMEF18	0	798
F8A1	0	798
CLPSL2_ENST00000403376	0	798
MT-ND5	0	798
AC010255.3_ENST00000514637	0	798
NPIPB9_ENST00000357796	0	798
ANKRD36C_ENST00000612359	0	798
TCP11X2	0	798
BPY2_ENST00000382585	0	798
AC126755.2_ENST00000531453	0	798
PRR29_ENST00000577953	0	798
CTAG1A_ENST00000593606	0	798
FAM214A_ENST00000562351	0	798
PCGF2_ENST00000618506	0	798
C8orf89	0	798
SPATA31A3	0	798
IQCM_ENST00000636414	0	798
C9orf92	0	798
FAM72A_ENST00000607379	0	798
DEFB104A	0	798
DEFB130B	0	798
DMRTC1B_ENST00000373533	0	798
PIP4K2B	0	798
USP17L25	0	798
TEX46_ENST00000622840	0	798
USP17L10	0	798
NPW_ENST00000566435	0	798
ZFR2_ENST00000591712	0	798
TEX48	0	798
TPTE_ENST00000612746	0	798
DPEP2NB	0	798
PIGBOS1_ENST00000567948	0	798
HSFY1_ENST00000309834	0	798
SMIM22_ENST00000586440	0	798
BPY2	0	798
TPTE	0	798
C19orf67	0	798
FAM236D_ENST00000458170	0	798
MT-CO3	0	798
USP17L19_ENST00000615989	0	798
NPIPB9	0	798
RPS17_ENST00000561157	0	798
NDUFAF8	0	798
CDKN2AIPNL_ENST00000395009	0	798
CT47A8	0	798
MTRNR2L10	0	798
SPATA31A5	0	798
XPNPEP3_ENST00000614001	0	798
TRPC5OS_ENST00000635763	0	798
ZNF789_ENST00000379724	0	798
PET100_ENST00000456958	0	798
VCY1B	0	798
TP53TG3F_ENST00000617705	0	798
TEX13D	0	798
PCGF2_ENST00000611883	0	798
SMIM28	0	798
PTPN20_ENST00000503851	0	798
NPIPB11_ENST00000614927	0	798
GOLGA6L1	0	798
NBPF26_ENST00000619748	0	798
C5orf63	0	798
AC243756.1	0	798
GLYATL1B	0	798
MYO19_ENST00000610930	0	798
FAM236C_ENST00000636532	0	798
CDKN2AIPNL	0	798
METAP1_ENST00000625963	0	798
C14orf132	0	798
PGA4	0	798
FTCDNL1_ENST00000420922	0	798
SPINK9_ENST00000511717	0	798
ALKAL2_ENST00000401503	0	798
SPATA31A7	0	798
C19orf25_ENST00000591027	0	798
MOSMO	0	798
TMEM213_ENST00000397602	0	798
PTPN20_ENST00000395721	0	798
TRIM49D2_ENST00000526396	0	798
DAZ2_ENST00000382440	0	798
FAM156A_ENST00000623782	0	798
TRIM49D1_ENST00000420869	0	798
RDM1_ENST00000619828	0	798
ZNF888	0	798
CCDC179	0	798
AC106774.5	0	798
MTRNR2L4	0	798
UBE2L5	0	798
MYO19_ENST00000620640	0	798
SULT1A3_ENST00000563322	0	798
AC115220.1	0	798
PNMA6E_ENST00000633844	0	798
NPIPA2	0	798
CCL5_ENST00000605140	0	798
BX255925.3	0	798
DUSP14_ENST00000617516	0	798
C3orf85	0	798
SYNRG_ENST00000619541	0	798
AC233724.6	0	798
PIGW	0	798
NPIPA2_ENST00000530328	0	798
OPN1MW3	0	798
RBMY1F_ENST00000454978	0	798
TEX54	0	798
CLDN34	0	798
DAZ4_ENST00000440066	0	798
MDFIC2	0	798
H2AFB3	0	798
MBD3L4	0	798
LEKR1_ENST00000640869	0	798
PLIN5_ENST00000586133	0	798
KLF18	0	798
IKBKG_ENST00000619941	0	798
TBC1D3F	0	798
SYNRG_ENST00000621136	0	798
CCL14	0	798
PINLYP_ENST00000562365	0	798
PTAR1_ENST00000472967	0	798
AC106774.9	0	798
MSMB	0	798
PTPN20	0	798
MAGEA9	0	798
RBMY1D_ENST00000418956	0	798
PRR29	0	798
PRR20C	0	798
MTRNR2L1	0	798
ZNF488	0	798
MSMB_ENST00000581478	0	798
ZNF706_ENST00000521272	0	798
CT45A3_ENST00000598716	0	798
AL136454.1	0	798
MAGEA2_ENST00000611557	0	798
ATOX1_ENST00000313115	0	798
TMEM249	0	798
RGPD5	0	798
SMIM31	0	798
HEATR9_ENST00000603870	0	798
HIST2H2AA3	0	798
GJE1	0	798
DEFB103A	0	798
PRSS51_ENST00000636217	0	798
CCL4L2_ENST00000620250	0	798
USP17L21_ENST00000621388	0	798
MINAR2	0	798
CCL4L2_ENST00000620098	0	798
SPTY2D1OS_ENST00000542172	0	798
ALKAL2_ENST00000405290	0	798
IQCM	0	798
FOXO6	0	798
CCL23_ENST00000612516	0	798
PNMA6E	0	798
SCYGR4	0	798
HMCN2_ENST00000611173	0	798
EFCAB10_ENST00000460135	0	798
HGH1_ENST00000628266	0	798
C5orf63_ENST00000606937	0	798
CLEC18A_ENST00000449317	0	798
KCNE1B_ENST00000623803	0	798
TBC1D3E	0	798
SPACA5	0	798
AC138969.1	0	798
GAGE12C	0	798
GAGE12E	0	798
SMIM11B_ENST00000622934	0	798
ATOX1_ENST00000522710	0	798
CD8B2_ENST00000416057	0	798
FAM90A26	0	798
USP17L28	0	798
GSTT4	0	798
SMIM17_ENST00000600547	0	798
OR52E5	0	798
LPA_ENST00000614786	0	798
MT-ND6	0	798
GOLGA8N	0	798
AL845331.2	0	798
AC091980.2	0	798
DAZ2_ENST00000382294	0	798
TSPY3_ENST00000457222	0	798
CD99_ENST00000381180	0	798
HNF1B_ENST00000613727	0	798
NPIPB12_ENST00000617311	0	798
LSM7_ENST00000587502	0	798
TP53TG3_ENST00000569420	0	798
RBMY1B_ENST00000619219	0	798
TRIM43B	0	798
SPACA5B	0	798
CBSL_ENST00000624406	0	798
MYOCOS_ENST00000637642	0	798
KANTR	0	798
FAM156A_ENST00000611661	0	798
RPS4Y1	0	798
PRR20C_ENST00000614894	0	798
USP17L12	0	798
VCY	0	798
ZNF723	0	798
XAGE1B	0	798
MYMX_ENST00000576476	0	798
C13orf46	0	798
DAZ3_ENST00000315357	0	798
DMRTC1	0	798
HSFX3	0	798
PINLYP_ENST00000562255	0	798
RBMY1A1	0	798
RNF224	0	798
CT47A1	0	798
SULT1A4_ENST00000565290	0	798
BX276092.9_ENST00000636797	0	798
BPY2B_ENST00000615850	0	798
CFC1B	0	798
TMEM191C_ENST00000536718	0	798
TMEM239	0	798
PRSS40B	0	798
CT45A7_ENST00000620885	0	798
MTRNR2L7	0	798
TBC1D3I	0	798
BPY2B	0	798
CT45A9_ENST00000604569	0	798
TMEM191C	0	798
KCNE1B_ENST00000622690	0	798
C5orf63_ENST00000296662	0	798
UBE2Q2L	0	798
DEFB105A	0	798
ETDB	0	798
CFAP97D2_ENST00000636692	0	798
NPIPB13_ENST00000543463	0	798
PTPN20_ENST00000511769	0	798
TMEM35B	0	798
PRAMEF8_ENST00000621519	0	798
TMEM114_ENST00000624696	0	798
SPRN	0	798
MTRNR2L11	0	798
GAS2L2	0	798
FP565260.3_ENST00000620481	0	798
TMEM170A_ENST00000566980	0	798
PIRT	0	798
AC009163.4	0	798
MS4A18	0	798
GVQW3_ENST00000529331	0	798
ANKRD40CL	0	798
GOLGA6L10	0	798
MTLN	0	798
RFESD_ENST00000513950	0	798
AKIP1_ENST00000534506	0	798
MTRNR2L8	0	798
SERF1B_ENST00000503931	0	798
TP53TG3B_ENST00000569741	0	798
CCL16	0	798
PRSS51	0	798
FP565260.3_ENST00000623795	0	798
CCL3L1	0	798
TEX49	0	798
FAM240B	0	798
C5orf58_ENST00000518395	0	798
SPANXA2	0	798
OR10G6	0	798
DEFB106A	0	798
NCOA4	0	798
CFAP97D2_ENST00000635901	0	798
MRLN_ENST00000414264	0	798
GVQW3_ENST00000530460	0	798
HNF1B_ENST00000614313	0	798
SMIM22_ENST00000591870	0	798
NPIPA2_ENST00000529166	0	798
UTY_ENST00000382893	0	798
TMEM185A_ENST00000613273	0	798
DUX4_ENST00000569241	0	798
GAGE12F_ENST00000440137	0	798
HSFY2	0	798
CTAGE1_ENST00000525417	0	798
SMIM11B_ENST00000619874	0	798
AC068987.5	0	798
AC009477.2	0	798
LYRM1_ENST00000412082	0	798
ZNF706_ENST00000517844	0	798
GAGE2E	0	798
PRR29_ENST00000580752	0	798
RDM1_ENST00000619876	0	798
CCL4L2_ENST00000620732	0	798
PTPN20_ENST00000374342	0	798
RNF227	0	798
XAGE1A_ENST00000375600	0	798
BOLA2B	0	798
TMEM114	0	798
C10orf142_ENST00000623589	0	798
AP000790.4	0	798
C14orf132_ENST00000556728	0	798
GOLGA8N_ENST00000569659	0	798
ACACA	0	798
NPIPA5_ENST00000543801	0	798
CCL4L2_ENST00000613173	0	798
SPTY2D1OS	0	798
HNF1B	0	798
MOSMO_ENST00000562695	0	798
FAM156A_ENST00000612915	0	798
TMEM236	0	798
SPRR5	0	798
CT47A4	0	798
LMO7DN	0	798
CT45A9	0	798
TEX51_ENST00000568484	0	798
OR4F16	0	798
TMSB4Y	0	798
PTPN20_ENST00000506080	0	798
SSU72P5	0	798
AC093512.2_ENST00000575627	0	798
SPDYE16_ENST00000515340	0	798
IKBKG_ENST00000611071	0	798
AC022167.5	0	798
PTPN20_ENST00000508715	0	798
AC233724.17	0	798
TMEM170A_ENST00000567796	0	798
RNF225	0	798
DAZ1_ENST00000382510	0	798
PTPN20_ENST00000374218	0	798
MRPL45	0	798
HSFX1	0	798
DPY19L1_ENST00000612226	0	798
NLRP2B	0	798
TUBGCP5	0	798
USP17L10_ENST00000421288	0	798
TMEM210	0	798
MEIKIN	0	798
SETSIP	0	798
NPIPA7	0	798
CCL4L2	0	798
AC135068.3	0	798
SLX1B_ENST00000351581	0	798
SPANXB1	0	798
FAM236A	0	798
KRTAP4-16	0	798
AL354761.1	0	798
TSPY4_ENST00000640033	0	798
XAGE1B_ENST00000518075	0	798
DAZ3	0	798
SRCIN1	0	798
B3GNT10	0	798
NCOA4_ENST00000581486	0	798
NBPF14_ENST00000593495	0	798
AC022167.5_ENST00000637929	0	798
MT-ATP8	0	798
FAM205C_ENST00000603592	0	798
GOLGA8R	0	798
IZUMO3_ENST00000543880	0	798
TSPY10	0	798
PCGF2_ENST00000616129	0	798
MYO19_ENST00000621344	0	798
ACACA_ENST00000614428	0	798
LYRM1_ENST00000568663	0	798
PNMA8C	0	798
RBMY1F	0	798
C17orf78_ENST00000611038	0	798
U2AF1L5_ENST00000619610	0	798
BOLA2	0	798
TSTD3	0	798
NCR3LG1	0	798
LIMS4_ENST00000632897	0	798
LYRM1_ENST00000567954	0	798
ACSM5_ENST00000575070	0	798
TUNAR_ENST00000554321	0	798
AL136454.1_ENST00000443181	0	798
ZNF525_ENST00000491101	0	798
OR4F3	0	798
UBE3D_ENST00000626828	0	798
FAM72C_ENST00000369175	0	798
USP17L7	0	798
FAM25G	0	798
LYZL6	0	798
AC233724.18	0	798
MLLT6_ENST00000620609	0	798
SULT1A4	0	798
GVQW3	0	798
TMEM170A_ENST00000569276	0	798
SMIM22_ENST00000588500	0	798
ETDA_ENST00000454551	0	798
NBPF26_ENST00000615145	0	798
HSFY2_ENST00000382852	0	798
DEFB4B	0	798
AC106774.7	0	798
HSFY1_ENST00000382856	0	798
USP17L21	0	798
MYOCOS_ENST00000636788	0	798
APELA_ENST00000515275	0	798
TINCR	0	798
HNF1B_ENST00000620125	0	798
ALKAL2_ENST00000619265	0	798
AC013470.2	0	798
ZNHIT3_ENST00000619730	0	798
NBPF26_ENST00000611287	0	798
NANOGP8	0	798
DAZ2_ENST00000449947	0	798
POLR2J2_ENST00000358438	0	798
AKIP1_ENST00000529876	0	798
SSX2	0	798
MAGEA2B	0	798
MMP28_ENST00000615136	0	798
TEX28_ENST00000610938	0	798
RDM1_ENST00000612980	0	798
SPAG11A_ENST00000400125	0	798
C8orf89_ENST00000613105	0	798
CLDN24	0	798
DUSP14_ENST00000613659	0	798
USP17L26_ENST00000610514	0	798
GOLGA8M	0	798
POTEB3	0	798
POLR2J2	0	798
GNG14	0	798
TRIM49D1_ENST00000605881	0	798
CBWD6	0	798
DAZ2_ENST00000382424	0	798
INAFM2	0	798
ATOX1_ENST00000522314	0	798
IGKV1D-33	0	798
PTPN20_ENST00000502705	0	798
ZNF706	0	798
SCGB1C2	0	798
NANOGP8_ENST00000629403	0	798
CSAG3_ENST00000599845	0	798
RDM1_ENST00000639942	0	798
USP17L11	0	798
AC073111.5_ENST00000642087	0	798
GAGE12D	0	798
MLLT6	0	798
SERTM2	0	798
AGAP9	0	798
PINLYP	0	798
USP17L30	0	798
AL672043.1	0	798
AC087498.1	0	798
CT45A8	0	798
NPIPB2_ENST00000620285	0	798
ZNF488_ENST00000591025	0	798
PTPN20_ENST00000513159	0	798
AKIP1_ENST00000525005	0	798
USP17L24_ENST00000622713	0	798
RNF212B_ENST00000399905	0	798
NUTM2B	0	798
ANTXRL_ENST00000622632	0	798
NPIPB3	0	798
ATOX1	0	798
TMEM213_ENST00000458494	0	798
ANKRD20A3	0	798
FBF1_ENST00000586631	0	798
SMN2_ENST00000614240	0	798
MAGEA2_ENST00000598543	0	798
TBC1D3B	0	798
RASL10B	0	798
LYRM1_ENST00000219168	0	798
OR4F29	0	798
DAZ1_ENST00000620725	0	798
SERF1A_ENST00000507348	0	798
MYMX	0	798
TBC1D3C	0	798
RDM1_ENST00000616596	0	798
SPAAR_ENST00000636776	0	798
FAM205C_ENST00000340783	0	798
MRPL45_ENST00000619548	0	798
PRR20A	0	798
AC004233.2	0	798
DIABLO_ENST00000475784	0	798
SPACA5_ENST00000376940	0	798
TSTD3_ENST00000636394	0	798
MMP24OS	0	798
C2orf92_ENST00000599501	0	798
SMIM32	0	798
TEX48_ENST00000612244	0	798
MAGEA9B	0	798
CBSL	0	798
CRYAA2_ENST00000624932	0	798
TCAF2C	0	798
AC018554.3	0	798
GAGE12H	0	798
OR2J1	0	798
SMIM11B	0	798
TBC1D3D	0	798
KRTAP1-4	0	798
SMIM36	0	798
GATD3B_ENST00000624120	0	798
DDX52	0	798
XAGE1A	0	798
SYNRG	0	798
LHX1	0	798
AC093323.1	0	798
NPIPB5_ENST00000621622	0	798
ANKRD40CL_ENST00000502517	0	798
SMIM33	0	798
ANKRD63	0	798
UPK3BL1	0	798
DAZ1	0	798
ZNF738_ENST00000594245	0	798
DAZ2	0	798
PPP1R2_ENST00000625807	0	798
FAM156B_ENST00000416841	0	798
PNMA6A	0	798
RGPD5_ENST00000272454	0	798
USP17L20_ENST00000613757	0	798
MYO10_ENST00000507288	0	798
AC092835.1	0	798
DHRS11_ENST00000611337	0	798
FAM237B	0	798
FAM240A	0	798
USP17L29	0	798
BRD3OS_ENST00000432807	0	798
IKBKG_ENST00000594239	0	798
NPIPA8	0	798
MBD3L2B	0	798
UBE2L5_ENST00000635918	0	798
GOLGA6L10_ENST00000619556	0	798
RBMY1A1_ENST00000303902	0	798
EPOP	0	798
RPS4Y2	0	798
EFCAB10_ENST00000490493	0	798
SMIM31_ENST00000515485	0	798
RNF212B	0	798
TUNAR	0	798
NCOA4_ENST00000585056	0	798
MTLN_ENST00000426713	0	798
GATD3B_ENST00000620015	0	798
TMEM114_ENST00000568335	0	798
KDM4F	0	798
CDY1	0	798
GIMD1_ENST00000638719	0	798
USP17L19	0	798
TBC1D3H	0	798
HNF1B_ENST00000617272	0	798
C13orf42	0	798
C17orf50_ENST00000603305	0	798
SCYGR10	0	798
AC233724.19	0	798
CC2D2A_ENST00000503658	0	798
SOCS7_ENST00000613678	0	798
GOLGA8A	0	798
C12orf75_ENST00000612117	0	798
PTPN20_ENST00000509900	0	798
TP53TG3E	0	798
MINDY4B	0	798
SMIM10L2B	0	798
PRR29_ENST00000582540	0	798
SMIM22_ENST00000589327	0	798
MT-CO2	0	798
AC021072.1	0	798
SSX2B	0	798
CCL4L2_ENST00000615418	0	798
SMIM18	0	798
FAM156A	0	798
IFNL4	0	798
PPIAL4A	0	798
C17orf113	0	798
ZNF658_ENST00000621410	0	798
SMKR1	0	798
RAB7B_ENST00000617070	0	798
IGHV3OR16-9	0	798
CTXND1	0	798
ELOA3B	0	798
PTPN20_ENST00000508602	0	798
HSFY1	0	798
LYRM1	0	798
ZNF706_ENST00000518336	0	798
AMELY_ENST00000383036	0	798
FAM156B_ENST00000616419	0	798
SMIM10L1	0	798
LRRC9	0	798
AL022312.1	0	798
FTCDNL1	0	798
ACTR3C_ENST00000613959	0	798
TMEM262	0	798
MTRNR2L6	0	798
SMIM35	0	798
U2AF1L5_ENST00000639996	0	798
HSFY2_ENST00000344884	0	798
EIF3CL	0	798
SERF1A_ENST00000513436	0	798
TBC1D3I_ENST00000616671	0	798
RBMY1J	0	798
TBC1D3	0	798
USP17L20	0	798
TBC1D3G	0	798
FAM25C	0	798
C17orf50	0	798
OR6J1	0	798
CLPSL2	0	798
CT45A5_ENST00000617203	0	798
MAGED4B_ENST00000335504	0	798
LY6L	0	798
DEFA1B	0	798
ANKRD36B_ENST00000497329	0	798
ANTXRL	0	798
ATP6V1FNB	0	798
PANO1	0	798
OR4E1_ENST00000610316	0	798
GPR179_ENST00000621958	0	798
FO681492.1_ENST00000623662	0	798
APELA	0	798
DMRTC1_ENST00000596389	0	798
PIGBOS1	0	798
CCL14_ENST00000618404	0	798
C12orf75_ENST00000552457	0	798
ANXA8	0	798
TRIM43B_ENST00000432468	0	798
PRR20E	0	798
DEFB130A	0	798
TMEM272_ENST00000626362	0	798
DCDC2C	0	798
SPDYE2B_ENST00000436228	0	798
NPIPB12_ENST00000458643	0	798
MEI4	0	798
PTPN20_ENST00000395722	0	798
DEFB105B	0	798
AC116565.1	0	798
C5orf63_ENST00000509733	0	798
AP002495.2_ENST00000529513	0	798
NUTM2E	0	798
RBP3	0	798
PTPN20_ENST00000509599	0	798
XAGE1B_ENST00000375613	0	798
CFC1B_ENST00000619050	0	798
CLEC20A_ENST00000646925	0	798
ABRACL_ENST00000461027	0	798
ARHGAP23	0	798
GOLGA8Q	0	798
AC073111.5	0	798
CTXND2	0	798
AC233724.16	0	798
IQCA1L	0	798
PPP1R3E	0	798
SSU72P2	0	798
MRLN_ENST00000430431	0	798
CD24_ENST00000620405	0	798
SEC22B	0	798
IQANK1_ENST00000533004	0	798
ZSCAN5C	0	798
ARMH2	0	798
UBALD1_ENST00000587649	0	798
DEFB131B	0	798
TRPC5OS_ENST00000612026	0	798
ZNHIT3_ENST00000620324	0	798
KRTAP9-6	0	798
CTAG1A	0	798
ASCL5_ENST00000458416	0	798
PSMB3	0	798
USP17L5	0	798
CBWD6_ENST00000456520	0	798
SPDYE5_ENST00000624640	0	798
RBMY1A1_ENST00000439108	0	798
USP17L13	0	798
PPIAL4F	0	798
C2orf92_ENST00000627284	0	798
MAGEA2_ENST00000623438	0	798
FP565260.6	0	798
DEFA1	0	798
SPEG_ENST00000617028	0	798
CT45A5	0	798
C4orf48_ENST00000409860	0	798
SYNRG_ENST00000622045	0	798
SMIM3	0	798
NAA60_ENST00000615865	0	798
BX088645.1	0	798
CCL18	0	798
PET100_ENST00000601406	0	798
RDM1_ENST00000617591	0	798
SRCIN1_ENST00000621492	0	798
AC233723.1	0	798
RNF212B_ENST00000430154	0	798
C1orf232	0	798
USP17L22	0	798
DIRC3	0	798
CXorf51B	0	798
CCDC188	0	798
PRAMEF33	0	798
SSX2B_ENST00000596480	0	798
PMIS2	0	798
SERF1A_ENST00000512649	0	798
SCYGR6	0	798
SYNRG_ENST00000614941	0	798
MARCOL	0	798
ANXA8_ENST00000585281	0	798
ZNHIT3	0	798
SMIM18_ENST00000626298	0	798
HNRNPCL4	0	798
AC073111.5_ENST00000641717	0	798
DEFB104B	0	798
CCDC187_ENST00000638797	0	798
TSPY8_ENST00000287721	0	798
C3orf49	0	798
UQCRHL	0	798
SMIM34B	0	798
LRRC9_ENST00000445360	0	798
USP17L13_ENST00000616303	0	798
FO681492.1_ENST00000622861	0	798
CLEC18A_ENST00000393701	0	798
IGKV2-40	0	798
TMEM239_ENST00000380585	0	798
PTPN20_ENST00000505814	0	798
CC2D2A_ENST00000515124	0	798
PRAMEF8_ENST00000614831	0	798
SULT1A3	0	798
C3orf49_ENST00000616659	0	798
DAZ4_ENST00000382296	0	798
CCL4L2_ENST00000620055	0	798
GOLGA6L9	0	798
IZUMO3	0	798
IKBKG_ENST00000617207	0	798
DAZ4_ENST00000382314	0	798
ATOX1_ENST00000520382	0	798
SHISA8	0	798
TEX50	0	798
ZNF705B	0	798
SPDYE16	0	798
AC233724.20	0	798
TP53TG3B	0	798
AC138647.1_ENST00000427937	0	798
AC106774.6	0	798
AL138694.1	0	798
PRR23D1	0	798
C16orf95_ENST00000618367	0	798
SLX1B	0	798
PCGF2	0	798
CT47A10	0	798
SCYGR8	0	798
CCL4L2_ENST00000617416	0	798
SMIM27_ENST00000453396	0	798
AC233724.12	0	798
GNG14_ENST00000640117	0	798
MAGED4B_ENST00000497164	0	798
PTPN20_ENST00000513266	0	798
CSAG3	0	798
AC106774.10	0	798
MT-ND4L	0	798
NBPF26_ENST00000609741	0	798
PLIN5_ENST00000592610	0	798
GAGE2A	0	798
PGA3_ENST00000543125	0	798
TAF15	0	798
SPTY2D1OS_ENST00000635674	0	798
ZNF706_ENST00000519744	0	798
AC008162.2	0	798
AL451007.3	0	798
FAM236D	0	798
CLEC20A	0	798
NUDT4B	0	798
SMIM9	0	798
C17orf78	0	798
CLEC18A_ENST00000568461	0	798
SMIM22_ENST00000588606	0	798
GJD3	0	798
CCL3	0	798
FAM185A	0	798
RIMBP3	0	798
PRAMEF9	0	798
AC013470.2_ENST00000635746	0	798
MAGEB5	0	798
LRCOL1	0	798
FP565260.2	0	798
SPDYE6	0	798
AC114490.3	0	798
HIST2H3PS2	0	798
CTAGE8	0	798
MPC1L	0	798
FTCDNL1_ENST00000420128	0	798
OR4E1	0	798
TMEM170A	0	798
CCDC200_ENST00000594691	0	798
DUX4_ENST00000616166	0	798
AC138969.1_ENST00000541593	0	798
SMIM22_ENST00000586005	0	798
ZNF771_ENST00000564550	0	798
F8A3	0	798
SSX4	0	798
MAGEB17	0	798
MARCOL_ENST00000638059	0	798
RNF227_ENST00000640240	0	798
CENPVL3	0	798
AP002495.2	0	798
TCP11X2_ENST00000642911	0	798
ETDC	0	798
IKBKG_ENST00000615874	0	798
THSD8	0	798
PRAMEF25_ENST00000619661	0	798
DAZ4	0	798
CBSL_ENST00000618024	0	798
FAM240A_ENST00000640551	0	798
USP17L23	0	798
PTPN20_ENST00000395725	0	798
SMIM11B_ENST00000612624	0	798
C2CD4B	0	798
FAM72A_ENST00000468509	0	798
CRYAA2	0	798
AC138969.1_ENST00000331436	0	798
EFCAB8_ENST00000618684	0	798
MAGEA2_ENST00000595583	0	798
CCL15	0	798
AL136373.1	0	798
TSPY8	0	798
CBSL_ENST00000624934	0	798
H2AFB2	0	798
TEX28_ENST00000617225	0	798
HNF1B_ENST00000621123	0	798
BECN2	0	798
UBE2L5_ENST00000436446	0	798
ZNF705D	0	798
CLEC18A_ENST00000288040	0	798
HSBP1L1	0	798
DEFA1_ENST00000382679	0	798
RGPD6	0	798
AL353572.3	0	798
TBC1D3L	0	798
BPY2C_ENST00000618574	0	798
C20orf204	0	798
CCL4	0	798
C14orf132_ENST00000555004	0	798
POTEI_ENST00000615053	0	798
PGA3_ENST00000538258	0	798
ULK3_ENST00000631115	0	798
MTRNR2L12	0	798
SPTY2D1OS_ENST00000511927	0	798
OR14A2	0	798
GOLGA6L10_ENST00000621197	0	798
TSPY4	0	798
DAZ2_ENST00000400493	0	798
FAM236C	0	798
SMIM22_ENST00000615471	0	798
GDF10	0	798
TMEM191C_ENST00000545656	0	798
TEX46	0	798
DAZ2_ENST00000382306	0	798
TIMM23	0	798
RNF223	0	798
TSPY3	0	798
GOLGA6L4_ENST00000422563	0	798
TLE7	0	798
USP17L27	0	798
SLC38A7_ENST00000564391	0	798
CFC1B_ENST00000620207	0	798
PTPN20_ENST00000502254	0	798
ERVK3-1_ENST00000413518	0	798
TCF24	0	798
RAB7B_ENST00000623893	0	798
SSX4_ENST00000620320	0	798
GAS2L2_ENST00000618498	0	798
SMIM30_ENST00000441359	0	798
SPDYE5	0	798
SMIM17	0	798
FP565260.4	0	798
MAGEA2	0	798
SERF1A_ENST00000504458	0	798
TPTE_ENST00000427445	0	798
NBPF26_ENST00000617913	0	798
DMRTC1B_ENST00000373532	0	798
FP565260.3_ENST00000623960	0	798
MROH1_ENST00000544576	0	798
C19orf84	0	798
TCP11X1_ENST00000622971	0	798
TSPY8_ENST00000383005	0	798
NBPF26_ENST00000611702	0	798
CLEC18A	0	798
LYRM1_ENST00000562740	0	798
DUXB	0	798
SCX	0	798
PINLYP_ENST00000599207	0	798
C17orf98	0	798
RNF215_ENST00000619645	0	798
ZNF706_ENST00000519882	0	798
DEFB107A	0	798
RDM1_ENST00000619262	0	798
PIGW_ENST00000620233	0	798
GIMD1	0	798
AC008687.4	0	798
REELD1	0	798
GPR182_ENST00000622922	0	798
TMEM191B_ENST00000613597	0	798
CCL5	0	798
GRIFIN	0	798
CASTOR2	0	798
CSAG2_ENST00000535353	0	798
LSM7	0	798
SYNRG_ENST00000616179	0	798
LINC00672	0	798
PCGF2_ENST00000618941	0	798
PRAMEF25	0	798
TMSB15B_ENST00000620307	0	798
C5orf63_ENST00000607731	0	798
NBPF19_ENST00000578189	0	798
EIF3CL_ENST00000398944	0	798
MOSMO_ENST00000567004	0	798
LINC02203	0	798
NCOA4_ENST00000583565	0	798
ZSCAN5C_ENST00000376267	0	798
ERVK3-1_ENST00000427361	0	798
GOLGA8O	0	798
XAGE2	0	798
FAM230A_ENST00000615181	0	798
CCL4L2_ENST00000620576	0	798
FAM156A_ENST00000615092	0	798
TP53TG3F	0	798
RAB7B	0	798
CWC25	0	798
ANKRD20A4_ENST00000615302	0	798
PRAMEF13	0	798
SPDYE16_ENST00000633306	0	798
PRAMEF13_ENST00000625019	0	798
LBHD2	0	798
CCDC194	0	798
NPIPB2	0	798
SMN2_ENST00000638794	0	798
TADA2A	0	798
CU633980.1	0	798
CENPVL1	0	798
TADA2A_ENST00000612272	0	798
USP17L15	0	798
FAM229A	0	798
TSPY3_ENST00000440483	0	798
CT47A12	0	798
FAM156B_ENST00000509613	0	798
ARHGAP23_ENST00000620417	0	798
TMEM170A_ENST00000569540	0	798
CT47A5	0	798
AL162231.1_ENST00000544078	0	798
ACACA_ENST00000617649	0	798
PTPN20_ENST00000395727	0	798
ERVV-2	0	798
MYOCOS_ENST00000636697	0	798
TMA7	0	798
USP17L4	0	798
TBC1D3L_ENST00000617678	0	798
SAMD5	0	798
DHRS11	0	798
SCYGR1	0	798
TPBGL	0	798
HEATR5A_ENST00000382464	0	798
TP53TG3C	0	798
AC010255.3	0	798
PRR29_ENST00000579184	0	798
USP17L11_ENST00000613973	0	798
SOCS7	0	798
DEFB107B	0	798
DAZ4_ENST00000634662	0	798
ARL17B	0	798
MMP24OS_ENST00000456790	0	798
DAZ4_ENST00000415508	0	798
SMIM30	0	798
RNF227_ENST00000635932	0	798
C16orf95_ENST00000253461	0	798
AC133555.3	0	798
CT47A3	0	798
AC187653.1	0	798
MS4A18_ENST00000398983	0	798
AL162231.1	0	798
SMN2_ENST00000628696	0	798
NPIPB13_ENST00000618637	0	798
CC2D2A_ENST00000438599	0	798
CTAG1B	0	798
SMIM11B_ENST00000623661	0	798
ALKAL2_ENST00000344414	0	798
NPIPB13	0	798
DAZ1_ENST00000540248	0	798
IQANK1	0	798
AC126755.2_ENST00000327792	0	798
C2orf92	0	798
FAM156B	0	798
MMP28	0	798
SSX2B_ENST00000616191	0	798
SCYGR3	0	798
RFPL4AL1	0	798
MT-ND1	0	798
TMEM238L	0	798
GAGE12F	0	798
TEX52	0	798
Z82206.1	0	798
TEX22	0	798
FMC1	0	798
ZDHHC11B_ENST00000622126	0	798
SPAAR	0	798
GAGE12G	0	798
TAF15_ENST00000604841	0	798
HEATR9	0	798
BRD3OS	0	798
H3.Y	0	798
FP565260.1	0	798
DAZ4_ENST00000382432	0	798
ANXA8_ENST00000583874	0	798
CBWD6_ENST00000617933	0	798
CCL14_ENST00000614009	0	798
MTRNR2L5	0	798
USP17L17_ENST00000614762	0	798
CCDC187	0	798
TMEM272	0	798
HSFX2	0	798
TEX51_ENST00000643416	0	798
PINLYP_ENST00000569031	0	798
PTPN20_ENST00000374346	0	798
TEX53	0	798
AL109810.2	0	798
RDM1_ENST00000613308	0	798
CT45A2	0	798
CISD3	0	798
TTC36	0	798
PRAMEF27	0	798
MKRN2OS	0	798
C15orf65	0	798
SPTY2D1OS_ENST00000636011	0	798
IGKV2D-40	0	798
HNRNPA1P48	0	798
RDM1	0	798
C10orf142	0	798
C17orf50_ENST00000604830	0	798
C14orf132_ENST00000553764	0	798
ERVV-1	0	798
SMIM27	0	798
PRAMEF8	0	798
U2AF1L5	0	798
ANXA8_ENST00000583911	0	798
PRRT1B	0	798
AP000790.2	0	798
GRAMD1B_ENST00000640939	0	798
IKBKG_ENST00000611176	0	798
GRAMD1B_ENST00000533341	0	798
MAGED4B_ENST00000360134	0	798
PTPN20_ENST00000513156	0	798
TBC1D3I_ENST00000618620	0	798
C11orf95_ENST00000546282	0	798
C19orf84_ENST00000570516	0	798
CT45A3	0	798
USP6NL_ENST00000609853	0	798
FAM240B_ENST00000637691	0	798
ZNF705D_ENST00000400078	0	798
TEX28	0	798
NBPF26_ENST00000615219	0	798
C6orf226	0	798
GDF2	0	798
TSPY4_ENST00000426950	0	798
PRAMEF26	0	798
AATF	0	798
CD24_ENST00000610952	0	798
CCL4L2_ENST00000610565	0	798
C19orf85	0	798
GOLGA8T	0	798
VSIG10L2	0	798
NBPF26_ENST00000624419	0	798
GGTLC3	0	798
LYPD6B_ENST00000450639	0	798
OR11H2	0	798
MTLN_ENST00000611969	0	798
TEX51	0	798
PGA4_ENST00000544899	0	798
AC126755.2	0	798
MTRNR2L3	0	798
DMRTC1B	0	798
MMP28_ENST00000612672	0	798
PRR23D2	0	798
ZFR2_ENST00000439086	0	798
PPIAL4C	0	798
ANXA8L1	0	798
NPY4R2_ENST00000613306	0	798
TP53TG3C_ENST00000360260	0	798
CT47A7	0	798
AC025287.4	0	798
BPY2C	0	798
TUBGCP5_ENST00000620435	0	798
NPIPA5_ENST00000534094	0	798
ZFR2_ENST00000592398	0	798
CD24_ENST00000606017	0	798
F8A2	0	798
SPDYE2B_ENST00000455020	0	798
TBC1D3K	0	798
EXOC1L	0	798
FAM72C	0	798
RBMY1B	0	798
KRTAP9-7	0	798
SMIM22_ENST00000589721	0	798
CCDC200	0	798
U2AF1L5_ENST00000623375	0	798
CFAP97D2	0	798
TRIM49D2	0	798
DAZ3_ENST00000446723	0	798
TAF15_ENST00000603777	0	798
SMN2_ENST00000380741	0	798
TMEM170A_ENST00000357613	0	798
PRR20B	0	798
ANKRD20A1	0	798

## Sheet: with_mutationMon Jul 13  2020
Gene name	Mutated samples	Samples tested
KRAS_ENST00000311936	3357	10546
KRAS_ENST00000557334	3216	10546
KRAS	3216	10546
KRAS_ENST00000556131	3057	10546
TP53	2792	5463
BRAF	2332	17528
TP53_ENST00000455263	1736	5463
TP53_ENST00000617185	1736	5463
TP53_ENST00000610292	1736	5463
TP53_ENST00000413465	1736	5463
TP53_ENST00000615910	1736	5463
TP53_ENST00000359597	1736	5463
TP53_ENST00000420246	1736	5463
TP53_ENST00000445888	1736	5463
TP53_ENST00000610538	1736	5463
TP53_ENST00000622645	1736	5463
TP53_ENST00000619485	1736	5463
TP53_ENST00000620739	1736	5463
TP53_ENST00000504290	1674	5463
TP53_ENST00000510385	1674	5463
TP53_ENST00000618944	1674	5463
TP53_ENST00000504937	1674	5463
TP53_ENST00000610623	1674	5463
TP53_ENST00000619186	1674	5463
APC	1632	3120
APC_ENST00000508376	1504	3120
BRAF_ENST00000496384	1173	17528
BRAF_ENST00000644969	1173	17528
BRAF_ENST00000288602	1173	17528
PIK3CA	537	3442
PIK3CA_ENST00000643187	537	3442
PCDHA1_ENST00000394633	384	801
PCDHA1	384	801
TTN	378	821
TTN_ENST00000460472	378	821
TTN_ENST00000342992	378	821
TTN_ENST00000591111	378	821
TTN_ENST00000359218	377	821
TTN_ENST00000615779	377	821
TTN_ENST00000342175	377	821
PCDHA2	371	809
PCDHA3	360	809
PCDHGA1	353	821
PCDHA4_ENST00000512229	350	809
PCDHA4	350	809
PCDHGA2	346	807
PCDHA5	339	822
PCDHA5_ENST00000529619	339	822
PCDHGA3	338	821
PCDHGB1	327	798
PCDHA6	326	809
PCDHA6_ENST00000527624	326	809
PCDHGA4	315	798
PCDHA7	312	809
PCDHGB2	307	798
PCDHGA5	301	798
PCDHGB3	282	798
PCDHA8	281	809
SMAD4	275	2140
FBXW7	266	1999
PCDHA9	264	822
PCDHGA6	264	798
FBXW7_ENST00000281708	257	1999
FBXW7_ENST00000603841	257	1999
SMAD4_ENST00000398417	252	2140
SMAD4_ENST00000588745	251	2140
PCDHGA7	248	798
FBXW7_ENST00000296555	245	1999
FBXW7_ENST00000393956	244	1999
FBXW7_ENST00000263981	244	1999
PCDHGB4	237	798
PCDHA10	229	808
PCDHA10_ENST00000506939	229	808
PCDHGA8	227	798
SYNE1_ENST00000423061	226	883
SYNE1	226	883
SYNE1_ENST00000341594	226	883
MUC16	224	891
KMT2D	211	1452
NEB_ENST00000397345	205	821
NEB_ENST00000409198	205	821
NEB	205	821
NEB_ENST00000172853	205	821
NEB_ENST00000427231	205	821
NEB_ENST00000604864	204	821
NEB_ENST00000603639	204	821
PCDHA11	202	822
PCDHGB5	201	798
TCF7L2_ENST00000369397	196	1569
TCF7L2_ENST00000534894	195	1569
TCF7L2_ENST00000536810	195	1569
TCF7L2_ENST00000542695	195	1569
TCF7L2	195	1569
TCF7L2_ENST00000543371	195	1569
TCF7L2_ENST00000355717	195	1569
TCF7L2_ENST00000355995	195	1569
TCF7L2_ENST00000538897	195	1569
TCF7L2_ENST00000545257	194	1569
TCF7L2_ENST00000629706	193	1569
PCDHGA9	191	798
ATM	189	1909
TCF7L2_ENST00000352065	189	1569
TCF7L2_ENST00000369395	189	1569
ACVR2A	189	1275
PCDHGB6	186	798
KMT2C	185	1628
ATM_ENST00000452508	185	1909
CTNNB1	183	2994
KMT2C_ENST00000355193	182	1628
FAT3_ENST00000409404	181	808
ARID1A	180	1969
ARID1A_ENST00000430799	179	1969
ARID1A_ENST00000457599	179	1969
FAT3	178	808
RNF43	177	1528
OBSCN_ENST00000366707	176	824
OBSCN	176	824
OBSCN_ENST00000422127	176	824
OBSCN_ENST00000636875	176	824
FAT4	174	832
PCDHA12	174	799
PCDHGA10	169	821
ARID1A_ENST00000374152	168	1969
CTNNB1_ENST00000453024	167	2994
CTNNB1_ENST00000642315	167	2994
CTNNB1_ENST00000646116	167	2994
CTNNB1_ENST00000349496	167	2994
CTNNB1_ENST00000645210	167	2994
CTNNB1_ENST00000643031	167	2994
CTNNB1_ENST00000644867	167	2994
CTNNB1_ENST00000643977	167	2994
CTNNB1_ENST00000646174	167	2994
CTNNB1_ENST00000645982	167	2994
CTNNB1_ENST00000642426	167	2994
CTNNB1_ENST00000643992	167	2994
CTNNB1_ENST00000644678	167	2994
CTNNB1_ENST00000405570	167	2994
CTNNB1_ENST00000642886	167	2994
CTNNB1_ENST00000441708	167	2994
CTNNB1_ENST00000647264	167	2994
CTNNB1_ENST00000396183	167	2994
CTNNB1_ENST00000433400	167	2994
CTNNB1_ENST00000642992	167	2994
CTNNB1_ENST00000642248	167	2994
CTNNB1_ENST00000645900	167	2994
CTNNB1_ENST00000645493	167	2994
CTNNB1_ENST00000646369	167	2994
CTNNB1_ENST00000642836	167	2994
CTNNB1_ENST00000642986	167	2994
CTNNB1_ENST00000646725	167	2994
CTNNB1_ENST00000646381	167	2994
CTNNB1_ENST00000431914	167	2994
CTNNB1_ENST00000643541	167	2994
CTNNB1_ENST00000645276	167	2994
CTNNB1_ENST00000643297	167	2994
CTNNB1_ENST00000644524	167	2994
CTNNB1_ENST00000647390	167	2994
LRP1B	167	949
CTNNB1_ENST00000450969	167	2994
CTNNB1_ENST00000644873	167	2994
CTNNB1_ENST00000396185	167	2994
CTNNB1_ENST00000644138	165	2994
RNF43_ENST00000581868	164	1528
RNF43_ENST00000407977	164	1528
RNF43_ENST00000577716	164	1528
RNF43_ENST00000583753	164	1528
SOX9	159	1433
SOX9_ENST00000645356	159	1433
RYR2	158	849
OBSCN_ENST00000284548	158	824
RYR2_ENST00000360064	157	849
RNF43_ENST00000577625	157	1528
PTEN	154	2186
PTPRS_ENST00000353284	151	1421
PTPRS_ENST00000588012	151	1421
PTPRS_ENST00000592099	151	1421
DST	151	866
PTPRS_ENST00000262963	151	1421
PTPRS	151	1421
CSMD3	150	953
PCDHGB7	149	798
DST_ENST00000421834	149	866
CSMD3_ENST00000455883	149	953
ZFHX3	149	1397
ZFHX4	149	821
ZFHX4_ENST00000518282	149	821
DST_ENST00000370788	149	866
DST_ENST00000361203	148	866
ZFHX3_ENST00000397992	148	1397
ZFHX3_ENST00000268489	148	1397
ROBO2	147	821
FAT1	146	1482
DST_ENST00000244364	146	866
TTN_ENST00000360870	145	821
CSMD3_ENST00000343508	144	953
NF1	142	1612
NF1_ENST00000356175	141	1612
FAT1_ENST00000614102	141	1482
ACVR2A_ENST00000404590	141	1275
ACVR2A_ENST00000535787	141	1275
PTPRT_ENST00000373193	139	1529
PTPRT_ENST00000373187	139	1529
PTPRT_ENST00000373190	139	1529
PTPRT_ENST00000356100	139	1529
DNAH5	139	824
PTPRT	139	1529
PTPRT_ENST00000373201	139	1529
PTPRT_ENST00000373184	139	1529
POLE	138	1789
CSMD1_ENST00000520002	137	821
PCLO	137	798
CSMD1_ENST00000602557	137	821
CSMD1	137	821
CSMD1_ENST00000602723	137	821
CSMD1_ENST00000400186	137	821
DMD	136	824
PXDNL	136	807
DMD_ENST00000620040	134	824
DMD_ENST00000378677	134	824
DMD_ENST00000619831	133	824
HMCN1	133	807
TSPEAR_ENST00000613245	132	824
TSPEAR	132	824
RYR1_ENST00000355481	132	835
TSPEAR_ENST00000614657	132	824
PCLO_ENST00000423517	132	798
TENM2_ENST00000518659	131	798
NRAS	130	3056
ERBB4	130	1962
RYR1	130	835
AC058822.1	129	835
ATRX	129	1483
CSMD1_ENST00000537824	129	821
POLE_ENST00000535270	128	1789
PCDHA13_ENST00000409494	128	808
PCDHA13	128	807
SDK1_ENST00000615806	127	821
SDK1	127	821
ATRX_ENST00000395603	127	1483
FAT4_ENST00000335110	127	832
PCDHGA11	126	798
PCDHGA11_ENST00000518882	126	798
MYCBP2	125	807
ERBB4_ENST00000436443	125	1962
SDK1_ENST00000389531	125	821
NOTCH1	125	1741
USH2A	125	807
MYCBP2_ENST00000357337	125	807
FBN2_ENST00000619499	123	821
FBN2_ENST00000262464	123	821
FBN2	123	821
AMER1	122	1900
AMER1_ENST00000374869	122	1900
FRAS1	121	821
CREBBP	119	1513
CREBBP_ENST00000382070	119	1513
CDH23_ENST00000224721	118	821
TGFBR2	118	2069
CDH23_ENST00000622827	118	821
RYR3_ENST00000415757	118	807
RYR3_ENST00000622037	118	807
LRP2	118	824
RYR3_ENST00000389232	118	807
TGFBR2_ENST00000295754	118	2069
RYR3	118	807
ERBB4_ENST00000402597	117	1962
RYR3_ENST00000634418	117	807
AHNAK2	117	798
SMARCA4	117	1736
NBEA	116	821
NBEA_ENST00000379939	116	821
NBEA_ENST00000629018	116	821
NBEA_ENST00000310336	116	821
PCDH17	116	807
SMARCA4_ENST00000646484	115	1736
SMARCA4_ENST00000642726	115	1736
SMARCA4_ENST00000643549	115	1736
SMARCA4_ENST00000589677	115	1736
SMARCA4_ENST00000413806	115	1736
SMARCA4_ENST00000646693	115	1736
SMARCA4_ENST00000429416	115	1736
SMARCA4_ENST00000644737	115	1736
SMARCA4_ENST00000643296	115	1736
SMARCA4_ENST00000645460	115	1736
SMARCA4_ENST00000444061	115	1736
SMARCA4_ENST00000590574	115	1736
SMARCA4_ENST00000642628	115	1736
DPP10_ENST00000410059	115	821
SMARCA4_ENST00000647230	115	1736
SMARCA4_ENST00000646510	115	1736
SMARCA4_ENST00000450717	115	1736
SMARCA4_ENST00000541122	115	1736
PTCH1_ENST00000437951	114	1519
PTCH1_ENST00000430669	114	1519
PTCH1_ENST00000375274	114	1519
GRIN2A	114	1450
KIF26B	113	798
GRIN2A_ENST00000562109	113	1450
DPP10_ENST00000409163	113	821
ARID1A_ENST00000615191	113	1969
GRIN2A_ENST00000330684	113	1450
NRXN1_ENST00000401669	112	807
NRXN1_ENST00000630543	112	807
AHNAK2_ENST00000557457	112	798
AF241726.2	112	798
NRXN1	112	807
MACF1	112	824
ABCA13	112	807
PTPRT_ENST00000612229	112	1529
NRXN1_ENST00000625672	112	807
MACF1_ENST00000567887	112	824
MACF1_ENST00000372915	112	824
NRXN1_ENST00000405472	112	807
NRXN1_ENST00000406316	112	807
DNAH11_ENST00000328843	111	821
MACF1_ENST00000564288	111	824
NCOR2_ENST00000429285	111	807
CARD11	111	1548
DNAH11_ENST00000620169	111	821
NCOR2_ENST00000404621	111	807
NCOR2	111	807
CACNA1E_ENST00000367570	111	807
CACNA1E_ENST00000621791	111	807
DNAH11	111	821
CACNA1E_ENST00000621551	110	807
CACNA1E_ENST00000357570	110	807
C11orf65_ENST00000525729	110	851
CACNA1E_ENST00000367567	110	807
CACNA1E_ENST00000360108	110	807
CACNA1E	110	807
FLG	110	807
CACNA1E_ENST00000358338	110	807
PCDHA2_ENST00000520672	110	807
PTCH1	110	1519
ARID1B_ENST00000350026	109	1492
ARID1B_ENST00000636930	109	1492
ARID1B	109	1492
PTPRT_ENST00000618610	109	1529
DNAH14_ENST00000445597	109	798
PTCH1_ENST00000418258	108	1519
PTCH1_ENST00000429896	108	1519
PTCH1_ENST00000421141	108	1519
ALK	108	1685
PCDH15_ENST00000373965	107	807
KIAA1109	107	798
PCDH15_ENST00000495484	107	807
PCDH15_ENST00000616114	107	807
DNAH14_ENST00000430092	107	798
HDAC9_ENST00000406451	107	807
EP300	107	1531
PCDH15_ENST00000614895	107	807
PCDH15_ENST00000414778	107	807
KMT2A_ENST00000389506	107	1504
KIAA1109_ENST00000388738	107	798
PCDH15_ENST00000621708	107	807
KMT2A	107	1504
PCDH15_ENST00000644397	107	807
TENM2_ENST00000519204	106	798
TENM2	106	798
FLT4	106	1503
DNAH14_ENST00000439375	105	798
MDN1	105	807
MDN1_ENST00000629399	105	807
HDAC9_ENST00000401921	105	807
SSPO	105	798
EGFR	104	2570
SACS	104	824
MSH6	104	1691
DPP10_ENST00000310323	104	821
HDAC9	104	807
SACS_ENST00000423156	104	824
SACS_ENST00000455470	104	824
DPP10	103	821
COL5A1_ENST00000618395	103	807
PCDHGA12	103	807
EP400_ENST00000389561	103	866
COL5A1	103	807
DCHS2_ENST00000357232	103	807
MTOR	103	1580
EGFR_ENST00000454757	103	2570
EP400	103	866
SACS_ENST00000402364	103	824
AR	102	1482
AR_ENST00000396044	102	1482
PRKDC_ENST00000338368	102	876
ANK2_ENST00000506722	102	824
PRKDC	102	876
AR_ENST00000612452	102	1482
HBG2_ENST00000380252	101	807
ANK2	101	824
MACF1_ENST00000289893	101	824
ANK2_ENST00000394537	101	824
PCDH15_ENST00000613657	100	807
HECTD4	100	798
PCDH15_ENST00000395442	100	807
PCDH15_ENST00000409834	100	807
PCDH15_ENST00000395446	100	807
CCSER1	100	821
PCDH15_ENST00000612394	100	807
FLT4_ENST00000393347	100	1503
FLT4_ENST00000502649	100	1503
FLT4_ENST00000619105	100	1503
HECTD4_ENST00000550722	100	798
ROBO1	100	821
PCDH15_ENST00000395438	100	807
PCDH15_ENST00000617271	100	807
PCDH15_ENST00000395440	100	807
PCDH15_ENST00000395445	100	807
TRPS1	99	807
CSMD2	99	807
ARID2	99	1583
COL6A3_ENST00000353578	99	807
COL6A3_ENST00000409809	99	807
COL6A3_ENST00000347401	99	807
TRPS1_ENST00000640765	99	807
PTPRZ1_ENST00000449182	99	821
CSMD2_ENST00000619121	99	807
CDH18_ENST00000274170	99	824
COL6A3	99	807
PTPRZ1	99	821
TRPS1_ENST00000220888	99	807
CDH18	99	824
CDH18_ENST00000382275	99	824
COL6A3_ENST00000472056	99	807
CSMD2_ENST00000373388	99	807
DSCAM	98	807
PLEC_ENST00000527096	98	821
ANK2_ENST00000264366	98	824
PLEC_ENST00000436759	98	821
VPS13B	98	824
VPS13B_ENST00000357162	98	824
TRPS1_ENST00000520276	98	807
ANK3_ENST00000503366	98	807
ADGRV1	98	807
PLEC_ENST00000356346	98	821
ARID2_ENST00000422737	98	1583
PLEC_ENST00000354958	98	821
ANK3	98	807
ADGRV1_ENST00000645211	98	807
ANK3_ENST00000373827	98	807
SPEN	97	1466
GRIN2A_ENST00000535259	97	1450
MED12	97	1516
TRPS1_ENST00000519076	97	807
NOTCH3	97	1442
PLEC	97	821
FREM2	97	807
RNF213_ENST00000508628	96	880
PCDH15_ENST00000437009	96	807
PCDH15_ENST00000617051	96	807
ROBO1_ENST00000495273	96	821
PCDH15_ENST00000320301	96	807
ROBO1_ENST00000436010	96	821
MGA_ENST00000570161	96	1395
PCDH15_ENST00000622048	96	807
KDR	96	1666
PCDH15_ENST00000395430	96	807
GRM5_ENST00000455756	96	807
MGA	96	1395
HBE1	96	807
GRM5	96	807
PLEC_ENST00000345136	96	821
PCDH15	96	807
GRM5_ENST00000305432	96	807
PCDH15_ENST00000395433	96	807
RNF213	96	880
HBE1_ENST00000380237	96	807
PLEC_ENST00000357649	96	821
ROBO1_ENST00000618833	96	821
PLEC_ENST00000398774	96	821
PCDH15_ENST00000361849	96	807
MGA_ENST00000566586	96	1395
PCDH15_ENST00000395432	96	807
MGA_ENST00000545763	96	1395
ROBO1_ENST00000618846	96	821
PLEC_ENST00000354589	96	821
DNAH17_ENST00000585328	95	821
EGFR_ENST00000638463	95	2570
MED12_ENST00000374102	95	1516
ROBO1_ENST00000467549	95	821
DNAH17	95	821
MED12_ENST00000333646	95	1516
DNAH8	95	824
PCDH10	94	807
NCOR2_ENST00000356219	94	807
DNAH10_ENST00000409039	94	807
GLI3	94	824
CIC	94	1495
CIC_ENST00000160740	94	1495
CIC_ENST00000572681	94	1495
UNC13A	94	798
UNC13A_ENST00000552293	94	798
HDAC9_ENST00000432645	94	807
UNC79	94	824
NCOR2_ENST00000404121	94	807
MED12L	94	822
DNAH10	94	807
UNC13A_ENST00000550896	94	798
HERC2	94	807
UNC13A_ENST00000551649	94	798
FAM155A	93	798
HECW1_ENST00000453890	93	807
AL132671.2	93	827
ERBB3	93	2104
MED12L_ENST00000273432	93	822
UNC79_ENST00000393151	93	824
FAT2	93	807
ANKRD11_ENST00000378330	93	1418
ANKRD11	93	1418
UNC79_ENST00000553484	93	824
UNC79_ENST00000555664	93	824
COL11A1_ENST00000512756	93	824
COL11A1_ENST00000353414	93	824
COL11A1_ENST00000358392	93	824
KIAA1549L	93	798
SETD2	93	1474
KDR_ENST00000263923	93	1666
HECW1	93	807
ANKRD11_ENST00000642600	93	1418
COL11A1	93	824
GLI3_ENST00000479210	93	824
NALCN	93	824
ASXL1	92	1518
MUC5B	92	798
SPTA1	92	821
SYNE2	92	824
EPHA5	92	1442
APOB	92	852
MMP26	92	807
EPHA5_ENST00000613740	92	1442
SPTA1_ENST00000368147	92	821
SYNE2_ENST00000344113	92	824
EPHA5_ENST00000354839	92	1442
OTOGL	92	798
EPHA5_ENST00000511294	92	1442
SYNE2_ENST00000554584	92	824
EPHA5_ENST00000432638	92	1442
SYNE2_ENST00000357395	92	824
EPHA5_ENST00000273854	92	1442
DNAH8_ENST00000359357	92	824
DSCAM_ENST00000617870	92	807
OTOGL_ENST00000646859	92	798
XIRP2_ENST00000409043	91	807
ASXL1_ENST00000646985	91	1518
OTOGL_ENST00000458043	91	798
GNAS_ENST00000371075	91	1746
LRRC7_ENST00000310961	91	824
ASXL1_ENST00000620121	91	1518
UBR4	91	824
GNAS_ENST00000313949	91	1746
XIRP2	91	807
ASXL1_ENST00000306058	91	1518
ASXL1_ENST00000613218	91	1518
ERBB3_ENST00000415288	91	2104
XIRP2_ENST00000409728	91	807
ERBB2	90	2306
ALK_ENST00000618119	90	1685
ROBO2_ENST00000461745	90	821
UNC13C	90	798
COL4A2	90	807
BRCA2	90	1566
ROBO2_ENST00000332191	90	821
CACNA1G_ENST00000354983	89	821
CACNA1B_ENST00000277551	89	821
CACNA1G_ENST00000505165	89	821
CACNA1G_ENST00000507609	89	821
CACNA1G_ENST00000503485	89	821
CACNA1G_ENST00000360761	89	821
EFCAB6_ENST00000396231	89	807
CACNA1G_ENST00000429973	89	821
CACNA1G_ENST00000513689	89	821
CACNA1B_ENST00000371357	89	821
CACNA1B_ENST00000371363	89	821
CACNA1G	89	821
EFCAB6	89	807
CACNA1B	89	821
CACNA1G_ENST00000358244	89	821
BRCA2_ENST00000544455	89	1566
CACNA1G_ENST00000510366	89	821
CACNA1G_ENST00000514079	89	821
CACNA1G_ENST00000352832	89	821
CACNA1G_ENST00000515165	89	821
CACNA1G_ENST00000442258	89	821
AKAP9	89	883
CACNA1G_ENST00000507510	89	821
CACNA1B_ENST00000371355	89	821
CACNA1G_ENST00000512389	89	821
CACNA1G_ENST00000507896	89	821
CACNA1G_ENST00000515411	89	821
CACNA1G_ENST00000507336	89	821
CACNA1G_ENST00000502264	89	821
CACNA1G_ENST00000514181	89	821
CDH18_ENST00000502796	89	824
PIK3R1	89	1694
CACNA1G_ENST00000510115	89	821
CACNA1B_ENST00000277549	89	821
CACNA1G_ENST00000514717	89	821
CACNA1G_ENST00000515765	89	821
CDH18_ENST00000506372	89	824
CACNA1G_ENST00000513964	89	821
AKAP9_ENST00000359028	88	883
NCOR1_ENST00000395857	88	1424
SMAD2	88	1984
TSC2	88	1507
DNAH9	88	824
DNAH9_ENST00000454412	88	824
DNAH8_ENST00000449981	88	824
NCOR1	88	1424
NCOR1_ENST00000395851	88	1424
DNAH7	88	807
PIK3R1_ENST00000521657	88	1694
HUWE1_ENST00000262854	87	821
TSC2_ENST00000642561	87	1507
PTPRD_ENST00000356435	87	1550
TSC2_ENST00000644335	87	1507
PTPRD_ENST00000397606	87	1550
TSC2_ENST00000646388	87	1507
HUWE1	87	821
PTPRD_ENST00000355233	87	1550
TSC2_ENST00000568454	87	1507
TSC2_ENST00000350773	87	1507
XIRP2_ENST00000628543	87	807
TSC2_ENST00000642797	87	1507
TSC2_ENST00000644043	87	1507
ATP10A	87	821
PTPRD_ENST00000537002	87	1550
ZNF536	87	821
TSC2_ENST00000382538	87	1507
PTPRD_ENST00000397611	87	1550
PTPRD	87	1550
TPR	87	936
PTPRD_ENST00000540109	87	1550
TSC2_ENST00000401874	87	1507
TSC2_ENST00000439673	87	1507
HUWE1_ENST00000612484	87	821
TSC2_ENST00000644329	87	1507
TSC2_ENST00000643946	87	1507
TSC2_ENST00000642936	87	1507
PTPRD_ENST00000397617	87	1550
TSC2_ENST00000643088	87	1507
PTPRD_ENST00000486161	87	1550
DNAH2	86	807
DIDO1	86	807
COL12A1	86	821
ZDBF2	86	798
DOCK8	86	807
COL12A1_ENST00000615798	86	821
XIRP2_ENST00000409605	86	807
DNAH2_ENST00000389173	86	807
DIDO1_ENST00000395343	86	807
ROS1_ENST00000368507	86	1504
NTRK1_ENST00000392302	86	1504
ROS1	86	1504
XIRP2_ENST00000409273	86	807
KIF26B_ENST00000366518	86	798
TRRAP_ENST00000446306	85	876
SMAD2_ENST00000402690	85	1984
LAMA2_ENST00000618192	85	824
COL12A1_ENST00000483888	85	821
SCN7A_ENST00000441411	85	821
TRRAP	85	876
COL12A1_ENST00000345356	85	821
SCN7A_ENST00000621965	85	821
SCN7A_ENST00000619410	85	821
TENM3	85	798
SCN7A	85	821
LAMA2_ENST00000617695	85	824
ERC2_ENST00000612797	85	798
ERC2	85	798
TENM1_ENST00000371130	85	824
SMAD2_ENST00000356825	85	1984
TRRAP_ENST00000628380	85	876
DYNC1H1	85	807
SCN7A_ENST00000409855	85	821
SMAD2_ENST00000586040	85	1984
TRRAP_ENST00000355540	85	876
TENM1	85	824
CUBN	85	824
CMYA5	85	807
COL12A1_ENST00000416123	85	821
BCOR_ENST00000342274	85	1456
ERBB2_ENST00000406381	84	2306
LRCH2_ENST00000538422	84	807
ZDBF2_ENST00000611847	84	798
MSH6_ENST00000540021	84	1691
BSN	84	807
LAMA2	84	824
BCOR_ENST00000397354	84	1456
TECTA_ENST00000264037	84	824
TECTA_ENST00000642222	84	824
ERBB2_ENST00000584450	84	2306
ERBB2_ENST00000584601	84	2306
ERBB2_ENST00000541774	84	2306
CTNNA2_ENST00000466387	84	821
SNTG1_ENST00000644093	84	807
MSH6_ENST00000622629	84	1691
SMC6_ENST00000402989	84	824
PLXNA4	84	807
TECTA	84	824
MSH6_ENST00000614496	84	1691
SNTG1_ENST00000522124	84	807
SNTG1_ENST00000643740	84	807
ERBB2_ENST00000445658	84	2306
SNTG1	84	807
SNTG1_ENST00000646880	84	807
UNC79_ENST00000621021	84	824
BCOR_ENST00000378455	84	1456
BCOR	84	1456
PLXNA4_ENST00000321063	84	807
LRCH2	84	807
CACNA1A_ENST00000637736	83	821
CCDC178_ENST00000383096	83	807
RIMS2	83	821
MUC4	83	807
MUC4_ENST00000349607	83	807
CACNA1A	83	821
CACNA1A_ENST00000573710	83	821
DYNC2H1	83	798
FN1_ENST00000336916	83	883
DOCK3	83	807
POLD1_ENST00000599857	83	1465
CACNA1A_ENST00000614285	83	821
HSPG2	83	821
MUC4_ENST00000475231	83	807
CTNNA2_ENST00000629316	83	821
CCDC178_ENST00000300227	83	807
SNTG1_ENST00000642164	83	807
HYDIN	83	807
FN1_ENST00000356005	83	883
CACNA1A_ENST00000636012	83	821
CACNA1A_ENST00000635895	83	821
FN1_ENST00000443816	83	883
DYNC2H1_ENST00000334267	83	798
CACNA1A_ENST00000360228	83	821
POLD1_ENST00000595904	83	1465
CACNA1A_ENST00000635727	83	821
POLD1	83	1465
POLD1_ENST00000440232	83	1465
ARID1B_ENST00000635849	83	1492
DYNC2H1_ENST00000375735	83	798
PKHD1	83	883
ARID1B_ENST00000637904	83	1492
EXOC6B_ENST00000272427	83	798
CACNA1A_ENST00000636389	83	821
CACNA1A_ENST00000637432	83	821
EXOC6B	83	798
FN1_ENST00000323926	83	883
CACNA1A_ENST00000637769	83	821
FN1_ENST00000446046	83	883
FN1_ENST00000359671	83	883
FN1_ENST00000421182	83	883
SNTG1_ENST00000517473	83	807
CCDC178	83	807
CTNNA2_ENST00000496558	83	821
FN1_ENST00000432072	83	883
CACNA1A_ENST00000638009	83	821
MUC4_ENST00000346145	83	807
SNTG1_ENST00000518864	83	807
FN1	83	883
PAPPA2	83	821
CCDC178_ENST00000579916	83	807
CCDC178_ENST00000403303	83	807
SNTG1_ENST00000642826	83	807
PDZD2	83	821
FN1_ENST00000357867	83	883
FBN2_ENST00000508989	83	821
CCDC178_ENST00000406524	83	807
RIMS1_ENST00000491071	82	821
ZIM2_ENST00000599935	82	799
ZIM2_ENST00000593711	82	799
ZIM2_ENST00000601070	82	799
EPHA3	82	1575
ANK2_ENST00000509550	82	824
CTNNA2	82	821
RADIL	82	821
ABCA12	82	807
ZIM2	82	799
LAMA1	82	821
FLNC	81	821
MYO16	81	821
ARID1B_ENST00000637810	81	1492
MYO16_ENST00000356711	81	821
CACNA1A_ENST00000636549	81	821
DOCK8_ENST00000453981	81	807
NAV3_ENST00000536525	81	821
MUC6	81	798
TCHH_ENST00000368804	81	798
PCDHA7_ENST00000356878	81	807
CNTLN	81	807
DOCK8_ENST00000469391	81	807
FLNC_ENST00000346177	81	821
FNDC1	81	821
DNHD1_ENST00000527990	81	807
TCHH	81	798
DNAH3	81	824
DNHD1	81	807
MYO16_ENST00000357550	81	821
SPEG	81	798
NOTCH2	81	1542
PDZRN4	81	824
EPHA3_ENST00000494014	81	1575
RALGAPA2	81	807
NAV3	81	821
CACNA1A_ENST00000637276	81	821
CACNA1A_ENST00000637927	81	821
RIMS1_ENST00000520567	80	821
FBN3_ENST00000601739	80	807
RIMS1_ENST00000264839	80	821
RIMS1	80	821
AR_ENST00000504326	80	1482
MYH11_ENST00000452625	80	866
MYH11_ENST00000300036	80	866
AR_ENST00000613054	80	1482
RIMS1_ENST00000518273	80	821
FBN3_ENST00000270509	80	807
AHNAK_ENST00000257247	80	807
RIMS1_ENST00000522291	80	821
MYH11	80	866
FBXO11_ENST00000405808	80	867
ANK3_ENST00000355288	80	807
RIMS1_ENST00000517960	80	821
PCDH10_ENST00000618019	80	807
AHNAK_ENST00000530124	80	807
FBN3	80	807
AR_ENST00000612010	80	1482
NEFH	80	807
PREX2	80	912
MXRA5	80	807
MYH11_ENST00000576790	80	866
SCN5A_ENST00000449557	79	835
LAMA5	79	807
TRIM5_ENST00000380027	79	807
SCN5A_ENST00000450102	79	835
RP1L1	79	821
TNXB_ENST00000644971	79	807
SCN5A_ENST00000451551	79	835
SCN5A	79	835
MSH6_ENST00000538136	79	1691
SCN5A_ENST00000333535	79	835
TENM4	79	798
SCN5A_ENST00000423572	79	835
DCHS1	79	799
SCN5A_ENST00000425664	79	835
DNAH1	79	826
CCDC178_ENST00000579947	79	807
AC008695.1	79	798
TNXB_ENST00000375244	79	807
SCN5A_ENST00000455624	79	835
SCN5A_ENST00000414099	79	835
ROBO2_ENST00000614793	78	821
GNAS_ENST00000371102	78	1746
DYSF_ENST00000258104	78	824
GNAS	78	1746
DYSF_ENST00000409762	78	824
DYSF_ENST00000413539	78	824
AXIN2_ENST00000611991	78	1568
IQCJ-SCHIP1_ENST00000476809	78	798
MUC17	78	798
KIF6	78	824
DYSF_ENST00000429174	78	824
TBCD	78	807
AXIN2_ENST00000618960	78	1568
PDE4D	78	807
AXIN2_ENST00000375702	78	1568
AXIN2	78	1568
DSCAML1	78	824
PDE4D_ENST00000502484	78	807
EGFR_ENST00000455089	78	2570
IQCJ-SCHIP1	78	798
DYSF_ENST00000409582	78	824
TG	78	821
NOTCH4	78	1487
SCN9A	77	807
UNC80_ENST00000272845	77	807
MYO15A	77	807
PLCG2	77	1418
UNC80	77	807
PCDHGC3_ENST00000617222	77	807
PCDHA12_ENST00000613593	77	799
PCDHGC3	77	807
DYSF_ENST00000394120	77	824
MYO15A_ENST00000647165	77	807
TBCD_ENST00000539345	77	807
DOCK2	77	807
DYSF_ENST00000409744	77	824
PCDHGC3_ENST00000617641	77	807
PCDH9_ENST00000544246	77	807
SCN9A_ENST00000303354	77	807
DSCAML1_ENST00000527706	77	824
DYSF_ENST00000410041	77	824
SOX11	77	866
PCDH9_ENST00000456367	77	807
SCN9A_ENST00000645907	77	807
DYSF_ENST00000409366	77	824
PCDH9	77	807
DYSF	77	824
SCN9A_ENST00000644316	77	807
MYO15A_ENST00000615845	77	807
DYSF_ENST00000409651	77	824
RUNX1T1_ENST00000520724	76	893
KIF6_ENST00000538893	76	824
SMARCA2	76	807
MAP2_ENST00000392194	76	824
RUNX1T1_ENST00000360348	76	893
FSTL4	76	807
RUNX1T1_ENST00000614812	76	893
SPHKAP_ENST00000344657	76	798
ASTN2_ENST00000313400	76	824
MAP2	76	824
SNTG1_ENST00000647073	76	807
TRPM3_ENST00000357533	76	807
PCDHA9_ENST00000378122	76	821
RUNX1T1_ENST00000613302	76	893
SNTG1_ENST00000643999	76	807
UVSSA	76	807
SMARCA2_ENST00000382194	76	807
RUNX1T1_ENST00000523629	76	893
RUNX1T1	76	893
MAP2_ENST00000199940	76	824
SMARCA2_ENST00000349721	76	807
COL18A1_ENST00000400337	76	807
RUNX1T1_ENST00000613886	76	893
SNTG1_ENST00000647273	76	807
SCN9A_ENST00000642356	76	807
MAP2_ENST00000447185	76	824
SMARCA2_ENST00000357248	76	807
IGF2R	76	876
RUNX1T1_ENST00000615601	76	893
ASTN2	76	824
ASTN2_ENST00000361477	76	824
FSTL4_ENST00000621681	76	807
SCN9A_ENST00000409435	76	807
ABCA12_ENST00000389661	76	807
RUNX1T1_ENST00000265814	76	893
MAP2_ENST00000361559	76	824
SPHKAP	76	798
SMARCA2_ENST00000450198	76	807
CDH23	76	821
RUNX1T1_ENST00000617740	76	893
CDH23_ENST00000398809	76	821
FRY_ENST00000645780	75	821
LRP1	75	824
NLRP5	75	798
NPAP1	75	824
TNC_ENST00000535648	75	807
SUGCT_ENST00000335693	75	798
MAGEC1	75	807
TNC	75	807
CDH18_ENST00000511273	75	824
TNC_ENST00000537320	75	807
RIMS2_ENST00000507740	75	821
SUGCT_ENST00000401647	75	798
FRY_ENST00000647500	75	821
MAGEC1_ENST00000406005	75	807
RIMS2_ENST00000262231	75	821
TNC_ENST00000542877	75	807
SUGCT	75	798
TNC_ENST00000423613	75	807
PLCG2_ENST00000359376	75	1418
TNC_ENST00000341037	75	807
NLRP5_ENST00000621651	75	798
SNTG1_ENST00000643809	75	807
FBN1	74	835
SRCAP	74	807
WNK1_ENST00000537687	74	827
ZAN_ENST00000620596	74	821
MYH13	74	798
HERC1	74	807
SPECC1	74	798
FMN2	74	821
RP1_ENST00000637698	74	807
FRAS1_ENST00000325942	74	821
MYH13_ENST00000252172	74	798
WNK1_ENST00000315939	74	827
LRRK2	74	807
RB1	74	1625
WNK1_ENST00000535572	74	826
RUNX1T1_ENST00000518844	74	893
ZAN_ENST00000546292	74	821
ARID2_ENST00000444670	74	1583
SPECC1_ENST00000395527	74	798
WNK1_ENST00000530271	74	827
ZAN	74	821
WNK1	74	827
MYH13_ENST00000621918	74	798
ERICH3	74	807
DCC	74	883
ZAN_ENST00000618565	74	821
WDFY4	74	821
RP1_ENST00000636932	73	807
SVEP1	73	798
TNRC18	73	798
ZFAT_ENST00000523399	73	807
CACNA2D4_ENST00000588077	73	799
CPAMD8_ENST00000388925	73	821
TAF1L	73	866
TNRC18_ENST00000399537	73	798
CELSR1	73	807
PDE4D_ENST00000507116	73	807
MKI67_ENST00000368653	73	807
KIF5C	73	798
COL22A1	73	807
ZFAT	73	807
AHNAK	73	807
PKHD1L1	73	821
SZT2	73	821
CACNA2D4_ENST00000587995	73	799
SRCAP_ENST00000395059	73	807
CACNA2D4_ENST00000586184	73	799
RP1	73	807
KIT	73	1867
CACNA2D4_ENST00000585708	73	799
CPAMD8	73	821
NIPBL	73	824
SVEP1_ENST00000401783	73	798
LRRC7	73	824
HNF1A_ENST00000257555	73	1591
CACNA2D4	73	799
COL22A1_ENST00000435777	73	807
MKI67	73	807
GRIK2	72	824
ZFAT_ENST00000520356	72	807
CFAP46	72	807
ZFAT_ENST00000520214	72	807
PHF2_ENST00000375376	72	807
TET1	72	1538
FASN_ENST00000634990	72	807
TSHZ3	72	807
COL18A1	72	807
SMAD3	72	1505
PHF2	72	807
RET	72	1764
TMEM132D	72	807
EPHB1	72	1487
ZFAT_ENST00000429442	72	807
C11orf65	72	841
TRPC4_ENST00000379705	72	824
ZFAT_ENST00000520727	72	807
LRRC7_ENST00000415775	72	824
GRIK2_ENST00000413795	72	824
PEG3	72	824
PHF2_ENST00000610682	72	807
PDGFRA	72	1749
SVIL	72	807
PEG3_ENST00000598410	72	824
PXDN	72	798
SVIL_ENST00000375398	72	807
PKHD1_ENST00000340994	72	883
SVIL_ENST00000375400	72	807
COL18A1_ENST00000355480	72	807
TRIO	72	807
FASN	72	807
DCC_ENST00000412726	72	883
UTRN	72	807
GRIK2_ENST00000369138	72	824
TRPC4_ENST00000338947	72	824
TET2_ENST00000513237	71	1501
SCN3A_ENST00000409101	71	821
ADGRL2_ENST00000370725	71	807
FRY_ENST00000642040	71	821
ADGRL2_ENST00000370721	71	807
ARHGEF28_ENST00000426542	71	798
NSD1_ENST00000354179	71	1478
TET2_ENST00000380013	71	1501
AFF1	71	883
VCAN_ENST00000502527	71	807
NFASC_ENST00000404076	71	821
PEG3_ENST00000593695	71	824
NFASC_ENST00000360049	71	821
VCAN_ENST00000512590	71	807
ARHGEF28_ENST00000513042	71	798
FRY_ENST00000380250	71	821
NFASC_ENST00000404907	71	821
ADAMTS20	71	880
TMEM131	71	798
VWF	71	824
NFASC	71	821
SCN3A_ENST00000360093	71	821
NFASC_ENST00000401399	71	821
ATR	71	1506
VCAN	71	807
ARHGEF28	71	798
VCAN_ENST00000343200	71	807
NSD1	71	1478
TET2	71	1501
ADGRL2_ENST00000370727	71	807
VCAN_ENST00000342785	71	807
NFASC_ENST00000513543	71	821
ADGRL2	71	807
ARHGEF28_ENST00000437974	71	798
PCNT	71	821
CDH13	71	821
ADGRL2_ENST00000370728	71	807
ADGRL2_ENST00000370723	71	807
CDH13_ENST00000428848	71	821
NSD1_ENST00000347982	71	1478
SCN3A	71	821
CDH13_ENST00000567109	71	821
SCN3A_ENST00000639244	71	821
NFASC_ENST00000539706	71	821
FRY	71	821
ADGRL3_ENST00000506746	70	857
CHD4	70	830
CDH10	70	824
ADGRL3_ENST00000508946	70	857
TRPC4_ENST00000379673	70	824
TRPC4_ENST00000426868	70	824
ADGRL2_ENST00000370715	70	807
ADGRL3_ENST00000514996	70	857
ADGRL3_ENST00000506720	70	857
ADGRL2_ENST00000359929	70	807
RUNX1T1_ENST00000396218	70	893
ADGRL3_ENST00000514157	70	857
TNS1_ENST00000646520	70	824
AFF2_ENST00000342251	70	807
AFF2	70	807
RELN_ENST00000424685	70	821
DMD_ENST00000474231	70	824
ADGRL3_ENST00000506700	70	857
AFF2_ENST00000370457	70	807
TRPC4_ENST00000355779	70	824
DMD_ENST00000359836	70	824
ADGRL3_ENST00000507164	70	857
TRPC4	70	824
PCDHA13_ENST00000617769	70	807
SFMBT2_ENST00000361972	70	821
DMD_ENST00000378707	70	824
SRRM4	70	807
ADGRL3_ENST00000504896	70	857
DOT1L	70	1442
PIK3CG	70	1473
ADGRL3_ENST00000507625	70	857
ADGRL3	70	857
ADGRL2_ENST00000627151	70	807
PIK3CG_ENST00000496166	70	1473
SFMBT2	70	821
DMD_ENST00000541735	70	824
ADGRL3_ENST00000511324	70	857
PIK3CG_ENST00000440650	70	1473
RELN_ENST00000343529	70	821
RELN	70	821
ADGRL3_ENST00000512091	70	857
ADGRL2_ENST00000370713	70	807
ADGRL3_ENST00000509896	70	857
ADGRL2_ENST00000319517	70	807
ADGRL3_ENST00000508693	70	857
ADGRL2_ENST00000370717	70	807
TRPC4_ENST00000358477	70	824
TRPC4_ENST00000379679	70	824
KCNMA1_ENST00000372440	69	807
KCNMA1_ENST00000638848	69	807
UBR5_ENST00000220959	69	880
UBR5	69	880
KCNMA1_ENST00000638203	69	807
CHD4_ENST00000643335	69	830
FLNA_ENST00000360319	69	821
STAB1	69	821
KCNMA1_ENST00000639489	69	807
KRTAP10-4_ENST00000622352	69	807
PDE4DIP_ENST00000585156	69	866
KCNMA1_ENST00000638223	69	807
FLNA_ENST00000369856	69	821
AC116366.3_ENST00000638568	69	816
KCNMA1_ENST00000638306	69	807
KCNMA1_ENST00000639544	69	807
CHD4_ENST00000646806	69	830
USP34	69	821
TIAM1	69	824
KCNMA1_ENST00000640182	69	807
CHD4_ENST00000645005	69	830
KCNMA1_ENST00000404771	69	807
GNAS_ENST00000371085	69	1746
TNS1_ENST00000430930	69	824
CDH11_ENST00000394156	69	936
KCNMA1_ENST00000640807	69	807
SYNE1_ENST00000367253	69	883
KCNMA1_ENST00000639090	69	807
BRD4	69	1435
TNS1_ENST00000611415	69	824
KCNMA1_ENST00000639591	69	807
CYFIP2_ENST00000435847	69	807
TNS1	69	824
PCDHA2_ENST00000378132	69	807
AC116366.3	69	816
CHD4_ENST00000645645	69	830
FLRT2	69	807
UBR5_ENST00000521922	69	880
CHD4_ENST00000544484	69	830
KCNMA1_ENST00000638606	69	807
KCNMA1_ENST00000639486	69	807
KCNMA1_ENST00000638991	69	807
KCNMA1_ENST00000372443	69	807
COL6A6	69	798
TNS1_ENST00000615025	69	824
KDM5A	69	1447
FLNA_ENST00000610817	69	821
CYFIP2	69	807
CYFIP2_ENST00000522463	69	807
PDE4DIP_ENST00000524974	69	866
PKD1	69	819
MSH2	69	1645
CHD4_ENST00000645095	69	830
PKD1_ENST00000423118	69	819
KCNMA1_ENST00000638351	69	807
CHD5	69	824
PDE4DIP_ENST00000618462	69	866
TNS1_ENST00000419504	69	824
CHD4_ENST00000645022	69	830
TIAM1_ENST00000541036	69	824
BCL9L	69	807
CYFIP2_ENST00000521420	69	807
CDH11	69	936
KCNMA1_ENST00000640605	69	807
FLNA	69	821
FLNA_ENST00000422373	69	821
CHD4_ENST00000642879	69	830
SZT2_ENST00000634258	69	821
KCNMA1_ENST00000640523	69	807
CHD4_ENST00000357008	69	830
CYFIP2_ENST00000618329	69	807
MAP1B	69	824
CYFIP2_ENST00000620254	69	807
KCNMA1_ENST00000457953	69	807
PIK3R1_ENST00000320694	69	1694
KCNMA1_ENST00000639913	69	807
KCNMA1_ENST00000639601	69	807
AC116366.3_ENST00000638452	69	816
SPTBN1	68	821
POLA1_ENST00000379059	68	807
SLITRK5	68	807
RBMS3_ENST00000452462	68	807
KCNMA1_ENST00000640141	68	807
SLITRK1	68	807
RBMS3	68	807
ZNF831	68	798
CACNA1H	68	821
CACNA1H_ENST00000358590	68	821
PLXNA3	68	807
RIMS2_ENST00000436393	68	821
CDH23_ENST00000442677	68	821
KCNMA1_ENST00000286627	68	807
EPDR1_ENST00000476620	68	807
CACNA1H_ENST00000638323	68	821
POLA1	68	807
ADGRB1_ENST00000643448	68	821
PCDHAC1	68	807
ADAMTS16	68	821
PDE4DIP_ENST00000369354	68	866
KCNMA1	68	807
KCNMA1_ENST00000639406	68	807
RBMS3_ENST00000434693	68	807
CACNA1H_ENST00000565831	68	821
ADGRB1	68	821
ADGRB1_ENST00000323289	68	821
SPTBN1_ENST00000615901	68	821
PDE4DIP	68	866
ZNF831_ENST00000371030	68	798
RBMS3_ENST00000383766	68	807
FGF13_ENST00000441825	68	824
KCNMA1_ENST00000640969	68	807
KCNMA1_ENST00000434208	68	807
PIK3R1_ENST00000336483	68	1694
POLA1_ENST00000611764	68	807
CELSR2	67	807
DMBT1_ENST00000344338	67	807
NRXN3	67	824
CNOT1_ENST00000569240	67	807
CNOT1	67	807
CACNA1C_ENST00000335762	67	798
SCN1A_ENST00000635750	67	821
CDH8_ENST00000577730	67	824
DMBT1_ENST00000619379	67	807
ESR1_ENST00000456483	67	1506
FGF13_ENST00000626909	67	824
CEP350	67	798
ESR1_ENST00000443427	67	1506
ESR1_ENST00000206249	67	1506
SCN1A	67	821
ESR1	67	1506
NBEAL2	67	798
CPLANE1	67	821
CDK12	67	1507
CDH8_ENST00000299345	67	824
CDK12_ENST00000430627	67	1507
CPLANE1_ENST00000508244	67	821
DMBT1_ENST00000368955	67	807
CELSR3	67	807
BIRC6	67	807
THBS2	67	807
THBS2_ENST00000617924	67	807
CDH11_ENST00000566827	67	936
SCN1A_ENST00000641603	67	821
ESR1_ENST00000338799	67	1506
DMBT1	67	807
CDH8	67	824
ESR1_ENST00000406599	67	1506
SCN1A_ENST00000635776	67	821
DMBT1_ENST00000368956	67	807
CACNA1C_ENST00000399655	67	798
SCN1A_ENST00000409050	67	821
FGF13	67	824
SCN1A_ENST00000423058	67	821
SCN1A_ENST00000637988	67	821
MCC	67	798
NIPBL_ENST00000448238	67	824
SCN1A_ENST00000375405	67	821
RET_ENST00000615310	67	1764
SCN1A_ENST00000640036	67	821
DMBT1_ENST00000338354	67	807
SCN1A_ENST00000641575	67	821
DMBT1_ENST00000330163	67	807
CACNA1C_ENST00000399603	66	798
CACNA1C_ENST00000399617	66	798
CACNA1C	66	798
KCNAB1_ENST00000389636	66	807
CACNA1C_ENST00000399621	66	798
DICER1_ENST00000527414	66	1883
DICER1_ENST00000343455	66	1883
CDH4	66	807
CACNA1C_ENST00000399644	66	798
DOCK2_ENST00000520908	66	807
NLRP7_ENST00000340844	66	824
CACNA1C_ENST00000406454	66	798
CACNA1C_ENST00000399638	66	798
NOS1	66	807
CACNA1C_ENST00000399601	66	798
CACNA1C_ENST00000399634	66	798
PKD1L1	66	821
NLRP7_ENST00000592784	66	824
DICER1	66	1883
CACNA1C_ENST00000399595	66	798
KATNAL2	66	807
DCC_ENST00000581580	66	883
DICER1_ENST00000393063	66	1883
NLRP7_ENST00000590030	66	824
CACNA1C_ENST00000399597	66	798
CACNA1C_ENST00000399649	66	798
CACNA1C_ENST00000399606	66	798
KALRN_ENST00000360013	66	824
PACRG_ENST00000366889	66	807
LATS2	66	1419
NLRP7	66	824
MCPH1	66	807
CACNA1C_ENST00000327702	66	798
ZFPM2	66	821
ASXL3	66	798
CACNA1C_ENST00000399591	66	798
CNTRL_ENST00000238341	66	807
PCDHB3	66	807
AKAP9_ENST00000358100	66	883
PACRG_ENST00000366888	66	807
CACNA1C_ENST00000399641	66	798
NLRP7_ENST00000328092	66	824
SPECC1_ENST00000395529	66	798
CACNA1C_ENST00000344100	66	798
EYS	66	807
KCNAB1	66	807
CACNA1C_ENST00000402845	66	798
NRXN3_ENST00000634499	66	824
NOS1_ENST00000317775	66	807
SMAD2_ENST00000591214	66	1984
MSH2_ENST00000645506	66	1645
CACNA1C_ENST00000399629	66	798
CNTRL	66	807
PACRG	66	807
CACNA1C_ENST00000399637	66	798
EYS_ENST00000503581	66	807
PIK3C2G_ENST00000433979	65	1419
KCNMA1_ENST00000638759	65	807
SBF1_ENST00000348911	65	807
KCNMA1_ENST00000626620	65	807
NCAM1_ENST00000531044	65	798
PIK3C2G	65	1419
NRXN2_ENST00000377559	65	807
PCDH11X_ENST00000373097	65	824
NCAM1_ENST00000615285	65	798
TBP_ENST00000616883	65	807
CHAT_ENST00000339797	65	807
MYO18B_ENST00000536101	65	821
C3	65	807
KATNAL2_ENST00000356157	65	807
EVC2_ENST00000310917	65	824
CDH9	65	807
NCAM1_ENST00000618266	65	798
NRXN2_ENST00000377551	65	807
DLC1	65	807
TBP_ENST00000540980	65	807
CHD6	65	807
NCAM1_ENST00000615112	65	798
ASPM	65	807
GCN1	65	807
TBP	65	807
MYO18B	65	821
CNTNAP5	65	807
NRXN2	65	807
ABCA1	65	824
COL7A1	65	824
PDZRN4_ENST00000539469	65	824
MYO18B_ENST00000335473	65	821
SCN10A	65	807
SCN10A_ENST00000643924	65	807
DICER1_ENST00000541352	65	1883
ARHGEF28_ENST00000296794	65	798
ASPM_ENST00000294732	65	807
FAT3_ENST00000533797	65	808
PCDH11X	65	824
PDZRN4_ENST00000298919	65	824
WDFY3	65	807
TBP_ENST00000230354	65	807
SCN10A_ENST00000644826	65	807
NRXN2_ENST00000409571	65	807
ANK2_ENST00000510275	65	824
AP000311.1	65	798
MYH7	65	835
KMT2B	65	852
NCAM1	65	798
IGSF9B	65	798
KCNMA1_ENST00000638575	65	807
PIK3C2G_ENST00000266497	65	1419
SCN10A_ENST00000643108	65	807
NCAM1_ENST00000316851	65	798
NAV2_ENST00000360655	65	807
IQCJ-SCHIP1_ENST00000638749	65	798
KCNMA1_ENST00000640834	65	807
EVC2	65	824
SBF1	65	807
ESR2_ENST00000556275	64	807
ACACB_ENST00000377848	64	807
COG5_ENST00000347053	64	807
NCKAP5_ENST00000317721	64	798
MYO10_ENST00000274203	64	798
ITPR1_ENST00000354582	64	821
F8	64	821
ALMS1_ENST00000484298	64	821
OBSL1_ENST00000373876	64	1333
AFF1_ENST00000307808	64	883
NRXN3_ENST00000554719	64	824
GRIA4	64	807
RALGAPA1	64	821
ACACB	64	807
SDK2	64	798
CHD7	64	821
COG5	64	807
ITPR1_ENST00000544951	64	821
SALL3_ENST00000616649	64	824
ITPR1_ENST00000357086	64	821
RBMS3_ENST00000273139	64	807
ROCK2_ENST00000616279	64	807
ITPR1	64	821
NTRK3_ENST00000394480	64	1500
NOS1_ENST00000338101	64	807
SALL3_ENST00000575389	64	824
ADGRG4	64	821
IQCJ-SCHIP1_ENST00000412423	64	798
NCKAP5	64	798
RALGAPA1_ENST00000382366	64	821
NLRC5_ENST00000539144	64	824
ADGRG4_ENST00000370652	64	821
GRIA4_ENST00000393127	64	807
NLRC5	64	824
NLRC5_ENST00000436936	64	824
RALGAPA1_ENST00000389698	64	821
OBSL1	64	1333
ADGRG4_ENST00000394141	64	821
ALMS1	64	821
RALGAPA1_ENST00000307138	64	821
IGSF9B_ENST00000321016	64	798
ITPR1_ENST00000456211	64	821
SALL3	64	824
ITPR1_ENST00000443694	64	821
DCDC1_ENST00000597505	64	807
MYO10	64	798
RET_ENST00000340058	64	1764
CHD7_ENST00000524602	64	821
ROCK2	64	807
CASP8_ENST00000264275	64	1521
IQCJ-SCHIP1_ENST00000527095	64	798
NOS1_ENST00000344089	64	807
RALGAPA1_ENST00000553892	64	821
NCKAP5_ENST00000409213	64	798
NCKAP5_ENST00000405974	64	798
TNRC6B	63	807
CACNA2D4_ENST00000585732	63	799
ATP2B2_ENST00000643662	63	807
SP140_ENST00000420434	63	807
MYO3A	63	807
PCDH15_ENST00000373955	63	807
CR1_ENST00000367052	63	807
RGS12	63	807
RGS12_ENST00000336727	63	807
NAV2_ENST00000396085	63	807
MSH2_ENST00000406134	63	1645
JAK3	63	1634
NTRK3_ENST00000357724	63	1500
AFF1_ENST00000544085	63	883
NAV2	63	807
NAV3_ENST00000644176	63	821
FHIT_ENST00000492590	63	807
MYO3A_ENST00000265944	63	807
PIK3R1_ENST00000523872	63	1694
GRIK2_ENST00000369137	63	824
MSH2_ENST00000543555	63	1645
NAV2_ENST00000527559	63	807
ATP2B2_ENST00000646379	63	807
DIP2C_ENST00000634311	63	824
STAB2	63	807
IL16_ENST00000394660	63	807
CACNA1D_ENST00000637424	63	807
CR1_ENST00000400960	63	807
ZNF462	63	807
NFATC1_ENST00000253506	63	824
NTRK3_ENST00000629765	63	1500
MEGF8_ENST00000378073	63	798
PBRM1_ENST00000337303	63	1480
NFATC1	63	824
PRUNE2_ENST00000443509	63	821
ATP2B2_ENST00000644807	63	807
TNRC6B_ENST00000335727	63	807
BCL9	63	880
RUNX1T1_ENST00000422361	63	893
AC001226.2_ENST00000638101	63	798
ATP2B2	63	807
PRUNE2	63	821
FHIT_ENST00000476844	63	807
ASH1L	63	807
SLIT3_ENST00000519560	63	807
GRIK2_ENST00000369134	63	824
ATP2B2_ENST00000383800	63	807
NAV2_ENST00000349880	63	807
DIP2C	63	824
CASP8	63	1521
NAV2_ENST00000540292	63	807
MYO3A_ENST00000543632	63	807
TRPS1_ENST00000519674	63	807
SLC4A4_ENST00000264485	63	807
NTRK3_ENST00000355254	63	1500
SP140_ENST00000417495	63	807
KIAA1549L_ENST00000265654	63	798
MEGF8_ENST00000334370	63	798
NFATC1_ENST00000397790	63	824
SP140	63	807
SLC4A4	63	807
SALL3_ENST00000536229	63	824
ADCY2	63	807
LRRIQ1	63	807
ATP2B2_ENST00000397077	63	807
SP140_ENST00000343805	63	807
SLC4A4_ENST00000351898	63	807
GRIK2_ENST00000318991	63	824
NTRK3	63	1500
PRUNE2_ENST00000428286	63	821
ZFPM2_ENST00000520492	63	821
CACNA1G_ENST00000416767	63	821
CASP8_ENST00000323492	63	1521
TNRC6B_ENST00000402203	63	807
KCNAB1_ENST00000471742	63	807
CASP8_ENST00000264274	63	1521
TNRC6B_ENST00000301923	63	807
NFATC1_ENST00000542384	63	824
CR1_ENST00000367051	63	807
ASH1L_ENST00000368346	63	807
CR1_ENST00000367053	63	807
FHIT	63	807
MEGF8	62	798
ALMS1_ENST00000614410	62	821
CADM2_ENST00000383699	62	807
NFATC1_ENST00000318065	62	824
CACNA1D	62	807
NFATC1_ENST00000586434	62	824
DOCK5	62	798
PBRM1_ENST00000409767	62	1480
CDH4_ENST00000611855	62	807
NFATC1_ENST00000329101	62	824
NCAM1_ENST00000621518	62	798
PBRM1_ENST00000356770	62	1480
SLIT3	62	807
NTRK3_ENST00000557856	62	1500
BCL9L_ENST00000526143	62	807
PBRM1	62	1480
NTRK3_ENST00000626019	62	1500
SYNE1_ENST00000367248	62	883
NCAM1_ENST00000621128	62	798
NCAM1_ENST00000401611	62	798
NRG1_ENST00000519301	62	807
LCT	62	807
NFATC1_ENST00000545796	62	824
SPECC1_ENST00000395530	62	798
PBRM1_ENST00000409114	62	1480
ATP2B2_ENST00000645850	62	807
AKAP13_ENST00000394518	62	807
ATP2B3_ENST00000370186	62	807
B2M_ENST00000544417	62	1420
TRPM3_ENST00000377111	62	807
B2M	62	1420
B2M_ENST00000559916	62	1420
ATP2B3_ENST00000349466	62	807
DIP2C_ENST00000381496	62	824
ATP2B2_ENST00000638646	62	807
RBMS3_ENST00000456853	62	807
AKAP13	62	807
CACNA1D_ENST00000645528	62	807
CASP8_ENST00000432109	62	1521
PGK1_ENST00000644362	62	807
KDM4B_ENST00000536461	62	807
CR1	62	807
KDM4B_ENST00000611640	62	807
SMC6_ENST00000351948	62	824
ATXN1_ENST00000436367	62	807
EPPK1	62	798
PDE4D_ENST00000360047	62	807
ATP2B3_ENST00000359149	62	807
LRBA_ENST00000510413	62	824
GRIA4_ENST00000530497	62	807
LRBA	62	824
RGS12_ENST00000382788	62	807
TRPM2_ENST00000397928	62	807
CACNA1D_ENST00000350061	62	807
EXOC6B_ENST00000410104	62	798
ROBO3	62	821
PBRM1_ENST00000410007	62	1480
CADM2_ENST00000407528	62	807
PBRM1_ENST00000296302	62	1480
NCAM1_ENST00000621850	62	798
KDM4B	62	807
PBRM1_ENST00000409057	62	1480
TRPM3	62	807
ATP2B3	62	807
SMC6	62	824
ATXN1	62	807
PRKCE	62	824
CCDC141_ENST00000443758	62	798
EPPK1_ENST00000568225	62	798
CDH4_ENST00000543233	62	807
TRPM2_ENST00000300482	62	807
DOCK1	61	821
TCERG1	61	826
ROBO3_ENST00000538940	61	821
ZC3H13	61	807
MET_ENST00000397752	61	1797
POLQ	61	807
TRPM3_ENST00000360823	61	807
NEBL_ENST00000417816	61	807
RAD51B_ENST00000487270	61	1419
CAD	61	824
KATNAL2_ENST00000592005	61	807
GPHN_ENST00000543237	61	807
TRPM2_ENST00000300481	61	807
ADAMTSL3_ENST00000567476	61	824
PCDHA10_ENST00000562220	61	807
IL16	61	807
NCOA3_ENST00000372004	61	1442
CTNND2	61	824
GNAS_ENST00000265620	61	1746
NCOA3_ENST00000371997	61	1442
MET	61	1797
SPTBN2_ENST00000611817	61	824
GNAS_ENST00000306090	61	1746
ADAMTSL3	61	824
PLXNA2	61	807
DISP3	61	798
GNAS_ENST00000354359	61	1746
SPTBN2_ENST00000309996	61	824
TCERG1_ENST00000394421	61	826
COG5_ENST00000393603	61	807
SPTBN2	61	824
GPHN	61	807
CAD_ENST00000403525	61	824
PCDHGA6_ENST00000610583	61	798
GNAS_ENST00000371095	61	1746
ATP2B2_ENST00000352432	61	807
DOCK1_ENST00000280333	61	821
BOD1L1	61	798
PLXNB3	61	807
SPTBN2_ENST00000529997	61	824
SPTBN2_ENST00000617502	61	824
DPYD	61	890
POLQ_ENST00000621776	61	807
TRIOBP_ENST00000644935	61	821
SHOC1	61	807
TRPM3_ENST00000377105	61	807
GPHN_ENST00000315266	61	807
ZC3H13_ENST00000282007	61	807
TRPM2	61	807
PLXNB3_ENST00000361971	61	807
TRIOBP	61	821
SHOC1_ENST00000318737	61	807
ATP2B2_ENST00000452124	61	807
CNTNAP2	61	807
RAD51B_ENST00000488612	60	1419
BCORL1_ENST00000218147	60	853
ADAM29_ENST00000445694	60	824
ACAN_ENST00000559004	60	821
ADGRB3_ENST00000546190	60	866
HTT	60	807
ACAN_ENST00000560601	60	821
ACAN_ENST00000617301	60	821
SHPRH_ENST00000629427	60	807
MLH1	60	1808
MYH14_ENST00000376970	60	798
RIMBP2	60	821
FRMD4A	60	807
ZNF292	60	798
CDH23_ENST00000299366	60	821
JAK3_ENST00000527670	60	1634
FARP1_ENST00000319562	60	824
PCDHB12	60	807
ACAN	60	821
RPTOR_ENST00000544334	60	1442
ACAN_ENST00000352105	60	821
ADAM29_ENST00000618444	60	824
DNMT1_ENST00000340748	60	1414
DNMT1	60	1414
AKAP12_ENST00000253332	60	824
SHPRH	60	807
CENPF	60	821
ADCY8	60	824
THSD7B_ENST00000272643	60	798
ABCA7	60	807
LAMA3_ENST00000399516	60	807
ADAM29	60	824
ADGRB3	60	866
LAMA3	60	807
ABCA7_ENST00000433129	60	807
AKAP12_ENST00000354675	60	824
PRDM9	60	821
FARP1	60	824
BCORL1	60	853
SHPRH_ENST00000438092	60	807
THSD7B	60	798
RIMBP2_ENST00000643940	60	821
ARID5B	60	1404
ZNF292_ENST00000339907	60	798
KIF16B_ENST00000354981	60	824
KIF16B_ENST00000636835	60	824
PHLDB2_ENST00000393923	60	807
ADAM29_ENST00000359240	60	824
DNMT3A	60	1571
RAD51B	60	1419
ADAM29_ENST00000404450	60	824
AKAP12	60	824
PCDH11X_ENST00000406881	60	824
MYH14_ENST00000601313	60	798
JPH3	60	807
ADCY8_ENST00000377928	60	824
TNR	60	807
COL27A1	60	807
ATP8A2_ENST00000255283	60	821
PLXNA1	60	807
ANK1	60	824
ACAN_ENST00000561243	60	821
KCNMA1_ENST00000406533	60	807
PCDH11X_ENST00000361655	60	824
PCDH11X_ENST00000373088	60	824
MYH14	60	798
NCOA3	60	1442
KNDC1	60	807
SHPRH_ENST00000275233	60	807
MYH14_ENST00000425460	60	798
AKAP12_ENST00000359755	60	824
PCDH11X_ENST00000504220	60	824
ATP8A2	60	821
RPTOR	60	1442
TNR_ENST00000263525	60	807
LRBA_ENST00000507224	60	824
SPAG17	60	824
FARP1_ENST00000595437	60	824
KCNMA1_ENST00000354353	60	807
MYH14_ENST00000440075	60	798
NIN_ENST00000245441	59	866
ABCA7_ENST00000435683	59	807
NIN_ENST00000530997	59	866
FHOD3	59	821
KIAA1217_ENST00000376462	59	807
ZNF423_ENST00000562871	59	807
CPNE8_ENST00000360449	59	807
FHOD3_ENST00000359247	59	821
LHFPL3	59	798
KIAA1217_ENST00000430453	59	807
FHOD3_ENST00000257209	59	821
CACNA1D_ENST00000636570	59	807
PLEKHG4B_ENST00000637938	59	807
HCFC1_ENST00000369984	59	807
NIN_ENST00000382043	59	866
PCDHB12_ENST00000622978	59	807
PCDHB12_ENST00000624949	59	807
A2ML1	59	807
KIAA1217	59	807
AC003006.1	59	798
TCF12_ENST00000557843	59	866
ACACB_ENST00000377854	59	807
CPNE8	59	807
IGSF1_ENST00000370904	59	807
KIAA1217_ENST00000376452	59	807
TCF12_ENST00000267811	59	866
CENPP	59	798
DCLK1	59	807
ITSN1	59	807
THSD7B_ENST00000413152	59	798
HRNR	59	807
SYNE1_ENST00000413186	59	883
DCHS2	59	807
HCFC1	59	807
VPS13A_ENST00000644843	59	824
ZNF423_ENST00000262383	59	807
MYH14_ENST00000598205	59	798
VPS13A	59	824
NIN_ENST00000453196	59	866
ITSN1_ENST00000399367	59	807
LHFPL3_ENST00000401970	59	798
ZNF423	59	807
FANCA	59	1492
MYH8	59	807
ZNF423_ENST00000563137	59	807
DCLK1_ENST00000255448	59	807
CASZ1	59	807
CTNND2_ENST00000511377	59	824
BAHCC1	59	798
TCF12	59	866
CACNA1D_ENST00000422281	59	807
SYNE2_ENST00000555002	59	824
VPS13A_ENST00000376636	59	824
MYH14_ENST00000596571	59	798
ITSN1_ENST00000381285	59	807
RAPGEF5	59	798
ANKS1B	59	798
CAMTA1	59	807
GABRB3_ENST00000541819	59	807
TCF12_ENST00000333725	59	866
ANKS1B_ENST00000547010	59	798
NIN	59	866
NIN_ENST00000324330	59	866
KIAA1217_ENST00000458595	59	807
CTNND2_ENST00000503622	59	824
RALYL_ENST00000521268	58	798
MAGI1_ENST00000330909	58	866
ANK1_ENST00000289734	58	824
ATP7A_ENST00000343533	58	807
DAPK1	58	807
LOXHD1_ENST00000642948	58	798
DAPK1_ENST00000622514	58	807
VPS13A_ENST00000357409	58	824
GRM7	58	807
BNC2_ENST00000380667	58	807
SMAD3_ENST00000540846	58	1505
RBM33	58	798
ITPR3	58	807
SLIT1	58	807
PCDHB7	58	807
LAMB2_ENST00000305544	58	807
KIF16B	58	824
COL5A2_ENST00000618828	58	807
NWD1_ENST00000379808	58	798
BMPR2	58	821
VPS13A_ENST00000643348	58	824
ATP7A	58	807
DAPK1_ENST00000358077	58	807
DMXL2	58	807
RIMS1_ENST00000517827	58	821
ARAP1_ENST00000359373	58	807
GLI1	58	1421
DAPK1_ENST00000472284	58	807
SLIT1_ENST00000371070	58	807
PHLDB2_ENST00000393925	58	807
COL5A2	58	807
RALYL_ENST00000521695	58	798
SMAD3_ENST00000439724	58	1505
CCDC88C	58	798
ALPK2	58	807
PLEKHG4B	58	807
NWD1	58	798
SRRM2	58	807
ANK1_ENST00000347528	58	824
GRM7_ENST00000486284	58	807
GRK5	58	807
MYH9	58	883
RIMS1_ENST00000425662	58	821
PHLDB2_ENST00000412622	58	807
DACH1_ENST00000611519	58	798
RIMS1_ENST00000523963	58	821
HNF1A_ENST00000543427	58	1591
DAPK1_ENST00000469640	58	807
DACH1_ENST00000619232	58	798
RALYL_ENST00000518566	58	798
SRRM2_ENST00000630499	58	807
BNC2_ENST00000545497	58	807
DNMT3A_ENST00000321117	58	1571
DMXL2_ENST00000449909	58	807
HNF1A_ENST00000617366	58	1591
NWD1_ENST00000552788	58	798
MYH6	58	807
LOXHD1_ENST00000536736	58	798
GLI1_ENST00000543426	58	1421
LOXHD1_ENST00000441551	58	798
PHLDB2_ENST00000481953	58	807
DLC1_ENST00000512044	58	807
LAMB2	58	807
DACH1	58	798
MYH6_ENST00000356287	58	807
RASA1	58	1404
HNF1A_ENST00000615446	58	1591
DMXL2_ENST00000251076	58	807
GLI1_ENST00000546141	58	1421
SLITRK2	58	807
RALYL_ENST00000522455	58	798
HELZ2	58	807
ADAMTS7	58	807
PHLDB2	58	807
BAHCC1_ENST00000307745	58	798
RIMS1_ENST00000401910	58	821
DACH1_ENST00000620444	58	798
GRID1	58	821
NWD1_ENST00000549814	58	798
PALLD	58	807
BMPR2_ENST00000374574	58	821
RALYL	58	798
MLH1_ENST00000536378	58	1808
ADAM29_ENST00000514159	58	824
PALLD_ENST00000261509	58	807
BNC2	58	807
PLXDC2	57	807
BRINP3	57	807
MYO18A_ENST00000533112	57	807
MAST1	57	807
TMPRSS13_ENST00000445164	57	807
GRM1_ENST00000492807	57	824
WDR90_ENST00000549091	57	807
TANC1	57	807
ZNF208_ENST00000599916	57	798
PDXDC1_ENST00000535621	57	807
TRPM3_ENST00000358082	57	807
MYO18A_ENST00000628822	57	807
MYO18A_ENST00000531253	57	807
PCDH7_ENST00000361762	57	807
TMPRSS13_ENST00000430170	57	807
HNF1A	57	1591
CACNA2D2_ENST00000266039	57	807
WDR90	57	807
SLC12A5_ENST00000243964	57	824
PRRC2B_ENST00000405995	57	798
FLNB_ENST00000295956	57	824
MAGI1_ENST00000611645	57	866
TMPRSS13_ENST00000528626	57	807
FLNB_ENST00000358537	57	824
PRRC2B	57	798
MYO18A	57	807
PCDHGA2_ENST00000528330	57	807
SCN4A	57	807
FREM1_ENST00000380880	57	821
DOCK8_ENST00000382329	57	807
SLC12A5	57	824
KAT6A_ENST00000406337	57	876
AC244517.10	57	798
MLLT10_ENST00000377072	57	866
GSE1_ENST00000393243	57	824
ITPR3_ENST00000605930	57	807
DAPK1_ENST00000491893	57	807
FLNB	57	824
SLC12A5_ENST00000616201	57	824
CACNA2D2_ENST00000423994	57	807
GSE1_ENST00000405402	57	824
SMG1	57	807
ESR1_ENST00000427531	57	1506
ANKRD30A_ENST00000602533	57	824
JAK3_ENST00000534444	57	1634
FRYL	57	798
MLLT10_ENST00000631589	57	866
CACNA2D2_ENST00000429770	57	807
NCOR1_ENST00000395848	57	1424
PCDHB8	57	807
TUBGCP3	57	807
HFM1	57	807
KAT6A_ENST00000265713	57	876
TEX15	57	807
TEX15_ENST00000256246	57	807
FLNB_ENST00000429972	57	824
HNF1A_ENST00000541395	57	1591
MAGI1_ENST00000621418	57	866
SLC12A5_ENST00000626937	57	824
RICTOR	57	1442
FREM1	57	821
ZNF208_ENST00000609966	57	798
GRM1_ENST00000282753	57	824
MLLT10	57	866
TEX15_ENST00000643185	57	807
RICTOR_ENST00000357387	57	1442
TRPM3_ENST00000396280	57	807
MLLT10_ENST00000377059	57	866
TRPM3_ENST00000396292	57	807
PLXDC2_ENST00000377242	57	807
GSE1	57	824
TRPM3_ENST00000408909	57	807
HIVEP3_ENST00000372584	57	824
CACNA2D2_ENST00000424201	57	807
TRPM3_ENST00000396285	57	807
PSME4	57	821
SLC12A5_ENST00000616933	57	824
HIVEP3	57	824
TMPRSS13	57	807
GRM1	57	824
[truncated: 52,745 more rows]
