# Supplementary material for: The underlying molecular mechanisms and prognostic factors of RNA binding protein in colorectal cancer: a study based on multiple online databases
Source: Cancer Cell Int. 2021 Jun 30;21:325. doi: 10.1186/s12935-021-02031-6 (PMC8244213; doi:10.1186/s12935-021-02031-6)
Supplement: Supplementary file 5 — Additional file 5. The TCGA 450k array downloaded from UCSC and RBPs with prognostic methylation sites. [file 12935_2021_2031_MOESM5_ESM.xls]

## Sheet: Tissue_methWed Jul 29 09_33_40 
Gene	Probe ID	Chromosome	Position	Samples with Low Methylation	Samples with High Methylation	Samples Tested
-	cg12750031	8	91209489	1	0	219
-	cg01135538	17	45601369	0	0	219
-	cg13850654	9	86036561	0	2	219
-	cg18054281	10	3241901	0	0	219
-	cg02313118	14	104385767	3	0	219
-	cg27264706	19	53468210	0	0	219
-	cg17379886	20	21509877	0	4	219
-	cg11235594	2	110149836	12	0	219
-	cg01470551	13	94968620	0	2	219
-	cg04908088	13	20350924	3	0	219
-	cg25956097	10	43668051	0	0	219
-	cg08088222	12	121632526	1	0	219
-	cg03748429	X	104255955	0	39	219
-	cg22220722	1	19980148	0	1	219
-	cg01323148	2	205686488	0	72	219
-	cg12837552	17	17784108	0	0	219
-	cg01274715	10	90858276	0	11	219
-	cg10363005	11	126997456	6	0	219
-	cg06992285	8	98939819	0	4	219
-	cg16063018	12	3336913	1	0	219
-	cg04035209	4	133148515	0	9	219
-	cg26337998	5	141370216	0	13	219
-	cg23813514	10	86366528	0	0	219
-	cg17432154	10	133627868	26	0	219
-	cg25582283	5	138139426	0	0	219
-	cg20012008	7	69597548	0	2	219
-	cg26283564	7	94654962	0	17	219
-	cg21848671	11	19374119	6	0	219
-	cg03817911	12	104303611	0	28	219
-	cg25822402	13	38686740	0	1	219
-	cg08159663	16	56988574	1	0	219
-	cg25935911	9	119369983	0	1	219
-	cg11588197	11	128521599	0	43	219
-	cg03275459	15	95346699	12	0	219
-	cg09388991	8	30811797	25	0	219
-	cg11684541	1	30688423	2	0	219
-	cg02041108	5	35946083	2	0	219
-	cg22614521	6	71469041	54	0	219
-	cg15803618	X	140709486	17	0	219
-	cg24696967	6	165333540	2	0	219
-	cg04520370	2	43649815	11	0	219
-	cg13580649	4	176546643	7	0	219
-	cg14101494	5	53771	0	16	219
-	cg02433564	6	37705559	0	2	219
-	cg10946573	11	84924744	7	0	219
-	cg12302982	2	39243887	0	14	219
-	cg00105753	17	32110835	0	0	219
-	cg17338146	2	146385288	1	0	219
-	cg00604640	7	96504173	13	0	219
-	cg06239616	7	154914231	0	18	219
-	cg02994009	8	12426145	1	0	219
-	cg14547240	4	15427126	38	0	219
-	cg12790373	6	29667570	6	0	219
-	cg03638172	7	4883313	0	7	219
-	cg03099431	13	26051258	0	5	219
-	cg24700485	15	52798349	0	2	219
-	cg15613292	2	231616830	2	0	219
-	cg13882278	10	23694569	0	0	219
-	cg10712476	1	94698430	11	0	219
-	cg18151617	5	169631205	2	0	219
-	cg12311651	15	93663886	1	0	219
-	cg15749661	2	207400892	14	0	219
-	cg20786876	2	1934643	5	0	219
-	cg25136068	20	41232499	0	0	219
-	cg10691387	3	51861602	14	0	219
-	cg06989443	10	117140911	0	24	219
-	cg19516825	19	48183520	0	0	219
-	cg11084571	1	62263722	1	0	219
-	cg21747070	5	957420	2	0	219
-	cg06257038	12	126784174	1	0	219
-	cg21978892	13	77700920	3	0	219
-	cg01860370	7	158993077	0	14	219
-	cg01083633	10	43667333	0	4	219
-	cg07537734	4	156972389	0	3	219
-	cg13592064	6	100467758	0	3	219
-	cg03916909	20	21509600	0	2	219
-	cg19754190	12	25959720	0	9	219
-	cg15247645	12	24563142	0	0	219
-	cg17607298	13	112073667	0	6	219
-	cg08823110	10	100830083	0	2	219
-	cg16803596	8	11703989	0	23	219
-	cg22266749	4	109302803	0	12	219
-	cg08428819	10	122164527	1	0	219
-	cg10577257	12	130444648	2	0	219
-	cg26067569	2	199660406	0	0	219
-	cg02927111	1	99457077	25	0	219
-	cg12548634	1	44418437	0	6	219
-	cg24908882	5	180353563	0	3	219
-	cg14361458	4	188282808	0	2	219
-	cg10013969	7	128363547	9	0	219
-	cg16557204	11	27242667	17	0	219
-	cg26967723	5	170190914	13	0	219
-	cg13361185	1	90720192	0	3	219
-	cg15877425	7	130672613	3	0	219
-	cg06787316	14	51807147	10	0	219
-	cg21823605	1	152514133	2	0	219
-	cg13291607	5	143647175	35	0	219
-	cg04275901	7	94655607	0	0	219
-	cg16779463	17	77372973	0	3	219
-	cg20559657	19	5294185	0	0	219
-	cg24580655	1	159175848	36	0	219
-	cg23981702	1	115190378	7	0	219
-	cg16846645	2	14633849	0	1	219
-	cg25833031	10	30350367	0	0	219
-	cg16768966	17	10036910	16	0	219
-	cg19729188	1	85260248	1	0	219
-	cg05211057	6	70282751	0	5	219
-	cg18636558	3	121894856	0	12	219
-	cg21204395	2	223093544	2	0	219
-	cg15552853	15	26080298	4	0	219
-	cg13767755	2	222298081	0	13	219
-	cg25939242	4	9369666	1	0	219
-	cg11168614	14	86713024	7	0	219
-	cg16905280	3	69936051	1	0	219
-	cg07645980	12	113464516	0	2	219
-	cg21662160	13	38687028	0	4	219
-	cg07274820	16	50022662	2	0	219
-	cg06144905	17	29042762	49	0	219
-	cg08901917	7	141073132	0	1	219
-	cg01675104	16	89085881	0	0	219
-	cg23330281	11	19350687	26	0	219
-	cg26803268	10	18260607	68	0	219
-	cg12336709	10	31414038	2	0	219
-	cg03675615	X	49829221	0	1	219
-	cg18585722	15	98548181	0	0	219
-	cg21464115	3	138439140	3	0	219
-	cg12499062	18	11519035	0	0	219
-	cg02380151	10	1612041	0	0	219
-	cg13846327	13	105467568	1	0	219
-	cg10635396	5	87753687	15	0	219
-	cg24828358	5	107812304	0	0	219
-	cg04811098	7	155296744	0	1	219
-	cg00405554	8	64578340	0	0	219
-	cg13874425	9	113073336	1	0	219
-	cg06240200	3	46933475	1	0	219
-	cg01066179	5	31076651	1	0	219
-	cg25061289	15	23688473	20	0	219
-	cg07314983	1	110871742	19	0	219
-	cg22157069	1	226568781	1	0	219
-	cg02351406	14	100981052	5	0	219
-	cg19244928	19	53760758	1	0	219
-	cg05697695	19	14473369	0	1	219
-	cg06296169	7	132545853	10	0	219
-	cg17161483	9	97220874	0	17	219
-	cg04130427	9	74498999	0	1	219
-	cg24686610	3	147407995	0	1	219
-	cg06821182	6	7401389	0	0	219
-	cg01141445	4	186023834	0	0	219
-	cg10322124	8	73419630	6	0	219
-	cg25070442	8	931586	14	0	219
-	cg03058660	19	48415941	0	43	219
-	cg23949936	4	99291345	4	0	219
-	cg15734094	7	56950249	1	0	219
-	cg02952978	2	26942851	0	0	219
-	cg01424624	11	128593453	6	0	219
-	cg06626599	1	40818463	0	1	219
-	cg06038838	5	114308497	1	0	219
-	cg20407483	7	5608289	0	0	219
-	cg25563456	11	32434523	0	3	219
-	cg19183867	15	25080754	4	0	219
-	cg07804857	16	84174616	8	0	219
-	cg00405112	3	138009487	3	0	219
-	cg08991965	7	137243897	21	0	219
-	cg19167683	11	57427022	0	24	219
-	cg18560204	15	83284957	0	1	219
-	cg23340218	3	23611971	0	1	219
-	cg04926384	6	55851446	5	0	219
-	cg00925831	9	110578516	9	0	219
-	cg16257533	11	132064941	30	0	219
-	cg08746853	12	14772019	17	0	219
-	cg20126635	19	20051833	0	2	219
-	cg00827895	6	36837608	2	0	219
-	cg24886439	6	166704410	1	0	219
-	cg11071231	8	56157348	0	15	219
-	cg22202929	8	105425597	6	0	219
-	cg14465628	9	95363155	2	0	219
-	cg21858614	17	9004023	0	13	219
-	cg14110086	17	55750218	5	0	219
-	cg27338836	5	180606511	3	0	219
-	cg22905274	4	153249386	0	6	219
-	cg07896108	12	98644068	0	0	219
-	cg25708451	X	93673723	0	4	219
-	cg10623221	3	173401422	15	0	219
-	cg10180297	16	22816072	13	0	219
-	cg02332492	9	136946226	1	0	219
-	cg11752320	17	62663805	1	0	219
-	cg12033619	1	162892754	0	24	219
-	cg05965863	3	137761340	0	1	219
-	cg21551253	12	130933672	4	0	219
-	cg24849956	12	102822723	22	0	219
-	cg17945053	19	39501296	9	0	219
-	cg24554839	1	166155666	17	0	219
-	cg13360395	2	123907704	2	0	219
-	cg14212953	17	8177335	0	0	219
-	cg23458186	19	3935940	6	0	219
-	cg22010317	X	45201299	10	0	219
-	cg21516162	7	2914255	8	0	219
-	cg25130939	15	76035799	7	0	219
-	cg05812697	1	48899700	4	0	219
-	cg01658421	2	176081171	0	26	219
-	cg08031024	2	120860022	14	0	219
-	cg06207052	20	38805588	0	3	219
-	cg13891181	4	41867069	0	0	219
-	cg11070489	10	2083202	0	0	219
-	cg02264922	12	57632434	0	4	219
-	cg19685398	12	116861703	25	0	219
-	cg11957331	19	42324004	0	29	219
-	cg20904489	6	6001799	0	17	219
-	cg01010517	8	116940469	4	0	219
-	cg13380622	1	157587788	7	0	219
-	cg20858304	6	33179882	2	0	219
-	cg11642382	7	146115974	0	1	219
-	cg11375831	3	167475469	22	0	219
-	cg00470794	12	132888099	0	0	219
-	cg06996254	12	47034008	2	0	219
-	cg25092838	14	56812397	0	22	219
-	cg26613140	19	36666874	0	2	219
-	cg04332534	19	36605585	0	1	219
-	cg01551133	1	10815465	0	2	219
-	cg08229740	7	51453457	4	0	219
-	cg11771002	5	113252934	7	0	219
-	cg27247731	10	99234684	0	1	219
-	cg18003362	13	93216514	9	0	219
-	cg00981837	5	33936157	0	2	219
-	cg01185573	3	135713709	38	0	219
-	cg15930041	19	15052160	14	0	219
-	cg16623153	19	18687694	0	0	219
-	cg09841889	2	112794456	100	0	219
-	cg16919456	18	6929791	10	0	219
-	cg09543255	3	170584851	0	2	219
-	cg09641325	7	134473045	0	0	219
-	cg21168134	14	57598057	20	0	219
-	cg15063355	12	132888010	0	2	219
-	cg17974767	X	48831777	0	10	219
-	cg05127821	10	93063151	0	21	219
-	cg25339054	5	51377974	0	51	219
-	cg05604487	17	79390195	7	0	219
-	cg26992010	15	89408639	0	0	219
-	cg15073853	19	18438321	0	0	219
-	cg27597681	2	240324844	1	0	219
-	cg13874780	7	155371599	0	13	219
-	cg15927927	5	146878959	0	4	219
-	cg11190240	14	105623965	0	0	219
-	cg27021357	15	83447217	0	18	219
-	cg17675852	8	141973424	4	0	219
-	cg03243165	2	3784921	0	0	219
-	cg27039118	8	115563675	2	0	219
-	cg04787024	2	98936979	0	15	219
-	cg25248445	2	68653113	0	0	219
-	cg02851873	10	79147246	1	0	219
-	cg18560328	11	7251917	0	55	219
-	cg01029347	14	77139992	0	7	219
-	cg23985941	14	104800208	0	0	219
-	cg21984793	7	143369011	9	0	219
-	cg17747635	2	6824758	4	0	219
-	cg17578322	3	55512090	30	0	219
-	cg22174693	17	58532270	0	0	219
-	cg21597025	3	143118722	1	0	219
-	cg17445157	5	156924255	14	0	219
-	cg12394879	15	99800463	0	0	219
-	cg13866527	8	54455067	0	1	219
-	cg26266708	15	76338621	0	14	219
-	cg07825094	19	36838464	0	1	219
-	cg13797960	X	68686349	0	10	219
-	cg25092989	8	11074984	5	0	219
-	cg17116178	12	130679530	2	0	219
-	cg20227165	11	45094268	3	0	219
-	cg13966628	1	240465746	2	0	219
-	cg26023912	7	27144750	0	13	219
-	cg20311863	1	90718569	0	5	219
-	cg19194098	10	27999054	0	1	219
-	cg07929259	14	37562035	0	1	219
-	cg04225046	X	102651251	0	2	219
-	cg20390119	15	36869113	1	0	219
-	cg24896649	4	187995572	0	11	219
-	cg11106468	17	10656065	1	0	219
-	cg15428296	19	9407419	0	1	219
-	cg13217373	6	166861907	0	26	219
-	cg15674193	2	237627267	0	38	219
-	cg23170535	10	1167501	0	0	219
-	cg11933779	17	45261673	0	3	219
-	cg14604568	7	32070911	0	4	219
-	cg06269753	8	71843636	0	9	219
-	cg17739202	1	165217199	6	0	219
-	cg27409129	10	8069768	1	0	219
-	cg10034578	16	35211414	13	0	219
-	cg23984080	1	3743138	7	0	219
-	cg27577928	4	54109221	0	5	219
-	cg22511019	7	130839694	3	0	219
-	cg17701942	11	62808110	0	0	219
-	cg22223119	13	98443430	4	0	219
-	cg15428578	15	33311111	0	20	219
-	cg12986327	19	49423609	0	3	219
-	cg02552255	2	102487871	1	0	219
-	cg10441034	2	99542426	9	0	219
-	cg22853371	10	52308870	0	5	219
-	cg25237542	X	143634675	0	8	219
-	cg06681220	17	16569387	0	0	219
-	cg14455991	X	41722992	2	0	219
-	cg09366519	1	209704625	0	0	219
-	cg26251270	1	52602160	0	1	219
-	cg21448741	8	57256244	36	0	219
-	cg16661143	11	34204914	2	0	219
-	cg03711182	15	79091582	0	18	219
-	cg26066597	14	21071863	0	1	219
-	cg04716530	16	30474363	1	0	219
-	cg21392204	13	34964767	7	0	219
-	cg27175294	22	41915035	0	0	219
-	cg04556550	7	73568338	2	0	219
-	cg01382938	10	7667885	0	0	219
-	cg25865108	6	45591367	0	0	219
-	cg04201750	5	3590898	0	0	219
-	cg00075956	10	1683884	0	0	219
-	cg06715135	11	45702100	15	0	219
-	cg14278300	1	167517741	0	0	219
-	cg22685966	19	37692517	0	13	219
-	cg17294330	17	79092988	2	0	219
-	cg06389697	10	100748772	0	1	219
-	cg22817993	1	2018976	0	2	219
-	cg17320136	5	10567793	1	0	219
-	cg09529783	8	2010764	1	0	219
-	cg01188235	15	62242891	1	0	219
-	cg09729500	10	2890194	0	0	219
-	cg09954348	16	68506348	0	0	219
-	cg14761019	1	3111921	14	0	219
-	cg23831864	4	81892310	18	0	219
-	cg06968859	2	80497084	88	0	219
-	cg19828146	3	156119533	4	0	219
-	cg12492273	7	2079864	0	7	219
-	cg14150883	X	72135461	0	0	219
-	cg15833657	7	139523225	0	10	219
-	cg00407546	10	8052897	0	28	219
-	cg09155774	9	93960751	0	0	219
-	cg00589161	20	59720941	10	0	219
-	cg25912938	21	28538089	4	0	219
-	cg24871437	10	7248530	0	0	219
-	cg02109189	13	111956965	0	0	219
-	cg19526568	13	99990833	0	3	219
-	cg00873351	17	74531674	0	1	219
-	cg22901940	10	26696830	0	0	219
-	cg11097249	5	167967014	11	0	219
-	cg27559661	16	57091924	0	3	219
-	cg02339211	7	73377807	0	9	219
-	cg27103296	7	122300897	0	17	219
-	cg17317859	14	74764752	0	28	219
-	cg02928365	1	220880859	0	4	219
-	cg09524455	5	2751758	0	4	219
-	cg09050058	5	2186742	7	0	219
-	cg00969405	7	27144822	0	77	219
-	cg17578341	7	81790817	57	0	219
-	cg25201811	13	101416179	0	18	219
-	cg26224314	13	81172326	18	0	219
-	cg15174791	10	123947991	42	0	219
-	cg01819142	8	138052064	8	0	219
-	cg09492086	13	39603438	0	0	219
-	cg18548950	15	73363807	4	0	219
-	cg25729166	15	77641448	4	0	219
-	cg27480700	19	52297271	0	0	219
-	cg07191545	X	37542948	1	0	219
-	cg03028061	8	268468	4	0	219
-	cg07195926	3	128484571	0	38	219
-	cg01941278	5	72600170	1	0	219
-	cg05934125	1	236030217	0	0	219
-	cg07150255	6	29356637	12	0	219
-	cg03298319	14	32933854	0	26	219
-	cg17233935	21	38205136	5	0	219
-	cg23167606	14	21797197	36	0	219
-	cg01859237	5	95809514	0	5	219
-	cg26718232	5	2633499	1	0	219
-	cg13685951	1	177171186	0	9	219
-	cg15280358	10	126215903	26	0	219
-	cg09607488	8	98951429	0	14	219
-	cg07101354	1	228465354	0	10	219
-	cg05052450	3	147422331	0	14	219
-	cg25775494	6	108169691	0	3	219
-	cg16970851	12	22334724	0	7	219
-	cg06782035	5	16179026	0	41	219
-	cg00026141	3	191861469	4	0	219
-	cg25993931	4	13307981	1	0	219
-	cg21625271	5	143737353	8	0	219
-	cg21466736	12	48331486	1	0	219
-	cg27529871	1	50416213	0	23	219
-	cg12852134	11	88477019	3	0	219
-	cg22626683	1	172933911	17	0	219
-	cg01938009	5	175836932	1	0	219
-	cg14410476	2	95027278	0	7	219
-	cg27037551	18	59696904	0	0	219
-	cg16874894	20	46465375	4	0	219
-	cg08939095	15	83284316	0	7	219
-	cg00731458	16	71429098	21	0	219
-	cg07990736	9	37026421	0	4	219
-	cg03794862	7	117320829	5	0	219
-	cg00387117	3	105387000	0	0	219
-	cg19825759	10	129046057	1	0	219
-	cg14076239	13	53138715	3	0	219
-	cg03885431	1	3236580	4	0	219
-	cg09774007	12	106585451	0	8	219
-	cg26558023	8	128272591	6	0	219
-	cg14637067	8	11016705	0	1	219
-	cg23549641	14	51527373	15	0	219
-	cg03148503	18	10588983	8	0	219
-	cg16713743	21	33024827	0	3	219
-	cg06213900	X	39577499	4	0	219
-	cg11651538	1	55855277	2	0	219
-	cg02020829	5	93573065	0	1	219
-	cg13921352	3	68932739	0	7	219
-	cg26439139	5	156497776	10	0	219
-	cg15208525	7	148290358	1	0	219
-	cg09292244	8	8325102	1	0	219
-	cg19090585	5	17654485	7	0	219
-	cg17315014	5	138875466	0	0	219
-	cg02781060	6	41373430	0	12	219
-	cg26477488	5	154479376	0	7	219
-	cg06333725	10	50396872	1	0	219
-	cg15181598	7	38311320	0	40	219
-	cg03145042	12	98748398	0	0	219
-	cg18144815	5	58582361	0	1	219
-	cg00767010	9	96719812	0	30	219
-	cg08402652	11	94768295	0	26	219
-	cg21937660	17	73646998	2	0	219
-	cg10630457	13	107721910	1	0	219
-	cg19003975	8	35534524	12	0	219
-	cg13739417	2	218125904	2	0	219
-	cg08916461	2	104415438	2	0	219
-	cg27145458	2	214497643	10	0	219
-	cg23291886	4	173519530	0	6	219
-	cg03951877	6	13120018	4	0	219
-	cg13332142	3	27533787	5	0	219
-	cg05511148	4	43275384	46	0	219
-	cg25119261	6	33113574	17	0	219
-	cg16100120	2	55923340	0	23	219
-	cg15036098	2	95485622	1	0	219
-	cg06186820	6	28542737	0	0	219
-	cg18236211	4	13528240	0	1	219
-	cg15634747	4	11650817	28	0	219
-	cg25623524	19	58350697	0	48	219
-	cg17864046	6	166008853	0	13	219
-	cg08164294	7	27114768	0	31	219
-	cg09895354	7	149779836	1	0	219
-	cg14027403	10	100972399	0	0	219
-	cg20662988	6	117920080	0	0	219
-	cg14067419	9	96021026	0	0	219
-	cg20621674	13	55614499	16	0	219
-	cg02320862	17	77374202	0	2	219
-	cg27313566	6	30111378	85	0	219
-	cg22084806	2	113503693	0	4	219
-	cg10401879	10	81874520	0	0	219
-	cg01685242	11	65638289	0	0	219
-	cg20242280	17	66830066	0	15	219
-	cg17344755	3	155079774	0	9	219
-	cg15389025	12	49234151	0	1	219
-	cg01156892	14	36441106	3	0	219
-	cg24482653	19	49684736	0	0	219
-	cg10024063	11	119149776	0	0	219
-	cg17885062	7	108455973	0	2	219
-	cg02060566	12	114441149	0	1	219
-	cg15292275	13	108496663	0	25	219
-	cg00859622	20	37904266	1	0	219
-	cg14625175	7	27174437	0	0	219
-	cg01311222	3	125057309	0	0	219
-	cg25185173	4	153791428	0	10	219
-	cg11348345	12	104456441	0	1	219
-	cg27504805	4	155208573	0	1	219
-	cg00963169	1	50048255	0	8	219
-	cg12915695	12	45051274	0	0	219
-	cg02953562	14	100924582	0	0	219
-	cg19477361	19	2607905	1	0	219
-	cg20987924	15	60004782	0	0	219
-	cg18681464	7	100169032	1	0	219
-	cg02278768	15	89367401	0	4	219
-	cg07641134	10	77711360	0	7	219
-	cg17648213	22	22556744	2	0	219
-	cg04362586	2	45004643	0	18	219
-	cg22897419	3	147731895	33	0	219
-	cg14473327	9	976634	0	0	219
-	cg19283840	8	66432407	0	7	219
-	cg10913846	14	36664509	0	30	219
-	cg17186168	2	11670277	0	4	219
-	cg06560754	8	92102520	0	3	219
-	cg20168412	3	13282632	0	6	219
-	cg06416733	12	102951112	0	8	219
-	cg13969674	7	130278207	47	0	219
-	cg18449426	10	133003608	0	0	219
-	cg23056157	13	101416659	0	73	219
-	cg13101087	2	153872546	0	2	219
-	cg00983482	10	128285443	4	0	219
-	cg06484397	9	36137135	0	0	219
-	cg13862860	11	123426600	1	0	219
-	cg26009797	15	59752368	12	0	219
-	cg08131100	7	149714561	0	69	219
-	cg14243481	11	7251636	0	9	219
-	cg15246989	17	39088220	3	0	219
-	cg10423842	6	56335971	13	0	219
-	cg06912936	5	170508193	4	0	219
-	cg25487405	22	46077159	5	0	219
-	cg10729854	3	96806349	29	0	219
-	cg15268740	8	26048638	0	3	219
-	cg18368019	17	45895612	0	2	219
-	cg14018797	7	1810146	0	0	219
-	cg00009944	21	46597319	0	0	219
-	cg15462457	20	63519778	0	0	219
-	cg14511586	1	23790452	0	0	219
-	cg11038322	6	50714627	0	6	219
-	cg18545283	13	36215759	1	0	219
-	cg02499139	3	171428548	2	0	219
-	cg00842687	3	73766858	4	0	219
-	cg21994818	8	95793124	49	0	219
-	cg02565999	13	94351730	49	0	219
-	cg12071775	14	52125068	17	0	219
-	cg03245632	18	12254149	0	0	219
-	cg14435644	4	153789918	0	18	219
-	cg20552282	20	21706090	0	1	219
-	cg12840502	22	29720930	0	3	219
-	cg06809439	17	21513689	9	0	219
-	cg05770238	1	26360096	0	1	219
-	cg16107470	5	12865400	34	0	219
-	cg12600858	11	92969364	0	2	219
-	cg24032249	11	92223504	0	5	219
-	cg00601648	8	130962341	4	0	219
-	cg14307300	6	32063847	17	0	219
-	cg04958191	8	61715333	2	0	219
-	cg11232276	6	29793005	0	0	219
-	cg24504927	12	85273575	0	65	219
-	cg09226411	X	136648082	2	0	219
-	cg23447239	7	157904936	3	0	219
-	cg06120359	8	126093479	61	0	219
-	cg00745399	19	52336671	0	16	219
-	cg11166197	X	152393112	42	0	219
-	cg18492647	11	64744716	0	1	219
-	cg08659667	1	242524924	0	0	219
-	cg02645340	13	27979646	0	11	219
-	cg03908676	11	10568735	9	0	219
-	cg11439695	12	2451858	1	0	219
-	cg10509604	12	9058731	2	0	219
-	cg26871347	17	57294366	13	0	219
-	cg08555612	3	71785489	0	0	219
-	cg09497644	15	53759550	0	4	219
-	cg07244076	4	182163344	2	0	219
-	cg17629148	17	49036234	15	0	219
-	cg05222604	16	58503323	0	0	219
-	cg12456681	7	90119319	0	0	219
-	cg01689532	11	18791118	0	1	219
-	cg02816525	15	58731834	0	0	219
-	cg06596654	16	86494317	0	1	219
-	cg01473038	2	218008447	2	0	219
-	cg06782697	22	19755813	0	0	219
-	cg02484307	7	28230506	5	0	219
-	cg19249516	4	155746341	59	0	219
-	cg10288307	7	157770910	1	0	219
-	cg25839227	17	49211140	1	0	219
-	cg07914822	20	62476739	0	1	219
-	cg02311432	11	115659586	0	0	219
-	cg06505273	16	24838971	0	0	219
-	cg26258213	10	125531752	2	0	219
-	cg06640206	3	69936443	0	0	219
-	cg05784562	4	129779534	11	0	219
-	cg22697516	10	131143962	5	0	219
-	cg19596755	11	68842279	0	1	219
-	cg25263189	7	4810474	2	0	219
-	cg10021878	1	207496577	0	0	219
-	cg15684661	5	1794900	9	0	219
-	cg08312765	12	68420667	0	2	219
-	cg11811341	15	25115787	19	0	219
-	cg19743168	1	23218502	0	4	219
-	cg10354244	20	58515034	0	4	219
-	cg06347582	1	2913135	0	0	219
-	cg13537646	3	112425123	22	0	219
-	cg02303399	1	153202772	2	0	219
-	cg07835141	17	8913901	3	0	219
-	cg23369564	1	150151544	1	0	219
-	cg26230417	10	129971702	0	0	219
-	cg20402653	10	129873352	6	0	219
-	cg14931669	6	65787693	0	0	219
-	cg23632875	10	131311981	0	24	219
-	cg22927134	15	34057051	0	0	219
-	cg24598087	20	24471455	0	7	219
-	cg00281551	4	41882549	0	51	219
-	cg27473997	4	9353625	1	0	219
-	cg15172966	12	32437211	2	0	219
-	cg14921932	8	68923827	18	0	219
-	cg24079251	17	9371107	11	0	219
-	cg16072304	5	154480086	0	1	219
-	cg14242042	12	24562316	0	2	219
-	cg12654155	4	184317474	0	0	219
-	cg01822827	8	98168443	1	0	219
-	cg04251368	11	2869357	0	9	219
-	cg19958627	5	2224897	0	0	219
-	cg15922990	14	85598552	0	0	219
-	cg11852671	15	96416984	0	0	219
-	cg08073882	4	6200654	0	11	219
-	cg12573033	13	94369769	27	0	219
-	cg13885504	2	131301818	4	0	219
-	cg20468163	15	38721587	2	0	219
-	cg02004723	20	43945701	0	0	219
-	cg05047411	X	149881095	4	0	219
-	cg13899678	2	104862475	0	5	219
-	cg18838133	2	130600076	0	0	219
-	cg13029423	16	86515670	0	10	219
-	cg05536156	7	44224243	2	0	219
-	cg06753367	22	23914413	0	1	219
-	cg10993442	1	24931096	0	3	219
-	cg02242681	2	111118784	0	2	219
-	cg14748380	1	179744653	0	11	219
-	cg07749442	16	85175551	0	0	219
-	cg25828963	13	49098347	30	0	219
-	cg15963563	5	159101032	0	0	219
-	cg19025700	2	105399722	16	0	219
-	cg11954030	5	16698020	1	0	219
-	cg12793238	2	231112335	0	0	219
-	cg07177437	1	160880587	5	0	219
-	cg17879450	1	39085013	0	0	219
-	cg01254575	4	44448992	0	0	219
-	cg17198051	10	128481410	0	2	219
-	cg15017119	13	82011658	23	0	219
-	cg02832477	2	120744319	0	0	219
-	cg25892286	4	7185601	4	0	219
-	cg17470837	4	6199703	0	10	219
-	cg27268352	10	30098931	77	0	219
-	cg12007466	4	95104342	7	0	219
-	cg07707817	3	121566859	0	0	219
-	cg07226484	1	2041337	2	0	219
-	cg12225226	13	78594235	0	2	219
-	cg05832853	7	55772858	0	0	219
-	cg04219523	10	97101561	0	0	219
-	cg02150820	17	79393963	26	0	219
-	cg02490516	8	52565542	0	4	219
-	cg10174683	16	85586368	0	0	219
-	cg10795359	7	134459236	0	9	219
-	cg23061795	11	106399235	22	0	219
-	cg21484182	X	126166101	0	24	219
-	cg26302986	7	90662046	33	0	219
-	cg20942910	1	51346339	3	0	219
-	cg02577240	2	40512798	12	0	219
-	cg21165027	5	173236781	0	0	219
-	cg23134211	8	33600120	0	0	219
-	cg08061463	15	90245966	3	0	219
-	cg12232463	2	100310188	41	0	219
-	cg01031983	3	126347604	1	0	219
-	cg06964541	10	129849589	1	0	219
-	cg19115393	20	61254004	0	8	219
-	cg00490406	1	159076983	29	0	219
-	cg15089846	6	75089062	13	0	219
-	cg06713760	10	692743	0	0	219
-	cg17568039	11	71269876	6	0	219
-	cg01517148	12	72290047	6	0	219
-	cg07316846	2	104868236	0	2	219
-	cg04557057	7	12112012	2	0	219
-	cg00152878	1	3292955	7	0	219
-	cg10152449	7	2404899	0	11	219
-	cg03676578	10	14450027	8	0	219
-	cg27411547	8	141277127	7	0	219
-	cg10612451	10	131144839	0	0	219
-	cg22888850	13	52962571	0	0	219
-	cg21162344	9	129714615	5	0	219
-	cg14212038	11	66971287	3	0	219
-	cg26481829	15	69452423	0	0	219
-	cg05065572	12	114396107	0	2	219
-	cg17748645	6	39302127	2	0	219
-	cg10526223	14	76491354	5	0	219
-	cg00690809	15	19988321	22	0	219
-	cg27603082	10	132592062	3	0	219
-	cg20432960	6	50836461	0	23	219
-	cg02638348	10	132878663	10	0	219
-	cg01972288	5	25911664	2	0	219
-	cg14307605	2	225165049	5	0	219
-	cg18411108	3	63970051	0	39	219
-	cg03607855	1	243915054	14	0	219
-	cg08105813	2	37472573	0	0	219
-	cg23241335	1	77281697	0	1	219
-	cg23381749	12	130160878	0	3	219
-	cg05716075	16	88409841	3	0	219
-	cg04730443	X	26192412	20	0	219
-	cg09408098	1	170662190	0	5	219
-	cg03932978	6	55579690	2	0	219
-	cg00998451	13	99955869	0	0	219
-	cg10911990	14	36659936	0	5	219
-	cg22796860	11	64060874	0	14	219
-	cg21028703	15	22253354	12	0	219
-	cg19155518	6	101402062	0	18	219
-	cg25490334	6	152066455	18	0	219
-	cg27303538	3	192297513	4	0	219
-	cg26338202	6	163347294	10	0	219
-	cg11299062	12	24679185	26	0	219
-	cg03289872	19	56477733	0	2	219
-	cg19928493	15	87124159	16	0	219
-	cg02553808	4	1554279	5	0	219
-	cg18715189	19	57120037	0	0	219
-	cg23212445	2	176063494	24	0	219
-	cg24664351	1	208292812	13	0	219
-	cg24348705	6	70957106	0	15	219
-	cg12212657	3	3799060	0	1	219
-	cg26019600	17	45901338	0	0	219
-	cg24975834	13	112065857	0	4	219
-	cg26871735	12	68226590	1	0	219
-	cg09289005	10	130744563	17	0	219
-	cg17878273	12	44873053	8	0	219
-	cg27024654	5	134568984	0	1	219
-	cg16439198	2	38075531	0	17	219
-	cg18235734	1	90836174	0	7	219
-	cg07153665	16	66579303	0	1	219
-	cg02803828	2	124422702	3	0	219
-	cg05762612	18	78500568	5	0	219
-	cg19313043	1	115337586	0	10	219
-	cg22091421	6	150037994	0	0	219
-	cg16518176	4	134327212	1	0	219
-	cg08134818	15	69940427	1	0	219
-	cg13556624	7	105690863	0	0	219
-	cg10300229	8	38467475	0	1	219
-	cg01774475	12	132318861	1	0	219
-	cg19050555	12	49268622	36	0	219
-	cg04548856	14	56817810	0	3	219
-	cg06501007	5	55822828	0	0	219
-	cg05030481	5	1445478	0	1	219
-	cg17933407	2	219404679	1	0	219
-	cg06628999	6	141808095	22	0	219
-	cg16922446	13	22174696	0	0	219
-	cg11418237	X	83507415	0	4	219
-	cg16005697	11	24080235	8	0	219
-	cg21383810	12	65121690	1	0	219
-	cg17033891	3	160135189	30	0	219
-	cg09966847	14	77477335	1	0	219
-	cg26163852	1	229434222	0	9	219
-	cg02833180	2	197950340	17	0	219
-	cg07644446	3	64048458	18	0	219
-	cg09624466	14	56811992	0	37	219
-	cg25426044	8	94241974	8	0	219
-	cg24961445	11	123573928	1	0	219
-	cg06812747	16	692426	8	0	219
-	cg05754435	4	55125988	0	0	219
-	cg09142144	5	35939745	19	0	219
-	cg15594306	6	132401894	0	1	219
-	cg14063008	9	121699320	0	28	219
-	cg16933248	12	132355659	0	0	219
-	cg00223245	3	64321854	46	0	219
-	cg02251557	11	57638298	0	0	219
-	cg04033718	16	4369240	0	0	219
-	cg17830985	13	26051221	0	1	219
-	cg04025964	1	200041660	0	65	219
-	cg07267493	17	21450377	0	0	219
-	cg24584161	15	40160730	0	0	219
-	cg25229470	3	128485570	0	12	219
-	cg17626405	2	95026265	0	2	219
-	cg09439920	3	100260273	51	0	219
-	cg17942121	6	100464088	0	19	219
-	cg06142537	2	70887655	0	12	219
-	cg11723713	2	130963904	0	4	219
-	cg24591770	1	44617032	0	33	219
-	cg11201401	5	150190375	0	1	219
-	cg19402991	2	163348405	0	4	219
-	cg12286910	15	66124183	7	0	219
-	cg03414318	20	36306726	0	99	219
-	cg24352299	13	51150331	7	0	219
-	cg08797483	7	93575166	0	0	219
-	cg14527333	2	219517086	1	0	219
-	cg24216893	2	1422902	8	0	219
-	cg01708977	2	181960101	14	0	219
-	cg00907288	3	9136565	0	99	219
-	cg25684151	8	125576310	2	0	219
-	cg25538571	8	48590150	30	0	219
-	cg21529323	15	89367629	0	3	219
-	cg06088623	19	8210006	0	1	219
-	cg05040348	8	68585011	68	0	219
-	cg13491724	9	122630405	8	0	219
-	cg12828075	11	15114604	0	2	219
-	cg07434402	11	84720492	0	7	219
-	cg00086346	19	3908138	11	0	219
-	cg26787220	19	45217513	0	7	219
-	cg01714553	17	62381704	2	0	219
-	cg04507945	1	200315319	1	0	219
-	cg11111132	11	8019590	0	7	219
-	cg04951638	17	80619981	0	0	219
-	cg25216403	18	37567502	0	2	219
-	cg22827124	2	70899852	0	0	219
-	cg00481280	18	58451058	1	0	219
-	cg03722487	1	2483760	12	0	219
-	cg06529843	5	55031271	2	0	219
-	cg05407757	10	1648737	1	0	219
-	cg19135362	10	101284628	0	13	219
-	cg10416527	18	25350307	0	17	219
-	cg03819134	5	957469	7	0	219
-	cg02216247	20	62710665	13	0	219
-	cg24702341	7	74480948	0	2	219
-	cg21415035	12	51911544	0	0	219
-	cg07897695	15	25082772	7	0	219
-	cg24564096	4	7447971	1	0	219
-	cg07362341	6	93418265	0	1	219
-	cg25790531	6	113434514	0	0	219
-	cg25983901	7	46933102	21	0	219
-	cg13805183	6	167141302	11	0	219
-	cg03544781	8	94036060	1	0	219
-	cg05265574	10	11574143	1	0	219
-	cg13631916	6	116765768	0	10	219
-	cg04845332	5	17414075	1	0	219
-	cg04737131	7	27103089	0	90	219
-	cg17314244	8	48131151	4	0	219
-	cg02010152	6	32814840	2	0	219
-	cg15826891	11	122167137	5	0	219
-	cg00677272	14	58746716	2	0	219
-	cg10232893	1	230825659	1	0	219
-	cg06982885	16	88962647	0	0	219
-	cg23079702	11	1373679	4	0	219
-	cg09251291	15	63191747	1	0	219
-	cg01872872	11	60615450	5	0	219
-	cg12356155	17	7770006	1	0	219
-	cg24905254	5	104484890	9	0	219
-	cg17475271	6	32761964	5	0	219
-	cg08252303	10	77639249	1	0	219
-	cg01234420	22	46057928	12	0	219
-	cg22603037	1	152114791	11	0	219
-	cg08276289	3	28576363	0	0	219
-	cg16334127	5	38722393	5	0	219
-	cg19777864	X	110795854	0	68	219
-	cg01441622	2	209427855	13	0	219
-	cg22180580	6	138545909	0	1	219
-	cg03726556	2	118849803	0	9	219
-	cg00199399	8	48391483	7	0	219
-	cg17634572	8	20289093	7	0	219
-	cg23051248	8	1183105	8	0	219
-	cg02336334	19	53738989	22	0	219
-	cg10419590	14	52877432	3	0	219
-	cg05207637	16	74100996	36	0	219
-	cg06654431	16	1896950	0	0	219
-	cg14193430	8	76893991	25	0	219
-	cg04994084	20	46312721	0	1	219
-	cg10539670	17	79712129	2	0	219
-	cg22623967	3	16513403	0	6	219
-	cg10403441	19	41027983	1	0	219
-	cg07797372	1	64136971	13	0	219
-	cg06666175	6	75207247	0	1	219
-	cg10133465	8	96154634	0	8	219
-	cg07919443	10	100659652	0	13	219
-	cg00697286	17	69561386	7	0	219
-	cg14219681	14	49507047	8	0	219
-	cg19389370	11	10139937	6	0	219
-	cg17987458	1	69129121	9	0	219
-	cg00852921	20	63489191	1	0	219
-	cg05198244	21	25360604	13	0	219
-	cg01928807	6	6004977	0	3	219
-	cg02725123	3	32577786	34	0	219
-	cg13545212	17	6713873	0	24	219
-	cg16193295	18	36758723	6	0	219
-	cg04465730	17	71709958	1	0	219
-	cg10745498	7	2259092	1	0	219
-	cg10862620	17	39593613	18	0	219
-	cg12081267	2	97869722	2	0	219
-	cg02757516	10	133108255	5	0	219
-	cg14392677	9	136538538	0	9	219
-	cg01996653	11	61555941	0	1	219
-	cg02916962	2	156323632	1	0	219
-	cg23481862	11	89922703	18	0	219
-	cg05617469	13	99972027	0	1	219
-	cg22263548	22	39381680	0	0	219
-	cg18047961	6	33910689	3	0	219
-	cg22976120	11	48019220	3	0	219
-	cg21054521	13	112105072	0	3	219
-	cg00595787	2	99544658	2	0	219
-	cg22495726	4	189850005	11	0	219
-	cg24557160	X	139608463	30	0	219
-	cg14613546	9	16729105	1	0	219
-	cg27310090	15	26944642	3	0	219
-	cg00322919	10	17130001	0	0	219
-	cg27192708	4	73988431	1	0	219
-	cg26578983	16	85041643	3	0	219
-	cg10840704	1	58592967	10	0	219
-	cg21255438	8	70071525	0	2	219
-	cg06569229	11	92868135	9	0	219
-	cg23958704	8	102738771	41	0	219
-	cg26976707	11	334561	3	0	219
-	cg21604357	1	3110907	2	0	219
-	cg21999939	5	2754890	0	17	219
-	cg02189597	15	60588872	10	0	219
-	cg00913954	1	36387355	0	0	219
-	cg22499893	1	23981045	5	0	219
-	cg10794285	18	31042058	0	5	219
-	cg01959730	1	119006202	0	10	219
-	cg25146976	3	9508983	0	3	219
-	cg12865939	11	8811391	35	0	219
-	cg03676485	7	2524182	0	1	219
-	cg26817877	2	172674893	1	0	219
-	cg14411518	7	83641479	3	0	219
-	cg24691891	1	33364333	0	6	219
-	cg02482700	2	100417285	0	0	219
-	cg19100138	3	184276207	0	4	219
-	cg18601596	6	39315537	1	0	219
-	cg03688699	11	62927240	0	6	219
-	cg02469095	8	98948693	0	2	219
-	cg13343159	8	750290	1	0	219
-	cg06287318	20	21515491	0	3	219
-	cg09484214	19	53787831	1	0	219
-	cg05381290	14	85614570	0	0	219
-	cg24311236	1	72915434	9	0	219
-	cg06765475	10	126524869	8	0	219
-	cg03414202	12	128365887	0	29	219
-	cg20043105	14	28778252	0	2	219
-	cg27026192	16	57803048	0	104	219
-	cg04774033	2	240159411	10	0	219
-	cg24792365	3	189151389	1	0	219
-	cg16424920	8	9903345	0	12	219
-	cg15207708	13	35847812	4	0	219
-	cg23920120	11	122369137	1	0	219
-	cg23165166	2	189049775	4	0	219
-	cg06539804	20	2800843	0	6	219
-	cg07624612	15	82643688	0	0	219
-	cg01354426	10	75047115	0	0	219
-	cg11678027	13	36297911	0	5	219
-	cg01657761	15	95293054	5	0	219
-	cg01796438	3	11271178	0	0	219
-	cg00906420	3	78867983	21	0	219
-	cg04282125	14	23442904	0	0	219
-	cg20528583	4	80266456	0	0	219
-	cg03388266	2	233982845	2	0	219
-	cg20590617	12	130716723	0	0	219
-	cg11680590	15	92158655	27	0	219
-	cg23986671	21	26966943	0	15	219
-	cg00927226	7	115968747	40	0	219
-	cg08885179	8	21351279	8	0	219
-	cg07007148	14	32930709	0	0	219
-	cg08052546	7	50301614	7	0	219
-	cg13705774	1	152698288	3	0	219
-	cg08327106	8	84182607	0	19	219
-	cg23062198	2	14633939	0	0	219
-	cg07584669	16	54512468	0	0	219
-	cg12048331	3	52268134	0	0	219
-	cg19949932	11	30510184	8	0	219
-	cg11273471	15	25193256	1	0	219
-	cg15408073	5	33936217	0	0	219
-	cg00872170	7	157774751	0	0	219
-	cg09636941	8	93086649	4	0	219
-	cg04041976	8	66173588	60	0	219
-	cg25529587	11	132112646	1	0	219
-	cg05769349	12	114409238	0	2	219
-	cg11928275	18	79399786	0	2	219
-	cg02818409	7	143419160	0	0	219
-	cg19679302	7	81608993	30	0	219
-	cg26827503	4	38980417	0	0	219
-	cg15622891	6	163441413	21	0	219
-	cg02970696	3	125357528	0	48	219
-	cg23559689	11	105610565	0	51	219
-	cg08375222	13	30737826	12	0	219
-	cg17648080	17	2238547	1	0	219
-	cg18888520	19	58098439	0	2	219
-	cg19228118	1	34165723	0	20	219
-	cg27151303	7	27145202	0	73	219
-	cg08818297	5	44911130	11	0	219
-	cg26452584	10	89467602	0	0	219
-	cg24126567	17	76528964	1	0	219
-	cg09530163	16	55478910	0	3	219
-	cg15237494	21	26967015	0	9	219
-	cg26040244	2	98241548	6	0	219
-	cg21859594	12	4763635	3	0	219
-	cg24368491	15	24985721	10	0	219
-	cg04920649	15	74129294	0	3	219
-	cg18128298	14	30240479	56	0	219
-	cg24310126	10	122755195	27	0	219
-	cg13149116	1	38044402	0	0	219
-	cg17893459	3	157384233	1	0	219
-	cg00859330	1	4775238	11	0	219
-	cg13715319	19	57617865	1	0	219
-	cg24917673	19	17687946	0	20	219
-	cg25755283	1	118988470	0	11	219
-	cg17630138	3	155313244	11	0	219
-	cg00687122	7	39414491	0	0	219
-	cg17798659	1	111427371	2	0	219
-	cg20025403	X	136767899	0	8	219
-	cg15585794	11	131910435	0	19	219
-	cg08260891	20	45890163	0	0	219
-	cg12238812	12	132888306	0	6	219
-	cg11063170	15	25059478	8	0	219
-	cg07142201	11	109422490	0	9	219
-	cg02630999	3	11898547	2	0	219
-	cg17942617	5	82031557	4	0	219
-	cg13295238	5	159051621	0	7	219
-	cg21367972	7	116526770	0	0	219
-	cg03887520	2	44934144	0	3	219
-	cg03313212	12	104456940	0	1	219
-	cg13200848	6	39048694	0	3	219
-	cg13539424	14	101077884	0	6	219
-	cg04679530	19	57145828	6	0	219
-	cg16683416	5	54987439	2	0	219
-	cg16508480	5	5139761	0	19	219
-	cg02006405	6	6054917	43	0	219
-	cg19404832	6	50713401	0	0	219
-	cg19513940	18	69402884	0	14	219
-	cg00489066	11	94792020	0	0	219
-	cg11738782	7	122087247	7	0	219
-	cg19831846	2	46940720	0	0	219
-	cg20893717	7	100720567	0	15	219
-	cg25498489	17	8327165	0	0	219
-	cg04605287	1	54487813	6	0	219
-	cg23719157	15	74209243	1	0	219
-	cg20844384	X	70062439	0	0	219
-	cg21661027	18	77249386	0	6	219
-	cg13625388	13	21972145	57	0	219
-	cg16621855	7	31062579	1	0	219
-	cg04066177	8	81462903	2	0	219
-	cg15209566	19	11673959	0	5	219
-	cg26203097	15	79279741	2	0	219
-	cg22066599	11	49896313	6	0	219
-	cg04123385	20	38673993	0	2	219
-	cg05267756	1	165360482	6	0	219
-	cg25410785	5	3597646	0	0	219
-	cg23349798	6	148520194	1	0	219
-	cg02339682	6	56954634	0	13	219
-	cg20645065	1	21509645	0	1	219
-	cg25457109	8	98364433	0	0	219
-	cg00740691	17	2776770	0	1	219
-	cg15692593	6	101545264	12	0	219
-	cg01104724	7	56229871	2	0	219
-	cg06125080	13	63614919	31	0	219
-	cg18269894	14	101065769	0	0	219
-	cg26463200	20	21704763	0	0	219
-	cg09993145	1	24965414	9	0	219
-	cg19161859	1	83861743	1	0	219
-	cg10434624	1	7662816	0	0	219
-	cg14073818	5	143630176	6	0	219
-	cg08691328	7	50156778	19	0	219
-	cg25160034	8	38602635	0	0	219
-	cg10938286	20	23826362	2	0	219
-	cg13554489	1	21509192	0	0	219
-	cg04011469	2	82637629	45	0	219
-	cg20964024	12	111287680	1	0	219
-	cg17866667	19	53962342	0	2	219
-	cg06650546	X	137550845	0	9	219
-	cg00853068	17	45221225	0	0	219
-	cg05524246	1	162004119	17	0	219
-	cg21359950	12	93689694	0	0	219
-	cg18355562	7	40986599	17	0	219
-	cg01963633	6	30111400	62	0	219
-	cg26325912	5	97979985	10	0	219
-	cg00284708	8	43292438	0	0	219
-	cg15898113	8	141522082	2	0	219
-	cg03819900	13	26761007	0	1	219
-	cg26848724	13	30752268	4	0	219
-	cg06398754	22	39081948	1	0	219
-	cg11568697	18	75204438	0	2	219
-	cg18564727	X	103776050	7	0	219
-	cg00695943	16	3722855	4	0	219
-	cg15160801	1	153357923	0	1	219
-	cg19176541	13	43308213	5	0	219
-	cg01631408	1	248273910	1	0	219
-	cg13922669	11	24496828	0	2	219
-	cg23056729	10	7411632	0	1	219
-	cg05663573	3	170585101	0	18	219
-	cg10591516	12	124921240	8	0	219
-	cg26398044	1	58397245	8	0	219
-	cg22142212	X	152394440	19	0	219
-	cg27578977	20	23037629	4	0	219
-	cg08701816	8	94265914	2	0	219
-	cg15591578	19	50715910	2	0	219
-	cg25325501	10	42899199	0	0	219
-	cg10821127	11	92254131	29	0	219
-	cg01590753	4	176793219	0	9	219
-	cg19847283	19	20238441	0	6	219
-	cg08519134	8	1187026	0	0	219
-	cg16575408	11	102798560	1	0	219
-	cg12534759	11	55367861	3	0	219
-	cg17781789	12	132399748	12	0	219
-	cg17537380	6	86939878	2	0	219
-	cg15333318	8	90792130	0	5	219
-	cg04215475	10	133236487	0	1	219
-	cg26224473	7	9633249	5	0	219
-	cg22988430	15	25245390	1	0	219
-	cg13810695	13	106916466	7	0	219
-	cg24288310	15	92393448	0	10	219
-	cg11538641	6	100454382	0	54	219
-	cg11750034	7	149723533	2	0	219
-	cg08466968	8	116938156	0	2	219
-	cg26585560	8	138497465	0	0	219
-	cg13198709	10	100713699	0	1	219
-	cg14174946	2	31580148	0	4	219
-	cg06110802	4	151099025	4	0	219
-	cg05921905	7	27102908	0	58	219
-	cg07650504	12	48003272	0	1	219
-	cg05265042	14	101564662	0	10	219
-	cg09393675	17	39607997	0	0	219
-	cg26077359	2	19080513	5	0	219
-	cg23176577	2	132253080	0	0	219
-	cg25562958	14	101024339	8	0	219
-	cg09195868	10	33808600	3	0	219
-	cg26734888	19	37334405	0	15	219
-	cg23148467	5	174723810	0	0	219
-	cg23694605	11	120173438	2	0	219
-	cg18874136	18	52339840	0	3	219
-	cg13839439	12	53750737	0	5	219
-	cg24952158	18	36758533	3	0	219
-	cg00902104	10	123142392	0	28	219
-	cg02980079	10	49115199	0	3	219
-	cg15043057	1	40979116	0	3	219
-	cg18501026	3	50674665	0	2	219
-	cg12269138	6	115797115	9	0	219
-	cg26521766	11	59527925	5	0	219
-	cg07849944	16	6573737	0	14	219
-	cg23997405	14	100567352	0	1	219
-	cg20166532	1	101237226	0	0	219
-	cg13265789	4	95549433	0	24	219
-	cg10563714	8	81280284	0	0	219
-	cg04354714	10	61136077	13	0	219
-	cg05116719	11	7986050	2	0	219
-	cg02795515	17	39225020	0	0	219
-	cg16496024	21	39867116	0	1	219
-	cg01996714	20	3240193	0	0	219
-	cg21474774	1	71166561	0	0	219
-	cg13864546	1	2378888	0	0	219
-	cg02646021	2	222312127	0	2	219
-	cg06058073	7	142247528	26	0	219
-	cg03993263	1	18107620	0	0	219
-	cg16947612	2	55876531	1	0	219
-	cg00998387	8	64369015	0	13	219
-	cg26276014	10	17130647	13	0	219
-	cg13818316	21	41765643	13	0	219
-	cg12053009	5	130995184	0	0	219
-	cg16987552	1	230879377	2	0	219
-	cg18369629	1	179787930	1	0	219
-	cg08058470	4	190015748	0	6	219
-	cg15846744	7	94655586	0	7	219
-	cg20758492	17	80546439	0	0	219
-	cg17691545	4	86849433	1	0	219
-	cg13913666	7	1158486	3	0	219
-	cg08874512	19	51328020	0	4	219
-	cg08630279	19	37467444	0	2	219
-	cg03751829	19	22805334	30	0	219
-	cg05860313	1	34930062	0	19	219
-	cg16255307	3	185553595	0	0	219
-	cg06002683	7	154304806	0	6	219
-	cg07076509	9	93958537	0	10	219
-	cg20080245	10	100377664	0	0	219
-	cg13682333	9	37938670	1	0	219
-	cg03122669	12	53999658	0	1	219
-	cg15976283	2	237133708	4	0	219
-	cg01882767	3	44552106	7	0	219
-	cg00239657	5	2703828	7	0	219
-	cg26578156	16	49841150	23	0	219
-	cg05365685	3	10394722	2	0	219
-	cg18721397	5	32584806	39	0	219
-	cg24456365	8	88328251	0	1	219
-	cg07464092	17	1179411	0	6	219
-	cg18072756	19	5455295	1	0	219
-	cg00544449	15	79432460	0	19	219
-	cg12738765	11	56577878	93	0	219
-	cg18316974	1	92481478	0	90	219
-	cg16702469	2	178846349	40	0	219
-	cg14759565	11	65592652	0	65	219
-	cg24311416	11	115267895	7	0	219
-	cg25546253	4	39036945	1	0	219
-	cg01460227	7	93574774	0	1	219
-	cg11831043	7	28410228	0	2	219
-	cg16172408	7	88759308	0	0	219
-	cg20862447	2	691064	0	0	219
-	cg26402630	15	27808784	1	0	219
-	cg26657240	15	81182720	0	1	219
-	cg09652807	17	2749624	0	0	219
-	cg06389554	20	3407630	0	1	219
-	cg27138584	2	47569642	0	0	219
-	cg03072286	6	149940908	0	1	219
-	cg14447369	9	36258828	0	0	219
-	cg03617420	8	11059156	0	0	219
-	cg24195359	8	6561457	0	1	219
-	cg01245667	15	98505240	0	0	219
-	cg05109245	18	21242618	0	4	219
-	cg05918312	2	182505357	50	0	219
-	cg24021956	7	79454193	0	39	219
-	cg26391277	17	49994481	0	6	219
-	cg14187813	2	96985874	2	0	219
-	cg16412555	10	43937531	2	0	219
-	cg23257289	12	62096771	31	0	219
-	cg04205107	1	242525018	0	0	219
-	cg21211478	1	151852712	0	0	219
-	cg23640944	10	77848419	0	0	219
-	cg19639967	1	198938533	3	0	219
-	cg20717075	13	93261512	63	0	219
-	cg17474338	6	28766173	0	6	219
-	cg02611466	7	102258427	0	0	219
-	cg19757573	14	101039909	67	0	219
-	cg26825751	15	28737974	0	0	219
-	cg08621611	16	10183397	0	0	219
-	cg03758367	12	54473758	2	0	219
-	cg08188486	16	88322440	0	0	219
-	cg14461974	2	3314268	0	0	219
-	cg18098433	11	115192204	11	0	219
-	cg18065177	15	62823928	1	0	219
-	cg13890649	9	77014927	0	16	219
-	cg17996830	11	78905395	48	0	219
-	cg11789820	14	57593142	12	0	219
-	cg26531231	4	40334238	3	0	219
-	cg25229048	8	140238995	2	0	219
-	cg12848417	10	106816813	7	0	219
-	cg26148774	12	55636458	4	0	219
-	cg21774281	1	72284441	0	1	219
-	cg18302605	14	76509794	1	0	219
-	cg18550857	8	48130072	0	0	219
-	cg05881521	16	73126227	1	0	219
-	cg06721255	12	114441072	0	2	219
-	cg16403932	12	57487464	3	0	219
-	cg23098661	13	20713143	2	0	219
-	cg05213609	16	51151496	0	3	219
-	cg26416241	11	131687520	11	0	219
-	cg02838432	11	94868744	2	0	219
-	cg11286436	15	88255351	0	8	219
-	cg18907180	14	97033650	0	3	219
-	cg14112041	9	88647443	8	0	219
-	cg02997755	20	24469098	0	5	219
-	cg13675050	X	137546445	0	33	219
-	cg23361764	11	78831903	8	0	219
-	cg26755793	18	26640576	10	0	219
-	cg09194202	11	104039368	2	0	219
-	cg18996099	14	21287881	2	0	219
-	cg01439876	1	119000713	0	9	219
-	cg11505338	4	55125683	0	6	219
-	cg04703617	16	3108840	8	0	219
-	cg23194364	11	7849011	1	0	219
-	cg19642748	14	93475748	2	0	219
-	cg03388679	20	57263422	2	0	219
-	cg02893482	20	3408253	0	14	219
-	cg11855705	3	52226357	2	0	219
-	cg02956962	6	160676279	5	0	219
-	cg16063656	2	499710	7	0	219
-	cg26457809	11	2869387	0	1	219
-	cg03663462	18	78974764	0	24	219
-	cg10748765	20	3238259	0	6	219
-	cg19255722	3	38720992	4	0	219
-	cg09074338	11	70817424	1	0	219
-	cg26986911	5	33936187	0	11	219
-	cg08272368	3	166811016	0	0	219
-	cg20114732	6	166165647	0	10	219
-	cg01678714	5	180353409	0	1	219
-	cg15336196	18	44681276	0	6	219
-	cg09129839	1	2372876	0	0	219
-	cg23809103	7	123608454	3	0	219
-	cg15975151	7	36987388	4	0	219
-	cg10361494	14	77126818	1	0	219
-	cg08563982	6	32338596	2	0	219
-	cg19432993	7	27103668	0	15	219
-	cg20129213	8	103500089	0	29	219
-	cg13873263	17	43934122	2	0	219
-	cg18489034	11	10510049	30	0	219
-	cg24748262	12	127559957	0	0	219
-	cg22797297	13	91155384	24	0	219
-	cg25122000	X	153673320	0	7	219
-	cg06812991	4	155208422	0	2	219
-	cg26561797	11	68670375	1	0	219
-	cg20180247	6	10883907	0	2	219
-	cg22214581	7	107054387	9	0	219
-	cg03727192	8	58150670	0	0	219
-	cg18264719	8	52596419	30	0	219
-	cg08862394	10	131098699	1	0	219
-	cg14832378	14	58572221	2	0	219
-	cg00851770	18	12254176	0	1	219
-	cg01851399	12	32897283	0	0	219
-	cg13888600	15	89368086	0	1	219
-	cg16423738	6	76684444	33	0	219
-	cg01591025	7	24978976	6	0	219
-	cg13702005	12	103496011	0	6	219
-	cg08152065	15	26847253	2	0	219
-	cg16510350	4	111556642	18	0	219
-	cg24452602	7	157522284	1	0	219
-	cg24261529	17	68197996	0	10	219
-	cg26121782	11	8262765	0	0	219
-	cg14096553	10	77959417	1	0	219
-	cg21684179	1	110034311	30	0	219
-	cg06933711	10	30052194	1	0	219
-	cg02948264	12	57236476	0	1	219
-	cg07690181	5	84383825	0	15	219
-	cg05420896	18	52341118	0	35	219
-	cg00328900	5	83473278	0	6	219
-	cg14326991	6	46922023	0	0	219
-	cg00113225	10	62506765	14	0	219
-	cg26575105	6	108689757	0	0	219
-	cg24327132	15	72228291	42	0	219
-	cg27366810	15	19988268	22	0	219
-	cg25371385	2	156321153	0	1	219
-	cg24176678	20	62551011	0	0	219
-	cg23429698	8	97865941	13	0	219
-	cg24603408	8	22704884	0	20	219
-	cg14561071	8	30911699	0	2	219
-	cg11618057	20	61894059	35	0	219
-	cg19190728	2	144517874	0	46	219
-	cg10666081	2	105368545	0	0	219
-	cg24692170	1	205357926	1	0	219
-	cg16302790	13	27924197	0	56	219
-	cg03472888	20	60087403	1	0	219
-	cg07906432	1	63987368	7	0	219
-	cg27065478	8	1362285	1	0	219
-	cg19866195	13	36430399	0	23	219
-	cg02054776	1	165357108	0	2	219
-	cg15286016	4	165059126	0	0	219
-	cg19636302	19	45529596	0	13	219
-	cg01024458	1	8643757	1	0	219
-	cg19484420	2	126656532	0	2	219
-	cg19738490	19	50799114	0	0	219
-	cg17372047	19	22624208	0	0	219
-	cg26705425	19	53520822	0	5	219
-	cg20062737	1	98054350	0	16	219
-	cg03486010	11	8080764	0	1	219
-	cg20305024	15	40283529	0	2	219
-	cg23545906	8	37940162	2	0	219
-	cg14770102	11	59216973	85	0	219
-	cg24707640	19	33810226	0	0	219
-	cg09611620	3	71496382	32	0	219
-	cg08939394	1	17287649	5	0	219
-	cg15756227	4	185016251	0	0	219
-	cg16528678	5	94715	18	0	219
-	cg13991233	17	10199241	0	13	219
-	cg06317805	3	107063742	11	0	219
-	cg19146767	6	142031286	39	0	219
-	cg12506775	10	5692608	0	5	219
-	cg10506742	16	4555311	2	0	219
-	cg15506036	2	209139022	24	0	219
-	cg20044860	11	92225633	0	25	219
-	cg20000718	4	41867416	0	2	219
-	cg06468133	11	3223211	12	0	219
-	cg02748624	18	78793325	1	0	219
-	cg12506930	19	57709350	1	0	219
-	cg11689813	1	229434305	0	11	219
-	cg22083633	5	4143101	11	0	219
-	cg17071446	4	84481344	0	7	219
-	cg11841562	5	128984694	17	0	219
-	cg02345991	12	118980871	0	15	219
-	cg00793088	12	70921228	20	0	219
-	cg00526835	10	91575383	2	0	219
-	cg22720139	6	52144266	0	0	219
-	cg20536716	7	120273314	0	0	219
-	cg12931554	8	37261910	2	0	219
-	cg06651878	2	66433661	0	3	219
-	cg00090936	3	69542939	0	3	219
-	cg23107301	10	77147083	4	0	219
-	cg15761364	10	95754363	2	0	219
-	cg17213154	11	8811409	8	0	219
-	cg05358758	12	52553220	36	0	219
-	cg10862468	10	133528714	0	2	219
-	cg07850832	5	37377948	4	0	219
-	cg08815506	4	175905756	0	0	219
-	cg21164131	12	63151143	0	2	219
-	cg08291024	1	165355174	0	18	219
-	cg15611413	12	53939803	0	5	219
-	cg10405729	11	58716257	4	0	219
-	cg19367540	1	111989180	0	0	219
-	cg00532502	1	246789971	1	0	219
-	cg01185626	1	75128331	0	1	219
-	cg00240432	7	19117673	0	18	219
-	cg20400904	11	59856801	1	0	219
-	cg14416623	2	132804214	51	0	219
-	cg16294566	11	32437110	0	18	219
-	cg17142743	11	43578627	0	2	219
-	cg15573040	15	92395065	0	1	219
-	cg13712012	2	39938418	13	0	219
-	cg19863592	12	128854296	0	15	219
-	cg26355755	1	143661960	0	3	219
-	cg13406145	15	89408821	0	4	219
-	cg26459372	7	45574077	0	12	219
-	cg03015790	9	93948593	0	3	219
-	cg21738963	6	88169679	17	0	219
-	cg09327778	6	363423	0	0	219
-	cg21653489	7	40438207	0	0	219
-	cg04876028	10	133124463	9	0	219
-	cg27264049	4	13536248	0	21	219
-	cg27665489	X	51332678	0	2	219
-	cg22970435	6	44342491	0	1	219
-	cg01287514	5	166979840	0	24	219
-	cg24965187	14	104358138	2	0	219
-	cg02102075	16	424430	0	1	219
-	cg27318570	8	108131460	0	0	219
-	cg24158187	3	44685703	0	32	219
-	cg19407410	X	100410953	0	66	219
-	cg05957504	5	124678946	0	0	219
-	cg26302190	2	146531948	17	0	219
-	cg12576411	13	22119967	0	0	219
-	cg09789697	12	89358118	0	0	219
-	cg16263025	4	121931624	0	0	219
-	cg00206507	6	71489934	44	0	219
-	cg13670091	6	143401888	1	0	219
-	cg01189783	6	99993705	0	3	219
-	cg00589371	18	65750547	0	3	219
-	cg25868998	13	95002918	0	1	219
-	cg03760483	17	6995978	0	1	219
-	cg25211093	1	8167137	0	0	219
-	cg03453638	8	21789150	0	6	219
-	cg11957884	1	52840571	1	0	219
-	cg06828936	2	115163249	0	3	219
-	cg00646084	21	26964849	2	0	219
-	cg01015879	11	110297024	0	1	219
-	cg11590053	6	41375721	0	22	219
-	cg22838882	3	139233276	0	0	219
-	cg21220873	22	16695037	0	0	219
-	cg11421604	5	72108163	0	10	219
-	cg19723154	18	70208878	4	0	219
-	cg09926562	15	89268941	1	0	219
-	cg09779576	15	25197239	8	0	219
-	cg05034471	16	30023480	1	0	219
-	cg07537739	18	55779297	0	1	219
-	cg02930348	20	61393883	19	0	219
-	cg23849311	20	24471254	0	48	219
-	cg06374079	6	27215129	0	3	219
-	cg16241218	3	126524221	0	0	219
-	cg01556514	6	125762835	13	0	219
-	cg02486325	7	157124840	2	0	219
-	cg02657865	6	32109967	16	0	219
-	cg00636769	20	58833740	49	0	219
-	cg12530472	1	227792367	0	0	219
-	cg02524946	7	35255029	0	1	219
-	cg15716405	5	84384872	0	2	219
-	cg07464217	20	59008208	1	0	219
-	cg02694810	3	27723169	0	7	219
-	cg11209832	3	147380608	0	3	219
-	cg02691745	14	101022151	1	0	219
-	cg09441819	5	121850784	7	0	219
-	cg12557278	6	95479671	3	0	219
-	cg01112899	7	44238710	3	0	219
-	cg02560863	10	1612140	0	0	219
-	cg22926422	13	27988713	2	0	219
-	cg23999932	4	54110017	0	3	219
-	cg01964562	20	25149913	2	0	219
-	cg26832142	1	65792758	0	0	219
-	cg17840707	15	86407868	25	0	219
-	cg00024472	17	49496502	0	1	219
-	cg26501046	2	217601584	4	0	219
-	cg09183598	19	57167647	1	0	219
-	cg07330196	1	152827466	11	0	219
-	cg07227049	2	58107873	13	0	219
-	cg02272993	2	44932833	0	4	219
-	cg01815567	4	4864364	0	56	219
-	cg18249580	8	64368939	0	43	219
-	cg10504632	7	40552011	52	0	219
-	cg20198183	10	48624749	1	0	219
-	cg23275914	1	1179534	1	0	219
-	cg03331474	7	27123712	0	8	219
-	cg19622623	12	85837047	4	0	219
-	cg14995274	1	16692092	1	0	219
-	cg15492552	1	1362196	0	1	219
-	cg10559742	14	103317380	10	0	219
-	cg08651034	18	5895514	0	0	219
-	cg19748937	6	30722724	0	3	219
-	cg23111276	8	750734	0	0	219
-	cg04549162	10	123666174	0	13	219
-	cg22615948	1	111309376	6	0	219
-	cg03914922	5	88689383	0	0	219
-	cg23781495	9	116154830	0	5	219
-	cg03970086	16	88908432	0	0	219
-	cg09236658	6	108163948	0	2	219
-	cg05754905	1	161022562	1	0	219
-	cg09715009	5	175814826	7	0	219
-	cg18282791	6	26332273	0	0	219
-	cg07318609	10	126896785	33	0	219
-	cg13049624	3	1008594	10	0	219
-	cg15318627	6	32213987	8	0	219
-	cg26085987	2	96564639	2	0	219
-	cg08795964	8	71556752	0	4	219
-	cg14434601	7	42264055	9	0	219
-	cg03960951	12	106582846	0	13	219
-	cg16018002	6	11250871	1	0	219
-	cg02612618	19	21835803	0	1	219
-	cg24978630	10	55629916	0	63	219
-	cg05209514	12	68959720	0	2	219
-	cg18525873	11	12922997	0	0	219
-	cg08724310	12	24902370	0	4	219
-	cg07115626	14	37602080	0	3	219
-	cg18736676	6	108732244	0	0	219
-	cg08980837	1	90706780	0	0	219
-	cg12777588	7	3980281	1	0	219
-	cg11031564	15	25218594	6	0	219
-	cg08903069	2	85273764	4	0	219
-	cg23296116	17	80966663	0	0	219
-	cg12828073	20	64164335	7	0	219
-	cg26818645	2	86198593	1	0	219
-	cg06825631	7	135247427	0	0	219
-	cg24588375	19	37506889	0	4	219
-	cg19007167	2	241814153	5	0	219
-	cg01636413	13	24747198	0	0	219
-	cg13186884	8	64373274	0	17	219
-	cg09489825	2	128740301	9	0	219
-	cg17186025	13	43786600	0	12	219
-	cg09904497	18	78977834	0	3	219
-	cg03032214	18	77249853	0	6	219
-	cg16253976	5	7686086	26	0	219
-	cg04267765	1	94924711	0	30	219
-	cg04416247	3	85164521	6	0	219
-	cg20136061	3	147418799	0	19	219
-	cg04456754	6	4459435	15	0	219
-	cg20587945	7	83414068	43	0	219
-	cg00609135	6	26613786	0	2	219
-	cg27097386	15	95857381	15	0	219
-	cg03625010	12	24562550	0	3	219
-	cg23771185	12	48525602	4	0	219
-	cg03639864	2	40361703	13	0	219
-	cg11819637	3	184377717	1	0	219
-	cg22834653	3	192514288	0	7	219
-	cg15462174	10	31319734	0	0	219
-	cg21646084	2	16621575	5	0	219
-	cg20629468	10	79904827	0	0	219
-	cg15149117	11	5546778	1	0	219
-	cg00800383	13	94712661	0	0	219
-	cg00538248	20	43188371	0	1	219
-	cg01613306	5	132011746	0	0	219
-	cg10997860	7	156475134	1	0	219
-	cg01714811	3	27722982	0	1	219
-	cg07744289	8	760997	0	0	219
-	cg16150571	15	25089841	2	0	219
-	cg11335323	8	142497255	3	0	219
-	cg02595377	2	219522601	0	1	219
-	cg26898087	11	107017573	0	2	219
-	cg00561903	16	86605253	9	0	219
-	cg11216777	22	20967146	0	3	219
-	cg27393502	13	77459956	15	0	219
-	cg16539272	10	86365594	0	17	219
-	cg23237276	14	101361112	1	0	219
-	cg02632822	3	190860944	13	0	219
-	cg16711011	2	568198	8	0	219
-	cg25949447	2	127412284	0	0	219
-	cg23087306	10	117534544	0	2	219
-	cg07254667	10	85532055	4	0	219
-	cg25265805	15	25183529	2	0	219
-	cg13700506	20	31304683	1	0	219
-	cg08279008	2	86036101	0	1	219
-	cg13408605	20	1659170	42	0	219
-	cg06277277	1	161238517	14	0	219
-	cg10249375	1	63330263	0	8	219
-	cg09049436	5	179427757	0	0	219
-	cg19131272	13	105805418	20	0	219
-	cg07374509	6	30451293	0	17	219
-	cg03110368	11	110713340	0	36	219
-	cg13339771	3	181453956	4	0	219
-	cg06148812	22	19758845	0	6	219
-	cg10227678	16	54062428	2	0	219
-	cg12032370	10	101217185	0	11	219
-	cg26105283	1	11684173	7	0	219
-	cg25714208	2	13007469	23	0	219
-	cg07592723	16	55331234	0	0	219
-	cg23092086	16	55875661	3	0	219
-	cg08756712	17	49972111	0	0	219
-	cg13361747	11	114238100	4	0	219
-	cg12096363	12	45077271	12	0	219
-	cg12950441	X	114584064	0	16	219
-	cg06879226	10	13890842	0	9	219
-	cg02586852	12	5032999	1	0	219
-	cg22386774	2	208164966	10	0	219
-	cg19465374	7	99975655	0	0	219
-	cg22142968	12	51844652	10	0	219
-	cg18818135	12	39625966	2	0	219
-	cg13035604	14	39106709	0	0	219
-	cg15026150	1	154325360	0	2	219
-	cg26775695	11	1208671	1	0	219
-	cg14973421	1	101997265	0	4	219
-	cg10719363	7	157522041	0	0	219
-	cg21558614	5	754069	1	0	219
-	cg02922566	13	105491388	9	0	219
-	cg22175494	1	219578444	7	0	219
-	cg13291283	17	10197878	0	10	219
-	cg12440258	5	50969438	0	7	219
-	cg14631386	8	92102077	0	4	219
-	cg19995654	12	66234997	0	3	219
-	cg01041256	15	26880433	1	0	219
-	cg25520679	17	2055827	0	11	219
-	cg12692069	4	156975893	24	0	219
-	cg11038843	11	134411497	0	0	219
-	cg01679328	11	115760620	0	0	219
-	cg23110019	17	79185562	2	0	219
-	cg09530156	11	70021033	9	0	219
-	cg03303857	11	120748598	5	0	219
-	cg17981439	10	1509131	9	0	219
-	cg01196950	16	3183791	0	5	219
-	cg14279307	1	95510299	13	0	219
-	cg20332354	12	91058042	5	0	219
-	cg15474615	3	134651340	0	2	219
-	cg07194832	7	98349343	0	0	219
-	cg08455548	Y	4999927	0	1	219
-	cg24990212	8	64798233	0	11	219
-	cg08842508	2	146588794	0	0	219
-	cg11402363	18	908504	0	3	219
-	cg25834415	2	240819388	0	1	219
-	cg25286333	1	6209388	0	0	219
-	cg10720080	3	186612910	2	0	219
-	cg00350003	17	21377279	0	4	219
-	cg10530104	17	2054728	0	1	219
-	cg19888869	4	54101507	0	3	219
-	cg04552480	16	12115681	0	0	219
-	cg00135433	3	183400507	1	0	219
-	cg22346959	1	204113263	1	0	219
-	cg10604887	4	149553601	6	0	219
-	cg14267645	7	135246757	0	0	219
-	cg10864979	8	127866895	0	0	219
-	cg21272713	12	78800778	36	0	219
-	cg08899593	12	132316027	0	0	219
-	cg13396044	2	11608027	23	0	219
-	cg00264133	17	75158701	0	0	219
-	cg00168191	19	3097567	0	35	219
-	cg05343739	1	154759462	11	0	219
-	cg22573528	2	51027032	6	0	219
-	cg00771217	4	67834101	0	0	219
-	cg08021780	19	18008071	0	0	219
-	cg19593767	20	43916026	0	22	219
-	cg20673279	1	156859970	0	0	219
-	cg04562589	4	188032373	0	0	219
-	cg18331732	19	6742896	0	0	219
-	cg03182688	17	35498281	0	1	219
-	cg24087944	1	2018672	0	0	219
-	cg18473903	3	84601189	4	0	219
-	cg19048251	10	117552125	0	7	219
-	cg25866212	13	93249720	4	0	219
-	cg20696338	7	93560497	1	0	219
-	cg23314297	18	79883260	2	0	219
-	cg09154591	2	36696685	7	0	219
-	cg25950325	4	41751695	0	7	219
-	cg12150406	18	8708614	1	0	219
-	cg23985209	6	15065884	1	0	219
-	cg15924868	11	2301444	6	0	219
-	cg15014975	1	24931056	0	55	219
-	cg26832509	12	132888269	0	5	219
-	cg16401360	10	99233832	0	2	219
-	cg03069122	7	49776155	0	1	219
-	cg20898773	18	79783269	4	0	219
-	cg13655635	9	99825950	0	16	219
-	cg09554856	11	33893099	1	0	219
-	cg24500900	20	62476367	0	12	219
-	cg13927251	5	180650359	0	1	219
-	cg06392753	2	102166822	10	0	219
-	cg12823072	8	27987760	12	0	219
-	cg19584235	14	21894230	0	0	219
-	cg16184495	19	15232539	0	33	219
-	cg02038168	22	39388476	0	15	219
-	cg07777652	21	39384770	3	0	219
-	cg08770506	1	110607563	0	2	219
-	cg11923320	1	63318306	0	15	219
-	cg00060320	3	134651132	0	9	219
-	cg19647474	6	159315697	3	0	219
-	cg05513583	10	3787264	0	0	219
-	cg23245720	X	134546519	0	93	219
-	cg01122167	5	150270680	2	0	219
-	cg23372852	11	87445689	2	0	219
-	cg03858703	3	68266946	6	0	219
-	cg15124711	5	170503875	0	2	219
-	cg10188732	10	97186192	0	1	219
-	cg25881850	11	64291232	0	1	219
-	cg15951466	6	30111415	46	0	219
-	cg21540621	11	115660315	0	37	219
-	cg07151236	20	60968822	1	0	219
-	cg19614643	2	19299357	5	0	219
-	cg27040525	19	51459084	5	0	219
-	cg15382743	10	128502234	1	0	219
-	cg22081933	15	26883762	1	0	219
-	cg01266375	4	128722336	22	0	219
-	cg22155405	19	20257562	16	0	219
-	cg00223136	5	3609250	4	0	219
-	cg25463317	6	136050397	1	0	219
-	cg07638650	10	43202401	0	3	219
-	cg24830036	19	38566867	1	0	219
-	cg20392607	12	4909632	0	7	219
-	cg18888205	17	9004762	0	6	219
-	cg08574592	15	61228674	0	28	219
-	cg11964564	8	98427457	0	7	219
-	cg09049251	12	49903694	0	17	219
-	cg09106903	1	217136226	0	3	219
-	cg17157205	2	128940438	0	0	219
-	cg05835982	3	129974948	0	8	219
-	cg12434681	7	27127745	0	46	219
-	cg09492640	19	9361534	2	0	219
-	cg00225858	16	84190235	0	0	219
-	cg03283429	16	1165641	1	0	219
-	cg04785391	1	165071369	0	0	219
-	cg01596834	3	184275923	0	49	219
-	cg02065249	12	2793384	1	0	219
-	cg02303068	12	131347395	14	0	219
-	cg20493960	11	94769358	0	27	219
-	cg02399831	3	112394314	4	0	219
-	cg02542748	10	129236599	3	0	219
-	cg05326274	14	32938218	0	0	219
-	cg02006756	3	106861665	6	0	219
-	cg20026798	4	183905290	0	0	219
-	cg17884026	7	57178390	0	0	219
-	cg24191463	14	56816597	0	1	219
-	cg01924880	4	5890481	0	5	219
-	cg09919570	16	49277871	1	0	219
-	cg04367958	16	11277493	0	0	219
-	cg12244052	7	45921870	0	30	219
-	cg13828236	7	80970	1	0	219
-	cg18126802	1	172351927	10	0	219
-	cg20227806	2	40451620	0	9	219
-	cg18223379	20	33031841	42	0	219
-	cg03665912	X	137429254	0	17	219
-	cg20160039	4	188474256	0	0	219
-	cg07721901	5	95391111	9	0	219
-	cg12070069	6	12716439	2	0	219
-	cg20188676	12	69635922	4	0	219
-	cg13231921	13	94708288	0	4	219
-	cg04304705	22	48489148	0	5	219
-	cg06342954	2	235849245	1	0	219
-	cg01210307	3	35758289	35	0	219
-	cg26777345	4	98955942	1	0	219
-	cg23594345	14	105863397	26	0	219
-	cg24427504	12	132904934	0	2	219
-	cg09893576	12	94872934	0	2	219
-	cg15575967	1	33183133	3	0	219
-	cg24880997	6	30111885	39	0	219
-	cg19508458	14	96625565	7	0	219
-	cg00650953	7	147803411	23	0	219
-	cg15948785	7	158237934	4	0	219
-	cg06266132	8	11995612	18	0	219
-	cg13902308	9	131038316	0	0	219
-	cg03569645	6	75204990	0	2	219
-	cg21035669	2	82992884	3	0	219
-	cg26057751	2	86789136	0	2	219
-	cg01717164	11	32794681	0	0	219
-	cg05134325	13	51848986	1	0	219
-	cg05955385	18	50733771	3	0	219
-	cg25223095	3	16885504	0	4	219
-	cg24643706	6	28636002	0	25	219
-	cg00626412	10	43700008	4	0	219
-	cg12912737	20	31475235	0	28	219
-	cg24264042	3	16696910	12	0	219
-	cg21966764	11	6171282	44	0	219
-	cg00226689	7	41219823	4	0	219
-	cg24155937	1	97367656	0	0	219
-	cg16513416	3	139936441	0	26	219
-	cg23492392	9	83537888	0	0	219
-	cg14761514	12	114276496	44	0	219
-	cg13285846	8	48427379	5	0	219
-	cg16858587	3	38616602	21	0	219
-	cg13542368	10	93289782	4	0	219
-	cg14713137	1	209942154	4	0	219
-	cg07687070	10	123568085	4	0	219
-	cg07819010	11	46597825	0	0	219
-	cg20762044	3	151085520	0	0	219
-	cg17543218	4	76586955	3	0	219
-	cg02266500	14	60514455	0	30	219
-	cg22674613	6	44342594	0	4	219
-	cg24412117	10	91410809	0	0	219
-	cg18455523	3	24522194	0	1	219
-	cg03796729	14	28778130	0	2	219
-	cg07821427	16	77788522	0	41	219
-	cg14585907	11	94764308	15	0	219
-	cg20959965	X	37746759	4	0	219
-	cg14193129	9	16964113	2	0	219
-	cg02203761	10	26943323	0	0	219
-	cg08622198	1	239816205	16	0	219
-	cg10386016	7	103990410	0	17	219
-	cg05165339	4	1426884	0	0	219
-	cg13744508	9	130919132	28	0	219
-	cg04551967	17	1934470	0	0	219
-	cg05243700	16	20698929	5	0	219
-	cg24042242	17	44967292	0	6	219
-	cg03733229	21	45404786	0	33	219
-	cg21750709	3	109338050	12	0	219
-	cg17193040	6	168416619	2	0	219
-	cg26623444	7	31336478	0	1	219
-	cg10968815	20	33007540	13	0	219
-	cg27328211	15	25219289	1	0	219
-	cg07955752	19	29527529	0	29	219
-	cg14168975	X	55031405	13	0	219
-	cg07162257	1	21509199	0	0	219
-	cg05615487	22	50737979	10	0	219
-	cg06503315	2	153476755	0	6	219
-	cg04507915	3	32819915	0	0	219
-	cg07826516	5	3106116	1	0	219
-	cg23709290	X	21375390	0	15	219
-	cg10528455	2	12788954	42	0	219
-	cg20385284	15	25081116	4	0	219
-	cg05610097	7	44321196	1	0	219
-	cg27528510	7	101362777	0	28	219
-	cg00758069	1	107139930	0	6	219
-	cg02146368	2	144523980	0	2	219
-	cg18877578	6	16869892	8	0	219
-	cg02969141	7	15687973	0	27	219
-	cg06840106	12	66884402	6	0	219
-	cg01203340	12	104709414	0	0	219
-	cg05870586	2	239275073	8	0	219
-	cg06754079	6	30111868	49	0	219
-	cg15054725	2	222311887	0	8	219
-	cg27643190	11	79429403	3	0	219
-	cg10071091	12	117762563	2	0	219
-	cg11140897	1	112507917	0	0	219
-	cg27508753	2	232630569	1	0	219
-	cg04229986	10	2889769	2	0	219
-	cg26242583	11	24496833	0	2	219
-	cg14750066	12	41188261	0	1	219
-	cg14980983	20	62475983	0	37	219
-	cg06822690	1	81574324	6	0	219
-	cg19886087	6	32367346	3	0	219
-	cg23931672	20	63970215	0	0	219
-	cg18011364	7	103989639	0	7	219
-	cg14640466	8	134044127	44	0	219
-	cg05942508	11	113976200	0	2	219
-	cg21448145	13	102402402	0	0	219
-	cg23029409	15	25203182	2	0	219
-	cg05490591	17	57570776	1	0	219
-	cg25958283	18	11752090	0	7	219
-	cg05229362	6	169389025	0	0	219
-	cg23048915	7	94111872	6	0	219
-	cg16858472	8	56154994	1	0	219
-	cg16654801	10	117542252	0	3	219
-	cg09411682	12	25992451	12	0	219
-	cg13762704	19	54630272	2	0	219
-	cg07267294	5	59597896	3	0	219
-	cg05361459	6	103791814	25	0	219
-	cg22717227	10	49679522	0	0	219
-	cg07874983	16	62032000	8	0	219
-	cg26389888	2	178108420	5	0	219
-	cg02100984	2	12624884	3	0	219
-	cg23363014	6	30260023	0	3	219
-	cg04706867	7	146115939	0	3	219
-	cg14476700	4	46124244	0	3	219
-	cg01064194	X	101846245	36	0	219
-	cg07094528	X	150358888	8	0	219
-	cg12034199	7	75416029	1	0	219
-	cg17550708	5	570146	0	0	219
-	cg24135939	6	42451353	0	0	219
-	cg26312807	3	127338205	0	3	219
-	cg02350790	10	128568587	1	0	219
-	cg16864198	12	26187930	0	0	219
-	cg12678003	13	102399794	0	0	219
-	cg03152033	18	4453856	0	36	219
-	cg04479219	13	87674663	0	3	219
-	cg19517718	2	1743310	0	0	219
-	cg04242021	8	120125049	0	7	219
-	cg16885861	11	2380116	1	0	219
-	cg00602115	18	34819023	18	0	219
-	cg06390484	7	134890520	3	0	219
-	cg17209188	7	23347777	27	0	219
-	cg20787173	6	133241337	0	30	219
-	cg09138133	7	41701830	35	0	219
-	cg09950681	11	393392	5	0	219
-	cg21512658	12	132180892	12	0	219
-	cg11674933	1	36482712	1	0	219
-	cg20961469	2	118310431	0	4	219
-	cg10682566	5	127698186	14	0	219
-	cg05398903	12	114697240	0	30	219
-	cg26318513	5	140881340	0	0	219
-	cg25633678	8	64371916	0	9	219
-	cg23003720	13	36298011	0	0	219
-	cg00282706	12	5946264	1	0	219
-	cg17049050	7	130846025	3	0	219
-	cg21554616	14	54760037	7	0	219
-	cg13547644	1	229433861	0	2	219
-	cg14822754	10	130834387	11	0	219
-	cg25201255	12	5466954	9	0	219
-	cg07124117	11	31806227	0	13	219
-	cg17456704	19	12156961	0	2	219
-	cg12092090	19	13506770	0	30	219
-	cg02017450	10	10589707	73	0	219
-	cg08567913	11	114211872	16	0	219
-	cg09831105	12	98893691	0	4	219
-	cg14651453	3	62373150	0	3	219
-	cg27070902	11	44728533	26	0	219
-	cg05879810	17	9199011	1	0	219
-	cg01184591	7	57181358	3	0	219
-	cg08208899	2	181066488	1	0	219
-	cg21530266	3	138938932	0	1	219
-	cg21467252	2	66432906	0	0	219
-	cg06288131	3	140251937	6	0	219
-	cg18793195	7	93976515	1	0	219
-	cg23936402	6	28531926	30	0	219
-	cg11181985	9	87824973	0	0	219
-	cg13033990	3	28575813	0	3	219
-	cg20784295	2	165370050	13	0	219
-	cg02594410	6	108115236	0	8	219
-	cg07897248	18	52340161	0	62	219
-	cg27160524	2	1687412	0	0	219
-	cg11737232	14	60514920	0	9	219
-	cg03576469	19	46413804	0	10	219
-	cg09858925	1	209364124	4	0	219
-	cg26550835	X	107774132	1	0	219
-	cg04467162	3	129045981	0	2	219
-	cg19712324	6	89886647	1	0	219
-	cg05694761	16	11828749	6	0	219
-	cg16235803	X	54358286	0	12	219
-	cg00025405	5	2135749	11	0	219
-	cg17403609	5	180648862	0	1	219
-	cg25988034	10	8051276	0	18	219
-	cg15536116	11	1749365	0	1	219
-	cg09300185	12	41606277	0	0	219
-	cg24369310	18	35905118	1	0	219
-	cg26767632	19	46023250	0	2	219
-	cg14640621	10	123147232	0	2	219
-	cg04473405	12	52368221	2	0	219
-	cg26946259	2	118841969	0	4	219
-	cg18065361	8	66432353	0	34	219
-	cg13998293	1	26067944	2	0	219
-	cg13465477	9	130659574	0	5	219
-	cg15159017	12	132277940	0	3	219
-	cg25941191	14	104571075	3	0	219
-	cg20299690	18	25347490	2	0	219
-	cg07969045	19	49325036	0	0	219
-	cg18223579	1	216952362	2	0	219
-	cg12412079	3	68932726	0	9	219
-	cg17430979	4	6033101	8	0	219
-	cg02399788	16	15499761	3	0	219
-	cg26598540	8	10895637	2	0	219
-	cg01336858	15	69862233	0	1	219
-	cg12351433	2	48755818	0	7	219
-	cg07133749	17	30922852	0	7	219
-	cg09247235	3	177522143	0	0	219
-	cg14323117	3	14601103	5	0	219
-	cg12646307	18	55505229	0	0	219
-	cg11595135	X	137547535	0	5	219
-	cg20477497	13	24764096	0	0	219
-	cg26976908	2	10925041	1	0	219
-	cg25406166	6	90611245	0	4	219
-	cg12313969	10	93383867	1	0	219
-	cg09643136	2	222311964	0	15	219
-	cg23278235	12	132524582	7	0	219
-	cg21852992	7	113086814	0	0	219
-	cg08812266	12	132168560	1	0	219
-	cg02855983	1	201283196	0	0	219
-	cg08168529	1	216634132	6	0	219
-	cg01813335	2	232351229	0	1	219
-	cg04915058	3	55659713	1	0	219
-	cg19365673	1	99005062	0	6	219
-	cg16463697	2	223021762	0	0	219
-	cg23291682	8	7334623	0	0	219
-	cg27293741	3	73536637	1	0	219
-	cg27058486	19	33621777	0	0	219
-	cg18201351	2	50347899	0	5	219
-	cg23934819	11	124919069	2	0	219
-	cg01062020	1	162413058	11	0	219
-	cg20592390	17	816399	1	0	219
-	cg04958411	17	79842912	0	0	219
-	cg21528710	1	203508243	8	0	219
-	cg17019070	10	71706882	0	0	219
-	cg09234616	11	32431046	0	20	219
-	cg01420159	16	85302283	13	0	219
-	cg08358166	17	18634958	0	1	219
-	cg07443717	3	129664514	9	0	219
-	cg21022868	1	159954071	3	0	219
-	cg01933248	2	418573	1	0	219
-	cg15059225	6	17311925	3	0	219
-	cg01531915	19	38420870	2	0	219
-	cg19814134	5	83472469	0	23	219
-	cg22418337	5	2114993	3	0	219
-	cg21702128	5	143405156	0	1	219
-	cg05319305	4	100190770	0	12	219
-	cg24693490	4	54227445	0	0	219
-	cg00729133	7	88795763	17	0	219
-	cg13082295	15	20358825	1	0	219
-	cg16866485	7	4236588	1	0	219
-	cg10502206	2	144424777	5	0	219
-	cg02077766	6	42924128	1	0	219
-	cg05833635	7	98869560	0	20	219
-	cg22950153	15	65333040	2	0	219
-	cg11804932	10	104642749	0	0	219
-	cg01799671	16	81527147	0	54	219
-	cg05551922	3	49358799	0	0	219
-	cg07607126	5	159100461	0	0	219
-	cg06895675	10	86377796	7	0	219
-	cg00532157	5	179344328	0	36	219
-	cg18762243	1	226738003	0	0	219
-	cg01281040	5	6349432	0	0	219
-	cg03596016	1	246789060	0	4	219
-	cg13166213	8	11703054	0	3	219
-	cg16211959	12	126583406	1	0	219
-	cg15821496	8	1653206	5	0	219
-	cg22365276	15	60396423	105	0	219
-	cg21587460	7	44309696	0	0	219
-	cg10673328	8	7813975	41	0	219
-	cg19207066	10	1205134	0	0	219
-	cg22902799	14	38256984	16	0	219
-	cg00672445	8	1668759	1	0	219
-	cg12169536	18	28178466	0	15	219
-	cg24480735	19	53716127	7	0	219
-	cg13839563	7	137225673	44	0	219
-	cg26558510	4	177610790	0	0	219
-	cg27632318	1	240869179	7	0	219
-	cg01871695	7	128201676	0	0	219
-	cg10089527	2	66426122	0	32	219
-	cg13063617	1	113888474	0	0	219
-	cg06149333	4	182207504	5	0	219
-	cg26702958	10	101236497	0	1	219
-	cg12860391	15	33310620	0	4	219
-	cg06638913	2	234975036	0	1	219
-	cg10309454	7	158982421	2	0	219
-	cg04226138	8	106045014	1	0	219
-	cg14651079	10	86668420	2	0	219
-	cg19324714	2	236236794	0	4	219
-	cg25550425	5	179218681	1	0	219
-	cg27027230	10	61974923	0	1	219
-	cg00600362	5	33502237	0	0	219
-	cg03481488	10	79331415	0	0	219
-	cg16697996	3	55558046	0	0	219
-	cg10815625	1	165354531	0	6	219
-	cg07181395	2	217790506	1	0	219
-	cg12528229	2	7324968	1	0	219
-	cg14668981	3	133393930	8	0	219
-	cg05254747	8	22366424	0	0	219
-	cg14590098	8	64378291	0	1	219
-	cg17076443	6	111793987	1	0	219
-	cg01568998	8	67952547	0	5	219
-	cg01965636	14	89771598	28	0	219
-	cg26748598	13	23517202	7	0	219
-	cg23418339	14	103189087	0	3	219
-	cg23335976	10	17951669	1	0	219
-	cg04653710	11	19345689	0	1	219
-	cg12920798	19	41364426	0	0	219
-	cg21500133	20	44810810	0	14	219
-	cg24537512	5	119629507	0	0	219
-	cg23331238	8	41278176	1	0	219
-	cg25115422	3	157176662	1	0	219
-	cg02770843	19	28723547	2	0	219
-	cg23207876	19	15052010	15	0	219
-	cg23251141	5	496349	0	1	219
-	cg15689121	1	38153305	26	0	219
-	cg01912838	3	104503510	1	0	219
-	cg14597388	5	55023545	3	0	219
-	cg24473393	11	24496603	0	6	219
[truncated: 61,063 more rows]

## Sheet: Abnormal RBP methylated
Gene	Probe ID	Chromosome	Position	Samples with Low Methylation	Samples with High Methylation	Samples Tested
RPP25	cg27542341	15	74955745	3	0	219
CAPRIN2	cg14189116	12	30726041	3	0	219
EIF6	cg03927131	20	35278923	2	0	219
FBXO17	cg08643128	19	38942029	3	0	219
MYEF2	cg22297146	15	48178319	0	4	219
	cg14860120	15	48178409	0	6	219
	cg22297146	15	48178319	0	4	219
ZCCHC24	cg02953007	10	79394436	2	0	219
	cg19265913	10	79394425	2	0	219
	cg10886747	10	79394386	1	0	219
	cg03764193	10	79394394	1	0	219
ADARB2	cg08944086	10	1183140	5	0	219
	cg09105442	10	1182499	8	0	219
	cg12589188	10	1180946	2	0	219
	cg05307923	10	1737473	0	3	219
	cg00467420	10	1737238	0	2	219
	cg03277925	10	1200011	1	0	219
	cg08284873	10	1200095	2	0	219
CLK1	cg00982136	2	200861416	0	16	219
AFF3	cg04109781	2	100105560	0	1	219
	cg01781223	2	99593575	2	0	219
CIRBP	cg26552621	19	1271020	0	5	219
PRKDC	cg07043604	8	47826695	3	0	219
ZFP36L1	cg19586027	14	68787909	2	0	219
HELZ2	cg04300115	20	63568846	1	0	219
	cg17864091	20	63568738	1	0	219
	cg06064964	20	63567828	1	0	219
QKI	cg09339301	6	163415213	0	3	219
	cg06844545	6	163415316	0	1	219
ENOX1	cg09320746	13	43786883	0	5	219
EEF1A2	cg26186239	20	63488139	0	1	219
	cg10786876	20	63490565	43	0	219
SNRPN	cg25705379	15	24976366	1	0	219
	cg04195863	15	24978427	3	0	219
	cg15477139	15	24978486	8	0	219
CPEB1	cg04184836	15	82647889	0	9	219
	cg09400152	15	82557830	11	0	219
	cg26565719	15	82629941	9	0	219
RRBP1	cg26161708	20	17614803	0	37	219
NOVA1	cg19534149	14	26446876	2	0	219
	cg15602241	14	26597565	0	7	219
	cg18488855	14	26597428	0	26	219
MARS2	cg01201151	2	197708383	3	0	219

## Sheet: COAD-site genes
TNFSF12
CCZ1B
ATP5D
OXGR1
LAMC2
FARP1
ADH5
RP11-696N14.1
NHP2
CNIH3
RP11-100E13.1
NR1H2
GDF11
HGFAC
F2
C1QTNF9
SLC18A2
TPM1
TGFBR3
MTG2
GSTO1
ADAMTS9
CBR1
PVRL4
LRIG1
AC009299.2
PSMD14
TAL1
DEGS2
ADHFE1
RRS1
RRS1-AS1
PPIB
SULT1A2
RNF135
RP11-848P1.2
SH2D3A
PPP1R3B
RP11-10A14.4
HDAC10
MALSU1
USP10
APC
TMEM182
NSUN5
GLYR1
UBN1
NEUROD2
CDC42BPB
RGS11
ANAPC5
GLUL
CCT8L2
SSRP1
HSPA2
TREML1
YIF1B
CTSZ
TNFRSF11A
LSM10
IGFBP6
COIL
RASSF5
SCN1B
MC4R
MPP5
SYT7
C5AR1
PCCA
RP11-12G12.7
DPF2
Metazoa_SRP
NOL10
RN7SL832P
RP11-452K12.7
RRP12
TMEM176A
TMEM176B
CCDC28B
CCDC110
PRKCD
CDC123
MMS19
CTDSP2
CCND2
FAM175A
RLN2
MSI1
RPS27P25
ATRIP
RP11-24C3.2
TREX1
CA6
CTD-2207O23.3
TTC13
CLDN9
CDH24
NPB
SEC14L4
ANGPT4
CREBBP
LBX1-AS1
GABRG1
CHSY1
TMEM40
GDF5
WISP2
SFTPD
TSPAN2
CDC42EP5
CORO1A
DNAJB12
SPIB
FFAR1
STYX
CSF3
RP11-387H17.6
C22orf24
YWHAH
GIPR
PREPL
SGK1
SCOC
SIDT1
KLHDC8B
TACC1
NSUN3
SEC14L1
ITGA10
FAIM
KLK5
PPP2R1A
P2RY2
ZNF541
CRIP1
LYL1
TBK1
KRT26
GGT6
TMEM136
SLC9A2
PPP1R36
CX3CR1
UAP1L1
AVPR1B
RP11-38J22.3
SAMD11
VTN
CTD-2544H17.2
SNCAIP
DEFA5
STEAP3
PNPLA5
EXOC3L1
RFX5
EREG
TMC6
MPO
MCCC1
AC093642.4
MMRN2
SNCG
MOV10L1
PRR18
NBEA
AQP8
DCT
RND2
VAT1
KLK13
SPATA5
P2RX6
TUBA3FP
SLC7A9
EPHX3
FAM188A
PSMA1
ARRDC4
ARPP21
C1orf52
CCRL2
RP11-24F11.2
MEPE
PDLIM2
EMC4
PHKG1
CEP41
C15orf65
CCPG1
PPP1R14A
CIZ1
BTNL9
LMNA
APOA4
CNNM3
IL1F10
IGFALS
SPSB3
TTC38
RUFY3
CLEC3B
SFRP1
DPF1
PRR7
PECR
TMEM169
UQCC2
GAREM
RHD
SNX21
TNNC2
SMAD1
DACT3
ADAM11
TMPRSS9
SLC34A1
NPSR1
RP11-461A8.4
DHDDS
IGF2BP1
RP11-501C14.5
FLJ27354
LRRC8C
RP11-302M6.4
NOTCH3
CUEDC1
IVD
PTGER2
GRB10
PLIN2
DNAH17
ECE1
CARF
MKRN2
ICAM3
STRADA
TPP1
CDK18
RALGDS
B4GALT6
RP11-549B18.1
ATP6V1B1
POLR3D
IFI44
RAP1GAP
CLC
SFXN1
C16orf59
RP11-715J22.4
UNC13B
FAM118B
CLDN6
TNFRSF12A
ELP5
ALKBH4
LRWD1
MIR5090
SLURP1
CTSH
CDK3
TEN1-CDK3
RTN4IP1
IFNLR1
IL4I1
NUP62
API5
SGSH
SLC26A11
CEACAM8
PSG3
PEX5
RP11-273B20.3
EWSR1
RHBDD3
SIRT5
AC011499.1
NRTN
CCND2-AS2
KRT6C
ASGR1
UBE4B
SFRP4
TUBB1
CCDC69
GPR97
IL5RA
SERPINB5
DEPDC1
METTL9
SNTB2
PFKP
RP11-118K6.3
CRCP
FOXJ2
DHX9
BTBD11
ALDH7A1
GRAMD3
TUBA8
GDA
PCBP4
BIK
CISH
MAPKAPK3
EPS8L1
RDH13
MUM1
LRRFIP1
PANK2
RP11-119B16.2
POLR2I
TBCB
SERPING1
ASXL1
KRT39
GIPC2
DRC7
DUSP14
APITD1
APITD1-CORT
TTC37
HHAT
TRIM36
CDH2
CIB3
CCL20
FICD
KIRREL2
MFSD1
RP11-379F4.4
SSBP4
ATP1A1
PPP1R9A
TDRD5
LMX1B
RP11-123K19.1
KBTBD7
CDC42EP4
GPALPP1
NUFIP1
ERCC3
STAR
HAPLN1
CAMK1D
RP11-512M8.5
VPS33A
FKBP8
SERPINA6
SCARA5
MUC7
BUD31
RIPK3
MRPL11
DNAJC18
PRDX3
HDAC3
MS4A2
C5AR2
RALGPS2
AXL
SCYL1
EIF2D
CUBN
SLC45A2
CRYBA2
SDC4
ACSM5
RP11-146F11.5
ZNF785
TCAP
GALNTL5
RP11-796I2.1
CD96
PDYN
STEAP4
KRTCAP2
TRIM46
HIST1H4B
B4GALT7
CCDC107
HEATR4
TMEM198B
KCNJ5
ATAD3C
RHOU
TRPM5
RTP1
CABP4
GPR152
IFT22
ALDH1A2
AQP9
C1orf105
PIGC
CASP3
PRIMPOL
ANGPT1
THPO
TMEM98
FXYD5
ARL6IP1
RP11-1035H13.2
RP11-1035H13.3
SYT4
SPON2
CCNDBP1
RP11-473C18.3
TRIM42
FAM107B
ODF3L2
BPTF
BCR
BCRP8
COX5A
SIGLEC12
OAF
OLFM4
CUL1
PIK3C2A
ASRGL1
FAAH
ARL16
HGS
CTD-2342J14.6
SWSAP1
HYMAI
PLAGL1
RPS12
SNORD101
PTGS1
RBP4
PDCD6IP
RP11-10C24.1
RP11-10C24.3
C2orf47
SSB
KRTAP19-1
KCNK7
NAPA
P2RX5
P2RX5-TAX1BP3
CSF2
SLC37A1
DECR1
MAST1
CDCA7L
RHOBTB1
SCARA3
SIGLEC9
SC5D
ZDHHC5
NDFIP1
PAX3
SPC25
VPS4B
CCR6
DDX28
DUS2
HNRNPUL1
DOLK
NUP188
FXYD6
FXYD6-FXYD2
TMEM145
ACSL5
UNC45B
FGF21
FUT1
SCGB1D1
KCNJ13
RCSD1
SH3BP4
FADS2
FEN1
TMEM258
STARD3
GTF2IRD1
PM20D1
ACAP2
FAM3C
TBR1
TOP3B
ADIG
DSG2
RP11-650P15.1
CHCHD5
DNASE2B
UOX
BTG3
MMP2
PDZRN3
NAT2
TCF20
COL9A1
LBR
SRP9
CROT
TP53TG1
TP53TG1_2
NAA60
ZNF597
C1orf111
C1orf226
HK3
SLITRK3
ITGA3
RP11-1094H24.4
DHX30
CRACR2A
CDC14A
BCAS4
SEMA3B
SEMA3B-AS1
PAIP1
IFITM3
RP11-326C3.10
MGAT4A
MAML1
MCM3
EIF4E
FBLN5
AP3B1
CTPS1
PLCD1
TMEM55A
AGPAT3
TMCC1
RP11-806H10.4
SOCS3
SYNGR2
NGLY1
OXSM
SLC16A11
GRTP1
DNAJB1
SIRPG
PPIG
HOXB13
SYNJ2
C9
DAB2
ILDR2
MAEL
AGPAT1
RNF5
SEMA4A
B4GALNT4
AGO4
BTBD7
UNC79
SLC27A5
MT3
GPR148
CMAS
ODF3
TPM4
INIP
AGXT2
EXOSC6
COL7A1
SLC11A2
SULT1B1
DEF8
PTPRF
LTBP3
C8A
SHC4
PCNX
RP1-292L20.3
ZDHHC8
DNTTIP2
IQCG
RPL35A
METTL4
NDC80
TPH1
IDO2
UBA7
CYB561D1
C6orf106
RP11-140K17.3
XPNPEP1
SERPINB7
TNFSF13
LA16c-313D11.9
STUB1
MAT2B
JUP
COX15
CUTC
HBQ1
KEL
HSPBP1
HERPUD1
GPX3
KCNK9
ACER3
SEPHS1
CNTN2
SCAND2P
MT2A
HOXA11
HOXA11-AS
HOXA11-AS1_1
HOXA11-AS1_2
HOXA11-AS1_3
IFNL3
MASP2
CXCL16
ZMYND15
RORC
RP11-473O4.3
KIF6
MLLT3
RAC2
KBTBD8
MRPL33
SLC16A3
ABTB1
MIXL1
CCDC14
EVX1
EVX1-AS
MGAT3
MSRA
RP11-1E4.1
CACNA1G
CACNA1G-AS1
FBXO16
COL1A2
ACKR1
DISC1
RAB3IL1
CYB561A3
TMEM138
CXCL12
MAFF
CMTM4
RP11-15A1.7
ZNF230
ZC3HAV1L
SLC11A1
PKHD1
SLC6A9
CASQ2
RBM4B
TSACC
RP11-5O17.1
SFMBT1
TOPORS
TOPORS-AS1
AC016738.4
RPL31
PRR14L
GOSR1
RFESD
AGT
OLFML2B
MAPK11
PHACTR2
ANG
RNASE4
RP11-903H12.5
PLAC8
PRSS22
TET1
TMPRSS11B
PKIG
MZB1
TTLL10
TTLL10-AS1
TNFRSF11B
TPRG1
HSPA8
GUCA2B
AC009133.12
PAGR1
PRRT2
MAFK
KCNQ1
CYBA
CCDC183
RP11-216L13.19
SHANK2-AS3
DAB1
OMA1
SLC39A12
WNT10A
MIEN1
FABP5
RP11-363E6.3
SLC38A3
ZMYND19
MYLK2
ANKRD33
ZSCAN10
ACAD9
TAS2R9
L3MBTL1
DMC1
LHB
STAT4
PIDD1
AMZ2P1
WDR33
PPBP
NOV
PRKAG3
ARHGAP22
TIMM13
SORBS2
ZPR1
LRFN3
SERPINE1
KAT6B
MLX
CD226
ENPEP
ITPR2
CEMIP
C3orf62
DHFRL1
CTRC
CHRNA7
CCIN
HYDIN
TNK2-AS1
TGFBI
TRAF1
ZDHHC4
KLK6
CCL25
MYH6
DRD2
CLMN
FCHSD2
NEK6
DNALI1
MEFV
CTD-2366F13.1
MOCS2
RP11-61A14.4
ANXA6
CLCNKB
PRMT8
SHF
GNA12
CTRB1
FN3K
C4orf46
ETFDH
PRKD1
MGRN1
UBALD1
TRIM38
CTTNBP2
MIR3615
SLC9A3R1
ADORA2A
FAM207A
MYEOV2
ATP5B
SNORD59A
SLC13A1
PLAT
ABCB5
FAM204A
SUPT20H
GPX7
BCL11A
ANKRD60
PROX1
PROX1-AS1
MLXIPL
ASAP2
MT1G
GCNT1
MIR4733
NF1
TMEM150A
USP39
ADAM33
TNFRSF4
DHX38
C10orf35
GLMP
GJB6
SMPDL3B
RNF6
RP11-380N8.7
POLR2LP
PSORS1C2
PARP15
CARD10
CCDC71
DCTN3
RP11-977B10.2
TUBA1C
STK39
HMGCS2
ATP10D
UPK1A
KRT10
CRYGN
LINC00176
BAG2
RP11-203B9.4
DPM2
RP11-203J24.8
SETD2
RASIP1
CDKN1C
KCNE3
FURIN
NCOA2
CAMK1
EPN2
TGM6
MYL7
ATG4D
PGAM2
COL13A1
GPR42
MAK16
CAMKK1
ARID4B
GGPS1
SPAG4
AC073508.1
KRT222
ARRB2
LCN1
ZBTB18
TAF10
RNF113B
LDLR
PTGR1
PMF1
PMF1-BGLAP
BTNL8
GABRD
DCHS1
IMPDH1
TRAF3
NISCH
TNNC1
ABCG2
CDX1
RANBP3L
CSF1
IFT46
NIM1K
CHN2
CPVL
C1orf27
TPR
CD5
MARS
AKAP6
FTH1
TMPRSS2
ENG
HHATL
HHATL-AS1
CALD1
RTN4RL2
ADCK1
OASL
EIF3G
MYRIP
PXMP4
LCE2B
SSH1
ASB13
FAM57A
SFXN2
MOCS1
ARRDC1
MCF2L2
RBM15
RP5-1074L1.1
S1PR5
AMBP
RFX6
DDX19B
BRSK1
FAM73A
RNA5SP21
RAD23B
AK5
RASL10A
MSRB1
RDH8
FLNC
IL26
CD79B
RP4-576H24.4
SIRPB1
WFDC2
RP11-524O1.4
SUPT16H
FAHD1
HAGH
DEDD
C2orf27B
BBS4
HIGD2B
NFIC
ISLR2
RP11-247C2.2
BPIFB3
P2RX3
KB-1125A3.11
SLC2A11
KLF1
LIN9
DLL1
FAM120B
TIRAP
SLC22A4
CNTF
IRGC
PBK
RP11-1149M3.2
TEPP
SOCS1
C20orf203
NPM2
C2CD2L
DPAGT1
AKAP5
GALK1
APBA1
RP11-109D9.4
DDX60
VAV1
GSX1
IRF5
AQP3
RP11-311H10.7
BACH1
AREL1
FCF1
CDHR1
AATK
AATK-AS1
FBP1
LRRC8D
RP5-943J3.2
SFSWAP
PHGDH
HERC1
ASB4
GGN
SPRED3
TEKT3
CTHRC1
CLSTN1
GTDC1
TERC
HSD17B12
TRIM15
SERPINB8
HAPLN2
PDE3B
KRT17
PRB1
CATIP
CCDC132
APOC2
APOC4-APOC2
LEAP2
CRABP2
PTGER1
EVA1C
KLB
RPN1

## Sheet: READ-site genes
UBE3C
GCOM1
MYZAP
SLC17A5
RTKN
HYMAI
PLAGL1
EIF5A
REG4
WFDC2
EDAR
AL391839.1
EPC1
RP11-135A24.2
RP11-135A24.4
RPL37
RHBDL1
PAFAH1B3
PRR19
GAS2L1
ARL5AP3
KRTAP13-2
CCDC80
ATRIP
RP11-24C3.2
TREX1
AP000436.4
SNX15
NLGN2
CRB3
EPHX1
CYP27A1
CD3EAP
PPP1R13L
ADPRM
SCO1
C22orf31
SLC2A4RG
HAPLN3
ADAM2

## Sheet: Total-site genes
TNFSF12
CCZ1B
ATP5D
OXGR1
LAMC2
FARP1
ADH5
RP11-696N14.1
NHP2
CNIH3
RP11-100E13.1
NR1H2
GDF11
HGFAC
F2
C1QTNF9
SLC18A2
TPM1
TGFBR3
MTG2
GSTO1
ADAMTS9
CBR1
PVRL4
LRIG1
AC009299.2
PSMD14
TAL1
DEGS2
ADHFE1
RRS1
RRS1-AS1
PPIB
SULT1A2
RNF135
RP11-848P1.2
SH2D3A
PPP1R3B
RP11-10A14.4
HDAC10
MALSU1
USP10
APC
TMEM182
NSUN5
GLYR1
UBN1
NEUROD2
CDC42BPB
RGS11
ANAPC5
GLUL
CCT8L2
SSRP1
HSPA2
TREML1
YIF1B
CTSZ
TNFRSF11A
LSM10
IGFBP6
COIL
RASSF5
SCN1B
MC4R
MPP5
SYT7
C5AR1
PCCA
RP11-12G12.7
DPF2
Metazoa_SRP
NOL10
RN7SL832P
RP11-452K12.7
RRP12
TMEM176A
TMEM176B
CCDC28B
CCDC110
PRKCD
CDC123
MMS19
CTDSP2
CCND2
FAM175A
RLN2
MSI1
RPS27P25
ATRIP
RP11-24C3.2
TREX1
CA6
CTD-2207O23.3
TTC13
CLDN9
CDH24
NPB
SEC14L4
ANGPT4
CREBBP
LBX1-AS1
GABRG1
CHSY1
TMEM40
GDF5
WISP2
SFTPD
TSPAN2
CDC42EP5
CORO1A
DNAJB12
SPIB
FFAR1
STYX
CSF3
RP11-387H17.6
C22orf24
YWHAH
GIPR
PREPL
SGK1
SCOC
SIDT1
KLHDC8B
TACC1
NSUN3
SEC14L1
ITGA10
FAIM
KLK5
PPP2R1A
P2RY2
ZNF541
CRIP1
LYL1
TBK1
KRT26
GGT6
TMEM136
SLC9A2
PPP1R36
CX3CR1
UAP1L1
AVPR1B
RP11-38J22.3
SAMD11
VTN
CTD-2544H17.2
SNCAIP
DEFA5
STEAP3
PNPLA5
EXOC3L1
RFX5
EREG
TMC6
MPO
MCCC1
AC093642.4
MMRN2
SNCG
MOV10L1
PRR18
NBEA
AQP8
DCT
RND2
VAT1
KLK13
SPATA5
P2RX6
TUBA3FP
SLC7A9
EPHX3
FAM188A
PSMA1
ARRDC4
ARPP21
C1orf52
CCRL2
RP11-24F11.2
MEPE
PDLIM2
EMC4
PHKG1
CEP41
C15orf65
CCPG1
PPP1R14A
CIZ1
BTNL9
LMNA
APOA4
CNNM3
IL1F10
IGFALS
SPSB3
TTC38
RUFY3
CLEC3B
SFRP1
DPF1
PRR7
PECR
TMEM169
UQCC2
GAREM
RHD
SNX21
TNNC2
SMAD1
DACT3
ADAM11
TMPRSS9
SLC34A1
NPSR1
RP11-461A8.4
DHDDS
IGF2BP1
RP11-501C14.5
FLJ27354
LRRC8C
RP11-302M6.4
NOTCH3
CUEDC1
IVD
PTGER2
GRB10
PLIN2
DNAH17
ECE1
CARF
MKRN2
ICAM3
STRADA
TPP1
CDK18
RALGDS
B4GALT6
RP11-549B18.1
ATP6V1B1
POLR3D
IFI44
RAP1GAP
CLC
SFXN1
C16orf59
RP11-715J22.4
UNC13B
FAM118B
CLDN6
TNFRSF12A
ELP5
ALKBH4
LRWD1
MIR5090
SLURP1
CTSH
CDK3
TEN1-CDK3
RTN4IP1
IFNLR1
IL4I1
NUP62
API5
SGSH
SLC26A11
CEACAM8
PSG3
PEX5
RP11-273B20.3
EWSR1
RHBDD3
SIRT5
AC011499.1
NRTN
CCND2-AS2
KRT6C
ASGR1
UBE4B
SFRP4
TUBB1
CCDC69
GPR97
IL5RA
SERPINB5
DEPDC1
METTL9
SNTB2
PFKP
RP11-118K6.3
CRCP
FOXJ2
DHX9
BTBD11
ALDH7A1
GRAMD3
TUBA8
GDA
PCBP4
BIK
CISH
MAPKAPK3
EPS8L1
RDH13
MUM1
LRRFIP1
PANK2
RP11-119B16.2
POLR2I
TBCB
SERPING1
ASXL1
KRT39
GIPC2
DRC7
DUSP14
APITD1
APITD1-CORT
TTC37
HHAT
TRIM36
CDH2
CIB3
CCL20
FICD
KIRREL2
MFSD1
RP11-379F4.4
SSBP4
ATP1A1
PPP1R9A
TDRD5
LMX1B
RP11-123K19.1
KBTBD7
CDC42EP4
GPALPP1
NUFIP1
ERCC3
STAR
HAPLN1
CAMK1D
RP11-512M8.5
VPS33A
FKBP8
SERPINA6
SCARA5
MUC7
BUD31
RIPK3
MRPL11
DNAJC18
PRDX3
HDAC3
MS4A2
C5AR2
RALGPS2
AXL
SCYL1
EIF2D
CUBN
SLC45A2
CRYBA2
SDC4
ACSM5
RP11-146F11.5
ZNF785
TCAP
GALNTL5
RP11-796I2.1
CD96
PDYN
STEAP4
KRTCAP2
TRIM46
HIST1H4B
B4GALT7
CCDC107
HEATR4
TMEM198B
KCNJ5
ATAD3C
RHOU
TRPM5
RTP1
CABP4
GPR152
IFT22
ALDH1A2
AQP9
C1orf105
PIGC
CASP3
PRIMPOL
ANGPT1
THPO
TMEM98
FXYD5
ARL6IP1
RP11-1035H13.2
RP11-1035H13.3
SYT4
SPON2
CCNDBP1
RP11-473C18.3
TRIM42
FAM107B
ODF3L2
BPTF
BCR
BCRP8
COX5A
SIGLEC12
OAF
OLFM4
CUL1
PIK3C2A
ASRGL1
FAAH
ARL16
HGS
CTD-2342J14.6
SWSAP1
HYMAI
PLAGL1
RPS12
SNORD101
PTGS1
RBP4
PDCD6IP
RP11-10C24.1
RP11-10C24.3
C2orf47
SSB
KRTAP19-1
KCNK7
NAPA
P2RX5
P2RX5-TAX1BP3
CSF2
SLC37A1
DECR1
MAST1
CDCA7L
RHOBTB1
SCARA3
SIGLEC9
SC5D
ZDHHC5
NDFIP1
PAX3
SPC25
VPS4B
CCR6
DDX28
DUS2
HNRNPUL1
DOLK
NUP188
FXYD6
FXYD6-FXYD2
TMEM145
ACSL5
UNC45B
FGF21
FUT1
SCGB1D1
KCNJ13
RCSD1
SH3BP4
FADS2
FEN1
TMEM258
STARD3
GTF2IRD1
PM20D1
ACAP2
FAM3C
TBR1
TOP3B
ADIG
DSG2
RP11-650P15.1
CHCHD5
DNASE2B
UOX
BTG3
MMP2
PDZRN3
NAT2
TCF20
COL9A1
LBR
SRP9
CROT
TP53TG1
TP53TG1_2
NAA60
ZNF597
C1orf111
C1orf226
HK3
SLITRK3
ITGA3
RP11-1094H24.4
DHX30
CRACR2A
CDC14A
BCAS4
SEMA3B
SEMA3B-AS1
PAIP1
IFITM3
RP11-326C3.10
MGAT4A
MAML1
MCM3
EIF4E
FBLN5
AP3B1
CTPS1
PLCD1
TMEM55A
AGPAT3
TMCC1
RP11-806H10.4
SOCS3
SYNGR2
NGLY1
OXSM
SLC16A11
GRTP1
DNAJB1
SIRPG
PPIG
HOXB13
SYNJ2
C9
DAB2
ILDR2
MAEL
AGPAT1
RNF5
SEMA4A
B4GALNT4
AGO4
BTBD7
UNC79
SLC27A5
MT3
GPR148
CMAS
ODF3
TPM4
INIP
AGXT2
EXOSC6
COL7A1
SLC11A2
SULT1B1
DEF8
PTPRF
LTBP3
C8A
SHC4
PCNX
RP1-292L20.3
ZDHHC8
DNTTIP2
IQCG
RPL35A
METTL4
NDC80
TPH1
IDO2
UBA7
CYB561D1
C6orf106
RP11-140K17.3
XPNPEP1
SERPINB7
TNFSF13
LA16c-313D11.9
STUB1
MAT2B
JUP
COX15
CUTC
HBQ1
KEL
HSPBP1
HERPUD1
GPX3
KCNK9
ACER3
SEPHS1
CNTN2
SCAND2P
MT2A
HOXA11
HOXA11-AS
HOXA11-AS1_1
HOXA11-AS1_2
HOXA11-AS1_3
IFNL3
MASP2
CXCL16
ZMYND15
RORC
RP11-473O4.3
KIF6
MLLT3
RAC2
KBTBD8
MRPL33
SLC16A3
ABTB1
MIXL1
CCDC14
EVX1
EVX1-AS
MGAT3
MSRA
RP11-1E4.1
CACNA1G
CACNA1G-AS1
FBXO16
COL1A2
ACKR1
DISC1
RAB3IL1
CYB561A3
TMEM138
CXCL12
MAFF
CMTM4
RP11-15A1.7
ZNF230
ZC3HAV1L
SLC11A1
PKHD1
SLC6A9
CASQ2
RBM4B
TSACC
RP11-5O17.1
SFMBT1
TOPORS
TOPORS-AS1
AC016738.4
RPL31
PRR14L
GOSR1
RFESD
AGT
OLFML2B
MAPK11
PHACTR2
ANG
RNASE4
RP11-903H12.5
PLAC8
PRSS22
TET1
TMPRSS11B
PKIG
MZB1
TTLL10
TTLL10-AS1
TNFRSF11B
TPRG1
HSPA8
GUCA2B
AC009133.12
PAGR1
PRRT2
MAFK
KCNQ1
CYBA
CCDC183
RP11-216L13.19
SHANK2-AS3
DAB1
OMA1
SLC39A12
WNT10A
MIEN1
FABP5
RP11-363E6.3
SLC38A3
ZMYND19
MYLK2
ANKRD33
ZSCAN10
ACAD9
TAS2R9
L3MBTL1
DMC1
LHB
STAT4
PIDD1
AMZ2P1
WDR33
PPBP
NOV
PRKAG3
ARHGAP22
TIMM13
SORBS2
ZPR1
LRFN3
SERPINE1
KAT6B
MLX
CD226
ENPEP
ITPR2
CEMIP
C3orf62
DHFRL1
CTRC
CHRNA7
CCIN
HYDIN
TNK2-AS1
TGFBI
TRAF1
ZDHHC4
KLK6
CCL25
MYH6
DRD2
CLMN
FCHSD2
NEK6
DNALI1
MEFV
CTD-2366F13.1
MOCS2
RP11-61A14.4
ANXA6
CLCNKB
PRMT8
SHF
GNA12
CTRB1
FN3K
C4orf46
ETFDH
PRKD1
MGRN1
UBALD1
TRIM38
CTTNBP2
MIR3615
SLC9A3R1
ADORA2A
FAM207A
MYEOV2
ATP5B
SNORD59A
SLC13A1
PLAT
ABCB5
FAM204A
SUPT20H
GPX7
BCL11A
ANKRD60
PROX1
PROX1-AS1
MLXIPL
ASAP2
MT1G
GCNT1
MIR4733
NF1
TMEM150A
USP39
ADAM33
TNFRSF4
DHX38
C10orf35
GLMP
GJB6
SMPDL3B
RNF6
RP11-380N8.7
POLR2LP
PSORS1C2
PARP15
CARD10
CCDC71
DCTN3
RP11-977B10.2
TUBA1C
STK39
HMGCS2
ATP10D
UPK1A
KRT10
CRYGN
LINC00176
BAG2
RP11-203B9.4
DPM2
RP11-203J24.8
SETD2
RASIP1
CDKN1C
KCNE3
FURIN
NCOA2
CAMK1
EPN2
TGM6
MYL7
ATG4D
PGAM2
COL13A1
GPR42
MAK16
CAMKK1
ARID4B
GGPS1
SPAG4
AC073508.1
KRT222
ARRB2
LCN1
ZBTB18
TAF10
RNF113B
LDLR
PTGR1
PMF1
PMF1-BGLAP
BTNL8
GABRD
DCHS1
IMPDH1
TRAF3
NISCH
TNNC1
ABCG2
CDX1
RANBP3L
CSF1
IFT46
NIM1K
CHN2
CPVL
C1orf27
TPR
CD5
MARS
AKAP6
FTH1
TMPRSS2
ENG
HHATL
HHATL-AS1
CALD1
RTN4RL2
ADCK1
OASL
EIF3G
MYRIP
PXMP4
LCE2B
SSH1
ASB13
FAM57A
SFXN2
MOCS1
ARRDC1
MCF2L2
RBM15
RP5-1074L1.1
S1PR5
AMBP
RFX6
DDX19B
BRSK1
FAM73A
RNA5SP21
RAD23B
AK5
RASL10A
MSRB1
RDH8
FLNC
IL26
CD79B
RP4-576H24.4
SIRPB1
WFDC2
RP11-524O1.4
SUPT16H
FAHD1
HAGH
DEDD
C2orf27B
BBS4
HIGD2B
NFIC
ISLR2
RP11-247C2.2
BPIFB3
P2RX3
KB-1125A3.11
SLC2A11
KLF1
LIN9
DLL1
FAM120B
TIRAP
SLC22A4
CNTF
IRGC
PBK
RP11-1149M3.2
TEPP
SOCS1
C20orf203
NPM2
C2CD2L
DPAGT1
AKAP5
GALK1
APBA1
RP11-109D9.4
DDX60
VAV1
GSX1
IRF5
AQP3
RP11-311H10.7
BACH1
AREL1
FCF1
CDHR1
AATK
AATK-AS1
FBP1
LRRC8D
RP5-943J3.2
SFSWAP
PHGDH
HERC1
ASB4
GGN
SPRED3
TEKT3
CTHRC1
CLSTN1
GTDC1
TERC
HSD17B12
TRIM15
SERPINB8
HAPLN2
PDE3B
KRT17
PRB1
CATIP
CCDC132
APOC2
APOC4-APOC2
LEAP2
CRABP2
PTGER1
EVA1C
KLB
RPN1
UBE3C
GCOM1
MYZAP
SLC17A5
RTKN
EIF5A
REG4
EDAR
AL391839.1
EPC1
RP11-135A24.2
RP11-135A24.4
RPL37
RHBDL1
PAFAH1B3
PRR19
GAS2L1
ARL5AP3
KRTAP13-2
CCDC80
AP000436.4
SNX15
NLGN2
CRB3
EPHX1
CYP27A1
CD3EAP
PPP1R13L
ADPRM
SCO1
C22orf31
SLC2A4RG
HAPLN3
ADAM2

## Sheet: RBP_prognostic methylation site
RBP with prognostic methylation site
MSI1
TPR
USP39
TOP3B
RPL37
MKRN2
DHX30
DHX9
EIF3G
NOL10
CD3EAP
EIF2D
MRPL33
SSB
EIF5A
MAEL
TDRD5
POLR2I
USP10
SFSWAP
EXOSC6
NSUN3
LSM10
MAK16
OASL
SMAD1
IGF2BP1
NSUN5
NHP2
MOV10L1
PAIP1
FAM120B
RNF113B
ZC3HAV1L
SIDT1
RRS1
PCBP4
RNASE4
ANG
MRPL11
DHX38
DDX19B
NUFIP1
SRP9
AGO4
DUS2
DDX28
API5
NPM2
FCF1
RPS12
DDX60
RBM15
EWSR1
PSMA1
RRP12
DNTTIP2
RPL35A
LRRFIP1
EIF4E
RBM4B
MARS
RPL31
HNRNPUL1
