# Supplementary material for: The underlying molecular mechanisms and prognostic factors of RNA binding protein in colorectal cancer: a study based on multiple online databases
Source: Cancer Cell Int. 2021 Jun 30;21:325. doi: 10.1186/s12935-021-02031-6 (PMC8244213; doi:10.1186/s12935-021-02031-6)
Supplement: Supplementary file 6 — Additional file 6. The expression levels and corresponding methylation levels of interested RBP genes from the CCLE platform. [file 12935_2021_2031_MOESM6_ESM.xls]

## Sheet: OASL
Gene	DNA methylation (RRBS)_ OASL	mRNA expression (RNAseq)_ OASL
DMS53_LUNG	0.847447	-4.89585
SW1116_LARGE_INTESTINE	0.473217	3.10202
NCIH1694_LUNG		-6.37303
P3HR1_HAEMATOPOIETIC_AND_LYMPHOID_TISSUE	0.357143	-0.466763
HUT78_HAEMATOPOIETIC_AND_LYMPHOID_TISSUE	0.874984	0.87932
UMUC3_URINARY_TRACT	0.59996	-2.62105
HOS_BONE	0.6923	-3.83135
HUNS1_HAEMATOPOIETIC_AND_LYMPHOID_TISSUE		0.40629
AML193_HAEMATOPOIETIC_AND_LYMPHOID_TISSUE	0.847398	-0.00314038
RVH421_SKIN	0.85	-4.36176
NCIH1184_LUNG	0.324767	-6.31804
HCC2157_BREAST	1	-2.64525
TC71_BONE		-2.6128
NCIH2227_LUNG	0.555283	-13
COLO205_LARGE_INTESTINE
SNU449_LIVER	0.553177	-4.60602
NCIH28_PLEURA	0.845264	-5.7556
OV56_OVARY	0.6739	2.46846
JHOS4_OVARY		1.17536
KYSE450_OESOPHAGUS		6.20931
RMUGS_OVARY	0.924367	-1.83443
KLE_ENDOMETRIUM		1.95336
HS895T_SKIN		-4.28763
LN229_CENTRAL_NERVOUS_SYSTEM	0.85	-0.271601
P31FUJ_HAEMATOPOIETIC_AND_LYMPHOID_TISSUE	0.835577	1.50641
RKN_SOFT_TISSUE	0.95002	-1.4453
PATU8988S_PANCREAS	0.266667	0.92882
NH6_AUTONOMIC_GANGLIA	0.379293	-4.97257
SF126_CENTRAL_NERVOUS_SYSTEM	1	3.30994
RERFLCAD2_LUNG	0	2.9419
OUMS23_LARGE_INTESTINE	0.494958	-3.88077
SNGM_ENDOMETRIUM	1	-1.02451
OUMS27_BONE	0.659091
PL45_PANCREAS
NCIH2347_LUNG	1	1.6039
SW1990_PANCREAS	1	3.64223
HS940T_SKIN	0.9283	-1.42955
HS611T_HAEMATOPOIETIC_AND_LYMPHOID_TISSUE	0.863165	-0.181658
TOLEDO_HAEMATOPOIETIC_AND_LYMPHOID_TISSUE	0.174403	-5.74471
RERFGC1B_STOMACH	1	-1.06134
HT1080_SOFT_TISSUE	0.580645	-1.05348
NCIH2087_LUNG	0.722239	1.09263
COV318_OVARY	0.842326	2.29925
NCIH2085_LUNG	1	-5.42806
NCIH510_LUNG	0.62502	-3.17783
CAKI1_KIDNEY	0.416654	-1.00191
NCIH716_LARGE_INTESTINE	0.0766418	-3.57101
NCIH2066_LUNG		-4.7797
NCIH1341_LUNG	0.507949	-4.27173
NCIH2029_LUNG	0.86765	1.43801
C3A_LIVER
SW480_LARGE_INTESTINE	1	-2.13599
HS746T_STOMACH	0.961538	0.0233063
LU65_LUNG	1	-0.707741
HS739T_BREAST		-4.60867
SNUC2A_LARGE_INTESTINE	0.249967	4.9686
HEC151_ENDOMETRIUM	0.6251	-4.48904
MSTO211H_PLEURA	0.87149	2.16419
RAJI_HAEMATOPOIETIC_AND_LYMPHOID_TISSUE		-3.10929
SKMEL1_SKIN	0.241057	-3.72719
SUPT1_HAEMATOPOIETIC_AND_LYMPHOID_TISSUE	0.943396	-2.0143
JHH7_LIVER		-3.29725
HUT102_HAEMATOPOIETIC_AND_LYMPHOID_TISSUE	1	3.4359
5637_URINARY_TRACT	0.718764	-2.94633
HCC38_BREAST		1.30525
DU4475_BREAST	0.785721	-3.91495
NCIH1573_LUNG		0.18397
NCIH508_LARGE_INTESTINE	0.772381	0.246068
NCIH1651_LUNG	0.6364	-1.39109
SKUT1_SOFT_TISSUE	0.95	-0.559202
MDAMB175VII_BREAST	0.836059	4.11641
SUPB15_HAEMATOPOIETIC_AND_LYMPHOID_TISSUE	0.911111	-3.53297
BECKER_CENTRAL_NERVOUS_SYSTEM	0.8718
NCIH226_LUNG		1.71246
NCIH1666_LUNG		2.72029
SW1783_CENTRAL_NERVOUS_SYSTEM		3.54182
ISTMES1_PLEURA		2.63822
NCIH1734_LUNG		-1.83258
NCIH2342_LUNG	0.740004	0.312752
EBC1_LUNG	0.85419	0.790158
YMB1_BREAST
OC316_OVARY
HS936T_SKIN	0.78573	-4.43783
T173_BONE	1	-4.28922
NCIH322_LUNG	0.764688	-0.964231
HS618T_LUNG	0.595238	-2.25009
HS870T_BONE	0.752294	-0.429963
HS706T_BONE	0.488372	0.776967
PANC1_PANCREAS	0.678779	2.21602
NCIH2291_LUNG	1	2.24177
T47D_BREAST	0.880948	-0.981792
HS742T_BREAST		-4.59728
BICR56_UPPER_AERODIGESTIVE_TRACT	0.775869	3.78337
BICR16_UPPER_AERODIGESTIVE_TRACT	0.223567	0.495071
TE10_OESOPHAGUS	1	0.269043
SKMEL28_SKIN	0.617004	-2.76117
BICR6_UPPER_AERODIGESTIVE_TRACT	0.147623	0.0457128
BHY_UPPER_AERODIGESTIVE_TRACT	0.581953	4.40322
AZ521_STOMACH
SH4_SKIN	0.878776	-3.20439
KPL1_BREAST	0.947409	0.141473
CGTHW1_THYROID
TUHR4TKB_KIDNEY	0.808212	-1.75626
LS123_LARGE_INTESTINE	0.902566	6.59601
HEL_HAEMATOPOIETIC_AND_LYMPHOID_TISSUE	0.57573	-5.04844
HPAC_PANCREAS	0.975612	1.63887
RCC10RGB_KIDNEY	0.98287	1.41553
JHOM1_OVARY	0.78335	3.08742
SU8686_PANCREAS	0.985921	3.29178
HCC33_LUNG	0.119994	-13
TE6_OESOPHAGUS	0.528291	2.46033
JHOC5_OVARY	0.6333	-4.00361
ACCMESO1_PLEURA	0.618952	4.69534
BL41_HAEMATOPOIETIC_AND_LYMPHOID_TISSUE	0.768567	-6.7537
SNU1214_UPPER_AERODIGESTIVE_TRACT	0.808567	3.55404
CORL105_LUNG	0.774229	-3.35144
LMSU_STOMACH	0.21875	-2.67943
SNU1197_LARGE_INTESTINE	0.749228	3.71383
COLO668_LUNG	0.240682	-1.36107
OSRC2_KIDNEY	0.763655	0.963572
HUH6_LIVER	0.641634	-4.33103
PANC0203_PANCREAS	0.815615	4.94439
CJM_SKIN	0.420219	0.399815
BICR22_UPPER_AERODIGESTIVE_TRACT	0.930233	5.20913
SHSY5Y_AUTONOMIC_GANGLIA
TM31_CENTRAL_NERVOUS_SYSTEM	0.558149	-3.30824
SNU1272_KIDNEY	0.7	-2.75102
KPNRTBM1_AUTONOMIC_GANGLIA	0.300513	-6.43198
BICR18_UPPER_AERODIGESTIVE_TRACT	0.787223	-4.85623
TE4_OESOPHAGUS	0.28	-2.04233
PCM6_HAEMATOPOIETIC_AND_LYMPHOID_TISSUE	0.6
ECC10_STOMACH	1	-7.65414
TUHR14TKB_KIDNEY	0.975605	2.06741
YD15_SALIVARY_GLAND	0.588235	-0.197644
UBLC1_URINARY_TRACT		-3.00868
ECGI10_OESOPHAGUS	1	2.30247
CW2_LARGE_INTESTINE	0.637097	5.24039
SNU761_LIVER	0.440032	-1.17529
SNU61_LARGE_INTESTINE	0.7828	3.24843
NCIH1915_LUNG	0.630825	-2.76562
SNU324_PANCREAS	0.733377	-0.903957
YD10B_UPPER_AERODIGESTIVE_TRACT	0.863623	4.48023
HCC2279_LUNG	1	4.34921
HLC1_LUNG
TUHR10TKB_KIDNEY	0.852953	4.10869
HEC1B_ENDOMETRIUM	0.695983	-1.25244
VMRCLCP_LUNG
TGBC11TKB_STOMACH	0.27263	5.79952
OVK18_OVARY	0.399994	0.802222
SNU1077_ENDOMETRIUM	0.938454	-1.80968
HCC1588_LUNG		2.43216
SNU213_PANCREAS	0.5893	2.18233
HT115_LARGE_INTESTINE	0.606061	2.03486
TE14_OESOPHAGUS	0.681887	4.67443
TE8_OESOPHAGUS	1	0.53121
SNU520_STOMACH	0.377545	-4.05633
JHUEM3_ENDOMETRIUM	0.83335	0.317387
LI7_LIVER	0.214271	-1.78906
NCIH838_LUNG	0.93825	-3.812
SNU119_OVARY	1	-3.2091
SNU1033_LARGE_INTESTINE		0.150512
SNUC5_LARGE_INTESTINE	0.88001	-0.355978
GSS_STOMACH		-7.12207
TALL1_HAEMATOPOIETIC_AND_LYMPHOID_TISSUE	0.917874	-1.43788
HCC1171_LUNG	0.869587	-0.188379
SNUC4_LARGE_INTESTINE	0.945959	-1.89407
U138MG_CENTRAL_NERVOUS_SYSTEM
SNU620_STOMACH	0.934783	2.31554
ECC12_STOMACH	0.355441	-1.87943
GSU_STOMACH	0.361605	5.69226
KMS18_HAEMATOPOIETIC_AND_LYMPHOID_TISSUE		-1.81811
JHOM2B_OVARY	1	3.21379
MDAMB231_BREAST	0.89402	4.44848
OV90_OVARY	0	-3.84234
RS411_HAEMATOPOIETIC_AND_LYMPHOID_TISSUE	1	-3.04404
OVTOKO_OVARY	0.947669	-0.943544
OVCAR4_OVARY	0.862079	-0.553106
HLF_LIVER	0.713527	-0.809049
HCT15_LARGE_INTESTINE	0.642073	-2.45318
SW1463_LARGE_INTESTINE	0.709073	0.779598
SF295_CENTRAL_NERVOUS_SYSTEM	0.324985	0.856654
WM115_SKIN	0.333333	-3.71767
JHH4_LIVER	0.98215	-0.165952
OE33_OESOPHAGUS	0.941875	2.51406
CCK81_LARGE_INTESTINE	0.73913	-1.02138
JHH1_LIVER		-3.05267
SJSA1_BONE	0.15215	-4.49498
NCIH2228_LUNG	0.64285	3.815
RERFLCAI_LUNG	0.854656	-2.51459
SKMES1_LUNG	0.388867	5.04507
NCIH520_LUNG		-3.1044
JHH5_LIVER		-2.92976
FU97_STOMACH	0.789687	-3.31424
COLO800_SKIN	1	-4.55043
NCIH1963_LUNG	0.102567	-6.87012
RL952_ENDOMETRIUM	0.7	0.26498
J82_URINARY_TRACT	0.729414	1.69657
HCC15_LUNG	0.901412	3.33734
M059K_CENTRAL_NERVOUS_SYSTEM	0.873676	0.429352
CALU6_LUNG	0.232577	1.29786
SKLU1_LUNG	0.975	4.16995
SW900_LUNG	1	6.34855
UACC62_SKIN	0.9091	-2.29126
MFE280_ENDOMETRIUM		-3.35884
MFE319_ENDOMETRIUM		-3.37227
MFE296_ENDOMETRIUM	0.2857	-0.481667
GOS3_CENTRAL_NERVOUS_SYSTEM	0.586207	-0.669441
GI1_CENTRAL_NERVOUS_SYSTEM	0.844833	-4.48797
PC14_LUNG		0.389111
KYSE410_OESOPHAGUS		0.13614
A204_SOFT_TISSUE	0.80002	1.63254
PATU8902_PANCREAS	0.909091	3.59433
NCIH810_LUNG	0.803914	-5.65603
RERFLCMS_LUNG	1	2.63916
L1236_HAEMATOPOIETIC_AND_LYMPHOID_TISSUE	0.886885	0.990751
DANG_PANCREAS	0.820513	2.29102
NCIH460_LUNG	0.479992	-4.50292
KYSE140_OESOPHAGUS	0.193548	-3.40262
KYSE180_OESOPHAGUS		-0.244563
HUPT3_PANCREAS		2.24797
EFE184_ENDOMETRIUM	0.925681	2.91342
GCIY_STOMACH	0.530692	-0.923755
SH10TC_STOMACH	1	0.221154
CAOV4_OVARY	1	1.84429
HCC2218_BREAST	1	0.965873
KMS21BM_HAEMATOPOIETIC_AND_LYMPHOID_TISSUE	0.0555333	-0.0208229
KMS26_HAEMATOPOIETIC_AND_LYMPHOID_TISSUE		-5.35477
KMS27_HAEMATOPOIETIC_AND_LYMPHOID_TISSUE	0.363667	-0.57226
KO52_HAEMATOPOIETIC_AND_LYMPHOID_TISSUE	0.711111	-1.51539
KMS28BM_HAEMATOPOIETIC_AND_LYMPHOID_TISSUE	0.489758	-4.74289
KNS60_CENTRAL_NERVOUS_SYSTEM	0.658644	-1.49905
KNS81_CENTRAL_NERVOUS_SYSTEM	0.67741	-0.892179
KPNSI9S_AUTONOMIC_GANGLIA	0.542436	-2.29786
LU99_LUNG	0.867425	0.492397
KMS34_HAEMATOPOIETIC_AND_LYMPHOID_TISSUE	1	0.967629
MKN1_STOMACH	0.800004	1.85114
MKN74_STOMACH	1	2.71764
KP3_PANCREAS		1.4135
NCO2_HAEMATOPOIETIC_AND_LYMPHOID_TISSUE	0.0158667	-3.15465
KHM1B_HAEMATOPOIETIC_AND_LYMPHOID_TISSUE	0.0329439	-3.18536
HSC2_UPPER_AERODIGESTIVE_TRACT	0.65276	2.14157
KG1C_CENTRAL_NERVOUS_SYSTEM	0.941122	0.617149
HUH7_LIVER	0.78125	-5.34653
KMBC2_URINARY_TRACT	0.47619	2.22214
KMRC20_KIDNEY	0.493984	-2.41269
HUCCT1_BILIARY_TRACT	0.641033	0.145847
KIJK_HAEMATOPOIETIC_AND_LYMPHOID_TISSUE		3.58418
A4FUK_HAEMATOPOIETIC_AND_LYMPHOID_TISSUE	0.469668	2.83991
KALS1_CENTRAL_NERVOUS_SYSTEM	0.6875	5.68527
HEC108_ENDOMETRIUM	1	-3.99696
HEL9217_HAEMATOPOIETIC_AND_LYMPHOID_TISSUE	0.564975	-4.45545
HUH28_BILIARY_TRACT	0.333471	1.52352
CMK115_HAEMATOPOIETIC_AND_LYMPHOID_TISSUE
HEC265_ENDOMETRIUM	0.839083	-2.98756
CAL12T_LUNG	0.816667	1.29561
THP1_HAEMATOPOIETIC_AND_LYMPHOID_TISSUE	0.878049	-1.93987
A3KAW_HAEMATOPOIETIC_AND_LYMPHOID_TISSUE	0.243068	0.429254
SKNSH_AUTONOMIC_GANGLIA	0.62658	-1.30897
HCC1954_BREAST	0.92423	1.94441
CAMA1_BREAST	0.7	-2.81385
HEC6_ENDOMETRIUM	1	-0.520264
AM38_CENTRAL_NERVOUS_SYSTEM	0.378777	-2.56579
HEC50B_ENDOMETRIUM	0.844967	-2.81008
HSC3_UPPER_AERODIGESTIVE_TRACT	0.812958	-2.58321
HSC4_UPPER_AERODIGESTIVE_TRACT	0.7174	3.80723
KMS11_HAEMATOPOIETIC_AND_LYMPHOID_TISSUE	1	-1.21835
KP4_PANCREAS		-0.987315
KE39_STOMACH		-1.52021
COV504_OVARY	0.601505
KE97_HAEMATOPOIETIC_AND_LYMPHOID_TISSUE		2.83598
VMRCRCW_KIDNEY	0.759022	-1.00029
HGC27_STOMACH	0.7333	-6.19362
LUDLU1_LUNG		2.65792
HUG1N_STOMACH	0.479122	0.210904
U266B1_HAEMATOPOIETIC_AND_LYMPHOID_TISSUE	0.142857	0.729518
NUGC4_STOMACH	1	-1.30654
BGC823_STOMACH
HMC18_BREAST	0.515584	-4.30654
CAS1_CENTRAL_NERVOUS_SYSTEM	0.411031	0.352196
KMM1_HAEMATOPOIETIC_AND_LYMPHOID_TISSUE	0.805558	-0.914049
CORL23_LUNG	0.0367333	0.273012
MORCPR_LUNG	0.863641	-2.05879
HARA_LUNG	0.929343	2.59557
SKOV3_OVARY	0.857143	-4.28498
HPAFII_PANCREAS	0.635216	5.24037
MC116_HAEMATOPOIETIC_AND_LYMPHOID_TISSUE		-1.36001
NCIH1568_LUNG	0.611117	0.0725392
CA46_HAEMATOPOIETIC_AND_LYMPHOID_TISSUE	0.815776	-3.58809
A498_KIDNEY	0.828589	3.10042
BCP1_HAEMATOPOIETIC_AND_LYMPHOID_TISSUE	0.335163	-6.03067
A673_BONE	0.965515	-0.626738
AU565_BREAST	0.285724	-3.01241
COLO201_LARGE_INTESTINE	0.511111	3.05283
CAPAN1_PANCREAS		3.95357
NCIH1563_LUNG		-1.11317
NCIH358_LUNG	0.545436	3.1188
CFPAC1_PANCREAS	0.9625	2.22772
NIHOVCAR3_OVARY	0.983333	-1.92794
NCIH1650_LUNG	1	5.14108
NCIH1793_LUNG	0.921053	0.0709431
NCIH1437_LUNG	0.0204	-1.58843
KNS62_LUNG	1	4.34098
HS578T_BREAST	0.588128	-4.63935
BT20_BREAST	0.884615	-1.90385
SNU182_LIVER	0.862079	-4.72371
SKNMC_BONE	0.9091	-4.24371
HH_HAEMATOPOIETIC_AND_LYMPHOID_TISSUE	0.491246	1.50458
FADU_UPPER_AERODIGESTIVE_TRACT	0.95835	5.71899
SJRH30_SOFT_TISSUE
MDAMB361_BREAST	0.928571	0.231571
MDAMB436_BREAST	0.560008	5.75236
PANC0213_PANCREAS	1	0.58078
DB_HAEMATOPOIETIC_AND_LYMPHOID_TISSUE	0.247344	-4.34769
RDES_BONE	1	-1.64274
CAL27_UPPER_AERODIGESTIVE_TRACT	0.826935	7.0051
MESSA_SOFT_TISSUE	0.789479	-1.35172
SW1271_LUNG	0.721747	3.59764
NCIH1792_LUNG	0.874983	0.476443
GCT_SOFT_TISSUE	0.333342	3.48322
SKBR3_BREAST	0.625	-1.84416
SNU16_STOMACH		0.390148
NCIH82_LUNG	0.128223	-5.82332
NCIN87_STOMACH	0.8077	3.83602
U2OS_BONE	0.809524	1.27527
H4_CENTRAL_NERVOUS_SYSTEM	0.715891	1.47349
GDM1_HAEMATOPOIETIC_AND_LYMPHOID_TISSUE	0.889533	0.649417
HCC1143_BREAST	0.883721	2.47873
T24_URINARY_TRACT	0.714286	3.72455
G401_SOFT_TISSUE	0.963672	-4.38524
HCC1937_BREAST	0.928571	6.26528
HCC1569_BREAST	0.857155	1.93316
OCUM1_STOMACH	0.926829	-0.55667
SAOS2_BONE	0.272742	-4.00857
D283MED_CENTRAL_NERVOUS_SYSTEM	0.555556	-4.54736
SCC9_UPPER_AERODIGESTIVE_TRACT	0.156156	0.0839147
HCC1395_BREAST	0.954564	2.86974
NMCG1_CENTRAL_NERVOUS_SYSTEM	0.743587	-1.01807
TEN_ENDOMETRIUM	0.310359	-3.46258
HS604T_HAEMATOPOIETIC_AND_LYMPHOID_TISSUE
TE9_OESOPHAGUS	0.926026	2.3175
KNS42_CENTRAL_NERVOUS_SYSTEM		-4.28575
KYSE520_OESOPHAGUS	1	2.60913
KYSE270_OESOPHAGUS		-1.56405
JHUEM1_ENDOMETRIUM		-0.0159376
YH13_CENTRAL_NERVOUS_SYSTEM	0.102585	0.617242
IALM_LUNG	1	-0.0961703
NCIH2052_PLEURA	0.749038	-2.82568
EB2_HAEMATOPOIETIC_AND_LYMPHOID_TISSUE
SKNFI_AUTONOMIC_GANGLIA	0.1349	-4.59228
SKNAS_AUTONOMIC_GANGLIA	0.760893	-1.53825
GA10_HAEMATOPOIETIC_AND_LYMPHOID_TISSUE	0.21225	-5.57577
SNU398_LIVER	0.695652	-5.08134
SNU423_LIVER	0.539412	-3.74987
SCC4_UPPER_AERODIGESTIVE_TRACT	0.363636	1.36475
EB1_HAEMATOPOIETIC_AND_LYMPHOID_TISSUE	0	4.94412
HCC1187_BREAST	1	1.95158
SNU387_LIVER	0.648566	-0.263855
DAUDI_HAEMATOPOIETIC_AND_LYMPHOID_TISSUE	0.542364	0.554013
HT_HAEMATOPOIETIC_AND_LYMPHOID_TISSUE	0.771933	-2.41243
MJ_HAEMATOPOIETIC_AND_LYMPHOID_TISSUE	0.714286	1.20056
JM1_HAEMATOPOIETIC_AND_LYMPHOID_TISSUE	0.0923231	-5.15822
C2BBE1_LARGE_INTESTINE	0.964286	-3.30331
SKES1_BONE	0.47475	-4.75961
EPLC272H_LUNG	1	-3.59492
BXPC3_PANCREAS	0.4038	5.393
NCIH1355_LUNG		1.14553
SNU5_STOMACH	0.585218	0.938461
SNU475_LIVER	0	-2.22729
HEC251_ENDOMETRIUM	0.681986	3.5905
HCC95_LUNG	0.928333	-4.1267
253J_URINARY_TRACT		0.274644
HCC1438_LUNG	0.823541	4.89993
253JBV_URINARY_TRACT		1.58842
RPMI7951_SKIN	0.363648	1.83846
SNU1066_UPPER_AERODIGESTIVE_TRACT		2.68369
SNU1041_UPPER_AERODIGESTIVE_TRACT		-1.7965
HCC2108_LUNG		4.57912
COLO783_SKIN	1	0.97214
HCC1359_LUNG	0.878041	2.03213
BICR31_UPPER_AERODIGESTIVE_TRACT	0.671865	-0.9981
COV362_OVARY	0.914291	4.88699
COLO792_SKIN	1	-4.08932
COV434_OVARY	0.60781	-1.73648
WM983B_SKIN	0.652191	-5.14836
HS751T_HAEMATOPOIETIC_AND_LYMPHOID_TISSUE	0.415394	-2.91068
LS513_LARGE_INTESTINE	0.452153	0.862814
NCIH2110_LUNG	0.88005	3.81845
CHAGOK1_LUNG	0.862083	-1.60039
DMS454_LUNG	0.5297	-3.34118
CORL47_LUNG	0.779649	-6.62033
FTC238_THYROID	0.829434	0.131129
DMS273_LUNG	0.515738	-0.568278
FTC133_THYROID	1	2.25699
CORL311_LUNG	0.104158	-5.5501
NCIH2286_LUNG	0.414955	-1.38406
NCIH1339_LUNG	0	1.99814
WM793_SKIN	0.736885	0.453389
A704_KIDNEY	0.962264	0.362728
MDAMB435S_SKIN		0.0866758
WM1799_SKIN	0.78787	-4.43868
MEWO_SKIN	0.5	-5.11574
WM88_SKIN	0.553636	-3.68787
NCIH2081_LUNG	0.833058	-5.7909
HS255T_LARGE_INTESTINE		-1.11678
NCIH1092_LUNG	0.368432	-8.16794
SW837_LARGE_INTESTINE	0.91487	3.42439
JHH6_LIVER		-2.54622
IGR1_SKIN	0.469109	-2.69179
NCIH1105_LUNG	0.5	-5.74231
NCIH1436_LUNG	0.603026	-2.6143
NCIH1876_LUNG	0.823549	-3.50419
CORL24_LUNG	0.0720052	-7.9449
COV644_OVARY	0.611215	1.88355
GP2D_LARGE_INTESTINE	0.66665	-3.28768
PECAPJ15_UPPER_AERODIGESTIVE_TRACT	0.692308	6.4473
CORL88_LUNG	0.720847	-4.84275
CORL95_LUNG	0.511118	-4.19656
PECAPJ49_UPPER_AERODIGESTIVE_TRACT	0.97561	2.99748
PECAPJ34CLONEC12_UPPER_AERODIGESTIVE_TRACT	1	5.09233
CORL51_LUNG
RT11284_URINARY_TRACT
PECAPJ41CLONED2_UPPER_AERODIGESTIVE_TRACT	0.0833	4.19467
OV7_OVARY	0.671055	3.47273
HT55_LARGE_INTESTINE		0.451314
OAW42_OVARY	1	1.27317
MDST8_LARGE_INTESTINE	0.1111	-4.60456
OAW28_OVARY	0.9231	0.716428
SUIT2_PANCREAS	0.29998	1.13753
LC1SQSF_LUNG
KASUMI1_HAEMATOPOIETIC_AND_LYMPHOID_TISSUE		-0.0272519
SUPM2_HAEMATOPOIETIC_AND_LYMPHOID_TISSUE	0.142867	5.34162
SKHEP1_LIVER	0.4615	-2.62666
OVCAR8_OVARY	0.840934	-0.701204
NCIH2172_LUNG	0.859601	-4.74002
ISHIKAWAHERAKLIO02ER_ENDOMETRIUM		1.08494
NCIH596_LUNG	0.77503	5.23038
NCIH650_LUNG	0.411753	-0.257772
SW1573_LUNG	0.823529	-4.34604
OVMANA_OVARY	0.851089	1.77631
SKCO1_LARGE_INTESTINE	0.833326	0.865563
KARPAS299_HAEMATOPOIETIC_AND_LYMPHOID_TISSUE		5.16267
YAPC_PANCREAS	0.770839	0.973438
HT1197_URINARY_TRACT	0	-1.17524
A253_SALIVARY_GLAND	0.936205	5.22336
HCC366_LUNG	0.722222	3.55631
DKMG_CENTRAL_NERVOUS_SYSTEM	0.674556	-1.98826
SNU349_KIDNEY		-0.75489
UMUC1_URINARY_TRACT	0.8857	1.47031
NAMALWA_HAEMATOPOIETIC_AND_LYMPHOID_TISSUE	0.727276	0.124538
NCIH292_LUNG	1	0.52298
59M_OVARY		5.30986
U118MG_CENTRAL_NERVOUS_SYSTEM	0.26664	-0.103078
VMRCLCD_LUNG
HCC1833_LUNG	0.714286	-4.28678
RH30_SOFT_TISSUE	0.783561	-2.32078
TCCSUP_URINARY_TRACT	0.701221	6.25897
SNU601_STOMACH	0.674141	5.52672
CAL33_UPPER_AERODIGESTIVE_TRACT	1	3.70816
SNU668_STOMACH	0.777753	-1.72668
CORL279_LUNG	1	-4.67317
GB1_CENTRAL_NERVOUS_SYSTEM	0.529394	-1.57402
KURAMOCHI_OVARY		0.370235
COLO775_HAEMATOPOIETIC_AND_LYMPHOID_TISSUE
COLO684_ENDOMETRIUM	0.838681	-3.86593
KLM1_PANCREAS
GRM_SKIN
SNU685_ENDOMETRIUM	0.201327	-3.939
CMK86_HAEMATOPOIETIC_AND_LYMPHOID_TISSUE
SNU886_LIVER	0.359485	-1.23514
HCT8_LARGE_INTESTINE
NCCSTCK140_STOMACH	0.836751	-1.2959
NCIH3255_LUNG	0.828516	0.493183
SNU719_STOMACH	0.97561	2.42049
SNU489_CENTRAL_NERVOUS_SYSTEM	1	-0.133934
SNU81_LARGE_INTESTINE	0.696439	2.3478
A2058_SKIN	0.512227	-2.78536
HTK_HAEMATOPOIETIC_AND_LYMPHOID_TISSUE
SNU1040_LARGE_INTESTINE	0.499989	2.42483
SNU1076_UPPER_AERODIGESTIVE_TRACT	0.806157	4.79619
SNU175_LARGE_INTESTINE	0.620703	-6.96683
SNU407_LARGE_INTESTINE	0.454763	3.14565
SNU201_CENTRAL_NERVOUS_SYSTEM	0.579167	1.51215
KMS20_HAEMATOPOIETIC_AND_LYMPHOID_TISSUE		2.04418
SNU216_STOMACH	0.0357214	-2.34501
SNU1196_BILIARY_TRACT	0.867945	-1.43715
SNU1079_BILIARY_TRACT	0.876384	-3.51331
HCC1195_LUNG	0.736708	2.96994
NCIH854_LUNG	0.977688	-2.53688
SNU466_CENTRAL_NERVOUS_SYSTEM		1.17174
YD38_UPPER_AERODIGESTIVE_TRACT	0.710547	0.599461
SNU1105_CENTRAL_NERVOUS_SYSTEM	0.30175	-2.16326
SNU283_LARGE_INTESTINE	0.7	0.622082
SNU46_UPPER_AERODIGESTIVE_TRACT	1	2.41655
SNU308_BILIARY_TRACT	0.9762	2.22091
YD8_UPPER_AERODIGESTIVE_TRACT	0.83365	2.75073
SNU245_BILIARY_TRACT		-0.160044
SNU478_BILIARY_TRACT	0.906396	2.67239
SNU410_PANCREAS	0.800024	8.90504
SNU899_UPPER_AERODIGESTIVE_TRACT	0.0085625	-0.50804
SNU503_LARGE_INTESTINE	0.370277	0.320212
SET2_HAEMATOPOIETIC_AND_LYMPHOID_TISSUE	0.3	0.126682
SNU738_CENTRAL_NERVOUS_SYSTEM	0.818859	-3.02554
SNU626_CENTRAL_NERVOUS_SYSTEM	0.506103	0.589821
SNU869_BILIARY_TRACT		3.60206
SNU878_LIVER	0.516667	0.0573127
SNU840_OVARY	0.845795	2.26988
SNU8_OVARY	0.620762	1.07844
NCIH684_LIVER		4.5089
IGR39_SKIN	0.471613	5.33219
ALEXANDERCELLS_LIVER
DAOY_CENTRAL_NERVOUS_SYSTEM	1	4.09065
HEP3B217_LIVER	0.69998	-5.40753
KYM1_SOFT_TISSUE	0.66055	-1.15737
LC1F_LUNG	0.892875	-3.03628
HLE_LIVER
CMK_HAEMATOPOIETIC_AND_LYMPHOID_TISSUE	0.908294	-3.36071
JMSU1_URINARY_TRACT	0.512826	-0.230083
IMR32_AUTONOMIC_GANGLIA	0	-7.04505
SUDHL8_HAEMATOPOIETIC_AND_LYMPHOID_TISSUE	0.953491	-6.70508
T3M4_PANCREAS	0.73494	4.07077
COLO818_SKIN
PK45H_PANCREAS	0.840891	0.32436
HEC59_ENDOMETRIUM	0.607157	1.60469
CPCN_LUNG
T3M10_LUNG	1	4.71588
NUGC2_STOMACH	0.96	4.80697
PLCPRF5_LIVER	0.693542	-0.99617
KPNYN_AUTONOMIC_GANGLIA	0	-5.65551
CCFSTTG1_CENTRAL_NERVOUS_SYSTEM	0.456513	-1.63887
NCIH929_HAEMATOPOIETIC_AND_LYMPHOID_TISSUE	0.518991	0.944795
KMRC3_KIDNEY	1	5.57963
NCIH2023_LUNG	0.597496	0.19376
DMS153_LUNG	0.807688	-13
NCIH1048_LUNG		-6.05012
D341MED_CENTRAL_NERVOUS_SYSTEM	0.687375	-6.52419
NCIH660_PROSTATE	0.784677	-4.58976
NCIH1618_LUNG	0.7125	-5.72629
HS675T_LARGE_INTESTINE	0.747793	1.1408
PEER_HAEMATOPOIETIC_AND_LYMPHOID_TISSUE	0.653838	-2.7478
SKM1_HAEMATOPOIETIC_AND_LYMPHOID_TISSUE	1	-1.87338
HT144_SKIN	0.85716	-0.204827
SKMEL31_SKIN	0.689641	0.42104
HS839T_SKIN	0.653127	-3.98618
HS939T_SKIN	0.895842	1.42518
OCILY3_HAEMATOPOIETIC_AND_LYMPHOID_TISSUE	0.489703	-0.85528
HS819T_BONE		-4.79393
NCIH69_LUNG	0.0270541	-4.17891
DV90_LUNG	0.325567	2.45565
ZR751_BREAST	0.724141	-0.0704337
KG1_HAEMATOPOIETIC_AND_LYMPHOID_TISSUE	1	-3.68309
SKNBE2_AUTONOMIC_GANGLIA	0.125277	-7.19654
HCC70_BREAST	0.615405	3.91113
NCIH2452_PLEURA	0.98385	3.46192
SNU1_STOMACH	0.800015	-6.03191
LOUCY_HAEMATOPOIETIC_AND_LYMPHOID_TISSUE	0.973684	-3.79853
HCC56_LARGE_INTESTINE	0.843077	0.0441965
NCIH1648_LUNG	0.806571	5.33352
TO175T_HAEMATOPOIETIC_AND_LYMPHOID_TISSUE	0.397313	-4.63875
GLC82_LUNG
MPP89_PLEURA		5.18581
PANC0813_PANCREAS	1	4.20922
MG63_BONE	0.36668	3.44041
PK1_PANCREAS	0.743597	3.36415
HS840T_UPPER_AERODIGESTIVE_TRACT		-2.28877
NCIH23_LUNG	0.886341	-2.05913
TE617T_SOFT_TISSUE	0.692977	-0.578161
SW1088_CENTRAL_NERVOUS_SYSTEM	0.47619	-1.1552
ISTMES2_PLEURA	0.9706	-1.0381
NCIH1373_LUNG	0.722233	2.70978
NCIH1930_LUNG	0.436477	-7.72085
NCIH1623_LUNG	0.761902	0.155655
HS229T_LUNG	0.799433	-3.01777
NCIH1838_LUNG	1	-0.66802
NCIH1836_LUNG	0.539399	-4.47907
HS688AT_SKIN	0.429929	-3.59848
PANC0504_PANCREAS	0.862069	4.63816
HS822T_BONE		-2.56978
BL70_HAEMATOPOIETIC_AND_LYMPHOID_TISSUE	0.305492	-5.2546
CI1_HAEMATOPOIETIC_AND_LYMPHOID_TISSUE	0.620571	-1.0452
G292CLONEA141B1_BONE	0.90001	-1.40191
RCM1_LARGE_INTESTINE	0.468081	3.06679
HS737T_BONE		-2.88319
HS616T_HAEMATOPOIETIC_AND_LYMPHOID_TISSUE	0.28125	-2.17074
HS600T_SKIN		-3.17355
TE159T_SOFT_TISSUE		-2.87714
A101D_SKIN	0.732344	0.860118
NCIH1755_LUNG		0.950981
143B_BONE
RERFLCKJ_LUNG	0.397286	1.24851
NCIH1693_LUNG		-1.4753
SW780_URINARY_TRACT	0.588448	0.874551
HS683_CENTRAL_NERVOUS_SYSTEM	1	-1.25815
RKO_LARGE_INTESTINE	0.575547	-5.46367
HS729_SOFT_TISSUE	0.837832	4.93595
JHOS2_OVARY	0.76485	-2.40295
MCF7_BREAST	0.757139	0.054962
U937_HAEMATOPOIETIC_AND_LYMPHOID_TISSUE	1	-1.26606
SKLMS1_SOFT_TISSUE		-0.133713
HUTU80_SMALL_INTESTINE		-1.79673
HCC202_BREAST	0.241403	0.807655
MEG01_HAEMATOPOIETIC_AND_LYMPHOID_TISSUE		0.661288
REH_HAEMATOPOIETIC_AND_LYMPHOID_TISSUE	0.941485	-3.64503
ONS76_CENTRAL_NERVOUS_SYSTEM	0.446796	-0.250658
RPMI6666_HAEMATOPOIETIC_AND_LYMPHOID_TISSUE
SNUC1_LARGE_INTESTINE	0.810811	2.02731
SKNDZ_AUTONOMIC_GANGLIA	0.0491754	-6.57338
DMS114_LUNG	1	-1.12837
TT_OESOPHAGUS	0.55813	0.280443
OCILY10_HAEMATOPOIETIC_AND_LYMPHOID_TISSUE
ST486_HAEMATOPOIETIC_AND_LYMPHOID_TISSUE	0.597068	-4.44925
OC315_OVARY
OC314_OVARY		0.822602
SW1353_BONE	0.769215	-2.91895
MDAMB157_BREAST	0.903542	2.91269
LN18_CENTRAL_NERVOUS_SYSTEM		-0.0856262
769P_KIDNEY	0.904076	-2.78527
786O_KIDNEY	0.625018	-1.45419
CAOV3_OVARY	0.944433	3.17233
HEPG2_LIVER	1	-4.72715
MOLT4_HAEMATOPOIETIC_AND_LYMPHOID_TISSUE
NCIH524_LUNG	0.307692	-6.79886
NCIH209_LUNG	0.645837	-3.8073
MIAPACA2_PANCREAS		2.49812
MCAS_OVARY	0.294118	-2.30512
SBC5_LUNG	0.526347	-1.3114
COLO829_SKIN	0.853182	-2.41394
VCAP_PROSTATE	0.653011	-4.91747
COLO704_OVARY
IPC298_SKIN	0	-0.932364
CAPAN2_PANCREAS	0.76406	2.35588
EFM192A_BREAST	0.660648	1.67702
HS766T_PANCREAS	0.811419	5.35963
EFO27_OVARY	0.377789	0.71632
A2780_OVARY	0.675676	-1.17907
NCIH196_LUNG	0.567	0.951855
IGROV1_OVARY	0.7037	-3.27433
NCIH889_LUNG	0.173196	-4.12265
NCIH211_LUNG	0.51112	-5.60324
HS571T_OVARY
MDAPCA2B_PROSTATE	0.13043	-4.62349
SKMEL24_SKIN	0.588224	-3.94009
K029AX_SKIN	0.659564	-1.40535
HT1376_URINARY_TRACT		1.23401
NCIH2171_LUNG	0.120008	-13
PANC1005_PANCREAS	0.904759	5.81745
EVSAT_BREAST
HS695T_SKIN	0.897075	-2.63888
CHL1_SKIN
LOUNH91_LUNG	0.770817	2.5555
LK2_LUNG		-5.18919
TOV21G_OVARY	0.653831	-2.67632
SKMEL3_SKIN	0.931041	-0.73884
ASPC1_PANCREAS	0.5955	5.88665
OVSAHO_OVARY	0.408857	-1.17542
NCIH441_LUNG	0.594559	-0.881022
RERFLCSQ1_LUNG		-0.0996352
NCIH2030_LUNG	0.7707	-2.2551
HMCB_SKIN	1	1.96925
FUOV1_OVARY	0.918896	-6.78053
MALME3M_SKIN	0.0555556	-4.42103
KMS12BM_HAEMATOPOIETIC_AND_LYMPHOID_TISSUE	0	-5.49508
T98G_CENTRAL_NERVOUS_SYSTEM		-1.97912
HL60_HAEMATOPOIETIC_AND_LYMPHOID_TISSUE	0.751231	-4.56026
DBTRG05MG_CENTRAL_NERVOUS_SYSTEM	0.361702	-2.73934
HEYA8_OVARY	0.5128	-2.89985
NCIH2122_LUNG	0.756093	0.417327
MELJUSO_SKIN	1	-3.55822
SW620_LARGE_INTESTINE	0.815706	-3.17593
HCT116_LARGE_INTESTINE	0.791875	0.738967
VMRCRCZ_KIDNEY	0.905643	-4.04067
DU145_PROSTATE	0.815022	3.8009
MM1S_HAEMATOPOIETIC_AND_LYMPHOID_TISSUE	0.568966	-3.49258
L33_PANCREAS	0.979175	0.0175632
SKMEL2_SKIN	0.693
A549_LUNG	0.702586	-1.25387
A172_CENTRAL_NERVOUS_SYSTEM	1	-0.0900586
NCIH1975_LUNG	0.5333	3.79508
COLO679_SKIN	0.70645	-6.26503
KP2_PANCREAS		2.00406
HUH1_LIVER	0.415048	1.47546
MDAMB453_BREAST		-2.64866
PANC0403_PANCREAS	0.857152	3.24746
TYKNU_OVARY	1	4.17981
OVISE_OVARY	0.741935	-0.352599
EFM19_BREAST	0.843182	0.195795
MELHO_SKIN	0.424804	-6.25071
RL_HAEMATOPOIETIC_AND_LYMPHOID_TISSUE	0.823538	-1.03186
G361_SKIN	0.449984	-4.61354
NCIH647_LUNG	0.8	-0.519221
GMS10_CENTRAL_NERVOUS_SYSTEM	0.78414	5.76541
SEM_HAEMATOPOIETIC_AND_LYMPHOID_TISSUE	0.90625	-2.26851
HLFA_LUNG	0.710333	-1.47255
42MGBA_CENTRAL_NERVOUS_SYSTEM	0.576512	0.47975
KCIMOH1_PANCREAS
HCC44_LUNG	1	3.73307
KYSE70_OESOPHAGUS	0	-4.80052
1321N1_CENTRAL_NERVOUS_SYSTEM
GAMG_CENTRAL_NERVOUS_SYSTEM	0.184226	3.23486
NCIH522_LUNG	1	-2.26009
EN_ENDOMETRIUM	0.866667	-0.801266
PK59_PANCREAS	0.882338	0.405864
SNB19_CENTRAL_NERVOUS_SYSTEM
COLO741_SKIN	0.499423	-3.50345
HDMYZ_HAEMATOPOIETIC_AND_LYMPHOID_TISSUE	0.370837	3.46571
NCIH661_LUNG	0.761905	-1.87842
LNCAPCLONEFGC_PROSTATE		-1.19987
LS411N_LARGE_INTESTINE	0.723404	-0.305848
HCC78_LUNG	0.0714	2.24494
YKG1_CENTRAL_NERVOUS_SYSTEM	0.935147	0.473556
ESS1_ENDOMETRIUM	0.779763	5.28344
U251MG_CENTRAL_NERVOUS_SYSTEM	1	-0.551967
TE11_OESOPHAGUS	0.739719	1.4406
KS1_CENTRAL_NERVOUS_SYSTEM		-2.77882
HEC1A_ENDOMETRIUM	0.886859	-0.935512
TE1_OESOPHAGUS	0.870561	-2.73996
JHUEM2_ENDOMETRIUM	0.599996	-4.36223
MOGGUVW_CENTRAL_NERVOUS_SYSTEM
RERFLCAD1_LUNG	1	3.9796
TE5_OESOPHAGUS	0.870945	4.7589
KELLY_AUTONOMIC_GANGLIA		-6.55025
NCIH1155_LUNG	0.694878	-4.75615
TE15_OESOPHAGUS	0.208338	0.142173
ABC1_LUNG	0.8125	-4.38267
8MGBA_CENTRAL_NERVOUS_SYSTEM	0.519791	4.8413
NCIH1703_LUNG		-0.184521
AGS_STOMACH	0.846162	3.34223
QGP1_PANCREAS	1	-6.64894
DETROIT562_UPPER_AERODIGESTIVE_TRACT	0.426773	2.05543
BT474_BREAST	0.857143	-3.23972
ACHN_KIDNEY	0.958136	-0.963188
LOVO_LARGE_INTESTINE	0.528639	3.1562
NCIH1581_LUNG		-2.4841
SCABER_URINARY_TRACT	0.694454	5.97965
SKMEL30_SKIN	0.480016	2.04115
OVKATE_OVARY	0.659847	0.561804
22RV1_PROSTATE	0.612906	-3.88927
C32_SKIN	0.844918	-2.7691
PANC0327_PANCREAS	0.462455	4.96451
RPMI8226_HAEMATOPOIETIC_AND_LYMPHOID_TISSUE	0.313884	1.31256
DLD1_LARGE_INTESTINE
ES2_OVARY	0.4744	-4.19343
NCIH1395_LUNG	0.829787	-1.78098
NCIH1781_LUNG	1	1.07701
LS1034_LARGE_INTESTINE		3.12562
G402_SOFT_TISSUE	0.307958	-2.80842
NCIH146_LUNG	0.28635	-5.65168
SW48_LARGE_INTESTINE	0.971414	-2.90599
CHP212_AUTONOMIC_GANGLIA	0.02365	-5.13837
LS180_LARGE_INTESTINE	0.551724	0.90791
SW403_LARGE_INTESTINE	0.363636	0.01424
NCIH747_LARGE_INTESTINE	0.588232	3.92522
RT4_URINARY_TRACT	0.737879	1.78582
KATOIII_STOMACH		1.57882
BDCM_HAEMATOPOIETIC_AND_LYMPHOID_TISSUE	1	0.0218008
SW1417_LARGE_INTESTINE	0.43973	1.06013
SW948_LARGE_INTESTINE	0.720944	-0.740413
HS606T_BREAST	0.826919	-4.24677
MDAMB415_BREAST	0.2648	0.364134
DMS79_LUNG	0.36113	-3.62891
NCIH2106_LUNG	0.229167	-5.58603
SW579_THYROID	0.533343	-0.478728
MDAMB468_BREAST	0.754753	0.98166
NCIH526_LUNG	0	-6.34497
TOV112D_OVARY	0.33215	-3.77842
BT549_BREAST	0.547645	-0.00364047
NCIH2196_LUNG	0.706219	-3.14809
CAL851_BREAST	0.269533	1.74013
EFO21_OVARY	0.668115	2.26541
A375_SKIN	0.156352	-3.02979
HT29_LARGE_INTESTINE		0.242397
NCIH446_LUNG	0.0775667	-6.15775
HS294T_SKIN	0.9091	0.690629
SKMEL5_SKIN	0.279946	-1.82527
HS944T_SKIN	0.590167	3.98078
TCCPAN2_PANCREAS	0.928571	5.00678
DOV13_OVARY	0.86487
RMGI_OVARY	0.908878	-4.20178
PC3_PROSTATE	0.726879	1.263
K562_HAEMATOPOIETIC_AND_LYMPHOID_TISSUE		-5.96303
RT112_URINARY_TRACT	1	0.690737
NUGC3_STOMACH	0.467	-3.06774
U87MG_CENTRAL_NERVOUS_SYSTEM	0.176262	3.57503
CAKI2_KIDNEY		3.79858
OE19_OESOPHAGUS	0.875407	1.09265
KMRC2_KIDNEY	0.8919	-3.8479
JHH2_LIVER		-1.1417
IM95_STOMACH		1.4246
MV411_HAEMATOPOIETIC_AND_LYMPHOID_TISSUE		-1.93211
WM2664_SKIN	0.56002	-4.15113
KMRC1_KIDNEY	0.800012	-0.170321
KM12_LARGE_INTESTINE	1	-0.903681
COLO849_SKIN
T84_LARGE_INTESTINE	0.675574	5.15602
CALU1_LUNG	0.73913	4.36346
LOXIMVI_SKIN	0.765052	0.40799
NCIH2170_LUNG	1	-1.2373
SQ1_LUNG	0.861094	0.909478
AN3CA_ENDOMETRIUM		0.112949
NCIH2444_LUNG	0.8333	-3.19387
UACC257_SKIN	0.182612	-3.14402
KYSE510_OESOPHAGUS		-0.441086
MOLM13_HAEMATOPOIETIC_AND_LYMPHOID_TISSUE	0.865313	-0.473856
HUPT4_PANCREAS		1.1563
MOGGCCM_CENTRAL_NERVOUS_SYSTEM
KYSE30_OESOPHAGUS	0.829249	1.80077
KYSE150_OESOPHAGUS	1	2.97885
PSN1_PANCREAS	0.536493	2.25202
NCIH1299_LUNG		-3.32221
PATU8988T_PANCREAS	0.605525	-4.2894
IGR37_SKIN	0.411765	-3.34798
LN443_CENTRAL_NERVOUS_SYSTEM		-0.642055
SLR23_KIDNEY		0.0785761
HMEL_BREAST		2.98268
OELE_OVARY		0.600905
LN235_CENTRAL_NERVOUS_SYSTEM		5.19364
BJHTERT_SKIN
LN428_CENTRAL_NERVOUS_SYSTEM		2.02926
SLR24_KIDNEY		-2.24588
EWS502_BONE		-3.92539
SALE_LUNG		2.62439
HCC2814_LUNG		-2.44456
SKRC31_KIDNEY
TIG3TD_LUNG		-4.69417
TC32_BONE
SF172_CENTRAL_NERVOUS_SYSTEM		-1.55911
PRECLH_PROSTATE		3.66095
U343_CENTRAL_NERVOUS_SYSTEM		-2.40428
RCC4_KIDNEY
LN215_CENTRAL_NERVOUS_SYSTEM		4.08562
LN464_CENTRAL_NERVOUS_SYSTEM		-3.0169
SLR25_KIDNEY		1.75743
U178_CENTRAL_NERVOUS_SYSTEM		-0.470965
F5_CENTRAL_NERVOUS_SYSTEM
HEKTE_KIDNEY		-1.5748
SLR26_KIDNEY		-0.218653
SKRC20_KIDNEY		6.15835
SF767_CENTRAL_NERVOUS_SYSTEM		-0.531107
A1207_CENTRAL_NERVOUS_SYSTEM		-1.3875
LN319_CENTRAL_NERVOUS_SYSTEM		-1.10124
HCC364_LUNG		2.07278
UMRC6_KIDNEY
LN382_CENTRAL_NERVOUS_SYSTEM		7.24279
IOMMLEE_CENTRAL_NERVOUS_SYSTEM		-1.15931
UMRC2_KIDNEY
DFCI024_LUNG
HCC1897_LUNG
SLR21_KIDNEY		1.76765
LNZ308_CENTRAL_NERVOUS_SYSTEM		-3.62779
LN340_CENTRAL_NERVOUS_SYSTEM		-0.911644
HCC827GR5_LUNG		0.00324407
SLR20_KIDNEY		5.0638
HK2_KIDNEY
EW8_BONE		-1.29002
UOK101_KIDNEY		2.71957
JHESOAD1_OESOPHAGUS		1.90745
CH157MN_CENTRAL_NERVOUS_SYSTEM		4.67018
MOLP2_HAEMATOPOIETIC_AND_LYMPHOID_TISSUE	0.0555683	-1.46194
SCC25_UPPER_AERODIGESTIVE_TRACT	1	5.18083
UT7_HAEMATOPOIETIC_AND_LYMPHOID_TISSUE
MHHNB11_AUTONOMIC_GANGLIA	1	-5.37342
HCC1806_BREAST	0.769	0.230505
GRANTA519_HAEMATOPOIETIC_AND_LYMPHOID_TISSUE	1	-3.07014
MONOMAC6_HAEMATOPOIETIC_AND_LYMPHOID_TISSUE		-0.336978
MKN7_STOMACH	0.0141	3.48191
SW1710_URINARY_TRACT	1	0.0431069
MOLT13_HAEMATOPOIETIC_AND_LYMPHOID_TISSUE	0.9762	-0.562375
SR786_HAEMATOPOIETIC_AND_LYMPHOID_TISSUE	0.0850595	5.34876
SCC15_UPPER_AERODIGESTIVE_TRACT	0.853676	1.81498
RS5_PLEURA		-0.833709
NCIH2126_LUNG	0.487409	0.0118781
NCIH2141_LUNG
NCIH1385_LUNG		-7.83038
HCC827_LUNG	0.586539	-1.93952
RD_SOFT_TISSUE	1	3.09867
TT_THYROID	0.0588235	-4.22537
TF1_HAEMATOPOIETIC_AND_LYMPHOID_TISSUE	0.82145	-2.64201
HS172T_URINARY_TRACT		-0.830206
HS834T_SKIN		-3.09355
TE125T_SOFT_TISSUE		-4.0716
8305C_THYROID	0.485726	-3.79937
UACC812_BREAST	0.931382	-0.557563
ALLSIL_HAEMATOPOIETIC_AND_LYMPHOID_TISSUE	0.984122	-2.0704
KASUMI2_HAEMATOPOIETIC_AND_LYMPHOID_TISSUE	1	-3.93516
DND41_HAEMATOPOIETIC_AND_LYMPHOID_TISSUE	0.823547	-2.85648
ME1_HAEMATOPOIETIC_AND_LYMPHOID_TISSUE	0.909118	-0.997685
DM3_PLEURA		-2.74894
JEKO1_HAEMATOPOIETIC_AND_LYMPHOID_TISSUE	0.298489	-0.914143
JJN3_HAEMATOPOIETIC_AND_LYMPHOID_TISSUE		-3.08719
NUDHL1_HAEMATOPOIETIC_AND_LYMPHOID_TISSUE	0.661269	-1.17341
CL14_LARGE_INTESTINE	0.0952	0.805188
KYO1_HAEMATOPOIETIC_AND_LYMPHOID_TISSUE	0.613095	-1.44787
JL1_PLEURA	0.959978	-2.57468
CAL148_BREAST		-5.51489
NALM19_HAEMATOPOIETIC_AND_LYMPHOID_TISSUE	1	-1.7828
HPBALL_HAEMATOPOIETIC_AND_LYMPHOID_TISSUE	0.959978	-6.36991
SUPT11_HAEMATOPOIETIC_AND_LYMPHOID_TISSUE	0.820285	-1.24663
CL40_LARGE_INTESTINE	0.59375	5.2383
MDAMB134VI_BREAST	0.894722	0.410575
HCC1500_BREAST	0.649995	0.293838
HCC1599_BREAST	0.878061	-1.29083
SUPHD1_HAEMATOPOIETIC_AND_LYMPHOID_TISSUE
MOTN1_HAEMATOPOIETIC_AND_LYMPHOID_TISSUE	0.734058
OCIAML3_HAEMATOPOIETIC_AND_LYMPHOID_TISSUE	0.804888	-1.67569
SUDHL10_HAEMATOPOIETIC_AND_LYMPHOID_TISSUE	0.4277	-6.45627
SUDHL4_HAEMATOPOIETIC_AND_LYMPHOID_TISSUE	0.780463	-4.61566
RH41_SOFT_TISSUE		-1.09178
OCILY19_HAEMATOPOIETIC_AND_LYMPHOID_TISSUE	0.559968	-4.63372
MOLM6_HAEMATOPOIETIC_AND_LYMPHOID_TISSUE	0.785686	-2.492
SKMM2_HAEMATOPOIETIC_AND_LYMPHOID_TISSUE	0.488289	-0.324436
KASUMI6_HAEMATOPOIETIC_AND_LYMPHOID_TISSUE	0.173063	-2.58368
HS698T_LARGE_INTESTINE	1	-4.15532
UACC893_BREAST	0.9565	-1.58169
MINO_HAEMATOPOIETIC_AND_LYMPHOID_TISSUE	0	-5.57006
CHP126_AUTONOMIC_GANGLIA	0.502559	-5.45025
COLO680N_OESOPHAGUS	1	3.32172
COLO678_LARGE_INTESTINE	0.897753	1.88788
LAMA84_HAEMATOPOIETIC_AND_LYMPHOID_TISSUE	0.838705	1.27109
CMLT1_HAEMATOPOIETIC_AND_LYMPHOID_TISSUE	1	-0.119255
EHEB_HAEMATOPOIETIC_AND_LYMPHOID_TISSUE	0.217295	3.75041
CAL54_KIDNEY	0.936967	-0.829713
BV173_HAEMATOPOIETIC_AND_LYMPHOID_TISSUE	1	-3.62111
DOHH2_HAEMATOPOIETIC_AND_LYMPHOID_TISSUE	0	-3.58754
EOL1_HAEMATOPOIETIC_AND_LYMPHOID_TISSUE	1	-1.65596
NALM6_HAEMATOPOIETIC_AND_LYMPHOID_TISSUE	0.923077	-2.96517
VMCUB1_URINARY_TRACT	0.562521	0.169689
LP1_HAEMATOPOIETIC_AND_LYMPHOID_TISSUE	0.620615	-2.5462
LXF289_LUNG	0.784739	-3.35658
MONOMAC1_HAEMATOPOIETIC_AND_LYMPHOID_TISSUE	1	1.89944
PL21_HAEMATOPOIETIC_AND_LYMPHOID_TISSUE	1	-2.64759
PF382_HAEMATOPOIETIC_AND_LYMPHOID_TISSUE	0.96512	-0.126929
NALM1_HAEMATOPOIETIC_AND_LYMPHOID_TISSUE	0.831221	-2.45848
OCIAML2_HAEMATOPOIETIC_AND_LYMPHOID_TISSUE	1	-0.0499159
MHHCALL3_HAEMATOPOIETIC_AND_LYMPHOID_TISSUE	0.890915	-3.27299
JURLMK1_HAEMATOPOIETIC_AND_LYMPHOID_TISSUE	0.587016	-1.66686
OCIAML5_HAEMATOPOIETIC_AND_LYMPHOID_TISSUE	0.784	-0.927495
KE37_HAEMATOPOIETIC_AND_LYMPHOID_TISSUE		-1.30623
JK1_HAEMATOPOIETIC_AND_LYMPHOID_TISSUE	0.03125	-4.10571
RI1_HAEMATOPOIETIC_AND_LYMPHOID_TISSUE	0.100004	-1.84455
KARPAS422_HAEMATOPOIETIC_AND_LYMPHOID_TISSUE	0.295455	5.35533
L540_HAEMATOPOIETIC_AND_LYMPHOID_TISSUE	0.96	0.904359
CAL78_BONE		-1.2662
HDQP1_BREAST	0.736861	4.9269
MHHCALL4_HAEMATOPOIETIC_AND_LYMPHOID_TISSUE	0.923077	-0.82715
MUTZ5_HAEMATOPOIETIC_AND_LYMPHOID_TISSUE		-4.59229
ONCODG1_OVARY	0.254241	-2.37164
HDLM2_HAEMATOPOIETIC_AND_LYMPHOID_TISSUE	0.633333	3.49148
CAL29_URINARY_TRACT	0.475516	1.74426
KOPN8_HAEMATOPOIETIC_AND_LYMPHOID_TISSUE	0.5	-4.56505
SCLC21H_LUNG	0.399997	-4.46093
CALU3_LUNG	0.873864	3.66797
NCIH1435_LUNG		-3.37986
NCIH2009_LUNG	1	3.42805
NCIH1869_LUNG		3.46497
HS852T_SKIN	0.880223	3.70313
HCC1419_BREAST	0.760305	-2.49117
BT483_BREAST	1	1.07138
HS281T_BREAST	0.403495	-2.02821
HS934T_SKIN	1	-2.71338
HCC4006_LUNG	0.9167	4.92336
HCC1428_BREAST	0.93549	1.79521
KU812_HAEMATOPOIETIC_AND_LYMPHOID_TISSUE	0.362076	-1.00568
SHP77_LUNG	0.4231	-4.80935
TE441T_SOFT_TISSUE	0.42035	-4.40668
NB1_AUTONOMIC_GANGLIA	0.193707	-5.92591
HS274T_BREAST		-4.33356
PFEIFFER_HAEMATOPOIETIC_AND_LYMPHOID_TISSUE	0.212043	-1.9154
ZR7530_BREAST	1	-4.90769
HS863T_BONE		-2.28181
NCIH841_LUNG	1	-3.92
HS821T_BONE	0	-1.7458
NCIH1944_LUNG	0.751632	1.38508
NCIH2405_LUNG	1	4.13982
DEL_HAEMATOPOIETIC_AND_LYMPHOID_TISSUE		1.93074
BEN_LUNG	0.52502	-4.41482
COLO320_LARGE_INTESTINE	0.444451	-4.33672
RPMI8402_HAEMATOPOIETIC_AND_LYMPHOID_TISSUE	0.796875	-4.90305
SUDHL1_HAEMATOPOIETIC_AND_LYMPHOID_TISSUE	0.426465	-1.0982
P12ICHIKAWA_HAEMATOPOIETIC_AND_LYMPHOID_TISSUE	1	-0.91766
BFTC905_URINARY_TRACT	0.765448	8.1561
BFTC909_KIDNEY	0.699065	-3.16131
MHHES1_BONE		4.3132
JVM3_HAEMATOPOIETIC_AND_LYMPHOID_TISSUE	0	4.16899
NOMO1_HAEMATOPOIETIC_AND_LYMPHOID_TISSUE	1	-0.0740627
NCIH727_LUNG	0.921037	-2.76241
HS343T_BREAST	0.544522	-4.56878
HCC2935_LUNG	1	0.346422
HS888T_BONE	0.583321	-3.63199
MKN45_STOMACH		1.60659
8505C_THYROID	0.771426	-3.88616
KU1919_URINARY_TRACT	1	1.54987
KCL22_HAEMATOPOIETIC_AND_LYMPHOID_TISSUE		2.46441
CADOES1_BONE	0.477915	-2.63743
S117_SOFT_TISSUE	0.755102	-0.468945
EM2_HAEMATOPOIETIC_AND_LYMPHOID_TISSUE	0.920008	-4.00052
COLO677_HAEMATOPOIETIC_AND_LYMPHOID_TISSUE
OPM2_HAEMATOPOIETIC_AND_LYMPHOID_TISSUE	0.360028	1.73149
CAL62_THYROID	0.777756	-2.67041
LCLC103H_LUNG	0.766894	-1.30982
JURKAT_HAEMATOPOIETIC_AND_LYMPHOID_TISSUE		-1.53705
697_HAEMATOPOIETIC_AND_LYMPHOID_TISSUE	1	-4.52835
MHHCALL2_HAEMATOPOIETIC_AND_LYMPHOID_TISSUE	1	-5.16869
M07E_HAEMATOPOIETIC_AND_LYMPHOID_TISSUE	0.531926	-3.53322
L428_HAEMATOPOIETIC_AND_LYMPHOID_TISSUE	0.954564	0.706927
MOLT16_HAEMATOPOIETIC_AND_LYMPHOID_TISSUE	0.807692	4.16971
NB4_HAEMATOPOIETIC_AND_LYMPHOID_TISSUE	0.753746	0.601169
LCLC97TM1_LUNG	0.612415	5.37879
2313287_STOMACH	0.244946	1.28089
BHT101_THYROID	0.482283	5.09253
JVM2_HAEMATOPOIETIC_AND_LYMPHOID_TISSUE	1	2.8471
CAL51_BREAST	0.282607	-3.25852
L363_HAEMATOPOIETIC_AND_LYMPHOID_TISSUE	0.160476	0.00782955
KMH2_HAEMATOPOIETIC_AND_LYMPHOID_TISSUE	0.44021	-0.520809
SIMA_AUTONOMIC_GANGLIA	0.294131	-4.54521
NUDUL1_HAEMATOPOIETIC_AND_LYMPHOID_TISSUE	0.485729	-1.36542
BC3C_URINARY_TRACT	1	-2.05053
SUDHL6_HAEMATOPOIETIC_AND_LYMPHOID_TISSUE	0.586742	-4.86498
KARPAS620_HAEMATOPOIETIC_AND_LYMPHOID_TISSUE		-2.19515
REC1_HAEMATOPOIETIC_AND_LYMPHOID_TISSUE	0.448967	-3.24212
OCIM1_HAEMATOPOIETIC_AND_LYMPHOID_TISSUE	0.452007	1.15942
MEC1_HAEMATOPOIETIC_AND_LYMPHOID_TISSUE		1.9487
SIGM5_HAEMATOPOIETIC_AND_LYMPHOID_TISSUE	0.711667	-0.567986
SUDHL5_HAEMATOPOIETIC_AND_LYMPHOID_TISSUE	0.538462	0.0987829
BCPAP_THYROID	0.300316	2.37362
639V_URINARY_TRACT	0.692845	2.24861
CL11_LARGE_INTESTINE	0.499992	0.483362
TT2609C02_THYROID	0.741935	4.15047
MEC2_HAEMATOPOIETIC_AND_LYMPHOID_TISSUE
CL34_LARGE_INTESTINE	0.622202	2.89352
RCHACV_HAEMATOPOIETIC_AND_LYMPHOID_TISSUE	0.799485	-4.143
CAL120_BREAST	0.663778	-1.08163
647V_URINARY_TRACT	0.6	0.51888
RH18_SOFT_TISSUE	0.1875	-0.409628
MOLM16_HAEMATOPOIETIC_AND_LYMPHOID_TISSUE		-3.66205
F36P_HAEMATOPOIETIC_AND_LYMPHOID_TISSUE	0.0977481	0.523676
EJM_HAEMATOPOIETIC_AND_LYMPHOID_TISSUE	0.0704625	-1.43537
WSUDLCL2_HAEMATOPOIETIC_AND_LYMPHOID_TISSUE	0.476468	-4.55916
JIMT1_BREAST		3.0965
ML1_THYROID	0.749992	5.63086
AMO1_HAEMATOPOIETIC_AND_LYMPHOID_TISSUE	1	-0.786652
MOLP8_HAEMATOPOIETIC_AND_LYMPHOID_TISSUE	0.132767	-1.83477
COLO699_LUNG
JHUEM7_ENDOMETRIUM		0.689723
KP1NL_PANCREAS
KP1N_PANCREAS
M059J_CENTRAL_NERVOUS_SYSTEM
MB157_BREAST
OE21_OESOPHAGUS	0.810355	5.3127
SF8657_SKIN
SNUC2B_LARGE_INTESTINE
NCIH2073_LUNG		3.36904
HN_UPPER_AERODIGESTIVE_TRACT
HRT18_LARGE_INTESTINE
HCT116G9B_ENGINEERED
HCT116PA_ENGINEERED
HNT34_HAEMATOPOIETIC_AND_LYMPHOID_TISSUE		-1.32937
MUTZ2_HAEMATOPOIETIC_AND_LYMPHOID_TISSUE
PLB985_HAEMATOPOIETIC_AND_LYMPHOID_TISSUE		-3.86483
SKNO1_HAEMATOPOIETIC_AND_LYMPHOID_TISSUE		-1.21625
LC1_LUNG
MOLT3_HAEMATOPOIETIC_AND_LYMPHOID_TISSUE	1	-3.89705
HOP62_LUNG	0.907407	2.24329
EKVX_LUNG	0.452274	-2.08746
OVCAR5_OVARY
UO31_KIDNEY	0.814464	-0.690355
TK10_KIDNEY
SF268_CENTRAL_NERVOUS_SYSTEM	0.615654	-1.8424
SF539_CENTRAL_NERVOUS_SYSTEM	0.893467	5.81487
SNB75_CENTRAL_NERVOUS_SYSTEM	0.97222	4.33684
HOP92_LUNG	0.402088	2.72535
ACCS_URINARY_TRACT
MUTZ3_HAEMATOPOIETIC_AND_LYMPHOID_TISSUE		1.45561
A427_LUNG		-0.00197029
BT12_SOFT_TISSUE		-1.62342
C8166_HAEMATOPOIETIC_AND_LYMPHOID_TISSUE		-2.4614
CACO2_LARGE_INTESTINE		-2.38945
HCC2429_LUNG		-3.97316
HCC2450_LUNG		-1.83795
HCC461_LUNG		0.434946
HCC515_LUNG		-1.00732
INA6_HAEMATOPOIETIC_AND_LYMPHOID_TISSUE		0.982232
KD_SOFT_TISSUE		-2.67371
KPMRTRY_SOFT_TISSUE		-3.25899
MON_SOFT_TISSUE		-6.39547
NCIH2004RT_SOFT_TISSUE		-0.127043
NCIH2077_LUNG		-1.53086
NCIH2882_LUNG		-2.26343
NCIH2887_LUNG		2.76389
NCIH1819_LUNG		-2.43502
NCIH3122_LUNG		-2.05446
NHAHTDD_CENTRAL_NERVOUS_SYSTEM		3.81745
OCIMY5_HAEMATOPOIETIC_AND_LYMPHOID_TISSUE		-0.608426
OCIMY7_HAEMATOPOIETIC_AND_LYMPHOID_TISSUE		-2.48484
OPM1_HAEMATOPOIETIC_AND_LYMPHOID_TISSUE		-0.597394
PC9_LUNG		-0.0332444
SKNEP1_BONE		-4.59483
SKPNDW_BONE		-13
STM9101_SOFT_TISSUE		-2.86375
SIHA_CERVIX		2.29219
TM87_SOFT_TISSUE		-0.82877
TTC709_SOFT_TISSUE		-2.78694
TTC1240_SOFT_TISSUE		-5.11766
TTC549_SOFT_TISSUE		-3.04368
TTC642_SOFT_TISSUE		2.48966
BT16_SOFT_TISSUE
CW9019_SOFT_TISSUE
D384_CENTRAL_NERVOUS_SYSTEM
D425_CENTRAL_NERVOUS_SYSTEM
D458_CENTRAL_NERVOUS_SYSTEM
D556_CENTRAL_NERVOUS_SYSTEM
JR_SOFT_TISSUE
MKL1_SKIN
MKL2_SKIN
PETA_SKIN
SMSCTR_SOFT_TISSUE
SUMB002_CENTRAL_NERVOUS_SYSTEM
201T_LUNG
451LU_NS
A388_SKIN
A431_SKIN
ACN
ALLPO_HAEMATOPOIETIC_AND_LYMPHOID_TISSUE
ARH77_HAEMATOPOIETIC_AND_LYMPHOID_TISSUE
ASH3_THYROID
ATN1_HAEMATOPOIETIC_AND_LYMPHOID_TISSUE
BALL1_HAEMATOPOIETIC_AND_LYMPHOID_TISSUE
BB30HNC_UPPER_AERODIGESTIVE_TRACT
BB49HNC_UPPER_AERODIGESTIVE_TRACT
BB65RCC_KIDNEY
BC1_HAEMATOPOIETIC_AND_LYMPHOID_TISSUE
BC3_HAEMATOPOIETIC_AND_LYMPHOID_TISSUE
BE13_HAEMATOPOIETIC_AND_LYMPHOID_TISSUE
BE2M17_AUTONOMIC_GANGLIA
BICR10_UPPER_AERODIGESTIVE_TRACT
BICR78_UPPER_AERODIGESTIVE_TRACT
BONNA12_HAEMATOPOIETIC_AND_LYMPHOID_TISSUE
BPH1_PROSTATE
C33A_CERVIX
C4I_CERVIX
CA922_UPPER_AERODIGESTIVE_TRACT
CAL39_VULVA
CAL72_BONE
CAR1_LARGE_INTESTINE
CASKI_CERVIX
CCRFCEM_HAEMATOPOIETIC_AND_LYMPHOID_TISSUE
CESS_HAEMATOPOIETIC_AND_LYMPHOID_TISSUE
CHP134_AUTONOMIC_GANGLIA
CHSA0011_BONE
CHSA0108_BONE
CHSA8926_BONE
COLO824_BREAST
CORL303_LUNG
CORL321_PLEURA
CORL32_LUNG
CP50MELB_SKIN
CP66MEL_SKIN
CP67MEL_SKIN
CROAP2_HAEMATOPOIETIC_AND_LYMPHOID_TISSUE
CROAP3
CS1_BONE
CTB1_HAEMATOPOIETIC_AND_LYMPHOID_TISSUE
CTV1_HAEMATOPOIETIC_AND_LYMPHOID_TISSUE
D245MG_CENTRAL_NERVOUS_SYSTEM
D247MG_CENTRAL_NERVOUS_SYSTEM
D263MG_CENTRAL_NERVOUS_SYSTEM
D336MG_CENTRAL_NERVOUS_SYSTEM
D392MG_CENTRAL_NERVOUS_SYSTEM
D423MG_CENTRAL_NERVOUS_SYSTEM
D502MG_CENTRAL_NERVOUS_SYSTEM
D542MG_CENTRAL_NERVOUS_SYSTEM
D566MG_CENTRAL_NERVOUS_SYSTEM
DG75_HAEMATOPOIETIC_AND_LYMPHOID_TISSUE
DIFI_LARGE_INTESTINE
DJM1_SKIN
DOK_UPPER_AERODIGESTIVE_TRACT
DOTC24510_CERVIX
DSH1_URINARY_TRACT
EB3_HAEMATOPOIETIC_AND_LYMPHOID_TISSUE
EGI1_BILIARY_TRACT
EMCBAC1_LUNG
EMCBAC2_LUNG
ES1_BONE
ES3_BONE
ES4_BONE
ES5_BONE
ES6_BONE
ES7_BONE
ES8_BONE
ESO26_OESOPHAGUS
ESO51_OESOPHAGUS
ETK1_BILIARY_TRACT
EW11_BONE
EW12_BONE
EW13_BONE
EW16_BONE
EW18_BONE
EW1_BONE
EW22_BONE
EW24_BONE
EW3_BONE
EW7_BONE
FARAGE_HAEMATOPOIETIC_AND_LYMPHOID_TISSUE
FLO1_OESOPHAGUS
GAK_SKIN
GEO_LARGE_INTESTINE
GIMEN_AUTONOMIC_GANGLIA
GMEL_SKIN
GOTO_AUTONOMIC_GANGLIA
GP5D_LARGE_INTESTINE
GRST_HAEMATOPOIETIC_AND_LYMPHOID_TISSUE
GT3TKB_STOMACH
H2369_PLEURA
NCIH2595_PLEURA
NCIH2722_PLEURA
NCIH2731_PLEURA
NCIH2795_PLEURA
NCIH2803_PLEURA
NCIH2804_PLEURA
NCIH2810_PLEURA
NCIH2818_PLEURA
NCIH2869_PLEURA
H290_PLEURA
H3118_UPPER_AERODIGESTIVE_TRACT
H9_HAEMATOPOIETIC_AND_LYMPHOID_TISSUE
HA7RCC_KIDNEY
HAL01_HAEMATOPOIETIC_AND_LYMPHOID_TISSUE
HC1_HAEMATOPOIETIC_AND_LYMPHOID_TISSUE
HCC2998_LARGE_INTESTINE
HCE4_OESOPHAGUS
HEC1_ENDOMETRIUM
HELA_CERVIX		1.09691
HEMCSS_BONE
HEY_OVARY
HMVII_SKIN
HO1N1_UPPER_AERODIGESTIVE_TRACT
HO1U1_UPPER_AERODIGESTIVE_TRACT
HS445_HAEMATOPOIETIC_AND_LYMPHOID_TISSUE
HSC39_STOMACH
HT3_CERVIX
HTCC3_THYROID
HUH6CLONE5
HUO3N1_BONE
HUO9_BONE
IHH4_THYROID
IM9_HAEMATOPOIETIC_AND_LYMPHOID_TISSUE
IMR5_AUTONOMIC_GANGLIA
ISTMEL1_SKIN
ISTSL1_LUNG
ISTSL2_LUNG
JAR_PLACENTA
JEG3_PLACENTA
JHOS3_OVARY
JHU011_UPPER_AERODIGESTIVE_TRACT
JHU022_UPPER_AERODIGESTIVE_TRACT
JHU029_UPPER_AERODIGESTIVE_TRACT
JIYOYEP2003_HAEMATOPOIETIC_AND_LYMPHOID_TISSUE
JSC1_HAEMATOPOIETIC_AND_LYMPHOID_TISSUE
K2_SKIN
K5_THYROID
KARPAS1106P_HAEMATOPOIETIC_AND_LYMPHOID_TISSUE
KARPAS231_HAEMATOPOIETIC_AND_LYMPHOID_TISSUE
KARPAS45_HAEMATOPOIETIC_AND_LYMPHOID_TISSUE
KGN_OVARY
KINGS1_CENTRAL_NERVOUS_SYSTEM
KMH2_THYROID
KMOE2_HAEMATOPOIETIC_AND_LYMPHOID_TISSUE
KNS81FD_CENTRAL_NERVOUS_SYSTEM
KON_UPPER_AERODIGESTIVE_TRACT
KOSC2_UPPER_AERODIGESTIVE_TRACT
KPNYS_AUTONOMIC_GANGLIA
KY821_HAEMATOPOIETIC_AND_LYMPHOID_TISSUE
KYAE1_OESOPHAGUS
KYSE220_OESOPHAGUS
KYSE50_OESOPHAGUS
LAN6_AUTONOMIC_GANGLIA
LB1047RCC_KIDNEY
LB2241RCC_KIDNEY
LB2518MEL_SKIN
LB373MELD_SKIN
LB647SCLC_LUNG
LB771HNC_UPPER_AERODIGESTIVE_TRACT
LB831BLC_URINARY_TRACT
LB996RCC_KIDNEY
LC2AD_LUNG
LC41_HAEMATOPOIETIC_AND_LYMPHOID_TISSUE
LIM1215_LARGE_INTESTINE
LN405_CENTRAL_NERVOUS_SYSTEM
LNZTA3WT4_CENTRAL_NERVOUS_SYSTEM
LU134A_LUNG
LU135_LUNG
LU139_LUNG
LU165_LUNG
M14_SKIN
MC1010_HAEMATOPOIETIC_AND_LYMPHOID_TISSUE
MCC13_SKIN
MCC26_SKIN
MCCAR_HAEMATOPOIETIC_AND_LYMPHOID_TISSUE
MCIXC_AUTONOMIC_GANGLIA
MDAMB330_BREAST
ME180_CERVIX
MFHINO_SOFT_TISSUE
MFM223_BREAST
MHHPREB1_HAEMATOPOIETIC_AND_LYMPHOID_TISSUE
MKN28_STOMACH
ML2_HAEMATOPOIETIC_AND_LYMPHOID_TISSUE
MLMA_HAEMATOPOIETIC_AND_LYMPHOID_TISSUE
MMACSF_SKIN
MN60_HAEMATOPOIETIC_AND_LYMPHOID_TISSUE
MOT_HAEMATOPOIETIC_AND_LYMPHOID_TISSUE
MRKNU1_BREAST
MS1_LUNG
MS751_CERVIX
MYM12_HAEMATOPOIETIC_AND_LYMPHOID_TISSUE
MZ1PC_PANCREAS
MZ2MEL_SKIN
MZ7MEL_SKIN
NB10_AUTONOMIC_GANGLIA
NB12_AUTONOMIC_GANGLIA
NB13_AUTONOMIC_GANGLIA
NB14_AUTONOMIC_GANGLIA
NB17_AUTONOMIC_GANGLIA
NB5_AUTONOMIC_GANGLIA
NB69_AUTONOMIC_GANGLIA
NB6_AUTONOMIC_GANGLIA
NB7_AUTONOMIC_GANGLIA
NBSUSSR_AUTONOMIC_GANGLIA
NBTU110_AUTONOMIC_GANGLIA
NCC010_KIDNEY
NCC021_KIDNEY
NCCIT_TESTIS
NCIH128_LUNG
NCIH1304_LUNG
NCIH1417_LUNG
NCIH1688_LUNG
NCIH1770_LUNG
NCIH187_LUNG
NCIH1993_LUNG
NCIH2135_LUNG
NCIH2373_PLEURA
NCIH2461_PLEURA
NCIH250_LUNG
NCIH2591_PLEURA
NCIH345_LUNG
NCIH378_LUNG
NCIH513_PLEURA
NCIH630_LARGE_INTESTINE
NCIH64_LUNG
NCIH720_LUNG
NCIH740_LUNG
NCIH748_LUNG
NCIH820_LUNG
NCIH835_LUNG
NCIH847_LUNG
NEC8_TESTIS
NH12_AUTONOMIC_GANGLIA
NK92MI_HAEMATOPOIETIC_AND_LYMPHOID_TISSUE
NKM1_HAEMATOPOIETIC_AND_LYMPHOID_TISSUE
NO10_CENTRAL_NERVOUS_SYSTEM
NO11_CENTRAL_NERVOUS_SYSTEM
NOS1_BONE
NTERA2CLD1_TESTIS
NY_BONE
OACM51_OESOPHAGUS
OACP4C_OESOPHAGUS
OCILY7_HAEMATOPOIETIC_AND_LYMPHOID_TISSUE
OCUBM_BREAST
OMC1_CERVIX
OSC19_UPPER_AERODIGESTIVE_TRACT
OSC20_UPPER_AERODIGESTIVE_TRACT
OV17R_OVARY
OVCA420_OVARY
OVCA433_OVARY
OVMIU_OVARY
P30OHK_HAEMATOPOIETIC_AND_LYMPHOID_TISSUE
P32ISH_HAEMATOPOIETIC_AND_LYMPHOID_TISSUE
PA1_OVARY
PC3JPC3_LUNG
PCI15A_UPPER_AERODIGESTIVE_TRACT
PCI30_UPPER_AERODIGESTIVE_TRACT
PCI38_UPPER_AERODIGESTIVE_TRACT
PCI4B_UPPER_AERODIGESTIVE_TRACT
PCI6A_UPPER_AERODIGESTIVE_TRACT
PEO1_OVARY
PFSK1_CENTRAL_NERVOUS_SYSTEM
PL18_PANCREAS
PL4_PANCREAS
PWR1E_PROSTATE
QIMRWIL_HAEMATOPOIETIC_AND_LYMPHOID_TISSUE
RAMOS2G64C10_HAEMATOPOIETIC_AND_LYMPHOID_TISSUE
RCCAB_KIDNEY
RCCER_KIDNEY
RCCFG2_KIDNEY
RCCJF_KIDNEY
RCCJW_KIDNEY
RCCMF_KIDNEY
RCK8_HAEMATOPOIETIC_AND_LYMPHOID_TISSUE
RERFLCFM_LUNG
RF48_STOMACH
RH1_SOFT_TISSUE
RO82W1_THYROID
ROS50_HAEMATOPOIETIC_AND_LYMPHOID_TISSUE
RPMI2650_UPPER_AERODIGESTIVE_TRACT
RPMI8866_HAEMATOPOIETIC_AND_LYMPHOID_TISSUE
RXF393_KIDNEY
SARC9371_BONE
SAS_UPPER_AERODIGESTIVE_TRACT
SAT_UPPER_AERODIGESTIVE_TRACT
SBC1_LUNG
SBC3_LUNG
SC1_HAEMATOPOIETIC_AND_LYMPHOID_TISSUE
SCC3_HAEMATOPOIETIC_AND_LYMPHOID_TISSUE
SCC90_UPPER_AERODIGESTIVE_TRACT
SCH_STOMACH
SISO_CERVIX
SKGIIIA_CERVIX
SKGT2_STOMACH
SKGT4_OESOPHAGUS
SKMG1_CENTRAL_NERVOUS_SYSTEM
SKN3_UPPER_AERODIGESTIVE_TRACT
SKN_URINARY_TRACT
SLVL_HAEMATOPOIETIC_AND_LYMPHOID_TISSUE
SN12C_KIDNEY
STS0421_SOFT_TISSUE
SUDHL16_HAEMATOPOIETIC_AND_LYMPHOID_TISSUE
SUPB8_HAEMATOPOIETIC_AND_LYMPHOID_TISSUE
SW13_ADRENAL_GLAND
SW626_OVARY
SW684_SOFT_TISSUE
SW756_CERVIX
SW872_SOFT_TISSUE
SW954_VULVA
SW962_VULVA
SW982_SOFT_TISSUE
TASK1_BONE
TCYIK_CERVIX
TE12_OESOPHAGUS
TGBC1TKB_BILIARY_TRACT
TGBC24TKB_BILIARY_TRACT
TGW_AUTONOMIC_GANGLIA
TK_HAEMATOPOIETIC_AND_LYMPHOID_TISSUE
TMK1_STOMACH
TUR_HAEMATOPOIETIC_AND_LYMPHOID_TISSUE
U698M_HAEMATOPOIETIC_AND_LYMPHOID_TISSUE
UCH2_BONE
UDSCC2_UPPER_AERODIGESTIVE_TRACT
UMC11_LUNG
UWB1289_OVARY
VAESBJ_SOFT_TISSUE
VAL_HAEMATOPOIETIC_AND_LYMPHOID_TISSUE
VMRCMELG_SKIN
WIL2NS_HAEMATOPOIETIC_AND_LYMPHOID_TISSUE
WM1552C_SKIN
WM278_SKIN
WM35_SKIN
WM793B_SKIN
WSUNHL_HAEMATOPOIETIC_AND_LYMPHOID_TISSUE
YMB1E_BREAST
YT_HAEMATOPOIETIC_AND_LYMPHOID_TISSUE

## Sheet: EIF5A
Gene	DNA methylation (RRBS)_ EIF5A	mRNA expression (RNAseq)_ EIF5A
OVMANA_OVARY	0.0052161	5.53526
MHHNB11_AUTONOMIC_GANGLIA	0.000544444	5.72143
COLO678_LARGE_INTESTINE	0.0257025	5.92951
NCIH2196_LUNG	0.00299621	5.97349
MDAMB134VI_BREAST	0.00258372	6.03378
DMS153_LUNG	0	6.03574
NH6_AUTONOMIC_GANGLIA	0.00573004	6.08016
GCIY_STOMACH	0.0086542	6.15356
D341MED_CENTRAL_NERVOUS_SYSTEM	0.0124363	6.30382
TE5_OESOPHAGUS	0.00122222	6.3083
JURLMK1_HAEMATOPOIETIC_AND_LYMPHOID_TISSUE	0	6.31509
NCIH2029_LUNG	0	6.33361
OVKATE_OVARY	0.0349043	6.38817
HCC33_LUNG	0.00347659	6.41619
U266B1_HAEMATOPOIETIC_AND_LYMPHOID_TISSUE	0.0040418	6.42124
KMBC2_URINARY_TRACT	0.00756765	6.43463
KASUMI6_HAEMATOPOIETIC_AND_LYMPHOID_TISSUE	0.00278857	6.50447
PF382_HAEMATOPOIETIC_AND_LYMPHOID_TISSUE	0.00979037	6.52077
VMRCRCZ_KIDNEY	0.00271389	6.52395
JURKAT_HAEMATOPOIETIC_AND_LYMPHOID_TISSUE	0.000344712	6.52647
SR786_HAEMATOPOIETIC_AND_LYMPHOID_TISSUE	0.00224268	6.52949
SNU869_BILIARY_TRACT	0	6.53814
COV318_OVARY	0.0104053	6.539
DU4475_BREAST	0	6.57176
VMCUB1_URINARY_TRACT	0.00207256	6.57465
NCIH522_LUNG	0.0162166	6.57941
NCIH1876_LUNG	0.00626085	6.58467
BHY_UPPER_AERODIGESTIVE_TRACT	0	6.60214
L540_HAEMATOPOIETIC_AND_LYMPHOID_TISSUE	0.00201268	6.62238
LAMA84_HAEMATOPOIETIC_AND_LYMPHOID_TISSUE	0.0031456	6.63796
KMS11_HAEMATOPOIETIC_AND_LYMPHOID_TISSUE	0	6.64854
CORL24_LUNG	0	6.65174
CFPAC1_PANCREAS	0.00645005	6.65629
BCPAP_THYROID	0.0185185	6.6628
YH13_CENTRAL_NERVOUS_SYSTEM	0.00258998	6.66666
MDAMB175VII_BREAST	0	6.6785
MONOMAC1_HAEMATOPOIETIC_AND_LYMPHOID_TISSUE	0.000813802	6.68561
ZR7530_BREAST	0.00946981	6.68828
CORL95_LUNG	0.0260804	6.69065
NCIH2106_LUNG	0	6.73109
PANC0213_PANCREAS	0	6.74648
NCIH1105_LUNG	0.00037	6.74924
L363_HAEMATOPOIETIC_AND_LYMPHOID_TISSUE	0	6.75801
ASPC1_PANCREAS	0.00193603	6.77416
SW837_LARGE_INTESTINE	0.00492726	6.78381
RERFLCAD1_LUNG	0.00420645	6.79436
DMS454_LUNG	0.00643527	6.79833
ME1_HAEMATOPOIETIC_AND_LYMPHOID_TISSUE	0.00684987	6.80151
HPAC_PANCREAS	0.00674696	6.80348
THP1_HAEMATOPOIETIC_AND_LYMPHOID_TISSUE	0.00430519	6.82616
JHOS2_OVARY	0.00111462	6.83614
SUPT11_HAEMATOPOIETIC_AND_LYMPHOID_TISSUE	0.00231202	6.84224
OAW28_OVARY	0	6.84643
SCLC21H_LUNG	0.00241677	6.84828
UBLC1_URINARY_TRACT	0	6.84953
MOLT3_HAEMATOPOIETIC_AND_LYMPHOID_TISSUE	0.00470476	6.85189
COV644_OVARY	0	6.85606
NCIH1436_LUNG	0.00781648	6.85918
JHOM2B_OVARY	0.00181347	6.86496
TT_THYROID	0	6.89661
F36P_HAEMATOPOIETIC_AND_LYMPHOID_TISSUE	0	6.90027
SNU1076_UPPER_AERODIGESTIVE_TRACT	0	6.9126
BT483_BREAST	0.000574458	6.91321
ZR751_BREAST	0.00517451	6.91508
SNU719_STOMACH	0	6.94293
NCIH1092_LUNG	0.00486175	6.94361
NCIH2126_LUNG	0	6.94831
NCIH660_PROSTATE	0.0257423	6.95208
SNU620_STOMACH	0.00203439	6.9588
KMRC20_KIDNEY	0.0251753	6.97007
HCC1599_BREAST	0	6.97188
HCC1187_BREAST	0.0100142	6.98407
KO52_HAEMATOPOIETIC_AND_LYMPHOID_TISSUE	0	6.98725
KCL22_HAEMATOPOIETIC_AND_LYMPHOID_TISSUE	0	6.99118
KYSE30_OESOPHAGUS	0.0198926	7.00613
TALL1_HAEMATOPOIETIC_AND_LYMPHOID_TISSUE	0.00203448	7.00939
NCIH196_LUNG	0	7.01413
MOLM6_HAEMATOPOIETIC_AND_LYMPHOID_TISSUE	0.00104197	7.02255
HS852T_SKIN	0	7.02333
DMS79_LUNG	0.0110575	7.02583
CORL88_LUNG	0.00595732	7.02693
RCM1_LARGE_INTESTINE	0	7.02723
ECC12_STOMACH	0.0252349	7.0294
DKMG_CENTRAL_NERVOUS_SYSTEM	0.00872853	7.03558
NIHOVCAR3_OVARY	0	7.03656
SKNAS_AUTONOMIC_GANGLIA	0.00299782	7.0368
ONS76_CENTRAL_NERVOUS_SYSTEM	0.00171841	7.04145
HPBALL_HAEMATOPOIETIC_AND_LYMPHOID_TISSUE	0	7.04738
NCCSTCK140_STOMACH	0.0188419	7.04776
RCC10RGB_KIDNEY	0.00566235	7.04874
HCC1806_BREAST	0.0108146	7.05058
NCIH69_LUNG	0.00425373	7.05665
NCIH2228_LUNG	0.00336614	7.05838
PL21_HAEMATOPOIETIC_AND_LYMPHOID_TISSUE	0	7.06421
CORL47_LUNG	0	7.07641
HS683_CENTRAL_NERVOUS_SYSTEM	0.0022	7.07655
TM31_CENTRAL_NERVOUS_SYSTEM	0.00967974	7.08398
SKOV3_OVARY	0.00393241	7.09498
GOS3_CENTRAL_NERVOUS_SYSTEM	0.0160476	7.09856
HCC202_BREAST	0	7.1114
K562_HAEMATOPOIETIC_AND_LYMPHOID_TISSUE	0.0023375	7.12127
SNU1197_LARGE_INTESTINE	0.00430522	7.12223
ML1_THYROID	0.000642308	7.12228
KALS1_CENTRAL_NERVOUS_SYSTEM	0	7.1326
SNU489_CENTRAL_NERVOUS_SYSTEM	0.00366826	7.13936
UACC812_BREAST	0.0084074	7.14004
COLO668_LUNG	0.000946602	7.14653
OVISE_OVARY	0.0113588	7.15927
NCIH524_LUNG	0	7.16002
JHUEM3_ENDOMETRIUM	0.000637037	7.16559
CMK_HAEMATOPOIETIC_AND_LYMPHOID_TISSUE	0.00147083	7.16569
PANC0203_PANCREAS	0.00245399	7.16595
ALLSIL_HAEMATOPOIETIC_AND_LYMPHOID_TISSUE	0.000512552	7.17341
HCC1500_BREAST	0.0172645	7.17588
YAPC_PANCREAS	0.00468812	7.17965
SNU119_OVARY	0.00700208	7.17978
GRANTA519_HAEMATOPOIETIC_AND_LYMPHOID_TISSUE	0.0120916	7.18176
NALM6_HAEMATOPOIETIC_AND_LYMPHOID_TISSUE	0.00263852	7.18324
SKMM2_HAEMATOPOIETIC_AND_LYMPHOID_TISSUE	0.00164408	7.18405
NCIH510_LUNG	0.00149925	7.19649
NALM1_HAEMATOPOIETIC_AND_LYMPHOID_TISSUE	0	7.20412
OCILY19_HAEMATOPOIETIC_AND_LYMPHOID_TISSUE	0.00102744	7.20499
SKMES1_LUNG	0	7.20889
SNU761_LIVER	0.00660787	7.20955
OCIAML2_HAEMATOPOIETIC_AND_LYMPHOID_TISSUE	0.0013922	7.21244
EM2_HAEMATOPOIETIC_AND_LYMPHOID_TISSUE	0	7.22092
TOLEDO_HAEMATOPOIETIC_AND_LYMPHOID_TISSUE	0.0333889	7.22371
EFM19_BREAST	0	7.2285
TT_OESOPHAGUS	0.00753011	7.23108
OVSAHO_OVARY	0.00558323	7.23143
KPNYN_AUTONOMIC_GANGLIA	0.028129	7.23174
UACC893_BREAST	0.00583696	7.23408
OV56_OVARY	0.00744286	7.23603
TO175T_HAEMATOPOIETIC_AND_LYMPHOID_TISSUE	0.0016108	7.23684
RPMI8402_HAEMATOPOIETIC_AND_LYMPHOID_TISSUE	0.0187871	7.23883
HCC2218_BREAST	0	7.23889
MHHCALL3_HAEMATOPOIETIC_AND_LYMPHOID_TISSUE	0	7.23911
SW1710_URINARY_TRACT	0	7.24035
D283MED_CENTRAL_NERVOUS_SYSTEM	0	7.24407
CL14_LARGE_INTESTINE	0	7.24486
CAOV3_OVARY	0.00158654	7.24772
SNU1077_ENDOMETRIUM	0.00801027	7.25698
NCIH1184_LUNG	0	7.25704
BICR56_UPPER_AERODIGESTIVE_TRACT	0.00120705	7.2588
AML193_HAEMATOPOIETIC_AND_LYMPHOID_TISSUE	0.000703048	7.26097
PFEIFFER_HAEMATOPOIETIC_AND_LYMPHOID_TISSUE	0	7.26107
T47D_BREAST	0.00980932	7.26392
CMLT1_HAEMATOPOIETIC_AND_LYMPHOID_TISSUE	0.0243233	7.27269
RERFLCAD2_LUNG	0.00140845	7.27829
CAL29_URINARY_TRACT	0	7.2802
EJM_HAEMATOPOIETIC_AND_LYMPHOID_TISSUE	0.0435338	7.28061
SUPM2_HAEMATOPOIETIC_AND_LYMPHOID_TISSUE	0.0112622	7.2826
BV173_HAEMATOPOIETIC_AND_LYMPHOID_TISSUE	0.00062341	7.2834
NCIH889_LUNG	0.0444066	7.28513
SW1116_LARGE_INTESTINE	0.000571762	7.29194
TCCPAN2_PANCREAS	0	7.29463
SNU886_LIVER	0	7.29942
SU8686_PANCREAS	0.00452434	7.30326
OE33_OESOPHAGUS	0.00822826	7.30457
RDES_BONE	0	7.30637
LXF289_LUNG	0.0142689	7.31378
C2BBE1_LARGE_INTESTINE	0.0214814	7.31657
WSUDLCL2_HAEMATOPOIETIC_AND_LYMPHOID_TISSUE	0	7.32424
NCIH1618_LUNG	0.00299406	7.32512
CHP126_AUTONOMIC_GANGLIA	0.00287839	7.32932
BICR22_UPPER_AERODIGESTIVE_TRACT	0.00301247	7.33244
SNU213_PANCREAS	0.00504781	7.33349
RH18_SOFT_TISSUE	0.00792071	7.33673
KG1_HAEMATOPOIETIC_AND_LYMPHOID_TISSUE	0	7.33773
LC1F_LUNG	0.00633714	7.33839
HS688AT_SKIN	0.00475765	7.33898
HS698T_LARGE_INTESTINE	0.0405431	7.33969
MHHCALL4_HAEMATOPOIETIC_AND_LYMPHOID_TISSUE	0.0208321	7.34365
TUHR10TKB_KIDNEY	0	7.34702
NUGC4_STOMACH	0.00211387	7.35351
NCIH508_LARGE_INTESTINE	0.0534751	7.35715
ONCODG1_OVARY	0.000515625	7.35909
SNU410_PANCREAS	0.000998322	7.36097
GDM1_HAEMATOPOIETIC_AND_LYMPHOID_TISSUE	0.000849413	7.36131
HUT102_HAEMATOPOIETIC_AND_LYMPHOID_TISSUE	0.00453382	7.36266
SBC5_LUNG	0.00148296	7.36651
BICR6_UPPER_AERODIGESTIVE_TRACT	0.0109499	7.36661
BEN_LUNG	0.00558622	7.3675
RMGI_OVARY	0.00771528	7.37022
HEC108_ENDOMETRIUM	0.00874784	7.37036
DBTRG05MG_CENTRAL_NERVOUS_SYSTEM	0.0393163	7.3821
OE19_OESOPHAGUS	0.0284051	7.3824
TCCSUP_URINARY_TRACT	0.00376645	7.38315
NCO2_HAEMATOPOIETIC_AND_LYMPHOID_TISSUE	0.0172081	7.38499
HSC4_UPPER_AERODIGESTIVE_TRACT	0.00101985	7.38546
CAMA1_BREAST	0	7.38748
SKM1_HAEMATOPOIETIC_AND_LYMPHOID_TISSUE	0.00413166	7.39235
T173_BONE	0.00240336	7.39707
CAS1_CENTRAL_NERVOUS_SYSTEM	0.00511329	7.39806
EFM192A_BREAST	0.000761374	7.40103
TUHR14TKB_KIDNEY	0.00954945	7.40271
NCIH1963_LUNG	0.00607101	7.40524
CAPAN2_PANCREAS	0	7.40546
HS616T_HAEMATOPOIETIC_AND_LYMPHOID_TISSUE	0.00164619	7.40994
FU97_STOMACH	0.00140411	7.41109
SNB75_CENTRAL_NERVOUS_SYSTEM	0	7.41147
SIMA_AUTONOMIC_GANGLIA	0.00133997	7.41226
NCIH1836_LUNG	0	7.4207
TE8_OESOPHAGUS	0.0104485	7.42113
SF539_CENTRAL_NERVOUS_SYSTEM	0	7.42562
HDQP1_BREAST	0.00208444	7.42666
LS123_LARGE_INTESTINE	0.0348286	7.43327
HCC1419_BREAST	0.0341515	7.4362
MOLT13_HAEMATOPOIETIC_AND_LYMPHOID_TISSUE	0.00547643	7.43877
HCC1143_BREAST	0.00435634	7.43889
CAL51_BREAST	0.00557221	7.44697
CAOV4_OVARY	0.00497479	7.44763
SNU5_STOMACH	0.00257706	7.45112
SNU216_STOMACH	0.00204576	7.45286
NCIH1623_LUNG	0.00382653	7.45523
HS940T_SKIN	0	7.45589
NCIH2405_LUNG	0.00677337	7.45827
KMRC3_KIDNEY	0.00451922	7.45928
GMS10_CENTRAL_NERVOUS_SYSTEM	0.0229487	7.46508
JK1_HAEMATOPOIETIC_AND_LYMPHOID_TISSUE	0.000498596	7.46529
HL60_HAEMATOPOIETIC_AND_LYMPHOID_TISSUE	0.00656965	7.46622
SW780_URINARY_TRACT	0.00238887	7.46858
BT474_BREAST	0.00233855	7.47161
COV362_OVARY	0.00387677	7.47318
GSS_STOMACH	0.00220264	7.47439
NCIH2227_LUNG	0.00367429	7.47467
NCIH526_LUNG	0.0183206	7.47952
KNS81_CENTRAL_NERVOUS_SYSTEM	0.0133113	7.48223
NCIH1792_LUNG	0.00622053	7.4829
BFTC909_KIDNEY	0.00311907	7.48557
NCIH1568_LUNG	0	7.50096
2313287_STOMACH	0.0215899	7.50127
GSU_STOMACH	0.00856793	7.50641
SKNFI_AUTONOMIC_GANGLIA	0.0100764	7.51727
BFTC905_URINARY_TRACT	0.0509234	7.52218
SKNBE2_AUTONOMIC_GANGLIA	0	7.52675
KMH2_HAEMATOPOIETIC_AND_LYMPHOID_TISSUE	0.00117049	7.53203
LOUCY_HAEMATOPOIETIC_AND_LYMPHOID_TISSUE	0.0060036	7.53248
UMUC1_URINARY_TRACT	0.000983747	7.53567
PK59_PANCREAS	0.00207046	7.53712
SUDHL1_HAEMATOPOIETIC_AND_LYMPHOID_TISSUE	0.00131593	7.53939
L33_PANCREAS	0.014932	7.54164
RD_SOFT_TISSUE	0.00725832	7.54209
HS751T_HAEMATOPOIETIC_AND_LYMPHOID_TISSUE	0.0047566	7.54727
DB_HAEMATOPOIETIC_AND_LYMPHOID_TISSUE	0.00453278	7.55273
SKNMC_BONE	0.00168634	7.55499
CADOES1_BONE	0	7.5551
NCIH650_LUNG	0	7.55721
HS675T_LARGE_INTESTINE	0	7.56039
A704_KIDNEY	0.00348061	7.56195
NCIN87_STOMACH	0	7.56633
U251MG_CENTRAL_NERVOUS_SYSTEM	0.00536988	7.5707
HT1197_URINARY_TRACT	0	7.57654
SKMEL1_SKIN	0	7.58126
HDMYZ_HAEMATOPOIETIC_AND_LYMPHOID_TISSUE	0.0196346	7.58184
RERFGC1B_STOMACH	0	7.58861
SNU283_LARGE_INTESTINE	0.0323714	7.58874
NMCG1_CENTRAL_NERVOUS_SYSTEM	0.0160907	7.58997
TT2609C02_THYROID	0.005405	7.592
SNU899_UPPER_AERODIGESTIVE_TRACT	0.00784506	7.59455
VCAP_PROSTATE	0.0113734	7.59756
EKVX_LUNG	0.00936207	7.59845
EFE184_ENDOMETRIUM	0.0185402	7.59853
PECAPJ15_UPPER_AERODIGESTIVE_TRACT	0.0075426	7.60349
WM115_SKIN	0	7.6035
SUPB15_HAEMATOPOIETIC_AND_LYMPHOID_TISSUE	0.00387017	7.60387
P31FUJ_HAEMATOPOIETIC_AND_LYMPHOID_TISSUE	0	7.60543
RT112_URINARY_TRACT	0	7.6078
LN229_CENTRAL_NERVOUS_SYSTEM	0.00175983	7.60862
NCIH2286_LUNG	0.00319202	7.60917
MOLT16_HAEMATOPOIETIC_AND_LYMPHOID_TISSUE	0.00498852	7.60979
JHOC5_OVARY	0	7.61121
CL11_LARGE_INTESTINE	0	7.61645
SNU626_CENTRAL_NERVOUS_SYSTEM	0	7.625
HCC1937_BREAST	0.00693254	7.6253
KARPAS422_HAEMATOPOIETIC_AND_LYMPHOID_TISSUE	0.00378592	7.62895
OUMS23_LARGE_INTESTINE	0.00101317	7.62972
YD8_UPPER_AERODIGESTIVE_TRACT	0	7.63111
VMRCRCW_KIDNEY	0.00395546	7.63115
WM88_SKIN	0.015529	7.63399
HS936T_SKIN	0	7.63615
SW1353_BONE	0.0120228	7.63715
TE14_OESOPHAGUS	0.00376905	7.64052
OPM2_HAEMATOPOIETIC_AND_LYMPHOID_TISSUE	0.00259717	7.64243
HS766T_PANCREAS	0	7.64506
SNU449_LIVER	0.00619231	7.64851
HCC1428_BREAST	0.00492396	7.64864
HCC2935_LUNG	0	7.65085
SNU387_LIVER	0.043396	7.6516
YD10B_UPPER_AERODIGESTIVE_TRACT	0.0151557	7.65207
KASUMI2_HAEMATOPOIETIC_AND_LYMPHOID_TISSUE	0.0101074	7.65555
HS606T_BREAST	0.016283	7.65982
NCIH211_LUNG	0	7.66727
MHHCALL2_HAEMATOPOIETIC_AND_LYMPHOID_TISSUE	0.0171271	7.66918
U2OS_BONE	0.00454787	7.67073
SCC9_UPPER_AERODIGESTIVE_TRACT	0.00554275	7.67111
COLO783_SKIN	0	7.67117
COLO680N_OESOPHAGUS	0.000679499	7.67189
CHP212_AUTONOMIC_GANGLIA	0.00227718	7.67447
HUH6_LIVER	0	7.67614
H4_CENTRAL_NERVOUS_SYSTEM	0.001315	7.68349
NCIH747_LARGE_INTESTINE	0.00336867	7.68362
RPMI7951_SKIN	0.0101301	7.68799
TE6_OESOPHAGUS	0.00266651	7.69257
HCC70_BREAST	0.00153037	7.69628
PANC0327_PANCREAS	0.00320961	7.69954
KYM1_SOFT_TISSUE	0.00042584	7.70042
NALM19_HAEMATOPOIETIC_AND_LYMPHOID_TISSUE	0.0255473	7.70182
NCIH28_PLEURA	0.00578456	7.70211
PANC0403_PANCREAS	0.00303666	7.70394
CORL105_LUNG	0.000501931	7.7076
IGR37_SKIN	0.0384639	7.71165
SNU8_OVARY	0	7.71203
MDAMB468_BREAST	0.00176301	7.71258
KHM1B_HAEMATOPOIETIC_AND_LYMPHOID_TISSUE	0.00684534	7.71365
M059K_CENTRAL_NERVOUS_SYSTEM	0.00112174	7.71583
HUPT3_PANCREAS	0.0116861	7.71904
NCIH854_LUNG	0.00173948	7.71966
OV7_OVARY	0.00238925	7.72118
IGR39_SKIN	0.013927	7.72118
KYSE70_OESOPHAGUS	0	7.72169
EFO21_OVARY	0.0118971	7.72389
MDAMB453_BREAST	0	7.72393
KNS60_CENTRAL_NERVOUS_SYSTEM	0	7.73004
KMS34_HAEMATOPOIETIC_AND_LYMPHOID_TISSUE	0	7.73043
EOL1_HAEMATOPOIETIC_AND_LYMPHOID_TISSUE	0.00189854	7.73082
TEN_ENDOMETRIUM	0.00680286	7.73143
KNS62_LUNG	0.000774336	7.73418
T3M4_PANCREAS	0.0025	7.73513
SCABER_URINARY_TRACT	0	7.736
HS839T_SKIN	0.007485	7.74585
KYSE520_OESOPHAGUS	0.00155	7.74995
RL_HAEMATOPOIETIC_AND_LYMPHOID_TISSUE	0.0609341	7.75167
NCIH596_LUNG	0.00351113	7.75173
TGBC11TKB_STOMACH	0.00104693	7.75236
LI7_LIVER	0.00412036	7.7544
NCIH2342_LUNG	0.00320663	7.75916
HCC2157_BREAST	0.0223459	7.76012
A673_BONE	0.00238125	7.76192
SNU668_STOMACH	0.000341667	7.76405
NUGC3_STOMACH	0.00254854	7.76542
SKBR3_BREAST	0.00585375	7.76963
KMS28BM_HAEMATOPOIETIC_AND_LYMPHOID_TISSUE	0.0151286	7.77055
RT4_URINARY_TRACT	0.00456389	7.77176
42MGBA_CENTRAL_NERVOUS_SYSTEM	0.00112545	7.77223
SNU81_LARGE_INTESTINE	0.00384709	7.77883
SNU182_LIVER	0.00309073	7.77902
T84_LARGE_INTESTINE	0.00265063	7.77932
HCC56_LARGE_INTESTINE	0	7.78215
ISTMES2_PLEURA	0	7.78323
BHT101_THYROID	0.00529765	7.78666
OCIAML5_HAEMATOPOIETIC_AND_LYMPHOID_TISSUE	0.00447785	7.78708
JHUEM7_ENDOMETRIUM	0	7.78917
NCIH2291_LUNG	0.00412814	7.79123
NCIH1930_LUNG	0.0126556	7.79202
HEL_HAEMATOPOIETIC_AND_LYMPHOID_TISSUE	0.00401951	7.79337
HS706T_BONE	0.00591912	7.79865
OCIM1_HAEMATOPOIETIC_AND_LYMPHOID_TISSUE	0.00563903	7.79884
WM2664_SKIN	0.00392157	7.80446
KMS12BM_HAEMATOPOIETIC_AND_LYMPHOID_TISSUE	0	7.805
DMS114_LUNG	0.0305403	7.80729
HOP92_LUNG	0	7.80792
OCIAML3_HAEMATOPOIETIC_AND_LYMPHOID_TISSUE	0.00562694	7.81003
G361_SKIN	0.000955128	7.81181
U937_HAEMATOPOIETIC_AND_LYMPHOID_TISSUE	0.0150682	7.81235
KPNRTBM1_AUTONOMIC_GANGLIA	0	7.81437
SNU503_LARGE_INTESTINE	0	7.81559
CAL27_UPPER_AERODIGESTIVE_TRACT	0.0139395	7.81837
RMUGS_OVARY	0	7.81909
HCC2108_LUNG	0	7.82176
COLO201_LARGE_INTESTINE	0.0116182	7.82182
KG1C_CENTRAL_NERVOUS_SYSTEM	0.00359141	7.82307
SNU878_LIVER	0.0624301	7.8245
SKMEL31_SKIN	0.00862299	7.82474
A172_CENTRAL_NERVOUS_SYSTEM	0.00746884	7.8311
SNGM_ENDOMETRIUM	0	7.83626
ECGI10_OESOPHAGUS	0.0229845	7.8375
JVM2_HAEMATOPOIETIC_AND_LYMPHOID_TISSUE	0.00393113	7.83851
NCIH446_LUNG	0.000962464	7.83935
OSRC2_KIDNEY	0.00649705	7.83951
SW1417_LARGE_INTESTINE	0.00627967	7.83979
PEER_HAEMATOPOIETIC_AND_LYMPHOID_TISSUE	0	7.84259
PANC1005_PANCREAS	0.00598802	7.84521
SW1088_CENTRAL_NERVOUS_SYSTEM	0	7.84551
IALM_LUNG	0	7.84567
SKMEL28_SKIN	0	7.84695
LP1_HAEMATOPOIETIC_AND_LYMPHOID_TISSUE	0.0244985	7.84817
CA46_HAEMATOPOIETIC_AND_LYMPHOID_TISSUE	0	7.84918
SNUC5_LARGE_INTESTINE	0.00328548	7.85062
RERFLCKJ_LUNG	0.0055	7.85368
C32_SKIN	0.0237479	7.85413
EHEB_HAEMATOPOIETIC_AND_LYMPHOID_TISSUE	0	7.85632
NCIH727_LUNG	0.0014001	7.85642
SNU475_LIVER	0	7.85762
DND41_HAEMATOPOIETIC_AND_LYMPHOID_TISSUE	0.00757334	7.86022
SW48_LARGE_INTESTINE	0.00437555	7.86222
NCIH1648_LUNG	0.0040107	7.86229
8MGBA_CENTRAL_NERVOUS_SYSTEM	0.0356174	7.8625
NUGC2_STOMACH	0.00249178	7.86288
CALU1_LUNG	0.00622396	7.86941
HDLM2_HAEMATOPOIETIC_AND_LYMPHOID_TISSUE	0.0120793	7.87251
AGS_STOMACH	0.00709535	7.87312
ESS1_ENDOMETRIUM	0.012617	7.87457
MDAMB415_BREAST	0.00611825	7.87503
NCIH1373_LUNG	0	7.87954
CAL33_UPPER_AERODIGESTIVE_TRACT	0.0133542	7.88044
HS729_SOFT_TISSUE	0.00756238	7.88221
ECC10_STOMACH	0.0381377	7.88245
PSN1_PANCREAS	0.00230012	7.88301
RL952_ENDOMETRIUM	0.000802469	7.88308
HCC15_LUNG	0	7.88378
CAL120_BREAST	0.0166724	7.88442
HUG1N_STOMACH	0.0182426	7.88613
SUDHL10_HAEMATOPOIETIC_AND_LYMPHOID_TISSUE	0	7.88633
CHAGOK1_LUNG	0.00083927	7.88849
SJSA1_BONE	0	7.88902
NCIH441_LUNG	0.00879977	7.89229
SKLU1_LUNG	0.000540061	7.89303
U118MG_CENTRAL_NERVOUS_SYSTEM	0.0182443	7.8931
MKN1_STOMACH	0.00167792	7.89325
NCIH209_LUNG	0	7.89362
HUCCT1_BILIARY_TRACT	0.0114957	7.89607
NCIH929_HAEMATOPOIETIC_AND_LYMPHOID_TISSUE	0.00249686	7.89948
BL41_HAEMATOPOIETIC_AND_LYMPHOID_TISSUE	0	7.89994
CALU3_LUNG	0.000393926	7.89995
CJM_SKIN	0.0132302	7.90281
HEPG2_LIVER	0.00481781	7.90457
NCIH292_LUNG	0.0027913	7.90705
JHH4_LIVER	0.0111501	7.90811
SNU201_CENTRAL_NERVOUS_SYSTEM	0	7.90873
NCIH1435_LUNG	0.00198667	7.90918
HCC1171_LUNG	0.0203241	7.90991
PC3_PROSTATE	0.00845751	7.91036
KIJK_HAEMATOPOIETIC_AND_LYMPHOID_TISSUE	0	7.91242
SNUC2A_LARGE_INTESTINE	0	7.91498
SW403_LARGE_INTESTINE	0.026482	7.9169
NAMALWA_HAEMATOPOIETIC_AND_LYMPHOID_TISSUE	0	7.91895
CCFSTTG1_CENTRAL_NERVOUS_SYSTEM	0	7.92363
HLFA_LUNG	0.000374572	7.92683
T3M10_LUNG	0.00153237	7.92885
MOLP2_HAEMATOPOIETIC_AND_LYMPHOID_TISSUE	0.00452877	7.92922
NCIH2023_LUNG	0.0195667	7.93031
SNU423_LIVER	0.00300988	7.93235
EPLC272H_LUNG	0.0346933	7.93374
LCLC97TM1_LUNG	0.000272634	7.93462
PATU8988S_PANCREAS	0.00219966	7.93503
SNU308_BILIARY_TRACT	0.000917603	7.93595
OCILY3_HAEMATOPOIETIC_AND_LYMPHOID_TISSUE	0.00461789	7.93616
HUH28_BILIARY_TRACT	0.00239425	7.93831
SNU840_OVARY	0	7.94036
A3KAW_HAEMATOPOIETIC_AND_LYMPHOID_TISSUE	0.0033155	7.94144
DAUDI_HAEMATOPOIETIC_AND_LYMPHOID_TISSUE	0.0151946	7.94147
SNU685_ENDOMETRIUM	0.0164646	7.94257
PECAPJ41CLONED2_UPPER_AERODIGESTIVE_TRACT	0.00654399	7.94418
HS343T_BREAST	0.00175926	7.94428
SCC4_UPPER_AERODIGESTIVE_TRACT	0.00168973	7.94542
NCIH1437_LUNG	0	7.94756
CORL311_LUNG	0.00819957	7.95152
MKN74_STOMACH	0	7.95228
TE4_OESOPHAGUS	0.00443606	7.95229
HS695T_SKIN	0.0229381	7.95461
HS934T_SKIN	0	7.95568
NOMO1_HAEMATOPOIETIC_AND_LYMPHOID_TISSUE	0.00370778	7.96008
SW948_LARGE_INTESTINE	0.005869	7.96196
NCIH684_LIVER	0	7.96736
TOV21G_OVARY	0	7.97288
8305C_THYROID	0.00758427	7.97318
IPC298_SKIN	0	7.98194
NCIH358_LUNG	0	7.98202
SW1573_LUNG	0.000354749	7.98253
SQ1_LUNG	0	7.98299
HPAFII_PANCREAS	0.00151677	7.98336
MALME3M_SKIN	0	7.9838
SNU1214_UPPER_AERODIGESTIVE_TRACT	0.00138215	7.98426
DOHH2_HAEMATOPOIETIC_AND_LYMPHOID_TISSUE	0.00810056	7.98995
SNU407_LARGE_INTESTINE	0	7.99086
EN_ENDOMETRIUM	0.0181796	7.99099
SUDHL4_HAEMATOPOIETIC_AND_LYMPHOID_TISSUE	0.0456535	7.99237
WM793_SKIN	0.000122917	7.99243
SW579_THYROID	0.0182513	7.99626
LOUNH91_LUNG	0	7.99871
NUDHL1_HAEMATOPOIETIC_AND_LYMPHOID_TISSUE	0.0299256	8.00084
NCIH1651_LUNG	0.00150062	8.00321
SUDHL8_HAEMATOPOIETIC_AND_LYMPHOID_TISSUE	0.0199204	8.00361
SKCO1_LARGE_INTESTINE	0.00762585	8.00398
YKG1_CENTRAL_NERVOUS_SYSTEM	0.00115539	8.00523
RERFLCMS_LUNG	0	8.00557
GAMG_CENTRAL_NERVOUS_SYSTEM	0.00198154	8.00778
TUHR4TKB_KIDNEY	0.0012514	8.00911
HEL9217_HAEMATOPOIETIC_AND_LYMPHOID_TISSUE	0.00173542	8.00945
HMCB_SKIN	0.00650168	8.01202
NCIH2081_LUNG	0.00217391	8.01468
NB1_AUTONOMIC_GANGLIA	0.000401524	8.02273
SUIT2_PANCREAS	0.00105247	8.03525
NCIH661_LUNG	0.00702244	8.0369
RVH421_SKIN	0.00186105	8.04314
HS281T_BREAST	0.00804043	8.04404
HOP62_LUNG	0.000358333	8.04469
MKN7_STOMACH	0.00245074	8.05092
HSC2_UPPER_AERODIGESTIVE_TRACT	0.00328181	8.05095
NCIH838_LUNG	0.00322823	8.053
OVTOKO_OVARY	0.000151515	8.0534
RCHACV_HAEMATOPOIETIC_AND_LYMPHOID_TISSUE	0.0120811	8.05496
NCIH1341_LUNG	0.00391931	8.05643
HS821T_BONE	0	8.05738
HS578T_BREAST	0.00547849	8.06043
SW1463_LARGE_INTESTINE	0.00705479	8.06251
HS944T_SKIN	0.00221956	8.06316
HCC1954_BREAST	0.0251795	8.06348
SNU175_LARGE_INTESTINE	0.00484144	8.06582
MELHO_SKIN	0.0096098	8.06638
COLO684_ENDOMETRIUM	0.0202549	8.06745
BXPC3_PANCREAS	0.00527778	8.06859
KM12_LARGE_INTESTINE	0.000474747	8.06917
SUDHL6_HAEMATOPOIETIC_AND_LYMPHOID_TISSUE	0.00239808	8.0696
OV90_OVARY	0.0113534	8.0716
SAOS2_BONE	0	8.07413
JHOM1_OVARY	0.0356219	8.07502
RKN_SOFT_TISSUE	0.00218568	8.07505
S117_SOFT_TISSUE	0.0316742	8.07707
KMRC1_KIDNEY	0.0014536	8.07776
KMRC2_KIDNEY	0.0174752	8.07933
MDAMB157_BREAST	0.000384272	8.08222
SKMEL24_SKIN	0.00269254	8.08899
NCIH2052_PLEURA	0.00284872	8.09113
MOLM13_HAEMATOPOIETIC_AND_LYMPHOID_TISSUE	0.0128662	8.09254
HEC251_ENDOMETRIUM	0.0142262	8.09379
NCIH810_LUNG	0.00522678	8.09466
SH4_SKIN	0.0023309	8.09561
PLCPRF5_LIVER	0.011461	8.09815
BICR31_UPPER_AERODIGESTIVE_TRACT	0.0475479	8.09854
SNU398_LIVER	0	8.09965
CAL54_KIDNEY	0.000806832	8.09979
HS746T_STOMACH	0.0100551	8.10422
IMR32_AUTONOMIC_GANGLIA	0	8.11111
NB4_HAEMATOPOIETIC_AND_LYMPHOID_TISSUE	0.0176472	8.11125
SUPT1_HAEMATOPOIETIC_AND_LYMPHOID_TISSUE	0.00221311	8.11433
BCP1_HAEMATOPOIETIC_AND_LYMPHOID_TISSUE	0.0555397	8.11691
PANC1_PANCREAS	0.027153	8.1188
NCIH2085_LUNG	0	8.11961
PATU8902_PANCREAS	0	8.12736
A204_SOFT_TISSUE	0.00125632	8.13152
BICR16_UPPER_AERODIGESTIVE_TRACT	0	8.13351
NCIH2110_LUNG	0.00831594	8.13862
SKES1_BONE	0.0035828	8.13944
LS513_LARGE_INTESTINE	0.0210064	8.13999
L1236_HAEMATOPOIETIC_AND_LYMPHOID_TISSUE	0.0196407	8.14028
SNUC1_LARGE_INTESTINE	0	8.14804
EFO27_OVARY	0.00178825	8.1498
P12ICHIKAWA_HAEMATOPOIETIC_AND_LYMPHOID_TISSUE	0.0012476	8.15214
SW1990_PANCREAS	0.000738881	8.15713
253J_URINARY_TRACT	0	8.15741
OCUM1_STOMACH	0.00564242	8.16523
NCIH2347_LUNG	0	8.17031
HCC2279_LUNG	0	8.17254
HT_HAEMATOPOIETIC_AND_LYMPHOID_TISSUE	0.0293063	8.17306
HS870T_BONE	0	8.17322
DMS273_LUNG	0.024484	8.17741
PANC0813_PANCREAS	0.00251687	8.1804
COLO829_SKIN	0	8.1816
22RV1_PROSTATE	0.0182086	8.18259
TE10_OESOPHAGUS	0.005241	8.19078
QGP1_PANCREAS	0.00110611	8.19556
SNU1105_CENTRAL_NERVOUS_SYSTEM	0	8.20053
NCIH2066_LUNG	0.00373924	8.20191
OVCAR4_OVARY	0.000926431	8.20394
JMSU1_URINARY_TRACT	0	8.20532
KU1919_URINARY_TRACT	0.000153173	8.20904
SUDHL5_HAEMATOPOIETIC_AND_LYMPHOID_TISSUE	0.00318338	8.20945
G402_SOFT_TISSUE	0.00678373	8.21429
NCIH146_LUNG	0.00583891	8.21517
SET2_HAEMATOPOIETIC_AND_LYMPHOID_TISSUE	0.00802059	8.21629
MDAMB361_BREAST	0.0012296	8.21934
SNU1272_KIDNEY	0.00102945	8.22233
KPL1_BREAST	0.00106952	8.22768
HCC95_LUNG	0	8.22781
YD38_UPPER_AERODIGESTIVE_TRACT	0.00531311	8.22825
TE441T_SOFT_TISSUE	0.0013717	8.22897
SNU1079_BILIARY_TRACT	0	8.22937
SNU61_LARGE_INTESTINE	0	8.23173
SKNDZ_AUTONOMIC_GANGLIA	0.00492466	8.23229
697_HAEMATOPOIETIC_AND_LYMPHOID_TISSUE	0.0109796	8.23312
SKNSH_AUTONOMIC_GANGLIA	0.000851004	8.23594
WM1799_SKIN	0.00122159	8.23661
G292CLONEA141B1_BONE	0.00319328	8.23769
SKMEL3_SKIN	0.00556911	8.23854
HCC1438_LUNG	0.00434	8.24038
NCIH716_LARGE_INTESTINE	0	8.24327
PANC0504_PANCREAS	0.00541316	8.24644
KATOIII_STOMACH	0.000279762	8.25072
NCIH1155_LUNG	0.00244868	8.25459
COLO741_SKIN	0.00664792	8.25541
CAL62_THYROID	0.00344967	8.2558
5637_URINARY_TRACT	0	8.26585
DANG_PANCREAS	0.000160358	8.26586
CORL279_LUNG	0.00825578	8.26872
GI1_CENTRAL_NERVOUS_SYSTEM	0.0155153	8.27451
HS888T_BONE	0.00477267	8.27725
MCF7_BREAST	0.000518962	8.27928
MOLP8_HAEMATOPOIETIC_AND_LYMPHOID_TISSUE	0.0520628	8.27953
HCC44_LUNG	0	8.27994
COV434_OVARY	0.0030437	8.28621
AU565_BREAST	0	8.28945
REH_HAEMATOPOIETIC_AND_LYMPHOID_TISSUE	0.000894161	8.29008
MDAMB231_BREAST	0.0198859	8.29165
UO31_KIDNEY	0	8.29214
MFE296_ENDOMETRIUM	0.0108656	8.29816
SNU1040_LARGE_INTESTINE	0.000903249	8.29994
SEM_HAEMATOPOIETIC_AND_LYMPHOID_TISSUE	0.0428822	8.30047
JVM3_HAEMATOPOIETIC_AND_LYMPHOID_TISSUE	0.000327696	8.30084
SIGM5_HAEMATOPOIETIC_AND_LYMPHOID_TISSUE	0.00577601	8.30127
NCIH1944_LUNG	0.00749359	8.30174
HEC1B_ENDOMETRIUM	0	8.30327
NCIH1395_LUNG	0	8.30427
CL40_LARGE_INTESTINE	0	8.30852
TE9_OESOPHAGUS	0.00143885	8.31389
COLO792_SKIN	0	8.31442
JHUEM2_ENDOMETRIUM	0.00235219	8.3222
COLO320_LARGE_INTESTINE	0.0093907	8.32293
HS939T_SKIN	0.0102576	8.32638
MKN45_STOMACH	0.000616592	8.32768
NCIH1048_LUNG	0.0057	8.32783
OAW42_OVARY	0	8.32974
NCIH2171_LUNG	0.00835216	8.32993
IGROV1_OVARY	0.000554039	8.33063
HUH7_LIVER	0.00456824	8.33247
PATU8988T_PANCREAS	0.00120337	8.3342
NCIH2444_LUNG	0.00596125	8.33657
GA10_HAEMATOPOIETIC_AND_LYMPHOID_TISSUE	0	8.33854
HCC1833_LUNG	0.00444108	8.34226
GB1_CENTRAL_NERVOUS_SYSTEM	0.00280234	8.34294
KU812_HAEMATOPOIETIC_AND_LYMPHOID_TISSUE	0.00333476	8.34552
MEWO_SKIN	0	8.34913
NCIH3255_LUNG	0.00892447	8.35005
SH10TC_STOMACH	0.0204453	8.35027
GP2D_LARGE_INTESTINE	0.0075389	8.35072
U87MG_CENTRAL_NERVOUS_SYSTEM	0.000501701	8.35106
KMS27_HAEMATOPOIETIC_AND_LYMPHOID_TISSUE	0.0505509	8.3513
NCIH1781_LUNG	0	8.35202
NCIH2172_LUNG	0	8.35324
K029AX_SKIN	0.000683048	8.35368
OE21_OESOPHAGUS	0	8.35616
SCC15_UPPER_AERODIGESTIVE_TRACT	0	8.35886
SNU520_STOMACH	0.00226695	8.35931
HS618T_LUNG	0	8.35942
BC3C_URINARY_TRACT	0.0052917	8.36039
TE617T_SOFT_TISSUE	0.012365	8.3623
KYSE140_OESOPHAGUS	0	8.36393
8505C_THYROID	0.00986998	8.36496
JM1_HAEMATOPOIETIC_AND_LYMPHOID_TISSUE	0.0128233	8.36552
TYKNU_OVARY	0.0395464	8.36593
786O_KIDNEY	0.00383333	8.36644
KPNSI9S_AUTONOMIC_GANGLIA	0	8.36979
SCC25_UPPER_AERODIGESTIVE_TRACT	0.00190476	8.37608
SNU478_BILIARY_TRACT	0.023028	8.37929
CL34_LARGE_INTESTINE	0	8.38085
COLO679_SKIN	0.00144084	8.38255
HS294T_SKIN	0.00385736	8.38369
G401_SOFT_TISSUE	0.0018823	8.38545
NCIH1793_LUNG	0.00390549	8.38865
SNUC4_LARGE_INTESTINE	0.0035436	8.39385
HGC27_STOMACH	0	8.39452
RPMI8226_HAEMATOPOIETIC_AND_LYMPHOID_TISSUE	0.00141317	8.39531
HT144_SKIN	0.00183468	8.40185
CORL23_LUNG	0	8.40407
ACHN_KIDNEY	0.000375	8.40431
ABC1_LUNG	0.00565305	8.40793
KYSE150_OESOPHAGUS	0	8.40879
HCC1395_BREAST	0.0363968	8.40882
WM983B_SKIN	0.00258425	8.42038
JEKO1_HAEMATOPOIETIC_AND_LYMPHOID_TISSUE	0.0190345	8.42585
FTC133_THYROID	0	8.43501
MG63_BONE	0.00062066	8.43808
HCC4006_LUNG	0	8.43839
SNU324_PANCREAS	0.0113275	8.44107
NCIH322_LUNG	0.00642576	8.44216
CCK81_LARGE_INTESTINE	0	8.44554
MOLM16_HAEMATOPOIETIC_AND_LYMPHOID_TISSUE	0.0175946	8.44723
JL1_PLEURA	0	8.45088
HS229T_LUNG	0.0021	8.45352
EB1_HAEMATOPOIETIC_AND_LYMPHOID_TISSUE	0.0124582	8.45427
HEC1A_ENDOMETRIUM	0.00631042	8.45567
RKO_LARGE_INTESTINE	0.00850902	8.45662
TF1_HAEMATOPOIETIC_AND_LYMPHOID_TISSUE	0.00388889	8.45737
ST486_HAEMATOPOIETIC_AND_LYMPHOID_TISSUE	0.00211659	8.46367
KMS21BM_HAEMATOPOIETIC_AND_LYMPHOID_TISSUE	0.0141619	8.46425
KOPN8_HAEMATOPOIETIC_AND_LYMPHOID_TISSUE	0.0483814	8.46636
DAOY_CENTRAL_NERVOUS_SYSTEM	0.0174335	8.46674
LCLC103H_LUNG	0.0186372	8.46934
MORCPR_LUNG	0.00267773	8.46997
A253_SALIVARY_GLAND	0.0115915	8.47009
MEG01_HAEMATOPOIETIC_AND_LYMPHOID_TISSUE	0	8.47012
DMS53_LUNG	0.000717282	8.47147
SKMEL30_SKIN	0.00299043	8.4729
AM38_CENTRAL_NERVOUS_SYSTEM	0	8.47428
LS411N_LARGE_INTESTINE	0.00340889	8.47498
T24_URINARY_TRACT	0.0317744	8.47679
M07E_HAEMATOPOIETIC_AND_LYMPHOID_TISSUE	0	8.48439
NCIH647_LUNG	0.000454545	8.48893
NCIH1915_LUNG	0.00267917	8.49002
SW480_LARGE_INTESTINE	0.00462185	8.50026
HEYA8_OVARY	0	8.50107
TE11_OESOPHAGUS	0	8.5015
OVCAR8_OVARY	0.00444342	8.50299
HEC59_ENDOMETRIUM	0.00460385	8.50468
IGR1_SKIN	0.00410784	8.50741
RS411_HAEMATOPOIETIC_AND_LYMPHOID_TISSUE	0	8.51399
NUDUL1_HAEMATOPOIETIC_AND_LYMPHOID_TISSUE	0.0287559	8.52006
BDCM_HAEMATOPOIETIC_AND_LYMPHOID_TISSUE	0.0203341	8.52019
KYSE510_OESOPHAGUS	0.0002875	8.52177
SNU1196_BILIARY_TRACT	0.00446245	8.53108
SHP77_LUNG	0.0117016	8.53653
CAKI1_KIDNEY	0	8.53721
MESSA_SOFT_TISSUE	0.00566853	8.54317
SF126_CENTRAL_NERVOUS_SYSTEM	0.00564456	8.54321
MELJUSO_SKIN	0	8.55212
NCIH1650_LUNG	0.0144183	8.55222
HCC1569_BREAST	0	8.55469
A498_KIDNEY	0.022245	8.55583
BL70_HAEMATOPOIETIC_AND_LYMPHOID_TISSUE	0.00199573	8.55916
MINO_HAEMATOPOIETIC_AND_LYMPHOID_TISSUE	0.0006623	8.56453
PK45H_PANCREAS	0.00191113	8.56462
HEC265_ENDOMETRIUM	0	8.56682
SKMEL5_SKIN	0.00273399	8.57007
TE1_OESOPHAGUS	0.0104123	8.57129
LOVO_LARGE_INTESTINE	0.000913771	8.57909
LOXIMVI_SKIN	0.00393523	8.58375
HLF_LIVER	0.00565717	8.58599
A4FUK_HAEMATOPOIETIC_AND_LYMPHOID_TISSUE	0.0209692	8.58847
J82_URINARY_TRACT	0.00539079	8.59042
DV90_LUNG	0.011863	8.59467
HCT15_LARGE_INTESTINE	0.0137563	8.59696
NCIH1838_LUNG	0	8.60296
KYSE180_OESOPHAGUS	0.000344444	8.61274
LS180_LARGE_INTESTINE	0.000744048	8.61372
BICR18_UPPER_AERODIGESTIVE_TRACT	0.0192409	8.61411
LU99_LUNG	0.00333971	8.61984
HH_HAEMATOPOIETIC_AND_LYMPHOID_TISSUE	0	8.62003
NCIH2170_LUNG	0	8.62847
NCIH2030_LUNG	0.00941322	8.62868
SW1271_LUNG	0.000435417	8.6302
HS611T_HAEMATOPOIETIC_AND_LYMPHOID_TISSUE	0	8.63341
MM1S_HAEMATOPOIETIC_AND_LYMPHOID_TISSUE	0.00563787	8.63555
BT549_BREAST	0.00439018	8.63901
HCC1195_LUNG	0.0280659	8.64091
FUOV1_OVARY	0.00130204	8.64453
SKUT1_SOFT_TISSUE	0.00551796	8.65261
UACC257_SKIN	0	8.65578
LUDLU1_LUNG	0.0013129	8.65861
HEC151_ENDOMETRIUM	0.000131332	8.66041
MCAS_OVARY	0.0119687	8.66524
HCC78_LUNG	0.00077567	8.66828
A2058_SKIN	0.0080726	8.68211
P3HR1_HAEMATOPOIETIC_AND_LYMPHOID_TISSUE	0.0131868	8.68844
SF295_CENTRAL_NERVOUS_SYSTEM	0.00109051	8.68864
KMM1_HAEMATOPOIETIC_AND_LYMPHOID_TISSUE	0.00414664	8.69504
RH30_SOFT_TISSUE	0	8.69974
EBC1_LUNG	0.0381809	8.70125
SNU1_STOMACH	0.00679708	8.71138
ACCMESO1_PLEURA	0.0174798	8.71226
A101D_SKIN	0.000966957	8.71359
TE15_OESOPHAGUS	0.00452766	8.71919
HARA_LUNG	0.0158355	8.72621
RI1_HAEMATOPOIETIC_AND_LYMPHOID_TISSUE	0.00854362	8.72652
PECAPJ34CLONEC12_UPPER_AERODIGESTIVE_TRACT	0.00223279	8.72725
NCIH1339_LUNG	0.00256236	8.72745
NCIH2009_LUNG	0.00403487	8.73269
MDAPCA2B_PROSTATE	0.0588124	8.73413
HCT116_LARGE_INTESTINE	0.00224697	8.73926
KYO1_HAEMATOPOIETIC_AND_LYMPHOID_TISSUE	0.00579719	8.75043
HT115_LARGE_INTESTINE	0.00150146	8.7675
HCC366_LUNG	0.0067287	8.76754
A549_LUNG	0.0143271	8.76949
TOV112D_OVARY	0.00714613	8.77143
LU65_LUNG	0.00144783	8.77254
NCIH82_LUNG	0.002918	8.77997
HUH1_LIVER	0.00268432	8.78102
CALU6_LUNG	0.000317562	8.78177
MJ_HAEMATOPOIETIC_AND_LYMPHOID_TISSUE	0.00131027	8.78272
A375_SKIN	0.00954504	8.78276
FTC238_THYROID	0.00532571	8.78304
HUT78_HAEMATOPOIETIC_AND_LYMPHOID_TISSUE	0.00180908	8.78734
HMC18_BREAST	0.0229725	8.79166
NCIH2452_PLEURA	0.029581	8.80079
FADU_UPPER_AERODIGESTIVE_TRACT	0.00328587	8.80809
COLO800_SKIN	0.00254043	8.80814
MDST8_LARGE_INTESTINE	0	8.81104
DU145_PROSTATE	0.0120782	8.81137
CAL12T_LUNG	0.0119934	8.81182
HEP3B217_LIVER	0.00213785	8.81687
PK1_PANCREAS	0.00174845	8.81874
RERFLCAI_LUNG	0	8.81919
PECAPJ49_UPPER_AERODIGESTIVE_TRACT	0.0121377	8.82072
UMUC3_URINARY_TRACT	0.00731446	8.83708
BT20_BREAST	0.000735435	8.84777
NCIH23_LUNG	0.00494422	8.85361
NCIH1975_LUNG	0	8.85594
REC1_HAEMATOPOIETIC_AND_LYMPHOID_TISSUE	0.0220073	8.89749
HEC50B_ENDOMETRIUM	0.00162708	8.90937
769P_KIDNEY	0.00101499	8.91
SNU601_STOMACH	0	8.92265
SNU46_UPPER_AERODIGESTIVE_TRACT	0.00589701	8.93157
AMO1_HAEMATOPOIETIC_AND_LYMPHOID_TISSUE	0.00748471	8.93211
GCT_SOFT_TISSUE	0.0017623	8.94623
YD15_SALIVARY_GLAND	0.00403086	8.94856
A2780_OVARY	0.0197183	8.95259
DETROIT562_UPPER_AERODIGESTIVE_TRACT	0.00308824	8.96006
CAL851_BREAST	0.00316875	8.96195
CW2_LARGE_INTESTINE	0	8.96941
HEC6_ENDOMETRIUM	0.000584882	8.97426
SF268_CENTRAL_NERVOUS_SYSTEM	0.00519458	8.97649
HCC1359_LUNG	0	8.98841
NCIH2122_LUNG	0.0045681	8.98965
SKHEP1_LIVER	0.000998024	9.00368
647V_URINARY_TRACT	0.0333345	9.0226
SNU738_CENTRAL_NERVOUS_SYSTEM	0.013556	9.02956
HSC3_UPPER_AERODIGESTIVE_TRACT	0.00504036	9.05624
SW900_LUNG	0.00932985	9.0899
HT1080_SOFT_TISSUE	0.0139308	9.10379
639V_URINARY_TRACT	0.0140317	9.10527
RAJI_HAEMATOPOIETIC_AND_LYMPHOID_TISSUE	0	9.10986
L428_HAEMATOPOIETIC_AND_LYMPHOID_TISSUE	0.000184685	9.13734
MDAMB436_BREAST	0.00284038	9.17245
CI1_HAEMATOPOIETIC_AND_LYMPHOID_TISSUE	0.000798453	9.19055
UACC62_SKIN	0.00678497	9.20957
HOS_BONE	0	9.22356
NCIH2087_LUNG	0.0393541	9.23008
HCC827_LUNG	0.000340314	9.26403
ES2_OVARY	4.79167e-05	9.27132
NCIH460_LUNG	0.00116039	9.28891
MSTO211H_PLEURA	0.00219685	9.31637
SW620_LARGE_INTESTINE	0.00299374	9.39779
OVK18_OVARY	0.00102564	9.43027
LMSU_STOMACH	0.00438333	9.52547
NCIH841_LUNG	0.00230625	9.93798

## Sheet: RPL37
Gene	DNA methylation (RRBS)_ RPL37	mRNA expression (RNAseq)_ RPL37
DMS53_LUNG	0	4.40242
SW1116_LARGE_INTESTINE	0	6.36121
NCIH1694_LUNG		5.64189
P3HR1_HAEMATOPOIETIC_AND_LYMPHOID_TISSUE	0.7143	6.88748
HUT78_HAEMATOPOIETIC_AND_LYMPHOID_TISSUE	0.0625	6.2806
UMUC3_URINARY_TRACT	0	6.56356
HOS_BONE	0	7.25705
HUNS1_HAEMATOPOIETIC_AND_LYMPHOID_TISSUE		7.04894
AML193_HAEMATOPOIETIC_AND_LYMPHOID_TISSUE	0	6.42761
RVH421_SKIN	0.125	6.00011
NCIH1184_LUNG	0.36785	5.41847
HCC2157_BREAST	0	6.84045
TC71_BONE		6.67451
NCIH2227_LUNG	0	5.69103
COLO205_LARGE_INTESTINE
SNU449_LIVER	0.0303	5.62578
NCIH28_PLEURA	0	6.13592
OV56_OVARY	0	7.17904
JHOS4_OVARY		6.51754
KYSE450_OESOPHAGUS		6.84047
RMUGS_OVARY	0.17145	6.27328
KLE_ENDOMETRIUM		6.6211
HS895T_SKIN		6.70161
LN229_CENTRAL_NERVOUS_SYSTEM	0.0147	5.6885
P31FUJ_HAEMATOPOIETIC_AND_LYMPHOID_TISSUE	0.7616	6.44402
RKN_SOFT_TISSUE	0	7.22542
PATU8988S_PANCREAS	0	6.41914
NH6_AUTONOMIC_GANGLIA	0	5.57819
SF126_CENTRAL_NERVOUS_SYSTEM		7.02435
RERFLCAD2_LUNG	0.01665	6.43937
OUMS23_LARGE_INTESTINE	0	6.35419
SNGM_ENDOMETRIUM	0.244898	6.74617
OUMS27_BONE	0
PL45_PANCREAS
NCIH2347_LUNG	0	6.94384
SW1990_PANCREAS	0	7.24363
HS940T_SKIN	0.5505	5.22587
HS611T_HAEMATOPOIETIC_AND_LYMPHOID_TISSUE	0.85185	6.58296
TOLEDO_HAEMATOPOIETIC_AND_LYMPHOID_TISSUE	0.2222	6.93108
RERFGC1B_STOMACH	0.05	5.54031
HT1080_SOFT_TISSUE		6.26574
NCIH2087_LUNG	0	6.89789
COV318_OVARY	0	6.09556
NCIH2085_LUNG	0	6.18325
NCIH510_LUNG	0	5.81693
CAKI1_KIDNEY	0	6.22309
NCIH716_LARGE_INTESTINE	0.02275	5.96019
NCIH2066_LUNG	0.03335	5.49561
NCIH1341_LUNG	0	5.5212
NCIH2029_LUNG	1	4.61442
C3A_LIVER
SW480_LARGE_INTESTINE	0	7.00605
HS746T_STOMACH	0.1	4.25085
LU65_LUNG		6.65801
HS739T_BREAST		5.20776
SNUC2A_LARGE_INTESTINE	0	5.55948
HEC151_ENDOMETRIUM	0.0135	5.6522
MSTO211H_PLEURA	0.0306	6.03929
RAJI_HAEMATOPOIETIC_AND_LYMPHOID_TISSUE	0	6.80885
SKMEL1_SKIN	0.0333	5.84481
SUPT1_HAEMATOPOIETIC_AND_LYMPHOID_TISSUE	0.191511	6.44036
JHH7_LIVER		6.38849
HUT102_HAEMATOPOIETIC_AND_LYMPHOID_TISSUE	0	6.23909
5637_URINARY_TRACT	0	6.04098
HCC38_BREAST		5.36685
DU4475_BREAST	0	5.26589
NCIH1573_LUNG		6.00495
NCIH508_LARGE_INTESTINE		6.97595
NCIH1651_LUNG	0.0930326	4.99082
SKUT1_SOFT_TISSUE	0.34045	5.77578
MDAMB175VII_BREAST	0.0781	5.56809
SUPB15_HAEMATOPOIETIC_AND_LYMPHOID_TISSUE	1	6.29786
BECKER_CENTRAL_NERVOUS_SYSTEM	0.06895
NCIH226_LUNG		6.32676
NCIH1666_LUNG		6.59722
SW1783_CENTRAL_NERVOUS_SYSTEM		5.85308
ISTMES1_PLEURA		5.88733
NCIH1734_LUNG		6.26864
NCIH2342_LUNG	0.3846	5.7597
EBC1_LUNG	0.41665	5.63271
YMB1_BREAST
OC316_OVARY
HS936T_SKIN	0	5.43137
T173_BONE	0.08745	4.9017
NCIH322_LUNG	0.037	5.65793
HS618T_LUNG	0.8333	5.55647
HS870T_BONE	0.1543	6.12523
HS706T_BONE	0	5.11964
PANC1_PANCREAS	0	5.74584
NCIH2291_LUNG	0	6.54161
T47D_BREAST	0	6.11573
HS742T_BREAST		4.95958
BICR56_UPPER_AERODIGESTIVE_TRACT	0	5.74805
BICR16_UPPER_AERODIGESTIVE_TRACT	0	6.84307
TE10_OESOPHAGUS	0.03775	6.93765
SKMEL28_SKIN	0.12415	5.4825
BICR6_UPPER_AERODIGESTIVE_TRACT	0.07895	6.13721
BHY_UPPER_AERODIGESTIVE_TRACT	0.093	7.10049
AZ521_STOMACH
SH4_SKIN	0	5.89802
KPL1_BREAST	0	6.59473
CGTHW1_THYROID
TUHR4TKB_KIDNEY	0.75	6.31231
LS123_LARGE_INTESTINE	0.02	6.30176
HEL_HAEMATOPOIETIC_AND_LYMPHOID_TISSUE	0.175	7.09773
HPAC_PANCREAS	0.0481	7.5508
RCC10RGB_KIDNEY	0.05265	6.5162
JHOM1_OVARY	0	6.26739
SU8686_PANCREAS	0	5.66704
HCC33_LUNG	0.25	5.02524
TE6_OESOPHAGUS	0.0238	6.42625
JHOC5_OVARY	0	6.01516
ACCMESO1_PLEURA	0.04445	8.31243
BL41_HAEMATOPOIETIC_AND_LYMPHOID_TISSUE	0.0143	6.77089
SNU1214_UPPER_AERODIGESTIVE_TRACT	0.0571	6.48438
CORL105_LUNG	0.3636	6.52701
LMSU_STOMACH	0	6.91456
SNU1197_LARGE_INTESTINE	0	5.86653
COLO668_LUNG	0.01615	6.05927
OSRC2_KIDNEY	0.8125	5.34201
HUH6_LIVER	0.1	6.1086
PANC0203_PANCREAS	0.266647	5.12799
CJM_SKIN	0	6.84022
BICR22_UPPER_AERODIGESTIVE_TRACT	0	6.19757
SHSY5Y_AUTONOMIC_GANGLIA
TM31_CENTRAL_NERVOUS_SYSTEM	0.0357	5.40884
SNU1272_KIDNEY	0.580658	6.36676
KPNRTBM1_AUTONOMIC_GANGLIA	0	6.00265
BICR18_UPPER_AERODIGESTIVE_TRACT	0	5.38447
TE4_OESOPHAGUS	0	6.02218
PCM6_HAEMATOPOIETIC_AND_LYMPHOID_TISSUE	0
ECC10_STOMACH	0.15	6.19678
TUHR14TKB_KIDNEY	0	5.39925
YD15_SALIVARY_GLAND	0	6.33666
UBLC1_URINARY_TRACT		7.02439
ECGI10_OESOPHAGUS	0	7.20444
CW2_LARGE_INTESTINE	0.9231	6.7536
SNU761_LIVER	0.40625	5.91385
SNU61_LARGE_INTESTINE	0.0071	6.70537
NCIH1915_LUNG	0.02195	6.86396
SNU324_PANCREAS	0	6.45814
YD10B_UPPER_AERODIGESTIVE_TRACT	0	5.42465
HCC2279_LUNG		5.03125
HLC1_LUNG
TUHR10TKB_KIDNEY	0.4103	5.50474
HEC1B_ENDOMETRIUM	0	6.40785
VMRCLCP_LUNG
TGBC11TKB_STOMACH	0	6.65303
OVK18_OVARY	0.0577	6.07513
SNU1077_ENDOMETRIUM		6.51437
HCC1588_LUNG		7.43346
SNU213_PANCREAS	0	6.36993
HT115_LARGE_INTESTINE	0.03335	7.03451
TE14_OESOPHAGUS	0	6.44704
TE8_OESOPHAGUS	0	5.95515
SNU520_STOMACH	0	6.51929
JHUEM3_ENDOMETRIUM	0.17645	5.52406
LI7_LIVER	0	6.24711
NCIH838_LUNG	0	7.2748
SNU119_OVARY	0	5.86705
SNU1033_LARGE_INTESTINE		7.49019
SNUC5_LARGE_INTESTINE	0	6.15914
GSS_STOMACH	0.2083	6.04301
TALL1_HAEMATOPOIETIC_AND_LYMPHOID_TISSUE	0.2424	6.96036
HCC1171_LUNG	0.0147	6.39647
SNUC4_LARGE_INTESTINE	0	5.75474
U138MG_CENTRAL_NERVOUS_SYSTEM
SNU620_STOMACH	0	6.20512
ECC12_STOMACH	0	6.54617
GSU_STOMACH	0	6.301
KMS18_HAEMATOPOIETIC_AND_LYMPHOID_TISSUE		6.61109
JHOM2B_OVARY		6.38579
MDAMB231_BREAST	0.0526	6.18758
OV90_OVARY	0	6.11807
RS411_HAEMATOPOIETIC_AND_LYMPHOID_TISSUE	0.9861	7.3932
OVTOKO_OVARY	0	6.27266
OVCAR4_OVARY	0.16145	6.06737
HLF_LIVER	0	4.81583
HCT15_LARGE_INTESTINE	0.0319	5.46404
SW1463_LARGE_INTESTINE	0	6.5429
SF295_CENTRAL_NERVOUS_SYSTEM	0.8333	5.78706
WM115_SKIN	0	5.05376
JHH4_LIVER	0.6296	6.55962
OE33_OESOPHAGUS	0	6.33079
CCK81_LARGE_INTESTINE	0	5.84697
JHH1_LIVER		6.2793
SJSA1_BONE	0.0625	5.24954
NCIH2228_LUNG	0	6.29948
RERFLCAI_LUNG	0.08245	6.02387
SKMES1_LUNG	0	6.44561
NCIH520_LUNG		6.22735
JHH5_LIVER		6.58893
FU97_STOMACH	0	6.02828
COLO800_SKIN	0	6.48083
NCIH1963_LUNG	0	5.10549
RL952_ENDOMETRIUM	0	5.9331
J82_URINARY_TRACT	0	6.14467
HCC15_LUNG	0.01055	5.36154
M059K_CENTRAL_NERVOUS_SYSTEM	0	5.97463
CALU6_LUNG	0	7.09922
SKLU1_LUNG		4.09456
SW900_LUNG	0	6.61569
UACC62_SKIN	0	6.33985
MFE280_ENDOMETRIUM		5.94434
MFE319_ENDOMETRIUM		5.41522
MFE296_ENDOMETRIUM	0	5.64976
GOS3_CENTRAL_NERVOUS_SYSTEM	1	5.15256
GI1_CENTRAL_NERVOUS_SYSTEM	0	6.46479
PC14_LUNG		7.5729
KYSE410_OESOPHAGUS		5.74955
A204_SOFT_TISSUE	0.04545	6.15734
PATU8902_PANCREAS	0	6.45866
NCIH810_LUNG	0	5.9387
RERFLCMS_LUNG	0	5.86303
L1236_HAEMATOPOIETIC_AND_LYMPHOID_TISSUE	0.0357	6.61518
DANG_PANCREAS	0	6.31922
NCIH460_LUNG	0	6.65147
KYSE140_OESOPHAGUS		6.57547
KYSE180_OESOPHAGUS		5.88013
HUPT3_PANCREAS	0	6.40257
EFE184_ENDOMETRIUM	0	6.18678
GCIY_STOMACH	0	4.12069
SH10TC_STOMACH	0	5.65176
CAOV4_OVARY	0	6.17595
HCC2218_BREAST	0	6.79318
KMS21BM_HAEMATOPOIETIC_AND_LYMPHOID_TISSUE	0	7.05785
KMS26_HAEMATOPOIETIC_AND_LYMPHOID_TISSUE		6.26341
KMS27_HAEMATOPOIETIC_AND_LYMPHOID_TISSUE		6.69771
KO52_HAEMATOPOIETIC_AND_LYMPHOID_TISSUE	0	7.41914
KMS28BM_HAEMATOPOIETIC_AND_LYMPHOID_TISSUE	0.0417	6.6589
KNS60_CENTRAL_NERVOUS_SYSTEM	0.7162	6.85124
KNS81_CENTRAL_NERVOUS_SYSTEM	0.46425	5.06518
KPNSI9S_AUTONOMIC_GANGLIA	0	6.72994
LU99_LUNG	0	6.55512
KMS34_HAEMATOPOIETIC_AND_LYMPHOID_TISSUE	0	6.63551
MKN1_STOMACH	0.00805	7.00847
MKN74_STOMACH	0	5.23951
KP3_PANCREAS		6.36397
NCO2_HAEMATOPOIETIC_AND_LYMPHOID_TISSUE	0	6.71301
KHM1B_HAEMATOPOIETIC_AND_LYMPHOID_TISSUE	0	6.98973
HSC2_UPPER_AERODIGESTIVE_TRACT	0.14915	7.00802
KG1C_CENTRAL_NERVOUS_SYSTEM	0.3695	6.29304
HUH7_LIVER	0	6.90181
KMBC2_URINARY_TRACT	0.2	5.43287
KMRC20_KIDNEY	0.01785	5.44984
HUCCT1_BILIARY_TRACT	0	7.91674
KIJK_HAEMATOPOIETIC_AND_LYMPHOID_TISSUE		7.39584
A4FUK_HAEMATOPOIETIC_AND_LYMPHOID_TISSUE	0	6.72249
KALS1_CENTRAL_NERVOUS_SYSTEM	0	5.69253
HEC108_ENDOMETRIUM	0.9518	5.67574
HEL9217_HAEMATOPOIETIC_AND_LYMPHOID_TISSUE	0	5.77185
HUH28_BILIARY_TRACT	0.02	6.0421
CMK115_HAEMATOPOIETIC_AND_LYMPHOID_TISSUE
HEC265_ENDOMETRIUM	0.79915	5.27175
CAL12T_LUNG	0	7.39121
THP1_HAEMATOPOIETIC_AND_LYMPHOID_TISSUE	0.02705	6.78567
A3KAW_HAEMATOPOIETIC_AND_LYMPHOID_TISSUE	0.0278	6.87009
SKNSH_AUTONOMIC_GANGLIA	0.01135	5.86532
HCC1954_BREAST	0	5.77146
CAMA1_BREAST	0.0549	5.82941
HEC6_ENDOMETRIUM	0.38455	5.77159
AM38_CENTRAL_NERVOUS_SYSTEM	0.57105	6.40781
HEC50B_ENDOMETRIUM	0	5.14241
HSC3_UPPER_AERODIGESTIVE_TRACT	0.28845	6.24454
HSC4_UPPER_AERODIGESTIVE_TRACT	0	7.20975
KMS11_HAEMATOPOIETIC_AND_LYMPHOID_TISSUE	0.0328	5.07718
KP4_PANCREAS		7.10521
KE39_STOMACH		6.30709
COV504_OVARY
KE97_HAEMATOPOIETIC_AND_LYMPHOID_TISSUE		6.845
VMRCRCW_KIDNEY	0	6.79166
HGC27_STOMACH	0.1064	7.183
LUDLU1_LUNG		6.46754
HUG1N_STOMACH	0.25	6.04764
U266B1_HAEMATOPOIETIC_AND_LYMPHOID_TISSUE	0	5.89769
NUGC4_STOMACH	0	6.30591
BGC823_STOMACH
HMC18_BREAST	0	7.05346
CAS1_CENTRAL_NERVOUS_SYSTEM	0.66665	4.98699
KMM1_HAEMATOPOIETIC_AND_LYMPHOID_TISSUE	0.01315	5.87879
CORL23_LUNG	0	7.35983
MORCPR_LUNG	0	7.41788
HARA_LUNG	0	6.5966
SKOV3_OVARY	0	5.55559
HPAFII_PANCREAS	0.55765	6.40886
MC116_HAEMATOPOIETIC_AND_LYMPHOID_TISSUE		7.3516
NCIH1568_LUNG	0	5.86986
CA46_HAEMATOPOIETIC_AND_LYMPHOID_TISSUE	0.16665	7.12198
A498_KIDNEY	0	6.45118
BCP1_HAEMATOPOIETIC_AND_LYMPHOID_TISSUE	0.0526	6.69189
A673_BONE	0.01065	6.03501
AU565_BREAST	0.01785	6.67152
COLO201_LARGE_INTESTINE	0	5.93738
CAPAN1_PANCREAS		7.21042
NCIH1563_LUNG		5.49184
NCIH358_LUNG	0.0135	6.79654
CFPAC1_PANCREAS	0	5.5855
NIHOVCAR3_OVARY	0.0187	6.07161
NCIH1650_LUNG	0	5.98652
NCIH1793_LUNG	0.04285	6.14723
NCIH1437_LUNG	0	6.58576
KNS62_LUNG	0	6.0316
HS578T_BREAST	0.1346	5.42548
BT20_BREAST	0	6.53353
SNU182_LIVER	0.0238	7.76845
SKNMC_BONE	0	6.59257
HH_HAEMATOPOIETIC_AND_LYMPHOID_TISSUE	0	6.66198
FADU_UPPER_AERODIGESTIVE_TRACT	0	6.44116
SJRH30_SOFT_TISSUE
MDAMB361_BREAST	0	6.01184
MDAMB436_BREAST	0	6.35272
PANC0213_PANCREAS	0	5.49802
DB_HAEMATOPOIETIC_AND_LYMPHOID_TISSUE	0.4097	6.2178
RDES_BONE	0	6.39348
CAL27_UPPER_AERODIGESTIVE_TRACT	0.0357	5.74765
MESSA_SOFT_TISSUE	0	6.59357
SW1271_LUNG	0	6.78999
NCIH1792_LUNG	0.01515	5.98369
GCT_SOFT_TISSUE	0	6.34207
SKBR3_BREAST	0	6.45759
SNU16_STOMACH		6.7741
NCIH82_LUNG	0	5.60544
NCIN87_STOMACH	0	5.62616
U2OS_BONE	0.0194	6.28462
H4_CENTRAL_NERVOUS_SYSTEM	0.4464	6.67621
GDM1_HAEMATOPOIETIC_AND_LYMPHOID_TISSUE	0.04545	7.00842
HCC1143_BREAST	0.01615	4.70212
T24_URINARY_TRACT	0	6.05695
G401_SOFT_TISSUE	0.05	5.45273
HCC1937_BREAST	0.18295	6.55351
HCC1569_BREAST	0	5.4708
OCUM1_STOMACH	0	6.44329
SAOS2_BONE	0.0156	6.00798
D283MED_CENTRAL_NERVOUS_SYSTEM	0	7.30809
SCC9_UPPER_AERODIGESTIVE_TRACT	0	5.27248
HCC1395_BREAST	0.40105	6.47293
NMCG1_CENTRAL_NERVOUS_SYSTEM	0.51515	5.88325
TEN_ENDOMETRIUM	0.2222	6.28153
HS604T_HAEMATOPOIETIC_AND_LYMPHOID_TISSUE
TE9_OESOPHAGUS	0	6.14376
KNS42_CENTRAL_NERVOUS_SYSTEM		5.63586
KYSE520_OESOPHAGUS		6.00851
KYSE270_OESOPHAGUS		6.55548
JHUEM1_ENDOMETRIUM		5.99201
YH13_CENTRAL_NERVOUS_SYSTEM	0	5.29442
IALM_LUNG		6.63337
NCIH2052_PLEURA	0.02	6.53778
EB2_HAEMATOPOIETIC_AND_LYMPHOID_TISSUE
SKNFI_AUTONOMIC_GANGLIA	0.1923	5.85229
SKNAS_AUTONOMIC_GANGLIA	0.01315	6.24668
GA10_HAEMATOPOIETIC_AND_LYMPHOID_TISSUE	0	7.13344
SNU398_LIVER	0.02325	5.9957
SNU423_LIVER	0	6.12618
SCC4_UPPER_AERODIGESTIVE_TRACT	0.0303	7.42645
EB1_HAEMATOPOIETIC_AND_LYMPHOID_TISSUE	0.23915	7.00193
HCC1187_BREAST	0	6.44278
SNU387_LIVER	0	5.61171
DAUDI_HAEMATOPOIETIC_AND_LYMPHOID_TISSUE	0.89745	7.30197
HT_HAEMATOPOIETIC_AND_LYMPHOID_TISSUE	0.606082	6.79562
MJ_HAEMATOPOIETIC_AND_LYMPHOID_TISSUE	0	6.58943
JM1_HAEMATOPOIETIC_AND_LYMPHOID_TISSUE	0.60135	7.04174
C2BBE1_LARGE_INTESTINE	0.0392	5.52587
SKES1_BONE	0.01655	6.43641
EPLC272H_LUNG	0	6.25171
BXPC3_PANCREAS	0	6.99265
NCIH1355_LUNG		6.84226
SNU5_STOMACH	0	5.96587
SNU475_LIVER	0	5.39029
HEC251_ENDOMETRIUM	0	6.21203
HCC95_LUNG	0	7.11161
253J_URINARY_TRACT		6.92457
HCC1438_LUNG	0	6.52885
253JBV_URINARY_TRACT		7.09029
RPMI7951_SKIN	0	5.72349
SNU1066_UPPER_AERODIGESTIVE_TRACT		7.71643
SNU1041_UPPER_AERODIGESTIVE_TRACT		6.82823
HCC2108_LUNG	0	5.94494
COLO783_SKIN	0.125	4.50487
HCC1359_LUNG	0	5.90687
BICR31_UPPER_AERODIGESTIVE_TRACT	0.173896	6.73126
COV362_OVARY	0	7.10107
COLO792_SKIN	0	6.16644
COV434_OVARY	0	5.93685
WM983B_SKIN	0	5.89235
HS751T_HAEMATOPOIETIC_AND_LYMPHOID_TISSUE	0.2143	4.85357
LS513_LARGE_INTESTINE	0	6.87218
NCIH2110_LUNG	0.01305	7.57879
CHAGOK1_LUNG	0	7.57781
DMS454_LUNG	0.22085	5.17665
CORL47_LUNG	0.0326	5.76857
FTC238_THYROID	0.3939	5.82708
DMS273_LUNG	0.03945	6.45868
FTC133_THYROID	0	5.97159
CORL311_LUNG	0.02	5.4109
NCIH2286_LUNG	0.0595	5.64928
NCIH1339_LUNG	0	5.4075
WM793_SKIN	0	5.18305
A704_KIDNEY	0.56365	8.4868
MDAMB435S_SKIN		7.27802
WM1799_SKIN	0	5.90701
MEWO_SKIN	0	5.8366
WM88_SKIN	0	6.00841
NCIH2081_LUNG	0	6.574
HS255T_LARGE_INTESTINE		5.0762
NCIH1092_LUNG	0.7619	5.18536
SW837_LARGE_INTESTINE	0.08	5.5058
JHH6_LIVER		7.47505
IGR1_SKIN	0	6.0142
NCIH1105_LUNG	1	4.77089
NCIH1436_LUNG	0.38095	4.97264
NCIH1876_LUNG	0	6.12279
CORL24_LUNG	0.27825	5.70047
COV644_OVARY	0	6.08853
GP2D_LARGE_INTESTINE	0	6.24184
PECAPJ15_UPPER_AERODIGESTIVE_TRACT	0	6.18891
CORL88_LUNG	0.5761	5.80366
CORL95_LUNG	0.7857	5.73691
PECAPJ49_UPPER_AERODIGESTIVE_TRACT	0	7.22686
PECAPJ34CLONEC12_UPPER_AERODIGESTIVE_TRACT	0	6.76177
CORL51_LUNG
RT11284_URINARY_TRACT
PECAPJ41CLONED2_UPPER_AERODIGESTIVE_TRACT	0	6.48224
OV7_OVARY	0	6.43874
HT55_LARGE_INTESTINE		6.33054
OAW42_OVARY	0	6.50633
MDST8_LARGE_INTESTINE	0.5	5.63381
OAW28_OVARY	0	6.73905
SUIT2_PANCREAS	0	6.24081
LC1SQSF_LUNG
KASUMI1_HAEMATOPOIETIC_AND_LYMPHOID_TISSUE		7.15802
SUPM2_HAEMATOPOIETIC_AND_LYMPHOID_TISSUE	0	6.78755
SKHEP1_LIVER	0	6.57596
OVCAR8_OVARY	0	6.66348
NCIH2172_LUNG	0	6.9283
ISHIKAWAHERAKLIO02ER_ENDOMETRIUM		6.23414
NCIH596_LUNG	0.04255	6.4112
NCIH650_LUNG	0	6.94503
SW1573_LUNG	0	6.5186
OVMANA_OVARY	0	6.40114
SKCO1_LARGE_INTESTINE	0.02	6.93384
KARPAS299_HAEMATOPOIETIC_AND_LYMPHOID_TISSUE		6.28578
YAPC_PANCREAS	0.05555	5.57981
HT1197_URINARY_TRACT		6.64249
A253_SALIVARY_GLAND	0.0096	7.77376
HCC366_LUNG	0.51219	5.50032
DKMG_CENTRAL_NERVOUS_SYSTEM	1	4.32847
SNU349_KIDNEY		6.07996
UMUC1_URINARY_TRACT	0	6.39755
NAMALWA_HAEMATOPOIETIC_AND_LYMPHOID_TISSUE	0.8621	6.90644
NCIH292_LUNG	0	6.37928
59M_OVARY		7.15206
U118MG_CENTRAL_NERVOUS_SYSTEM	0.60325	4.91289
VMRCLCD_LUNG
HCC1833_LUNG		5.63359
RH30_SOFT_TISSUE		6.92847
TCCSUP_URINARY_TRACT	0	7.56701
SNU601_STOMACH	0	5.39832
CAL33_UPPER_AERODIGESTIVE_TRACT		5.71068
SNU668_STOMACH	0	6.8677
CORL279_LUNG	0.03945	7.1109
GB1_CENTRAL_NERVOUS_SYSTEM	0.9063	5.10804
KURAMOCHI_OVARY		6.87273
COLO775_HAEMATOPOIETIC_AND_LYMPHOID_TISSUE
COLO684_ENDOMETRIUM	0.625	5.94239
KLM1_PANCREAS
GRM_SKIN
SNU685_ENDOMETRIUM	0.1198	6.81098
CMK86_HAEMATOPOIETIC_AND_LYMPHOID_TISSUE
SNU886_LIVER	0.1001	5.51251
HCT8_LARGE_INTESTINE
NCCSTCK140_STOMACH	0.575	6.65529
NCIH3255_LUNG	0.534	6.71196
SNU719_STOMACH	0	6.43344
SNU489_CENTRAL_NERVOUS_SYSTEM	1	6.25105
SNU81_LARGE_INTESTINE	0	6.18972
A2058_SKIN	0	6.41475
HTK_HAEMATOPOIETIC_AND_LYMPHOID_TISSUE
SNU1040_LARGE_INTESTINE	0	6.61233
SNU1076_UPPER_AERODIGESTIVE_TRACT	0	6.19889
SNU175_LARGE_INTESTINE	0	6.38269
SNU407_LARGE_INTESTINE	0	6.35673
SNU201_CENTRAL_NERVOUS_SYSTEM	0.775527	5.2788
KMS20_HAEMATOPOIETIC_AND_LYMPHOID_TISSUE		6.06261
SNU216_STOMACH	0.10345	6.21948
SNU1196_BILIARY_TRACT	0	6.26131
SNU1079_BILIARY_TRACT	0.9464	6.22919
HCC1195_LUNG	0	6.53385
NCIH854_LUNG	0.0244	7.33644
SNU466_CENTRAL_NERVOUS_SYSTEM		5.17935
YD38_UPPER_AERODIGESTIVE_TRACT	0.01925	6.06261
SNU1105_CENTRAL_NERVOUS_SYSTEM	0.6591	5.18264
SNU283_LARGE_INTESTINE	0	6.19367
SNU46_UPPER_AERODIGESTIVE_TRACT	0.01705	6.71951
SNU308_BILIARY_TRACT	0	5.44984
YD8_UPPER_AERODIGESTIVE_TRACT	0	5.46338
SNU245_BILIARY_TRACT		7.81967
SNU478_BILIARY_TRACT	0.0909	6.17617
SNU410_PANCREAS	0	6.71199
SNU899_UPPER_AERODIGESTIVE_TRACT	0	5.03781
SNU503_LARGE_INTESTINE	0	7.92395
SET2_HAEMATOPOIETIC_AND_LYMPHOID_TISSUE	0	5.81761
SNU738_CENTRAL_NERVOUS_SYSTEM	0	6.50923
SNU626_CENTRAL_NERVOUS_SYSTEM	0.875	4.69903
SNU869_BILIARY_TRACT	0	5.30775
SNU878_LIVER	0.14285	4.97139
SNU840_OVARY	0.037	6.19981
SNU8_OVARY	0	6.5889
NCIH684_LIVER		6.16292
IGR39_SKIN	0.0278	6.44597
ALEXANDERCELLS_LIVER
DAOY_CENTRAL_NERVOUS_SYSTEM	0	5.18563
HEP3B217_LIVER	0	6.2131
KYM1_SOFT_TISSUE	0	6.06285
LC1F_LUNG	0	6.34917
HLE_LIVER
CMK_HAEMATOPOIETIC_AND_LYMPHOID_TISSUE	0.0029	7.33587
JMSU1_URINARY_TRACT	0	6.23837
IMR32_AUTONOMIC_GANGLIA		6.90125
SUDHL8_HAEMATOPOIETIC_AND_LYMPHOID_TISSUE	0	6.92461
T3M4_PANCREAS	0	6.31344
COLO818_SKIN
PK45H_PANCREAS	0.0957	8.02609
HEC59_ENDOMETRIUM	0.66	6.44327
CPCN_LUNG
T3M10_LUNG	0.0571	6.16906
NUGC2_STOMACH	0.0224	7.45535
PLCPRF5_LIVER	0.037	5.11567
KPNYN_AUTONOMIC_GANGLIA		7.02731
CCFSTTG1_CENTRAL_NERVOUS_SYSTEM	0.2105	5.50454
NCIH929_HAEMATOPOIETIC_AND_LYMPHOID_TISSUE	0.01085	8.17179
KMRC3_KIDNEY	0.4625	5.82577
NCIH2023_LUNG	0	6.21325
DMS153_LUNG	0.94825	5.49017
NCIH1048_LUNG		5.63534
D341MED_CENTRAL_NERVOUS_SYSTEM	0	7.93651
NCIH660_PROSTATE	1	4.78113
NCIH1618_LUNG	0.46825	5.18794
HS675T_LARGE_INTESTINE	0.45455	5.56802
PEER_HAEMATOPOIETIC_AND_LYMPHOID_TISSUE	0	6.00651
SKM1_HAEMATOPOIETIC_AND_LYMPHOID_TISSUE	0	7.23201
HT144_SKIN	0	5.98157
SKMEL31_SKIN	0.53125	5.45919
HS839T_SKIN	0.525	5.11502
HS939T_SKIN	0.0222444	5.62839
OCILY3_HAEMATOPOIETIC_AND_LYMPHOID_TISSUE	0	6.4733
HS819T_BONE		4.77895
NCIH69_LUNG	0.88235	5.11827
DV90_LUNG	0.2857	5.96647
ZR751_BREAST	0	6.48519
KG1_HAEMATOPOIETIC_AND_LYMPHOID_TISSUE	0	6.23534
SKNBE2_AUTONOMIC_GANGLIA	0.0217	6.86726
HCC70_BREAST	0.02585	5.88265
NCIH2452_PLEURA	0	6.04996
SNU1_STOMACH	0	6.22374
LOUCY_HAEMATOPOIETIC_AND_LYMPHOID_TISSUE	0.58335	5.61059
HCC56_LARGE_INTESTINE	0	5.78529
NCIH1648_LUNG	0	6.42227
TO175T_HAEMATOPOIETIC_AND_LYMPHOID_TISSUE	0.76925	4.88195
GLC82_LUNG
MPP89_PLEURA		7.26379
PANC0813_PANCREAS	0.27775	5.77912
MG63_BONE	0	6.16317
PK1_PANCREAS	0	6.06359
HS840T_UPPER_AERODIGESTIVE_TRACT		5.45246
NCIH23_LUNG	0	6.77645
TE617T_SOFT_TISSUE	0	5.37124
SW1088_CENTRAL_NERVOUS_SYSTEM	0.80575	5.85439
ISTMES2_PLEURA	0	6.0047
NCIH1373_LUNG	0	6.09665
NCIH1930_LUNG	0.146	5.96775
NCIH1623_LUNG	0	5.53983
HS229T_LUNG	0.2708	6.23201
NCIH1838_LUNG	0.11995	6.26513
NCIH1836_LUNG	0.16217	5.19071
HS688AT_SKIN	0	5.18154
PANC0504_PANCREAS	0.0465256	6.10384
HS822T_BONE		4.94112
BL70_HAEMATOPOIETIC_AND_LYMPHOID_TISSUE	0.09525	7.25912
CI1_HAEMATOPOIETIC_AND_LYMPHOID_TISSUE	0.2927	6.73852
G292CLONEA141B1_BONE	0	5.9205
RCM1_LARGE_INTESTINE	0	6.28439
HS737T_BONE		5.12808
HS616T_HAEMATOPOIETIC_AND_LYMPHOID_TISSUE	0.35001	5.35593
HS600T_SKIN		5.03667
TE159T_SOFT_TISSUE		4.70089
A101D_SKIN	0	6.11122
NCIH1755_LUNG		5.80902
143B_BONE
RERFLCKJ_LUNG	0	6.73936
NCIH1693_LUNG		8.37221
SW780_URINARY_TRACT	0.14065	5.76813
HS683_CENTRAL_NERVOUS_SYSTEM		5.39736
RKO_LARGE_INTESTINE	0.06715	7.47945
HS729_SOFT_TISSUE	0.6429	6.79074
JHOS2_OVARY	0.1094	6.41081
MCF7_BREAST	0.05	6.19289
U937_HAEMATOPOIETIC_AND_LYMPHOID_TISSUE		6.3825
SKLMS1_SOFT_TISSUE		6.13738
HUTU80_SMALL_INTESTINE		6.30565
HCC202_BREAST	0.9	4.91718
MEG01_HAEMATOPOIETIC_AND_LYMPHOID_TISSUE		6.51228
REH_HAEMATOPOIETIC_AND_LYMPHOID_TISSUE	0.886	6.54859
ONS76_CENTRAL_NERVOUS_SYSTEM	0	6.38513
RPMI6666_HAEMATOPOIETIC_AND_LYMPHOID_TISSUE
SNUC1_LARGE_INTESTINE	0	6.67254
SKNDZ_AUTONOMIC_GANGLIA	0.0208	6.81849
DMS114_LUNG	0	5.1298
TT_OESOPHAGUS	0	6.38209
OCILY10_HAEMATOPOIETIC_AND_LYMPHOID_TISSUE
ST486_HAEMATOPOIETIC_AND_LYMPHOID_TISSUE	0.59855	6.23894
OC315_OVARY
OC314_OVARY		5.92112
SW1353_BONE	0.2353	4.95355
MDAMB157_BREAST	0.125	7.44016
LN18_CENTRAL_NERVOUS_SYSTEM		6.08127
769P_KIDNEY	0	6.07962
786O_KIDNEY	0.4147	5.74359
CAOV3_OVARY	0	5.80519
HEPG2_LIVER		5.69979
MOLT4_HAEMATOPOIETIC_AND_LYMPHOID_TISSUE
NCIH524_LUNG	0.01065	6.87857
NCIH209_LUNG	0	5.78613
MIAPACA2_PANCREAS		7.33213
MCAS_OVARY	0	6.98402
SBC5_LUNG	0	5.86251
COLO829_SKIN	0	5.34882
VCAP_PROSTATE	0	6.626
COLO704_OVARY
IPC298_SKIN		5.71963
CAPAN2_PANCREAS	0.2965	6.13527
EFM192A_BREAST	0.19445	6.05704
HS766T_PANCREAS	0	6.39951
EFO27_OVARY	0	5.46346
A2780_OVARY	0	5.89376
NCIH196_LUNG	0.07335	5.13266
IGROV1_OVARY	0	5.99531
NCIH889_LUNG	0.18775	6.54403
NCIH211_LUNG	0	5.26685
HS571T_OVARY
MDAPCA2B_PROSTATE	0	6.1643
SKMEL24_SKIN	0.01	6.52036
K029AX_SKIN	0	5.63555
HT1376_URINARY_TRACT		6.79913
NCIH2171_LUNG	0.8696	6.37525
PANC1005_PANCREAS	0.4167	6.15098
EVSAT_BREAST
HS695T_SKIN	0.1842	6.23579
CHL1_SKIN
LOUNH91_LUNG	0.57885	6.21573
LK2_LUNG		6.92882
TOV21G_OVARY	0	6.34011
SKMEL3_SKIN	0	5.63419
ASPC1_PANCREAS	0	6.30017
OVSAHO_OVARY	0	7.02124
NCIH441_LUNG	0.44595	6.24505
RERFLCSQ1_LUNG		5.72116
NCIH2030_LUNG	0	5.99556
HMCB_SKIN	0.3636	5.79172
FUOV1_OVARY	0	6.49314
MALME3M_SKIN	0	5.26347
KMS12BM_HAEMATOPOIETIC_AND_LYMPHOID_TISSUE	0.00555	6.71368
T98G_CENTRAL_NERVOUS_SYSTEM		6.1313
HL60_HAEMATOPOIETIC_AND_LYMPHOID_TISSUE	0.0204	7.46992
DBTRG05MG_CENTRAL_NERVOUS_SYSTEM	0	5.72892
HEYA8_OVARY	0	6.64482
NCIH2122_LUNG	0	6.71246
MELJUSO_SKIN	0	5.86556
SW620_LARGE_INTESTINE	0	6.88996
HCT116_LARGE_INTESTINE	0.02885	5.18677
VMRCRCZ_KIDNEY	0.5741	5.84443
DU145_PROSTATE	0	6.68484
MM1S_HAEMATOPOIETIC_AND_LYMPHOID_TISSUE	0	5.85903
L33_PANCREAS	0	6.77706
SKMEL2_SKIN	0
A549_LUNG	0.0263	5.19774
A172_CENTRAL_NERVOUS_SYSTEM	1	4.89057
NCIH1975_LUNG	0.06755	6.59146
COLO679_SKIN	0	5.6637
KP2_PANCREAS		6.56693
HUH1_LIVER	0.02085	6.01623
MDAMB453_BREAST		5.5586
PANC0403_PANCREAS	0	5.55978
TYKNU_OVARY	0	6.73663
OVISE_OVARY	0	5.41373
EFM19_BREAST	0.0625	6.05682
MELHO_SKIN	0.0465256	5.7422
RL_HAEMATOPOIETIC_AND_LYMPHOID_TISSUE	0.0975732	6.21294
G361_SKIN	0.0194	5.37776
NCIH647_LUNG	0	6.06155
GMS10_CENTRAL_NERVOUS_SYSTEM	0.7	5.0312
SEM_HAEMATOPOIETIC_AND_LYMPHOID_TISSUE	1	6.99169
HLFA_LUNG	0.2037	5.84497
42MGBA_CENTRAL_NERVOUS_SYSTEM	0.17635	6.53348
KCIMOH1_PANCREAS
HCC44_LUNG		6.26217
KYSE70_OESOPHAGUS		7.11513
1321N1_CENTRAL_NERVOUS_SYSTEM
GAMG_CENTRAL_NERVOUS_SYSTEM	0.2027	6.34429
NCIH522_LUNG	0	5.85199
EN_ENDOMETRIUM	0.05	6.00143
PK59_PANCREAS	0	7.65917
SNB19_CENTRAL_NERVOUS_SYSTEM
COLO741_SKIN	0	5.63066
HDMYZ_HAEMATOPOIETIC_AND_LYMPHOID_TISSUE	0	6.15221
NCIH661_LUNG	0.12125	6.01443
LNCAPCLONEFGC_PROSTATE		6.67768
LS411N_LARGE_INTESTINE	0	6.76216
HCC78_LUNG	0	6.42379
YKG1_CENTRAL_NERVOUS_SYSTEM	0.56	5.28121
ESS1_ENDOMETRIUM	0.8873	5.14922
U251MG_CENTRAL_NERVOUS_SYSTEM	0.375	5.44468
TE11_OESOPHAGUS	0	6.62713
KS1_CENTRAL_NERVOUS_SYSTEM		6.05561
HEC1A_ENDOMETRIUM	0.18435	5.40186
TE1_OESOPHAGUS	0.0122	6.55268
JHUEM2_ENDOMETRIUM	0	5.89118
MOGGUVW_CENTRAL_NERVOUS_SYSTEM
RERFLCAD1_LUNG	0	6.17645
TE5_OESOPHAGUS	0	6.41195
KELLY_AUTONOMIC_GANGLIA		6.78403
NCIH1155_LUNG	0	5.60301
TE15_OESOPHAGUS	0.10255	7.20368
ABC1_LUNG	0.0164	7.31763
8MGBA_CENTRAL_NERVOUS_SYSTEM	0	6.46732
NCIH1703_LUNG		7.44658
AGS_STOMACH	0.0263368	4.79816
QGP1_PANCREAS	0	6.43042
DETROIT562_UPPER_AERODIGESTIVE_TRACT	0.01615	7.12921
BT474_BREAST	0	5.97736
ACHN_KIDNEY	0.9091	5.04044
LOVO_LARGE_INTESTINE	0	7.07582
NCIH1581_LUNG		7.17814
SCABER_URINARY_TRACT	0.02965	6.18011
SKMEL30_SKIN	0	5.89875
OVKATE_OVARY	0.40905	5.19993
22RV1_PROSTATE	0.0862	5.35347
C32_SKIN	0.33335	5.07417
PANC0327_PANCREAS	0	6.46699
RPMI8226_HAEMATOPOIETIC_AND_LYMPHOID_TISSUE	0	7.08205
DLD1_LARGE_INTESTINE
ES2_OVARY	0.00605	7.08519
NCIH1395_LUNG	0	6.60632
NCIH1781_LUNG	1	5.9527
LS1034_LARGE_INTESTINE		6.22915
G402_SOFT_TISSUE	0	6.18778
NCIH146_LUNG	0.7692	4.16378
SW48_LARGE_INTESTINE	0.04	6.32308
CHP212_AUTONOMIC_GANGLIA	0	5.53827
LS180_LARGE_INTESTINE	0	6.38216
SW403_LARGE_INTESTINE	0	5.77909
NCIH747_LARGE_INTESTINE	0	5.67569
RT4_URINARY_TRACT	0	6.45641
KATOIII_STOMACH		4.40555
BDCM_HAEMATOPOIETIC_AND_LYMPHOID_TISSUE	0	6.69828
SW1417_LARGE_INTESTINE	0.05555	6.39978
SW948_LARGE_INTESTINE	0	6.78241
HS606T_BREAST	0.025	5.344
MDAMB415_BREAST	0.02445	5.78276
DMS79_LUNG	0.58335	4.72542
NCIH2106_LUNG	0.09675	4.40713
SW579_THYROID	0.0357	5.51034
MDAMB468_BREAST	0.04545	5.71983
NCIH526_LUNG	1	4.98097
TOV112D_OVARY	0	6.40219
BT549_BREAST	0	6.00232
NCIH2196_LUNG	0.38655	3.88119
CAL851_BREAST	0.00995	7.1714
EFO21_OVARY	0	5.70776
A375_SKIN	0	6.23352
HT29_LARGE_INTESTINE		6.64373
NCIH446_LUNG	0.43665	7.07145
HS294T_SKIN	0.0408958	6.07716
SKMEL5_SKIN	0	6.52836
HS944T_SKIN	0	6.60477
TCCPAN2_PANCREAS	0	6.90481
DOV13_OVARY	0
RMGI_OVARY	0	6.98996
PC3_PROSTATE	0	5.87736
K562_HAEMATOPOIETIC_AND_LYMPHOID_TISSUE		6.6059
RT112_URINARY_TRACT	0	6.03717
NUGC3_STOMACH	0.02025	6.91699
U87MG_CENTRAL_NERVOUS_SYSTEM	0.9	5.64484
CAKI2_KIDNEY		5.67337
OE19_OESOPHAGUS	0	5.76303
KMRC2_KIDNEY	0	6.66835
JHH2_LIVER		5.54422
IM95_STOMACH		6.17318
MV411_HAEMATOPOIETIC_AND_LYMPHOID_TISSUE		6.64688
WM2664_SKIN	0	5.45947
KMRC1_KIDNEY	0.40905	6.42573
KM12_LARGE_INTESTINE	0	7.55999
COLO849_SKIN
T84_LARGE_INTESTINE	0	5.06567
CALU1_LUNG	0	5.30001
LOXIMVI_SKIN	0.0434609	6.54384
NCIH2170_LUNG	0.36245	5.98614
SQ1_LUNG	0	5.20143
AN3CA_ENDOMETRIUM		6.67022
NCIH2444_LUNG	0	7.07049
UACC257_SKIN	0	5.75351
KYSE510_OESOPHAGUS		6.9207
MOLM13_HAEMATOPOIETIC_AND_LYMPHOID_TISSUE	0	6.6216
HUPT4_PANCREAS		6.56648
MOGGCCM_CENTRAL_NERVOUS_SYSTEM
KYSE30_OESOPHAGUS	0.01665	7.23908
KYSE150_OESOPHAGUS		7.28956
PSN1_PANCREAS	0	6.79853
NCIH1299_LUNG		6.37024
PATU8988T_PANCREAS	0	6.56556
IGR37_SKIN	0	4.91459
LN443_CENTRAL_NERVOUS_SYSTEM		4.32784
SLR23_KIDNEY		5.68655
HMEL_BREAST		4.60286
OELE_OVARY		5.70954
LN235_CENTRAL_NERVOUS_SYSTEM		5.42369
BJHTERT_SKIN
LN428_CENTRAL_NERVOUS_SYSTEM		5.48363
SLR24_KIDNEY		5.99148
EWS502_BONE		6.57124
SALE_LUNG		5.55754
HCC2814_LUNG		6.17237
SKRC31_KIDNEY
TIG3TD_LUNG		5.82902
TC32_BONE
SF172_CENTRAL_NERVOUS_SYSTEM		6.82688
PRECLH_PROSTATE		4.53797
U343_CENTRAL_NERVOUS_SYSTEM		6.03265
RCC4_KIDNEY
LN215_CENTRAL_NERVOUS_SYSTEM		5.94741
LN464_CENTRAL_NERVOUS_SYSTEM		6.03775
SLR25_KIDNEY		6.17567
U178_CENTRAL_NERVOUS_SYSTEM		4.76814
F5_CENTRAL_NERVOUS_SYSTEM
HEKTE_KIDNEY		5.77151
SLR26_KIDNEY		6.39418
SKRC20_KIDNEY		5.80304
SF767_CENTRAL_NERVOUS_SYSTEM		6.6402
A1207_CENTRAL_NERVOUS_SYSTEM		6.22787
LN319_CENTRAL_NERVOUS_SYSTEM		5.17915
HCC364_LUNG		5.19767
UMRC6_KIDNEY
LN382_CENTRAL_NERVOUS_SYSTEM		5.47161
IOMMLEE_CENTRAL_NERVOUS_SYSTEM		7.07251
UMRC2_KIDNEY
DFCI024_LUNG
HCC1897_LUNG
SLR21_KIDNEY		5.85834
LNZ308_CENTRAL_NERVOUS_SYSTEM		5.47937
LN340_CENTRAL_NERVOUS_SYSTEM		5.20261
HCC827GR5_LUNG		6.5573
SLR20_KIDNEY		6.44733
HK2_KIDNEY
EW8_BONE		7.00055
UOK101_KIDNEY		5.12533
JHESOAD1_OESOPHAGUS		6.55124
CH157MN_CENTRAL_NERVOUS_SYSTEM		6.06931
MOLP2_HAEMATOPOIETIC_AND_LYMPHOID_TISSUE	0.0349	7.61703
SCC25_UPPER_AERODIGESTIVE_TRACT	0	5.93492
UT7_HAEMATOPOIETIC_AND_LYMPHOID_TISSUE
MHHNB11_AUTONOMIC_GANGLIA		6.91562
HCC1806_BREAST	0.05455	7.40907
GRANTA519_HAEMATOPOIETIC_AND_LYMPHOID_TISSUE	0.5789	7.17225
MONOMAC6_HAEMATOPOIETIC_AND_LYMPHOID_TISSUE		6.47042
MKN7_STOMACH	0	6.39231
SW1710_URINARY_TRACT	0.6667	5.79452
MOLT13_HAEMATOPOIETIC_AND_LYMPHOID_TISSUE	0.2	6.4217
SR786_HAEMATOPOIETIC_AND_LYMPHOID_TISSUE	0.03125	5.54812
SCC15_UPPER_AERODIGESTIVE_TRACT	0	6.23788
RS5_PLEURA		5.41352
NCIH2126_LUNG	0	6.76803
NCIH2141_LUNG
NCIH1385_LUNG		4.23158
HCC827_LUNG	0	6.36882
RD_SOFT_TISSUE	0	5.73439
TT_THYROID	0.81945	4.35189
TF1_HAEMATOPOIETIC_AND_LYMPHOID_TISSUE	0	6.31672
HS172T_URINARY_TRACT		4.29613
HS834T_SKIN		5.04633
TE125T_SOFT_TISSUE		6.27586
8305C_THYROID	0.075	5.71588
UACC812_BREAST	0.04545	6.09196
ALLSIL_HAEMATOPOIETIC_AND_LYMPHOID_TISSUE	0.71225	6.10671
KASUMI2_HAEMATOPOIETIC_AND_LYMPHOID_TISSUE	0.85135	6.90575
DND41_HAEMATOPOIETIC_AND_LYMPHOID_TISSUE	0.3611	5.00497
ME1_HAEMATOPOIETIC_AND_LYMPHOID_TISSUE	0	7.31416
DM3_PLEURA		5.51116
JEKO1_HAEMATOPOIETIC_AND_LYMPHOID_TISSUE	0.08065	7.39305
JJN3_HAEMATOPOIETIC_AND_LYMPHOID_TISSUE		7.05179
NUDHL1_HAEMATOPOIETIC_AND_LYMPHOID_TISSUE	0.13955	8.42772
CL14_LARGE_INTESTINE	0	7.57633
KYO1_HAEMATOPOIETIC_AND_LYMPHOID_TISSUE	0	7.6749
JL1_PLEURA	0.00675	6.78736
CAL148_BREAST		7.06549
NALM19_HAEMATOPOIETIC_AND_LYMPHOID_TISSUE	1	6.72712
HPBALL_HAEMATOPOIETIC_AND_LYMPHOID_TISSUE	0	7.2414
SUPT11_HAEMATOPOIETIC_AND_LYMPHOID_TISSUE	0.04245	6.31925
CL40_LARGE_INTESTINE	0	6.6817
MDAMB134VI_BREAST	0	7.13524
HCC1500_BREAST	0	6.47537
HCC1599_BREAST	0	8.18556
SUPHD1_HAEMATOPOIETIC_AND_LYMPHOID_TISSUE
MOTN1_HAEMATOPOIETIC_AND_LYMPHOID_TISSUE	0.39475
OCIAML3_HAEMATOPOIETIC_AND_LYMPHOID_TISSUE	0	8.888
SUDHL10_HAEMATOPOIETIC_AND_LYMPHOID_TISSUE	0.14025	7.06736
SUDHL4_HAEMATOPOIETIC_AND_LYMPHOID_TISSUE	0.03335	7.2281
RH41_SOFT_TISSUE		6.38999
OCILY19_HAEMATOPOIETIC_AND_LYMPHOID_TISSUE	0.08605	7.5608
MOLM6_HAEMATOPOIETIC_AND_LYMPHOID_TISSUE	0.1	7.65257
SKMM2_HAEMATOPOIETIC_AND_LYMPHOID_TISSUE	0	7.08077
KASUMI6_HAEMATOPOIETIC_AND_LYMPHOID_TISSUE	0.01785	7.02
HS698T_LARGE_INTESTINE	0.21155	5.07338
UACC893_BREAST	0.09375	5.94982
MINO_HAEMATOPOIETIC_AND_LYMPHOID_TISSUE	0	6.48829
CHP126_AUTONOMIC_GANGLIA	0.54285	6.91685
COLO680N_OESOPHAGUS	0.2647	7.00898
COLO678_LARGE_INTESTINE	0.0729	6.77669
LAMA84_HAEMATOPOIETIC_AND_LYMPHOID_TISSUE	0.037	7.6718
CMLT1_HAEMATOPOIETIC_AND_LYMPHOID_TISSUE	0	7.11735
EHEB_HAEMATOPOIETIC_AND_LYMPHOID_TISSUE	0	7.29823
CAL54_KIDNEY	0.7692	6.05705
BV173_HAEMATOPOIETIC_AND_LYMPHOID_TISSUE	0.75	7.84234
DOHH2_HAEMATOPOIETIC_AND_LYMPHOID_TISSUE	0.3	7.73012
EOL1_HAEMATOPOIETIC_AND_LYMPHOID_TISSUE	0	7.33309
NALM6_HAEMATOPOIETIC_AND_LYMPHOID_TISSUE	0.7222	6.41563
VMCUB1_URINARY_TRACT	0.02565	6.22006
LP1_HAEMATOPOIETIC_AND_LYMPHOID_TISSUE	0	6.36074
LXF289_LUNG	0	6.8067
MONOMAC1_HAEMATOPOIETIC_AND_LYMPHOID_TISSUE	0.08625	6.65838
PL21_HAEMATOPOIETIC_AND_LYMPHOID_TISSUE	0.0455	7.86313
PF382_HAEMATOPOIETIC_AND_LYMPHOID_TISSUE	0.35705	6.79737
NALM1_HAEMATOPOIETIC_AND_LYMPHOID_TISSUE		7.22218
OCIAML2_HAEMATOPOIETIC_AND_LYMPHOID_TISSUE	0	6.86899
MHHCALL3_HAEMATOPOIETIC_AND_LYMPHOID_TISSUE	1	6.30322
JURLMK1_HAEMATOPOIETIC_AND_LYMPHOID_TISSUE	0	7.11456
OCIAML5_HAEMATOPOIETIC_AND_LYMPHOID_TISSUE	0.0165	7.1712
KE37_HAEMATOPOIETIC_AND_LYMPHOID_TISSUE		6.41615
JK1_HAEMATOPOIETIC_AND_LYMPHOID_TISSUE	0	6.81715
RI1_HAEMATOPOIETIC_AND_LYMPHOID_TISSUE	0.3333	5.75527
KARPAS422_HAEMATOPOIETIC_AND_LYMPHOID_TISSUE	0.14065	6.62393
L540_HAEMATOPOIETIC_AND_LYMPHOID_TISSUE	0.049995	6.91525
CAL78_BONE		4.94356
HDQP1_BREAST	0	8.01557
MHHCALL4_HAEMATOPOIETIC_AND_LYMPHOID_TISSUE	0.8889	6.68368
MUTZ5_HAEMATOPOIETIC_AND_LYMPHOID_TISSUE		7.56801
ONCODG1_OVARY	0.0117	6.85421
HDLM2_HAEMATOPOIETIC_AND_LYMPHOID_TISSUE	0.375	6.68851
CAL29_URINARY_TRACT	0.0323	6.12164
KOPN8_HAEMATOPOIETIC_AND_LYMPHOID_TISSUE	1	6.49834
SCLC21H_LUNG	0.0270108	7.11172
CALU3_LUNG	0	5.79932
NCIH1435_LUNG		6.31835
NCIH2009_LUNG	0	7.21952
NCIH1869_LUNG		8.92688
HS852T_SKIN	0.0348	8.04288
HCC1419_BREAST	0	5.32853
BT483_BREAST	0.01925	5.09958
HS281T_BREAST	0.2143	5.07115
HS934T_SKIN		5.31493
HCC4006_LUNG	0	5.89859
HCC1428_BREAST	0.05555	5.82803
KU812_HAEMATOPOIETIC_AND_LYMPHOID_TISSUE	0.03125	6.427
SHP77_LUNG	0	7.00985
TE441T_SOFT_TISSUE	0.0119	5.76868
NB1_AUTONOMIC_GANGLIA	0	6.45435
HS274T_BREAST		4.39424
PFEIFFER_HAEMATOPOIETIC_AND_LYMPHOID_TISSUE	0.030303	7.01903
ZR7530_BREAST	0.59375	6.34008
HS863T_BONE		5.56722
NCIH841_LUNG	0	5.88423
HS821T_BONE	0.125	5.1282
NCIH1944_LUNG	0	7.9634
NCIH2405_LUNG	0.037	5.87693
DEL_HAEMATOPOIETIC_AND_LYMPHOID_TISSUE		7.86617
BEN_LUNG	0	5.9847
COLO320_LARGE_INTESTINE	0	6.68332
RPMI8402_HAEMATOPOIETIC_AND_LYMPHOID_TISSUE	1	6.91095
SUDHL1_HAEMATOPOIETIC_AND_LYMPHOID_TISSUE	0	7.03013
P12ICHIKAWA_HAEMATOPOIETIC_AND_LYMPHOID_TISSUE	0.04055	6.69504
BFTC905_URINARY_TRACT	0	7.36993
BFTC909_KIDNEY	0	6.5133
MHHES1_BONE		6.86953
JVM3_HAEMATOPOIETIC_AND_LYMPHOID_TISSUE	0	7.15664
NOMO1_HAEMATOPOIETIC_AND_LYMPHOID_TISSUE	0	7.95789
NCIH727_LUNG	0.3	5.2143
HS343T_BREAST	0.01615	5.06404
HCC2935_LUNG	1	5.67699
HS888T_BONE	0.8	5.19826
MKN45_STOMACH		6.20997
8505C_THYROID	0	6.07597
KU1919_URINARY_TRACT	0	6.2323
KCL22_HAEMATOPOIETIC_AND_LYMPHOID_TISSUE	0	5.97291
CADOES1_BONE	0.7222	7.06286
S117_SOFT_TISSUE	0	4.93617
EM2_HAEMATOPOIETIC_AND_LYMPHOID_TISSUE	0	6.90917
COLO677_HAEMATOPOIETIC_AND_LYMPHOID_TISSUE
OPM2_HAEMATOPOIETIC_AND_LYMPHOID_TISSUE	0	7.33274
CAL62_THYROID	0.1037	6.34593
LCLC103H_LUNG	0	7.15523
JURKAT_HAEMATOPOIETIC_AND_LYMPHOID_TISSUE		7.0062
697_HAEMATOPOIETIC_AND_LYMPHOID_TISSUE	1	7.08198
MHHCALL2_HAEMATOPOIETIC_AND_LYMPHOID_TISSUE	0.81095	6.37892
M07E_HAEMATOPOIETIC_AND_LYMPHOID_TISSUE	0	6.88813
L428_HAEMATOPOIETIC_AND_LYMPHOID_TISSUE	0	6.56895
MOLT16_HAEMATOPOIETIC_AND_LYMPHOID_TISSUE	0.03705	6.83884
NB4_HAEMATOPOIETIC_AND_LYMPHOID_TISSUE	0.02355	7.02857
LCLC97TM1_LUNG	0	7.16384
2313287_STOMACH	0	5.37201
BHT101_THYROID	0	7.02284
JVM2_HAEMATOPOIETIC_AND_LYMPHOID_TISSUE	0	6.76409
CAL51_BREAST	0.2344	5.37689
L363_HAEMATOPOIETIC_AND_LYMPHOID_TISSUE	0	6.04971
KMH2_HAEMATOPOIETIC_AND_LYMPHOID_TISSUE	0.0137	7.80211
SIMA_AUTONOMIC_GANGLIA	0	7.09595
NUDUL1_HAEMATOPOIETIC_AND_LYMPHOID_TISSUE	0.181818	7.06605
BC3C_URINARY_TRACT	0	6.27761
SUDHL6_HAEMATOPOIETIC_AND_LYMPHOID_TISSUE	0	6.63915
KARPAS620_HAEMATOPOIETIC_AND_LYMPHOID_TISSUE		6.19643
REC1_HAEMATOPOIETIC_AND_LYMPHOID_TISSUE	0.219505	7.15677
OCIM1_HAEMATOPOIETIC_AND_LYMPHOID_TISSUE	0	6.67215
MEC1_HAEMATOPOIETIC_AND_LYMPHOID_TISSUE		6.66523
SIGM5_HAEMATOPOIETIC_AND_LYMPHOID_TISSUE	0	7.36659
SUDHL5_HAEMATOPOIETIC_AND_LYMPHOID_TISSUE	0.0625	6.27504
BCPAP_THYROID	0	7.8061
639V_URINARY_TRACT	0.01665	7.28559
CL11_LARGE_INTESTINE	0	6.60398
TT2609C02_THYROID	0.05	5.9207
MEC2_HAEMATOPOIETIC_AND_LYMPHOID_TISSUE
CL34_LARGE_INTESTINE	0.0968	6.70191
RCHACV_HAEMATOPOIETIC_AND_LYMPHOID_TISSUE	0.65515	6.65688
CAL120_BREAST	0	7.22124
647V_URINARY_TRACT	0.0143	7.44505
RH18_SOFT_TISSUE	0.9706	6.18589
MOLM16_HAEMATOPOIETIC_AND_LYMPHOID_TISSUE	0	6.9435
F36P_HAEMATOPOIETIC_AND_LYMPHOID_TISSUE	0	7.19124
EJM_HAEMATOPOIETIC_AND_LYMPHOID_TISSUE	0	6.27236
WSUDLCL2_HAEMATOPOIETIC_AND_LYMPHOID_TISSUE	0.1163	7.09982
JIMT1_BREAST		6.35802
ML1_THYROID	0	6.1278
AMO1_HAEMATOPOIETIC_AND_LYMPHOID_TISSUE	0.0781	7.27271
MOLP8_HAEMATOPOIETIC_AND_LYMPHOID_TISSUE		6.87255
COLO699_LUNG
JHUEM7_ENDOMETRIUM	0	5.14594
KP1NL_PANCREAS
KP1N_PANCREAS
M059J_CENTRAL_NERVOUS_SYSTEM
MB157_BREAST
OE21_OESOPHAGUS	0.4211	6.07006
SF8657_SKIN
SNUC2B_LARGE_INTESTINE
NCIH2073_LUNG		5.58055
HN_UPPER_AERODIGESTIVE_TRACT
HRT18_LARGE_INTESTINE
HCT116G9B_ENGINEERED
HCT116PA_ENGINEERED
HNT34_HAEMATOPOIETIC_AND_LYMPHOID_TISSUE		7.21544
MUTZ2_HAEMATOPOIETIC_AND_LYMPHOID_TISSUE
PLB985_HAEMATOPOIETIC_AND_LYMPHOID_TISSUE		8.32523
SKNO1_HAEMATOPOIETIC_AND_LYMPHOID_TISSUE		7.15179
LC1_LUNG
MOLT3_HAEMATOPOIETIC_AND_LYMPHOID_TISSUE	0	6.85391
HOP62_LUNG	0.0031	6.31645
EKVX_LUNG	0	5.39952
OVCAR5_OVARY
UO31_KIDNEY	0	5.60253
TK10_KIDNEY
SF268_CENTRAL_NERVOUS_SYSTEM	0.175	5.96545
SF539_CENTRAL_NERVOUS_SYSTEM	0	5.20959
SNB75_CENTRAL_NERVOUS_SYSTEM	0	5.47382
HOP92_LUNG	0	6.94141
ACCS_URINARY_TRACT
MUTZ3_HAEMATOPOIETIC_AND_LYMPHOID_TISSUE		5.73684
A427_LUNG		6.37162
BT12_SOFT_TISSUE		6.75396
C8166_HAEMATOPOIETIC_AND_LYMPHOID_TISSUE		6.53116
CACO2_LARGE_INTESTINE		6.1031
HCC2429_LUNG		6.65487
HCC2450_LUNG		6.52419
HCC461_LUNG		5.4121
HCC515_LUNG		5.8886
INA6_HAEMATOPOIETIC_AND_LYMPHOID_TISSUE		6.47843
KD_SOFT_TISSUE		5.65687
KPMRTRY_SOFT_TISSUE		6.05397
MON_SOFT_TISSUE		5.7152
NCIH2004RT_SOFT_TISSUE		6.44175
NCIH2077_LUNG		7.24469
NCIH2882_LUNG		6.42402
NCIH2887_LUNG		5.99522
NCIH1819_LUNG		5.90962
NCIH3122_LUNG		7.35006
NHAHTDD_CENTRAL_NERVOUS_SYSTEM		5.39927
OCIMY5_HAEMATOPOIETIC_AND_LYMPHOID_TISSUE		6.63483
OCIMY7_HAEMATOPOIETIC_AND_LYMPHOID_TISSUE		7.61262
OPM1_HAEMATOPOIETIC_AND_LYMPHOID_TISSUE		7.2854
PC9_LUNG		7.23395
SKNEP1_BONE		5.7669
SKPNDW_BONE		5.87176
STM9101_SOFT_TISSUE		4.86984
SIHA_CERVIX		6.56313
TM87_SOFT_TISSUE		5.60588
TTC709_SOFT_TISSUE		6.06836
TTC1240_SOFT_TISSUE		5.94427
TTC549_SOFT_TISSUE		6.35131
TTC642_SOFT_TISSUE		6.47381
BT16_SOFT_TISSUE
CW9019_SOFT_TISSUE
D384_CENTRAL_NERVOUS_SYSTEM
D425_CENTRAL_NERVOUS_SYSTEM
D458_CENTRAL_NERVOUS_SYSTEM
D556_CENTRAL_NERVOUS_SYSTEM
JR_SOFT_TISSUE
MKL1_SKIN
MKL2_SKIN
PETA_SKIN
SMSCTR_SOFT_TISSUE
SUMB002_CENTRAL_NERVOUS_SYSTEM
201T_LUNG
451LU_NS
A388_SKIN
A431_SKIN
ACN
ALLPO_HAEMATOPOIETIC_AND_LYMPHOID_TISSUE
ARH77_HAEMATOPOIETIC_AND_LYMPHOID_TISSUE
ASH3_THYROID
ATN1_HAEMATOPOIETIC_AND_LYMPHOID_TISSUE
BALL1_HAEMATOPOIETIC_AND_LYMPHOID_TISSUE
BB30HNC_UPPER_AERODIGESTIVE_TRACT
BB49HNC_UPPER_AERODIGESTIVE_TRACT
BB65RCC_KIDNEY
BC1_HAEMATOPOIETIC_AND_LYMPHOID_TISSUE
BC3_HAEMATOPOIETIC_AND_LYMPHOID_TISSUE
BE13_HAEMATOPOIETIC_AND_LYMPHOID_TISSUE
BE2M17_AUTONOMIC_GANGLIA
BICR10_UPPER_AERODIGESTIVE_TRACT
BICR78_UPPER_AERODIGESTIVE_TRACT
BONNA12_HAEMATOPOIETIC_AND_LYMPHOID_TISSUE
BPH1_PROSTATE
C33A_CERVIX
C4I_CERVIX
CA922_UPPER_AERODIGESTIVE_TRACT
CAL39_VULVA
CAL72_BONE
CAR1_LARGE_INTESTINE
CASKI_CERVIX
CCRFCEM_HAEMATOPOIETIC_AND_LYMPHOID_TISSUE
CESS_HAEMATOPOIETIC_AND_LYMPHOID_TISSUE
CHP134_AUTONOMIC_GANGLIA
CHSA0011_BONE
CHSA0108_BONE
CHSA8926_BONE
COLO824_BREAST
CORL303_LUNG
CORL321_PLEURA
CORL32_LUNG
CP50MELB_SKIN
CP66MEL_SKIN
CP67MEL_SKIN
CROAP2_HAEMATOPOIETIC_AND_LYMPHOID_TISSUE
CROAP3
CS1_BONE
CTB1_HAEMATOPOIETIC_AND_LYMPHOID_TISSUE
CTV1_HAEMATOPOIETIC_AND_LYMPHOID_TISSUE
D245MG_CENTRAL_NERVOUS_SYSTEM
D247MG_CENTRAL_NERVOUS_SYSTEM
D263MG_CENTRAL_NERVOUS_SYSTEM
D336MG_CENTRAL_NERVOUS_SYSTEM
D392MG_CENTRAL_NERVOUS_SYSTEM
D423MG_CENTRAL_NERVOUS_SYSTEM
D502MG_CENTRAL_NERVOUS_SYSTEM
D542MG_CENTRAL_NERVOUS_SYSTEM
D566MG_CENTRAL_NERVOUS_SYSTEM
DG75_HAEMATOPOIETIC_AND_LYMPHOID_TISSUE
DIFI_LARGE_INTESTINE
DJM1_SKIN
DOK_UPPER_AERODIGESTIVE_TRACT
DOTC24510_CERVIX
DSH1_URINARY_TRACT
EB3_HAEMATOPOIETIC_AND_LYMPHOID_TISSUE
EGI1_BILIARY_TRACT
EMCBAC1_LUNG
EMCBAC2_LUNG
ES1_BONE
ES3_BONE
ES4_BONE
ES5_BONE
ES6_BONE
ES7_BONE
ES8_BONE
ESO26_OESOPHAGUS
ESO51_OESOPHAGUS
ETK1_BILIARY_TRACT
EW11_BONE
EW12_BONE
EW13_BONE
EW16_BONE
EW18_BONE
EW1_BONE
EW22_BONE
EW24_BONE
EW3_BONE
EW7_BONE
FARAGE_HAEMATOPOIETIC_AND_LYMPHOID_TISSUE
FLO1_OESOPHAGUS
GAK_SKIN
GEO_LARGE_INTESTINE
GIMEN_AUTONOMIC_GANGLIA
GMEL_SKIN
GOTO_AUTONOMIC_GANGLIA
GP5D_LARGE_INTESTINE
GRST_HAEMATOPOIETIC_AND_LYMPHOID_TISSUE
GT3TKB_STOMACH
H2369_PLEURA
NCIH2595_PLEURA
NCIH2722_PLEURA
NCIH2731_PLEURA
NCIH2795_PLEURA
NCIH2803_PLEURA
NCIH2804_PLEURA
NCIH2810_PLEURA
NCIH2818_PLEURA
NCIH2869_PLEURA
H290_PLEURA
H3118_UPPER_AERODIGESTIVE_TRACT
H9_HAEMATOPOIETIC_AND_LYMPHOID_TISSUE
HA7RCC_KIDNEY
HAL01_HAEMATOPOIETIC_AND_LYMPHOID_TISSUE
HC1_HAEMATOPOIETIC_AND_LYMPHOID_TISSUE
HCC2998_LARGE_INTESTINE
HCE4_OESOPHAGUS
HEC1_ENDOMETRIUM
HELA_CERVIX		7.72201
HEMCSS_BONE
HEY_OVARY
HMVII_SKIN
HO1N1_UPPER_AERODIGESTIVE_TRACT
HO1U1_UPPER_AERODIGESTIVE_TRACT
HS445_HAEMATOPOIETIC_AND_LYMPHOID_TISSUE
HSC39_STOMACH
HT3_CERVIX
HTCC3_THYROID
HUH6CLONE5
HUO3N1_BONE
HUO9_BONE
IHH4_THYROID
IM9_HAEMATOPOIETIC_AND_LYMPHOID_TISSUE
IMR5_AUTONOMIC_GANGLIA
ISTMEL1_SKIN
ISTSL1_LUNG
ISTSL2_LUNG
JAR_PLACENTA
JEG3_PLACENTA
JHOS3_OVARY
JHU011_UPPER_AERODIGESTIVE_TRACT
JHU022_UPPER_AERODIGESTIVE_TRACT
JHU029_UPPER_AERODIGESTIVE_TRACT
JIYOYEP2003_HAEMATOPOIETIC_AND_LYMPHOID_TISSUE
JSC1_HAEMATOPOIETIC_AND_LYMPHOID_TISSUE
K2_SKIN
K5_THYROID
KARPAS1106P_HAEMATOPOIETIC_AND_LYMPHOID_TISSUE
KARPAS231_HAEMATOPOIETIC_AND_LYMPHOID_TISSUE
KARPAS45_HAEMATOPOIETIC_AND_LYMPHOID_TISSUE
KGN_OVARY
KINGS1_CENTRAL_NERVOUS_SYSTEM
KMH2_THYROID
KMOE2_HAEMATOPOIETIC_AND_LYMPHOID_TISSUE
KNS81FD_CENTRAL_NERVOUS_SYSTEM
KON_UPPER_AERODIGESTIVE_TRACT
KOSC2_UPPER_AERODIGESTIVE_TRACT
KPNYS_AUTONOMIC_GANGLIA
KY821_HAEMATOPOIETIC_AND_LYMPHOID_TISSUE
KYAE1_OESOPHAGUS
KYSE220_OESOPHAGUS
KYSE50_OESOPHAGUS
LAN6_AUTONOMIC_GANGLIA
LB1047RCC_KIDNEY
LB2241RCC_KIDNEY
LB2518MEL_SKIN
LB373MELD_SKIN
LB647SCLC_LUNG
LB771HNC_UPPER_AERODIGESTIVE_TRACT
LB831BLC_URINARY_TRACT
LB996RCC_KIDNEY
LC2AD_LUNG
LC41_HAEMATOPOIETIC_AND_LYMPHOID_TISSUE
LIM1215_LARGE_INTESTINE
LN405_CENTRAL_NERVOUS_SYSTEM
LNZTA3WT4_CENTRAL_NERVOUS_SYSTEM
LU134A_LUNG
LU135_LUNG
LU139_LUNG
LU165_LUNG
M14_SKIN
MC1010_HAEMATOPOIETIC_AND_LYMPHOID_TISSUE
MCC13_SKIN
MCC26_SKIN
MCCAR_HAEMATOPOIETIC_AND_LYMPHOID_TISSUE
MCIXC_AUTONOMIC_GANGLIA
MDAMB330_BREAST
ME180_CERVIX
MFHINO_SOFT_TISSUE
MFM223_BREAST
MHHPREB1_HAEMATOPOIETIC_AND_LYMPHOID_TISSUE
MKN28_STOMACH
ML2_HAEMATOPOIETIC_AND_LYMPHOID_TISSUE
MLMA_HAEMATOPOIETIC_AND_LYMPHOID_TISSUE
MMACSF_SKIN
MN60_HAEMATOPOIETIC_AND_LYMPHOID_TISSUE
MOT_HAEMATOPOIETIC_AND_LYMPHOID_TISSUE
MRKNU1_BREAST
MS1_LUNG
MS751_CERVIX
MYM12_HAEMATOPOIETIC_AND_LYMPHOID_TISSUE
MZ1PC_PANCREAS
MZ2MEL_SKIN
MZ7MEL_SKIN
NB10_AUTONOMIC_GANGLIA
NB12_AUTONOMIC_GANGLIA
NB13_AUTONOMIC_GANGLIA
NB14_AUTONOMIC_GANGLIA
NB17_AUTONOMIC_GANGLIA
NB5_AUTONOMIC_GANGLIA
NB69_AUTONOMIC_GANGLIA
NB6_AUTONOMIC_GANGLIA
NB7_AUTONOMIC_GANGLIA
NBSUSSR_AUTONOMIC_GANGLIA
NBTU110_AUTONOMIC_GANGLIA
NCC010_KIDNEY
NCC021_KIDNEY
NCCIT_TESTIS
NCIH128_LUNG
NCIH1304_LUNG
NCIH1417_LUNG
NCIH1688_LUNG
NCIH1770_LUNG
NCIH187_LUNG
NCIH1993_LUNG
NCIH2135_LUNG
NCIH2373_PLEURA
NCIH2461_PLEURA
NCIH250_LUNG
NCIH2591_PLEURA
NCIH345_LUNG
NCIH378_LUNG
NCIH513_PLEURA
NCIH630_LARGE_INTESTINE
NCIH64_LUNG
NCIH720_LUNG
NCIH740_LUNG
NCIH748_LUNG
NCIH820_LUNG
NCIH835_LUNG
NCIH847_LUNG
NEC8_TESTIS
NH12_AUTONOMIC_GANGLIA
NK92MI_HAEMATOPOIETIC_AND_LYMPHOID_TISSUE
NKM1_HAEMATOPOIETIC_AND_LYMPHOID_TISSUE
NO10_CENTRAL_NERVOUS_SYSTEM
NO11_CENTRAL_NERVOUS_SYSTEM
NOS1_BONE
NTERA2CLD1_TESTIS
NY_BONE
OACM51_OESOPHAGUS
OACP4C_OESOPHAGUS
OCILY7_HAEMATOPOIETIC_AND_LYMPHOID_TISSUE
OCUBM_BREAST
OMC1_CERVIX
OSC19_UPPER_AERODIGESTIVE_TRACT
OSC20_UPPER_AERODIGESTIVE_TRACT
OV17R_OVARY
OVCA420_OVARY
OVCA433_OVARY
OVMIU_OVARY
P30OHK_HAEMATOPOIETIC_AND_LYMPHOID_TISSUE
P32ISH_HAEMATOPOIETIC_AND_LYMPHOID_TISSUE
PA1_OVARY
PC3JPC3_LUNG
PCI15A_UPPER_AERODIGESTIVE_TRACT
PCI30_UPPER_AERODIGESTIVE_TRACT
PCI38_UPPER_AERODIGESTIVE_TRACT
PCI4B_UPPER_AERODIGESTIVE_TRACT
PCI6A_UPPER_AERODIGESTIVE_TRACT
PEO1_OVARY
PFSK1_CENTRAL_NERVOUS_SYSTEM
PL18_PANCREAS
PL4_PANCREAS
PWR1E_PROSTATE
QIMRWIL_HAEMATOPOIETIC_AND_LYMPHOID_TISSUE
RAMOS2G64C10_HAEMATOPOIETIC_AND_LYMPHOID_TISSUE
RCCAB_KIDNEY
RCCER_KIDNEY
RCCFG2_KIDNEY
RCCJF_KIDNEY
RCCJW_KIDNEY
RCCMF_KIDNEY
RCK8_HAEMATOPOIETIC_AND_LYMPHOID_TISSUE
RERFLCFM_LUNG
RF48_STOMACH
RH1_SOFT_TISSUE
RO82W1_THYROID
ROS50_HAEMATOPOIETIC_AND_LYMPHOID_TISSUE
RPMI2650_UPPER_AERODIGESTIVE_TRACT
RPMI8866_HAEMATOPOIETIC_AND_LYMPHOID_TISSUE
RXF393_KIDNEY
SARC9371_BONE
SAS_UPPER_AERODIGESTIVE_TRACT
SAT_UPPER_AERODIGESTIVE_TRACT
SBC1_LUNG
SBC3_LUNG
SC1_HAEMATOPOIETIC_AND_LYMPHOID_TISSUE
SCC3_HAEMATOPOIETIC_AND_LYMPHOID_TISSUE
SCC90_UPPER_AERODIGESTIVE_TRACT
SCH_STOMACH
SISO_CERVIX
SKGIIIA_CERVIX
SKGT2_STOMACH
SKGT4_OESOPHAGUS
SKMG1_CENTRAL_NERVOUS_SYSTEM
SKN3_UPPER_AERODIGESTIVE_TRACT
SKN_URINARY_TRACT
SLVL_HAEMATOPOIETIC_AND_LYMPHOID_TISSUE
SN12C_KIDNEY
STS0421_SOFT_TISSUE
SUDHL16_HAEMATOPOIETIC_AND_LYMPHOID_TISSUE
SUPB8_HAEMATOPOIETIC_AND_LYMPHOID_TISSUE
SW13_ADRENAL_GLAND
SW626_OVARY
SW684_SOFT_TISSUE
SW756_CERVIX
SW872_SOFT_TISSUE
SW954_VULVA
SW962_VULVA
SW982_SOFT_TISSUE
TASK1_BONE
TCYIK_CERVIX
TE12_OESOPHAGUS
TGBC1TKB_BILIARY_TRACT
TGBC24TKB_BILIARY_TRACT
TGW_AUTONOMIC_GANGLIA
TK_HAEMATOPOIETIC_AND_LYMPHOID_TISSUE
TMK1_STOMACH
TUR_HAEMATOPOIETIC_AND_LYMPHOID_TISSUE
U698M_HAEMATOPOIETIC_AND_LYMPHOID_TISSUE
UCH2_BONE
UDSCC2_UPPER_AERODIGESTIVE_TRACT
UMC11_LUNG
UWB1289_OVARY
VAESBJ_SOFT_TISSUE
VAL_HAEMATOPOIETIC_AND_LYMPHOID_TISSUE
VMRCMELG_SKIN
WIL2NS_HAEMATOPOIETIC_AND_LYMPHOID_TISSUE
WM1552C_SKIN
WM278_SKIN
WM35_SKIN
WM793B_SKIN
WSUNHL_HAEMATOPOIETIC_AND_LYMPHOID_TISSUE
YMB1E_BREAST
YT_HAEMATOPOIETIC_AND_LYMPHOID_TISSUE

## Sheet: NOL10
Gene	DNA methylation (RRBS)_ NOL10	mRNA expression (RNAseq)_ NOL10
DMS53_LUNG	0	3.80551
SW1116_LARGE_INTESTINE	0.002224	3.81971
NCIH1694_LUNG		4.82713
P3HR1_HAEMATOPOIETIC_AND_LYMPHOID_TISSUE	0.137671	3.84465
HUT78_HAEMATOPOIETIC_AND_LYMPHOID_TISSUE	0.00938215	4.62435
UMUC3_URINARY_TRACT	0.0830676	3.95417
HOS_BONE	0.00421941	3.1394
HUNS1_HAEMATOPOIETIC_AND_LYMPHOID_TISSUE		4.03662
AML193_HAEMATOPOIETIC_AND_LYMPHOID_TISSUE	0.0158024	3.88176
RVH421_SKIN	0.00592568	3.55503
NCIH1184_LUNG	0	3.57335
HCC2157_BREAST	0.00577635	3.45462
TC71_BONE		4.37833
NCIH2227_LUNG	0.00219388	4.09918
COLO205_LARGE_INTESTINE
SNU449_LIVER	0.0116688	3.17028
NCIH28_PLEURA	0.00278056	3.67581
OV56_OVARY	0.0268925	3.28199
JHOS4_OVARY		3.93882
KYSE450_OESOPHAGUS		4.04714
RMUGS_OVARY	0.00224079	3.67756
KLE_ENDOMETRIUM		3.28424
HS895T_SKIN		3.35395
LN229_CENTRAL_NERVOUS_SYSTEM	0.0487039	3.92126
P31FUJ_HAEMATOPOIETIC_AND_LYMPHOID_TISSUE	0.0174007	4.0438
RKN_SOFT_TISSUE	0.0648077	3.42197
PATU8988S_PANCREAS	0	3.62069
NH6_AUTONOMIC_GANGLIA	0	3.09962
SF126_CENTRAL_NERVOUS_SYSTEM	0.0211278	3.65156
RERFLCAD2_LUNG	0	3.49361
OUMS23_LARGE_INTESTINE	0.00572043	3.51995
SNGM_ENDOMETRIUM	0.00343621	3.45945
OUMS27_BONE	0
PL45_PANCREAS
NCIH2347_LUNG	0	3.50575
SW1990_PANCREAS	0.0158283	4.30522
HS940T_SKIN	0.00109597	3.01898
HS611T_HAEMATOPOIETIC_AND_LYMPHOID_TISSUE	0	3.87401
TOLEDO_HAEMATOPOIETIC_AND_LYMPHOID_TISSUE	0.030037	4.09741
RERFGC1B_STOMACH	0.00767678	3.79144
HT1080_SOFT_TISSUE	0.0270444	4.37949
NCIH2087_LUNG	0.036847	4.25263
COV318_OVARY	0.0506617	4.06484
NCIH2085_LUNG	0.0148112	3.74974
NCIH510_LUNG	0.00854023	3.70614
CAKI1_KIDNEY	0	3.8871
NCIH716_LARGE_INTESTINE	0	4.70392
NCIH2066_LUNG	0.0109369	3.89643
NCIH1341_LUNG	0.00150045	4.45593
NCIH2029_LUNG	0.00469437	3.29833
C3A_LIVER
SW480_LARGE_INTESTINE	0.00059593	4.35181
HS746T_STOMACH	0.0626119	3.40732
LU65_LUNG	0.00173333	4.08664
HS739T_BREAST		2.84489
SNUC2A_LARGE_INTESTINE	0.00451467	3.54255
HEC151_ENDOMETRIUM	0.0170009	4.12081
MSTO211H_PLEURA	0.00479775	4.45594
RAJI_HAEMATOPOIETIC_AND_LYMPHOID_TISSUE	0.113581	4.40829
SKMEL1_SKIN	0.00182336	3.43353
SUPT1_HAEMATOPOIETIC_AND_LYMPHOID_TISSUE	0.0748315	4.10006
JHH7_LIVER		4.29498
HUT102_HAEMATOPOIETIC_AND_LYMPHOID_TISSUE	0.00311224	3.37586
5637_URINARY_TRACT	0.00370294	3.866
HCC38_BREAST		3.25235
DU4475_BREAST	0.00157834	3.05628
NCIH1573_LUNG		3.72627
NCIH508_LARGE_INTESTINE	0.0361829	3.71816
NCIH1651_LUNG	0.00699856	3.89123
SKUT1_SOFT_TISSUE	0.000910156	4.22686
MDAMB175VII_BREAST	0.0235602	2.9005
SUPB15_HAEMATOPOIETIC_AND_LYMPHOID_TISSUE	0.0590305	3.82961
BECKER_CENTRAL_NERVOUS_SYSTEM	0.0132732
NCIH226_LUNG		3.79672
NCIH1666_LUNG		3.4866
SW1783_CENTRAL_NERVOUS_SYSTEM		3.75458
ISTMES1_PLEURA		3.01183
NCIH1734_LUNG		2.38995
NCIH2342_LUNG	0.00160035	4.1615
EBC1_LUNG	0.112745	3.8247
YMB1_BREAST
OC316_OVARY
HS936T_SKIN	0.0122332	3.4223
T173_BONE	0.00683308	3.16337
NCIH322_LUNG	0.0275253	4.60369
HS618T_LUNG	0	3.51066
HS870T_BONE	0.00201059	3.57572
HS706T_BONE	0.00130081	3.16256
PANC1_PANCREAS	0.0174552	4.24933
NCIH2291_LUNG	0.0200136	3.51128
T47D_BREAST	0	3.12121
HS742T_BREAST		1.99497
BICR56_UPPER_AERODIGESTIVE_TRACT	0.00678373	2.68268
BICR16_UPPER_AERODIGESTIVE_TRACT	0.00479351	2.13422
TE10_OESOPHAGUS	0.00422693	4.09554
SKMEL28_SKIN	0.0109842	3.60828
BICR6_UPPER_AERODIGESTIVE_TRACT	0.00598868	2.88325
BHY_UPPER_AERODIGESTIVE_TRACT	0.0231327	2.76446
AZ521_STOMACH
SH4_SKIN	0.0164125	4.2235
KPL1_BREAST	0.0147294	3.87274
CGTHW1_THYROID
TUHR4TKB_KIDNEY	0.0135278	3.31549
LS123_LARGE_INTESTINE	0.0520103	3.11165
HEL_HAEMATOPOIETIC_AND_LYMPHOID_TISSUE	0.038839	4.05226
HPAC_PANCREAS	0.0195174	3.3218
RCC10RGB_KIDNEY	0.00634752	2.88616
JHOM1_OVARY	0.0708602	3.07746
SU8686_PANCREAS	0.00656004	3.22595
HCC33_LUNG	0.00150759	3.82038
TE6_OESOPHAGUS	0.0883369	3.63933
JHOC5_OVARY	0	3.59699
ACCMESO1_PLEURA	0.0359432	3.77693
BL41_HAEMATOPOIETIC_AND_LYMPHOID_TISSUE	0.0273795	4.34573
SNU1214_UPPER_AERODIGESTIVE_TRACT	0.0504866	3.37358
CORL105_LUNG	0.149783	3.83752
LMSU_STOMACH	0.000370223	3.92657
SNU1197_LARGE_INTESTINE	0.00486058	3.80628
COLO668_LUNG	0.0323409	3.63858
OSRC2_KIDNEY	0.00733168	3.58819
HUH6_LIVER	0	3.2888
PANC0203_PANCREAS	0.00766325	3.3842
CJM_SKIN	0.0177343	3.02955
BICR22_UPPER_AERODIGESTIVE_TRACT	0.0244243	1.62347
SHSY5Y_AUTONOMIC_GANGLIA
TM31_CENTRAL_NERVOUS_SYSTEM	0.028701	3.44621
SNU1272_KIDNEY	0.0035134	3.44317
KPNRTBM1_AUTONOMIC_GANGLIA	0	2.42731
BICR18_UPPER_AERODIGESTIVE_TRACT	0.0165877	3.92954
TE4_OESOPHAGUS	0.00393583	4.40886
PCM6_HAEMATOPOIETIC_AND_LYMPHOID_TISSUE	0.0440187
ECC10_STOMACH	0.0336746	3.2632
TUHR14TKB_KIDNEY	0.00242131	3.13225
YD15_SALIVARY_GLAND	0.0792797	4.21995
UBLC1_URINARY_TRACT	0	3.96951
ECGI10_OESOPHAGUS	0.0147813	3.43071
CW2_LARGE_INTESTINE	0.00281427	3.64351
SNU761_LIVER	0.0110885	3.35851
SNU61_LARGE_INTESTINE	0.00165756	3.49241
NCIH1915_LUNG	0.00193653	3.979
SNU324_PANCREAS	0.0500639	3.97804
YD10B_UPPER_AERODIGESTIVE_TRACT	0.0813014	3.68752
HCC2279_LUNG	0	3.83805
HLC1_LUNG
TUHR10TKB_KIDNEY	0.0103806	3.20153
HEC1B_ENDOMETRIUM	0.0158983	2.87631
VMRCLCP_LUNG
TGBC11TKB_STOMACH	0.00213718	3.62596
OVK18_OVARY	0.00140772	3.73937
SNU1077_ENDOMETRIUM	0	3.06924
HCC1588_LUNG		3.19305
SNU213_PANCREAS	0	3.6415
HT115_LARGE_INTESTINE	0.00182033	2.99556
TE14_OESOPHAGUS	0.0748161	3.84532
TE8_OESOPHAGUS	0.000769841	3.60457
SNU520_STOMACH	0.00200787	3.63879
JHUEM3_ENDOMETRIUM	0.0023433	3.1403
LI7_LIVER	0.0623146	3.2179
NCIH838_LUNG	0.00423832	4.09259
SNU119_OVARY	0.000869863	2.88451
SNU1033_LARGE_INTESTINE		3.65339
SNUC5_LARGE_INTESTINE	0.00526903	3.8808
GSS_STOMACH	0.0562752	3.50782
TALL1_HAEMATOPOIETIC_AND_LYMPHOID_TISSUE	0.0762645	3.13101
HCC1171_LUNG	0.0206482	3.86931
SNUC4_LARGE_INTESTINE	0.00840082	4.13209
U138MG_CENTRAL_NERVOUS_SYSTEM
SNU620_STOMACH	0.136253	3.38474
ECC12_STOMACH	0.000947137	3.18799
GSU_STOMACH	0.0338333	3.39863
KMS18_HAEMATOPOIETIC_AND_LYMPHOID_TISSUE		2.55292
JHOM2B_OVARY	0.000611765	3.54108
MDAMB231_BREAST	0.0377007	4.05734
OV90_OVARY	0.000735632	3.68173
RS411_HAEMATOPOIETIC_AND_LYMPHOID_TISSUE	0.0340721	3.58477
OVTOKO_OVARY	0.00151667	3.66135
OVCAR4_OVARY	0.0102817	3.19849
HLF_LIVER	0.00408304	4.49024
HCT15_LARGE_INTESTINE	0.00855066	4.42312
SW1463_LARGE_INTESTINE	0.00628362	4.25916
SF295_CENTRAL_NERVOUS_SYSTEM	0.00560662	4.16522
WM115_SKIN	0.00767263	3.82019
JHH4_LIVER	0.0180605	3.88489
OE33_OESOPHAGUS	0.0227446	4.00511
CCK81_LARGE_INTESTINE	0	4.04644
JHH1_LIVER		3.17621
SJSA1_BONE	0	3.58345
NCIH2228_LUNG	0.0212638	2.71021
RERFLCAI_LUNG	0.00347656	3.79453
SKMES1_LUNG	0.00171411	3.15177
NCIH520_LUNG		3.6187
JHH5_LIVER		4.00858
FU97_STOMACH	0.00499218	3.45323
COLO800_SKIN	0.010821	3.71695
NCIH1963_LUNG	0.0120113	3.775
RL952_ENDOMETRIUM	0.00489535	3.27839
J82_URINARY_TRACT	0.0378436	3.38763
HCC15_LUNG	0.000216783	4.27233
M059K_CENTRAL_NERVOUS_SYSTEM	0.010453	3.49818
CALU6_LUNG	0.00475563	3.23991
SKLU1_LUNG	0.0239773	4.10482
SW900_LUNG	0	4.01658
UACC62_SKIN	0.00612985	4.49636
MFE280_ENDOMETRIUM		4.15232
MFE319_ENDOMETRIUM		3.86626
MFE296_ENDOMETRIUM	0.00917431	4.09943
GOS3_CENTRAL_NERVOUS_SYSTEM	0.0583553	3.4514
GI1_CENTRAL_NERVOUS_SYSTEM	0.00499633	4.15472
PC14_LUNG		3.55436
KYSE410_OESOPHAGUS		4.37583
A204_SOFT_TISSUE	0.00180993	3.62525
PATU8902_PANCREAS	0.0485229	3.82922
NCIH810_LUNG	0	3.96826
RERFLCMS_LUNG	0	3.90153
L1236_HAEMATOPOIETIC_AND_LYMPHOID_TISSUE	0.0451282	5.31702
DANG_PANCREAS	0.02938	3.60688
NCIH460_LUNG	0.00712941	4.58748
KYSE140_OESOPHAGUS	0	3.65909
KYSE180_OESOPHAGUS	0	5.18725
HUPT3_PANCREAS	0.01341	4.1998
EFE184_ENDOMETRIUM	0.00131836	4.23771
GCIY_STOMACH	0.023677	4.33233
SH10TC_STOMACH	0.0152832	3.16022
CAOV4_OVARY	0.0107928	3.48363
HCC2218_BREAST	0	3.41092
KMS21BM_HAEMATOPOIETIC_AND_LYMPHOID_TISSUE	0.00229391	3.96784
KMS26_HAEMATOPOIETIC_AND_LYMPHOID_TISSUE		3.69896
KMS27_HAEMATOPOIETIC_AND_LYMPHOID_TISSUE	0.108101	4.32227
KO52_HAEMATOPOIETIC_AND_LYMPHOID_TISSUE	0.0557639	3.48084
KMS28BM_HAEMATOPOIETIC_AND_LYMPHOID_TISSUE	0.0010625	4.23715
KNS60_CENTRAL_NERVOUS_SYSTEM	0.0323112	3.65013
KNS81_CENTRAL_NERVOUS_SYSTEM	0.0299645	3.6924
KPNSI9S_AUTONOMIC_GANGLIA	0.00686923	3.73079
LU99_LUNG	0.00569118	4.38879
KMS34_HAEMATOPOIETIC_AND_LYMPHOID_TISSUE	0	4.27633
MKN1_STOMACH	0.0109844	4.09545
MKN74_STOMACH	0	3.96969
KP3_PANCREAS		3.90421
NCO2_HAEMATOPOIETIC_AND_LYMPHOID_TISSUE	0.00314815	3.4644
KHM1B_HAEMATOPOIETIC_AND_LYMPHOID_TISSUE	0.028769	3.59558
HSC2_UPPER_AERODIGESTIVE_TRACT	0.122231	2.94761
KG1C_CENTRAL_NERVOUS_SYSTEM	0.0095331	3.60543
HUH7_LIVER	0	3.30269
KMBC2_URINARY_TRACT	0.0534824	2.44798
KMRC20_KIDNEY	0.0220092	3.59372
HUCCT1_BILIARY_TRACT	0.0228166	2.90289
KIJK_HAEMATOPOIETIC_AND_LYMPHOID_TISSUE	0.00258571	4.54508
A4FUK_HAEMATOPOIETIC_AND_LYMPHOID_TISSUE	0.0115396	4.24745
KALS1_CENTRAL_NERVOUS_SYSTEM	0	3.19122
HEC108_ENDOMETRIUM	0.0109064	3.00284
HEL9217_HAEMATOPOIETIC_AND_LYMPHOID_TISSUE	0.0420463	4.60419
HUH28_BILIARY_TRACT	0	3.14167
CMK115_HAEMATOPOIETIC_AND_LYMPHOID_TISSUE
HEC265_ENDOMETRIUM	0.00291854	3.6971
CAL12T_LUNG	0.00750871	3.90446
THP1_HAEMATOPOIETIC_AND_LYMPHOID_TISSUE	0.00182783	3.74005
A3KAW_HAEMATOPOIETIC_AND_LYMPHOID_TISSUE	0	3.62455
SKNSH_AUTONOMIC_GANGLIA	0.00113636	4.31225
HCC1954_BREAST	0.0154194	3.95761
CAMA1_BREAST	0	4.05536
HEC6_ENDOMETRIUM	0.00733292	4.72917
AM38_CENTRAL_NERVOUS_SYSTEM	0.070101	3.82617
HEC50B_ENDOMETRIUM	0.0481576	3.95089
HSC3_UPPER_AERODIGESTIVE_TRACT	0.0662033	4.3859
HSC4_UPPER_AERODIGESTIVE_TRACT	0.0317928	3.54347
KMS11_HAEMATOPOIETIC_AND_LYMPHOID_TISSUE	0.0130346	4.21979
KP4_PANCREAS		4.20775
KE39_STOMACH		3.25361
COV504_OVARY	0
KE97_HAEMATOPOIETIC_AND_LYMPHOID_TISSUE		3.97499
VMRCRCW_KIDNEY	0.00447608	3.61621
HGC27_STOMACH	0.042866	4.08559
LUDLU1_LUNG	0.00232	3.95436
HUG1N_STOMACH	0.00473148	4.18615
U266B1_HAEMATOPOIETIC_AND_LYMPHOID_TISSUE	0.00572032	4.79934
NUGC4_STOMACH	0.00717448	3.55424
BGC823_STOMACH
HMC18_BREAST	0.0170514	3.95785
CAS1_CENTRAL_NERVOUS_SYSTEM	0.00233586	3.64276
KMM1_HAEMATOPOIETIC_AND_LYMPHOID_TISSUE	0.00159436	4.62105
CORL23_LUNG	0.00405176	4.25525
MORCPR_LUNG	0.00173762	3.83494
HARA_LUNG	0.0421145	3.89818
SKOV3_OVARY	0.0232546	3.29315
HPAFII_PANCREAS	0.0268817	3.85529
MC116_HAEMATOPOIETIC_AND_LYMPHOID_TISSUE		3.58889
NCIH1568_LUNG	0.00544084	4.04985
CA46_HAEMATOPOIETIC_AND_LYMPHOID_TISSUE	0.084788	3.62924
A498_KIDNEY	0.0174273	3.66241
BCP1_HAEMATOPOIETIC_AND_LYMPHOID_TISSUE	0.0296078	4.09821
A673_BONE	0.000668909	3.66311
AU565_BREAST	0.00994115	4.29101
COLO201_LARGE_INTESTINE	0.0260986	3.60569
CAPAN1_PANCREAS		3.29303
NCIH1563_LUNG		3.07906
NCIH358_LUNG	0.00423442	4.1664
CFPAC1_PANCREAS	0.0538972	3.53344
NIHOVCAR3_OVARY	0	3.72643
NCIH1650_LUNG	0.00432727	3.98714
NCIH1793_LUNG	0.00417028	3.73547
NCIH1437_LUNG	0.00348901	3.59371
KNS62_LUNG	0	3.49491
HS578T_BREAST	0.0246536	2.91282
BT20_BREAST	0.00971875	4.4512
SNU182_LIVER	0.00243583	4.50639
SKNMC_BONE	0.0954459	4.14563
HH_HAEMATOPOIETIC_AND_LYMPHOID_TISSUE	0.0284731	4.73402
FADU_UPPER_AERODIGESTIVE_TRACT	0.0111792	3.72922
SJRH30_SOFT_TISSUE
MDAMB361_BREAST	0.010123	4.12098
MDAMB436_BREAST	0.00224104	4.66137
PANC0213_PANCREAS	0.00158582	3.37438
DB_HAEMATOPOIETIC_AND_LYMPHOID_TISSUE	0.0353432	4.06967
RDES_BONE	0	3.9525
CAL27_UPPER_AERODIGESTIVE_TRACT	0.0952103	3.57505
MESSA_SOFT_TISSUE	0.00850773	3.77
SW1271_LUNG	0.00803019	4.20958
NCIH1792_LUNG	0.00220817	4.23279
GCT_SOFT_TISSUE	0.00743069	4.34616
SKBR3_BREAST	0.00880403	3.87568
SNU16_STOMACH		4.28121
NCIH82_LUNG	0.00645233	4.91085
NCIN87_STOMACH	0.00834433	4.1135
U2OS_BONE	0.0105468	4.16973
H4_CENTRAL_NERVOUS_SYSTEM	0.0458598	2.76484
GDM1_HAEMATOPOIETIC_AND_LYMPHOID_TISSUE	0.0412462	3.31445
HCC1143_BREAST	0	3.85466
T24_URINARY_TRACT	0.0803127	3.61308
G401_SOFT_TISSUE	0.00289658	4.47421
HCC1937_BREAST	0.0118019	3.69405
HCC1569_BREAST	0	4.01467
OCUM1_STOMACH	0.0019265	3.32562
SAOS2_BONE	0.0197206	3.25332
D283MED_CENTRAL_NERVOUS_SYSTEM	0.00445588	3.98776
SCC9_UPPER_AERODIGESTIVE_TRACT	0	2.85606
HCC1395_BREAST	0.0209917	3.775
NMCG1_CENTRAL_NERVOUS_SYSTEM	0.0100398	3.34808
TEN_ENDOMETRIUM	0.00556931	3.07217
HS604T_HAEMATOPOIETIC_AND_LYMPHOID_TISSUE
TE9_OESOPHAGUS	0.0447389	3.66357
KNS42_CENTRAL_NERVOUS_SYSTEM		4.32429
KYSE520_OESOPHAGUS	0	2.70571
KYSE270_OESOPHAGUS		3.55736
JHUEM1_ENDOMETRIUM		3.53027
YH13_CENTRAL_NERVOUS_SYSTEM	0.0137444	3.40193
IALM_LUNG	0	3.80565
NCIH2052_PLEURA	0.0182107	4.60383
EB2_HAEMATOPOIETIC_AND_LYMPHOID_TISSUE
SKNFI_AUTONOMIC_GANGLIA	0.00670163	4.0609
SKNAS_AUTONOMIC_GANGLIA	0	4.32067
GA10_HAEMATOPOIETIC_AND_LYMPHOID_TISSUE	0.0187593	4.11397
SNU398_LIVER	0.00194853	4.64941
SNU423_LIVER	0	3.8693
SCC4_UPPER_AERODIGESTIVE_TRACT	0.0870111	3.92682
EB1_HAEMATOPOIETIC_AND_LYMPHOID_TISSUE	0.178508	3.6829
HCC1187_BREAST	0.0087798	3.90774
SNU387_LIVER	0.0242333	4.20535
DAUDI_HAEMATOPOIETIC_AND_LYMPHOID_TISSUE	0.0771214	3.17948
HT_HAEMATOPOIETIC_AND_LYMPHOID_TISSUE	0.0330388	3.04025
MJ_HAEMATOPOIETIC_AND_LYMPHOID_TISSUE	0.0556848	4.76823
JM1_HAEMATOPOIETIC_AND_LYMPHOID_TISSUE	0.00705074	4.39338
C2BBE1_LARGE_INTESTINE	0.0268423	4.51731
SKES1_BONE	0.00165929	3.86672
EPLC272H_LUNG	0.0434005	3.62278
BXPC3_PANCREAS	0.019289	2.18207
NCIH1355_LUNG		4.06348
SNU5_STOMACH	0.00771571	4.0418
SNU475_LIVER	0.0051834	4.21251
HEC251_ENDOMETRIUM	0.0130193	3.81126
HCC95_LUNG	0.00266765	3.17274
253J_URINARY_TRACT	0	3.49465
HCC1438_LUNG	0.00318493	4.46818
253JBV_URINARY_TRACT		4.17583
RPMI7951_SKIN	0	4.0514
SNU1066_UPPER_AERODIGESTIVE_TRACT		3.22121
SNU1041_UPPER_AERODIGESTIVE_TRACT		3.4045
HCC2108_LUNG	0.000211149	4.30749
COLO783_SKIN	0	3.31866
HCC1359_LUNG	0.0325149	4.03427
BICR31_UPPER_AERODIGESTIVE_TRACT	0.0332605	3.45011
COV362_OVARY	0	3.80631
COLO792_SKIN	0.00336837	2.61622
COV434_OVARY	0.00636414	3.98174
WM983B_SKIN	0.00407143	4.78414
HS751T_HAEMATOPOIETIC_AND_LYMPHOID_TISSUE	0.0109438	3.07985
LS513_LARGE_INTESTINE	0	3.74115
NCIH2110_LUNG	0.00761705	3.4663
CHAGOK1_LUNG	0.00638876	3.52751
DMS454_LUNG	0.0543012	3.68134
CORL47_LUNG	0.0456346	3.33163
FTC238_THYROID	0.00627101	3.77121
DMS273_LUNG	0.0286714	4.28514
FTC133_THYROID	0.00863233	3.04147
CORL311_LUNG	0.0129283	3.6605
NCIH2286_LUNG	0.00243891	4.49114
NCIH1339_LUNG	0	4.05676
WM793_SKIN	0.000338442	3.89436
A704_KIDNEY	0	2.75299
MDAMB435S_SKIN		4.24477
WM1799_SKIN	0.0186226	3.35998
MEWO_SKIN	0.00380137	3.84903
WM88_SKIN	0.00546393	4.26924
NCIH2081_LUNG	0.00998716	3.72777
HS255T_LARGE_INTESTINE		2.54815
NCIH1092_LUNG	0.00614754	3.31754
SW837_LARGE_INTESTINE	0.0096973	4.22059
JHH6_LIVER		3.48327
IGR1_SKIN	0.0420201	4.17117
NCIH1105_LUNG	0	3.57759
NCIH1436_LUNG	0.00446481	3.66762
NCIH1876_LUNG	0	3.3855
CORL24_LUNG	0	3.41138
COV644_OVARY	0.0204715	3.79192
GP2D_LARGE_INTESTINE	0.0173239	4.08146
PECAPJ15_UPPER_AERODIGESTIVE_TRACT	0.0129499	3.21406
CORL88_LUNG	0.000719316	3.78979
CORL95_LUNG	0.0471926	3.0395
PECAPJ49_UPPER_AERODIGESTIVE_TRACT	0.0929119	3.64692
PECAPJ34CLONEC12_UPPER_AERODIGESTIVE_TRACT	0	3.37555
CORL51_LUNG
RT11284_URINARY_TRACT
PECAPJ41CLONED2_UPPER_AERODIGESTIVE_TRACT	0.0543883	3.25846
OV7_OVARY	0	3.7517
HT55_LARGE_INTESTINE		3.71343
OAW42_OVARY	0	3.74012
MDST8_LARGE_INTESTINE	0	3.14483
OAW28_OVARY	0	2.98571
SUIT2_PANCREAS	0.00978126	3.95009
LC1SQSF_LUNG
KASUMI1_HAEMATOPOIETIC_AND_LYMPHOID_TISSUE		3.74833
SUPM2_HAEMATOPOIETIC_AND_LYMPHOID_TISSUE	0.00392778	2.98778
SKHEP1_LIVER	0.013086	3.89307
OVCAR8_OVARY	0.0114903	3.54144
NCIH2172_LUNG	0	4.10902
ISHIKAWAHERAKLIO02ER_ENDOMETRIUM		3.70358
NCIH596_LUNG	0.00252723	3.6017
NCIH650_LUNG	0.00408174	3.94366
SW1573_LUNG	0.0180238	4.45276
OVMANA_OVARY	0.0155814	2.94558
SKCO1_LARGE_INTESTINE	0.0121586	3.3304
KARPAS299_HAEMATOPOIETIC_AND_LYMPHOID_TISSUE		3.46063
YAPC_PANCREAS	0.00687176	3.41925
HT1197_URINARY_TRACT	0.00223333	3.59324
A253_SALIVARY_GLAND	0.0223826	3.70044
HCC366_LUNG	0	4.23963
DKMG_CENTRAL_NERVOUS_SYSTEM	0.00831795	3.58309
SNU349_KIDNEY		2.83422
UMUC1_URINARY_TRACT	0.0198897	3.14796
NAMALWA_HAEMATOPOIETIC_AND_LYMPHOID_TISSUE	0.0948752	4.24199
NCIH292_LUNG	0	3.40468
59M_OVARY		2.94681
U118MG_CENTRAL_NERVOUS_SYSTEM	0.0117738	3.84713
VMRCLCD_LUNG
HCC1833_LUNG	0	3.37782
RH30_SOFT_TISSUE	0.140495	3.35905
TCCSUP_URINARY_TRACT	0.0669119	2.82293
SNU601_STOMACH	0.037373	3.89695
CAL33_UPPER_AERODIGESTIVE_TRACT	0	3.03754
SNU668_STOMACH	0.00119178	3.99841
CORL279_LUNG	0	3.55663
GB1_CENTRAL_NERVOUS_SYSTEM	0.0933671	4.26438
KURAMOCHI_OVARY		3.25183
COLO775_HAEMATOPOIETIC_AND_LYMPHOID_TISSUE
COLO684_ENDOMETRIUM	0.00644307	2.79351
KLM1_PANCREAS
GRM_SKIN
SNU685_ENDOMETRIUM	0.0407455	3.64225
CMK86_HAEMATOPOIETIC_AND_LYMPHOID_TISSUE
SNU886_LIVER	0.030263	3.94431
HCT8_LARGE_INTESTINE
NCCSTCK140_STOMACH	0.0189385	4.01959
NCIH3255_LUNG	0.00102052	3.72471
SNU719_STOMACH	0.170652	3.64546
SNU489_CENTRAL_NERVOUS_SYSTEM	0	3.14485
SNU81_LARGE_INTESTINE	0.00509831	3.6917
A2058_SKIN	0.0136396	4.18659
HTK_HAEMATOPOIETIC_AND_LYMPHOID_TISSUE
SNU1040_LARGE_INTESTINE	0.00070911	2.98076
SNU1076_UPPER_AERODIGESTIVE_TRACT	0.0326978	3.32512
SNU175_LARGE_INTESTINE	0.00199525	3.70053
SNU407_LARGE_INTESTINE	0.012311	3.64168
SNU201_CENTRAL_NERVOUS_SYSTEM	0	3.11976
KMS20_HAEMATOPOIETIC_AND_LYMPHOID_TISSUE		4.11066
SNU216_STOMACH	0	3.11513
SNU1196_BILIARY_TRACT	0.0194257	3.67391
SNU1079_BILIARY_TRACT	0.0162194	3.40531
HCC1195_LUNG	0.0154171	4.01428
NCIH854_LUNG	0.00367105	3.162
SNU466_CENTRAL_NERVOUS_SYSTEM		2.60501
YD38_UPPER_AERODIGESTIVE_TRACT	0.0813735	2.45407
SNU1105_CENTRAL_NERVOUS_SYSTEM	0.00584239	3.18862
SNU283_LARGE_INTESTINE	0.00630486	4.20143
SNU46_UPPER_AERODIGESTIVE_TRACT	0.0232037	4.02333
SNU308_BILIARY_TRACT	0.00287746	3.80075
YD8_UPPER_AERODIGESTIVE_TRACT	0.0582277	3.241
SNU245_BILIARY_TRACT		3.89741
SNU478_BILIARY_TRACT	0.017195	4.28962
SNU410_PANCREAS	0.00515813	3.77394
SNU899_UPPER_AERODIGESTIVE_TRACT	0.0606719	3.69833
SNU503_LARGE_INTESTINE	0.00137628	3.80796
SET2_HAEMATOPOIETIC_AND_LYMPHOID_TISSUE	0.000891813	3.84523
SNU738_CENTRAL_NERVOUS_SYSTEM	0.0263013	3.47975
SNU626_CENTRAL_NERVOUS_SYSTEM	0	3.67797
SNU869_BILIARY_TRACT	0	3.40566
SNU878_LIVER	0.0618672	3.77906
SNU840_OVARY	0	3.22645
SNU8_OVARY	0.00168103	4.22198
NCIH684_LIVER	0	3.70978
IGR39_SKIN	0.00152439	3.35388
ALEXANDERCELLS_LIVER
DAOY_CENTRAL_NERVOUS_SYSTEM	0.0152564	4.80131
HEP3B217_LIVER	0.00586207	3.39406
KYM1_SOFT_TISSUE	0	3.29245
LC1F_LUNG	0.00939983	4.71847
HLE_LIVER
CMK_HAEMATOPOIETIC_AND_LYMPHOID_TISSUE	0	4.03033
JMSU1_URINARY_TRACT	0.0024007	3.62532
IMR32_AUTONOMIC_GANGLIA	0.00103395	4.06031
SUDHL8_HAEMATOPOIETIC_AND_LYMPHOID_TISSUE	0.065572	3.22602
T3M4_PANCREAS	0.00432487	3.48159
COLO818_SKIN
PK45H_PANCREAS	0.00227941	3.3619
HEC59_ENDOMETRIUM	0.00336562	4.15614
CPCN_LUNG
T3M10_LUNG	0.0971265	3.44439
NUGC2_STOMACH	0	2.8662
PLCPRF5_LIVER	0.000783034	4.22878
KPNYN_AUTONOMIC_GANGLIA	0.0212763	3.27431
CCFSTTG1_CENTRAL_NERVOUS_SYSTEM	0.00905761	3.60053
NCIH929_HAEMATOPOIETIC_AND_LYMPHOID_TISSUE	0.0513401	3.96836
KMRC3_KIDNEY	0.00831836	2.77223
NCIH2023_LUNG	0.0270879	3.87021
DMS153_LUNG	0	3.88622
NCIH1048_LUNG	0	3.74055
D341MED_CENTRAL_NERVOUS_SYSTEM	0.00409888	3.23211
NCIH660_PROSTATE	0.063512	2.95011
NCIH1618_LUNG	0.0206743	3.69435
HS675T_LARGE_INTESTINE	0.00796205	3.02377
PEER_HAEMATOPOIETIC_AND_LYMPHOID_TISSUE	0.108309	4.37255
SKM1_HAEMATOPOIETIC_AND_LYMPHOID_TISSUE	0.046184	3.82852
HT144_SKIN	0.00962132	4.20363
SKMEL31_SKIN	0.00206835	3.44406
HS839T_SKIN	0.00790039	3.29491
HS939T_SKIN	0	3.77905
OCILY3_HAEMATOPOIETIC_AND_LYMPHOID_TISSUE	0.0182785	3.90163
HS819T_BONE		2.50456
NCIH69_LUNG	0	3.0021
DV90_LUNG	0.0166867	4.2148
ZR751_BREAST	0.00407609	3.8241
KG1_HAEMATOPOIETIC_AND_LYMPHOID_TISSUE	0	4.05445
SKNBE2_AUTONOMIC_GANGLIA	0	4.28797
HCC70_BREAST	0	3.67539
NCIH2452_PLEURA	0.0562938	3.99098
SNU1_STOMACH	0	3.81244
LOUCY_HAEMATOPOIETIC_AND_LYMPHOID_TISSUE	0.0866962	3.48223
HCC56_LARGE_INTESTINE	0.0128157	3.63517
NCIH1648_LUNG	0.0149423	4.13664
TO175T_HAEMATOPOIETIC_AND_LYMPHOID_TISSUE	0.00802866	3.11251
GLC82_LUNG
MPP89_PLEURA		3.60516
PANC0813_PANCREAS	0.0215997	4.01438
MG63_BONE	0.0296985	3.8827
PK1_PANCREAS	0.0207754	4.21376
HS840T_UPPER_AERODIGESTIVE_TRACT		3.32668
NCIH23_LUNG	0.0115867	5.22868
TE617T_SOFT_TISSUE	0.00373299	3.74962
SW1088_CENTRAL_NERVOUS_SYSTEM	0.00226735	4.17645
ISTMES2_PLEURA	0.00937877	4.17221
NCIH1373_LUNG	0.001875	4.03028
NCIH1930_LUNG	0.00432952	4.16972
NCIH1623_LUNG	0.00253477	4.23119
HS229T_LUNG	0.00603571	3.83865
NCIH1838_LUNG	0	3.42944
NCIH1836_LUNG	0.0263128	3.93952
HS688AT_SKIN	0.00418359	2.77618
PANC0504_PANCREAS	0.0188799	3.43909
HS822T_BONE		2.51173
BL70_HAEMATOPOIETIC_AND_LYMPHOID_TISSUE	0.00578283	4.17135
CI1_HAEMATOPOIETIC_AND_LYMPHOID_TISSUE	0.0680092	4.54339
G292CLONEA141B1_BONE	0.0366497	3.85362
RCM1_LARGE_INTESTINE	0.00827941	3.48079
HS737T_BONE		2.71139
HS616T_HAEMATOPOIETIC_AND_LYMPHOID_TISSUE	0.00845283	2.99412
HS600T_SKIN		2.92889
TE159T_SOFT_TISSUE		3.23872
A101D_SKIN	0.00324847	4.42098
NCIH1755_LUNG		3.82312
143B_BONE
RERFLCKJ_LUNG	0	3.45999
NCIH1693_LUNG		4.09236
SW780_URINARY_TRACT	0.0493117	3.82959
HS683_CENTRAL_NERVOUS_SYSTEM	0.00155	3.38631
RKO_LARGE_INTESTINE	0.0386849	4.35644
HS729_SOFT_TISSUE	0.00699301	2.85979
JHOS2_OVARY	0.000986094	3.71758
MCF7_BREAST	0.0143694	3.823
U937_HAEMATOPOIETIC_AND_LYMPHOID_TISSUE	0.12375	4.26045
SKLMS1_SOFT_TISSUE		3.5228
HUTU80_SMALL_INTESTINE		3.85935
HCC202_BREAST	0.100634	4.78991
MEG01_HAEMATOPOIETIC_AND_LYMPHOID_TISSUE	0.0151261	3.96165
REH_HAEMATOPOIETIC_AND_LYMPHOID_TISSUE	0.0604973	4.19053
ONS76_CENTRAL_NERVOUS_SYSTEM	0.0385905	2.95321
RPMI6666_HAEMATOPOIETIC_AND_LYMPHOID_TISSUE
SNUC1_LARGE_INTESTINE	0.00571562	4.6995
SKNDZ_AUTONOMIC_GANGLIA	0.00504108	4.11768
DMS114_LUNG	0.0150219	4.52518
TT_OESOPHAGUS	0.0058223	3.37136
OCILY10_HAEMATOPOIETIC_AND_LYMPHOID_TISSUE
ST486_HAEMATOPOIETIC_AND_LYMPHOID_TISSUE	0.11054	4.14861
OC315_OVARY
OC314_OVARY		3.79276
SW1353_BONE	0.00457205	3.67971
MDAMB157_BREAST	0	4.14277
LN18_CENTRAL_NERVOUS_SYSTEM		4.3204
769P_KIDNEY	0.00160256	3.81803
786O_KIDNEY	0.0248256	4.44696
CAOV3_OVARY	0.00357822	3.76095
HEPG2_LIVER	0.0304956	3.84468
MOLT4_HAEMATOPOIETIC_AND_LYMPHOID_TISSUE
NCIH524_LUNG	0.0136352	4.21137
NCIH209_LUNG	0.000330626	3.81321
MIAPACA2_PANCREAS		4.53892
MCAS_OVARY	0.0165443	3.90753
SBC5_LUNG	0.0150085	4.09732
COLO829_SKIN	0.00580036	3.42784
VCAP_PROSTATE	0.011657	2.64013
COLO704_OVARY
IPC298_SKIN	0.00141111	3.60642
CAPAN2_PANCREAS	0.0101773	3.32586
EFM192A_BREAST	0.0274098	3.77623
HS766T_PANCREAS	0.0158964	4.06306
EFO27_OVARY	0.012021	3.91086
A2780_OVARY	0	4.04474
NCIH196_LUNG	0.0198041	3.24379
IGROV1_OVARY	0.00670824	4.07262
NCIH889_LUNG	0.0872948	3.38662
NCIH211_LUNG	0	3.28487
HS571T_OVARY
MDAPCA2B_PROSTATE	0.0471303	3.94962
SKMEL24_SKIN	0.0015087	3.53414
K029AX_SKIN	0	3.90904
HT1376_URINARY_TRACT		3.49984
NCIH2171_LUNG	0.0130917	4.39497
PANC1005_PANCREAS	0.0412187	4.05704
EVSAT_BREAST
HS695T_SKIN	0.0112197	2.66054
CHL1_SKIN
LOUNH91_LUNG	0	3.93536
LK2_LUNG		3.94314
TOV21G_OVARY	0.00102763	3.19329
SKMEL3_SKIN	0.0034222	4.14218
ASPC1_PANCREAS	0.00930511	3.38903
OVSAHO_OVARY	0.00613164	3.24492
NCIH441_LUNG	0.0512232	3.50811
RERFLCSQ1_LUNG		3.62383
NCIH2030_LUNG	0.0119942	4.31241
HMCB_SKIN	0.0602582	4.05489
FUOV1_OVARY	0.00640137	4.34438
MALME3M_SKIN	0	3.71677
KMS12BM_HAEMATOPOIETIC_AND_LYMPHOID_TISSUE	0	4.27603
T98G_CENTRAL_NERVOUS_SYSTEM		3.52221
HL60_HAEMATOPOIETIC_AND_LYMPHOID_TISSUE	0.0159363	4.27801
DBTRG05MG_CENTRAL_NERVOUS_SYSTEM	0.0158378	3.26685
HEYA8_OVARY	0.0212205	4.24407
NCIH2122_LUNG	0.00942577	3.84901
MELJUSO_SKIN	0.00224928	3.98263
SW620_LARGE_INTESTINE	0.0299694	3.10621
HCT116_LARGE_INTESTINE	0.00207558	4.72737
VMRCRCZ_KIDNEY	0.0529094	3.57843
DU145_PROSTATE	0.0435659	4.56644
MM1S_HAEMATOPOIETIC_AND_LYMPHOID_TISSUE	0.0371903	3.90762
L33_PANCREAS	0.0255231	3.83591
SKMEL2_SKIN	0.005635
A549_LUNG	0.010185	4.97661
A172_CENTRAL_NERVOUS_SYSTEM	0.0151373	3.65427
NCIH1975_LUNG	0.020021	4.20095
COLO679_SKIN	0.00294867	4.00326
KP2_PANCREAS		3.65982
HUH1_LIVER	0.00489418	4.03349
MDAMB453_BREAST	0	3.82964
PANC0403_PANCREAS	0.0120265	3.90122
TYKNU_OVARY	0.080046	4.70558
OVISE_OVARY	0.00159598	2.73454
EFM19_BREAST	0.0221438	4.00691
MELHO_SKIN	0.0165801	3.49947
RL_HAEMATOPOIETIC_AND_LYMPHOID_TISSUE	0.0557363	4.21824
G361_SKIN	0.00234406	4.26239
NCIH647_LUNG	0.00240741	3.72195
GMS10_CENTRAL_NERVOUS_SYSTEM	0.034206	3.32986
SEM_HAEMATOPOIETIC_AND_LYMPHOID_TISSUE	0.0569829	3.71449
HLFA_LUNG	0.00360809	3.22554
42MGBA_CENTRAL_NERVOUS_SYSTEM	0.0461551	3.23038
KCIMOH1_PANCREAS
HCC44_LUNG	0.0289386	4.33051
KYSE70_OESOPHAGUS	0.0009	3.39999
1321N1_CENTRAL_NERVOUS_SYSTEM
GAMG_CENTRAL_NERVOUS_SYSTEM	0.0199808	4.01566
NCIH522_LUNG	0	4.30018
EN_ENDOMETRIUM	0.0229976	4.13563
PK59_PANCREAS	0.0889434	3.1021
SNB19_CENTRAL_NERVOUS_SYSTEM
COLO741_SKIN	0.0314082	3.73709
HDMYZ_HAEMATOPOIETIC_AND_LYMPHOID_TISSUE	0.0206488	3.37182
NCIH661_LUNG	0.000560345	4.24664
LNCAPCLONEFGC_PROSTATE		3.30615
LS411N_LARGE_INTESTINE	0.0333664	3.8354
HCC78_LUNG	0.0285038	3.54584
YKG1_CENTRAL_NERVOUS_SYSTEM	0.00849274	3.48529
ESS1_ENDOMETRIUM	0.0526722	3.6163
U251MG_CENTRAL_NERVOUS_SYSTEM	0.041926	3.57971
TE11_OESOPHAGUS	0.00940392	3.14964
KS1_CENTRAL_NERVOUS_SYSTEM		3.75149
HEC1A_ENDOMETRIUM	0.00647351	3.78727
TE1_OESOPHAGUS	0.0674333	4.23504
JHUEM2_ENDOMETRIUM	0.0127806	3.99457
MOGGUVW_CENTRAL_NERVOUS_SYSTEM
RERFLCAD1_LUNG	0.00506202	3.27476
TE5_OESOPHAGUS	0.0258539	2.80629
KELLY_AUTONOMIC_GANGLIA		4.52583
NCIH1155_LUNG	0.0067306	4.54852
TE15_OESOPHAGUS	0.0130327	4.13822
ABC1_LUNG	0.0281598	4.57289
8MGBA_CENTRAL_NERVOUS_SYSTEM	0.0175646	3.8205
NCIH1703_LUNG		4.79637
AGS_STOMACH	0.0420304	3.93398
QGP1_PANCREAS	0.0321101	3.69544
DETROIT562_UPPER_AERODIGESTIVE_TRACT	0.177863	3.83953
BT474_BREAST	0.0548002	3.57643
ACHN_KIDNEY	0.00767716	3.87389
LOVO_LARGE_INTESTINE	0.00228107	3.83607
NCIH1581_LUNG		4.33928
SCABER_URINARY_TRACT	0.116444	3.25673
SKMEL30_SKIN	0.00580684	3.85382
OVKATE_OVARY	0.125995	2.9534
22RV1_PROSTATE	0.00414286	3.83775
C32_SKIN	0.135531	2.97445
PANC0327_PANCREAS	0.0087957	3.68676
RPMI8226_HAEMATOPOIETIC_AND_LYMPHOID_TISSUE	0.0414353	4.02749
DLD1_LARGE_INTESTINE
ES2_OVARY	0.00808451	3.68298
NCIH1395_LUNG	0.0348435	4.63609
NCIH1781_LUNG	0	4.15873
LS1034_LARGE_INTESTINE		3.70616
G402_SOFT_TISSUE	0.00455546	4.71337
NCIH146_LUNG	0.00222156	4.28577
SW48_LARGE_INTESTINE	0.00410372	3.72435
CHP212_AUTONOMIC_GANGLIA	0.0236927	4.04885
LS180_LARGE_INTESTINE	0.00235423	3.69442
SW403_LARGE_INTESTINE	0.0048431	4.04536
NCIH747_LARGE_INTESTINE	0.00359283	4.11032
RT4_URINARY_TRACT	0.0225447	3.72357
KATOIII_STOMACH	0.00120833	4.66793
BDCM_HAEMATOPOIETIC_AND_LYMPHOID_TISSUE	0.00497877	3.59018
SW1417_LARGE_INTESTINE	0.00821358	4.12875
SW948_LARGE_INTESTINE	0.01025	4.24725
HS606T_BREAST	0.0478205	2.97776
MDAMB415_BREAST	0.0292128	3.29868
DMS79_LUNG	0.0201573	3.84831
NCIH2106_LUNG	0.00115217	4.03187
SW579_THYROID	0.0240062	4.20965
MDAMB468_BREAST	0.0278984	4.57577
NCIH526_LUNG	0	3.84245
TOV112D_OVARY	0.00355651	4.30713
BT549_BREAST	0.00426042	3.59568
NCIH2196_LUNG	0.00723214	3.50467
CAL851_BREAST	0.00877677	3.64273
EFO21_OVARY	0.0353843	3.3686
A375_SKIN	0.0222455	4.53337
HT29_LARGE_INTESTINE		4.16033
NCIH446_LUNG	0.096662	3.74188
HS294T_SKIN	0.00411153	4.35578
SKMEL5_SKIN	0.0280482	4.08264
HS944T_SKIN	0.00930851	3.99699
TCCPAN2_PANCREAS	0.0025	3.53777
DOV13_OVARY	0
RMGI_OVARY	0.036421	3.50474
PC3_PROSTATE	0.0126312	3.70958
K562_HAEMATOPOIETIC_AND_LYMPHOID_TISSUE	0.0017	3.39823
RT112_URINARY_TRACT	0.0264522	3.53402
NUGC3_STOMACH	0.00412938	4.88471
U87MG_CENTRAL_NERVOUS_SYSTEM	0.11828	3.84149
CAKI2_KIDNEY		3.45684
OE19_OESOPHAGUS	0.013673	3.97311
KMRC2_KIDNEY	0.0245168	3.76432
JHH2_LIVER		3.45575
IM95_STOMACH		3.64412
MV411_HAEMATOPOIETIC_AND_LYMPHOID_TISSUE		4.00147
WM2664_SKIN	0.0156839	3.81922
KMRC1_KIDNEY	0.00362971	3.72024
KM12_LARGE_INTESTINE	0	3.90166
COLO849_SKIN
T84_LARGE_INTESTINE	0.00627023	4.0143
CALU1_LUNG	0	4.08773
LOXIMVI_SKIN	0.0098362	3.99224
NCIH2170_LUNG	0.033195	4.54131
SQ1_LUNG	0.00198045	4.3599
AN3CA_ENDOMETRIUM		3.94793
NCIH2444_LUNG	0.0432344	3.17313
UACC257_SKIN	0.0921042	4.0963
KYSE510_OESOPHAGUS	0.109633	3.88302
MOLM13_HAEMATOPOIETIC_AND_LYMPHOID_TISSUE	0.00172521	3.86777
HUPT4_PANCREAS		3.36293
MOGGCCM_CENTRAL_NERVOUS_SYSTEM
KYSE30_OESOPHAGUS	0.0244701	3.21831
KYSE150_OESOPHAGUS	0.174825	4.57534
PSN1_PANCREAS	0.00365996	4.39526
NCIH1299_LUNG		4.3945
PATU8988T_PANCREAS	0.0111766	4.19657
IGR37_SKIN	0.0191853	4.2541
LN443_CENTRAL_NERVOUS_SYSTEM		3.29418
SLR23_KIDNEY		3.59387
HMEL_BREAST		3.22399
OELE_OVARY		3.54289
LN235_CENTRAL_NERVOUS_SYSTEM		3.07823
BJHTERT_SKIN
LN428_CENTRAL_NERVOUS_SYSTEM		4.00885
SLR24_KIDNEY		3.40892
EWS502_BONE		4.50661
SALE_LUNG		3.32588
HCC2814_LUNG		4.33664
SKRC31_KIDNEY
TIG3TD_LUNG		3.60316
TC32_BONE
SF172_CENTRAL_NERVOUS_SYSTEM		4.27397
PRECLH_PROSTATE		2.82747
U343_CENTRAL_NERVOUS_SYSTEM		3.44931
RCC4_KIDNEY
LN215_CENTRAL_NERVOUS_SYSTEM		3.3597
LN464_CENTRAL_NERVOUS_SYSTEM		3.96267
SLR25_KIDNEY		4.16921
U178_CENTRAL_NERVOUS_SYSTEM		3.54142
F5_CENTRAL_NERVOUS_SYSTEM
HEKTE_KIDNEY		3.62854
SLR26_KIDNEY		4.00438
SKRC20_KIDNEY		3.29209
SF767_CENTRAL_NERVOUS_SYSTEM		3.63962
A1207_CENTRAL_NERVOUS_SYSTEM		4.00473
LN319_CENTRAL_NERVOUS_SYSTEM		3.36885
HCC364_LUNG		4.11591
UMRC6_KIDNEY
LN382_CENTRAL_NERVOUS_SYSTEM		2.60074
IOMMLEE_CENTRAL_NERVOUS_SYSTEM		4.13319
UMRC2_KIDNEY
DFCI024_LUNG
HCC1897_LUNG
SLR21_KIDNEY		2.70897
LNZ308_CENTRAL_NERVOUS_SYSTEM		3.73701
LN340_CENTRAL_NERVOUS_SYSTEM		3.66742
HCC827GR5_LUNG		4.02229
SLR20_KIDNEY		3.62982
HK2_KIDNEY
EW8_BONE		4.0764
UOK101_KIDNEY		3.40201
JHESOAD1_OESOPHAGUS		3.96453
CH157MN_CENTRAL_NERVOUS_SYSTEM		4.1072
MOLP2_HAEMATOPOIETIC_AND_LYMPHOID_TISSUE	0.0609388	3.53606
SCC25_UPPER_AERODIGESTIVE_TRACT	0.0075088	3.33998
UT7_HAEMATOPOIETIC_AND_LYMPHOID_TISSUE
MHHNB11_AUTONOMIC_GANGLIA	0	3.23264
HCC1806_BREAST	0.0195924	2.55168
GRANTA519_HAEMATOPOIETIC_AND_LYMPHOID_TISSUE	0.0237002	3.93825
MONOMAC6_HAEMATOPOIETIC_AND_LYMPHOID_TISSUE	0	3.76523
MKN7_STOMACH	0.0107626	4.51115
SW1710_URINARY_TRACT	0.00722964	3.4369
MOLT13_HAEMATOPOIETIC_AND_LYMPHOID_TISSUE	0.053495	3.48225
SR786_HAEMATOPOIETIC_AND_LYMPHOID_TISSUE	0.0885837	3.95238
SCC15_UPPER_AERODIGESTIVE_TRACT	0.00630497	3.20694
RS5_PLEURA		2.70795
NCIH2126_LUNG	0.00166016	3.72553
NCIH2141_LUNG
NCIH1385_LUNG		3.43564
HCC827_LUNG	0.010476	4.55162
RD_SOFT_TISSUE	0.127626	4.30121
TT_THYROID	0	3.09441
TF1_HAEMATOPOIETIC_AND_LYMPHOID_TISSUE	0.000789963	4.9255
HS172T_URINARY_TRACT		3.66479
HS834T_SKIN		2.79792
TE125T_SOFT_TISSUE		3.57186
8305C_THYROID	0.00500573	3.29593
UACC812_BREAST	0.00416667	3.28449
ALLSIL_HAEMATOPOIETIC_AND_LYMPHOID_TISSUE	0.0775654	3.51675
KASUMI2_HAEMATOPOIETIC_AND_LYMPHOID_TISSUE	0.0329229	3.54207
DND41_HAEMATOPOIETIC_AND_LYMPHOID_TISSUE	0.0790413	2.82381
ME1_HAEMATOPOIETIC_AND_LYMPHOID_TISSUE	0.00446898	3.8595
DM3_PLEURA		3.00786
JEKO1_HAEMATOPOIETIC_AND_LYMPHOID_TISSUE	0.0552152	3.72174
JJN3_HAEMATOPOIETIC_AND_LYMPHOID_TISSUE		4.17425
NUDHL1_HAEMATOPOIETIC_AND_LYMPHOID_TISSUE	0	2.91636
CL14_LARGE_INTESTINE	0.0112527	3.59165
KYO1_HAEMATOPOIETIC_AND_LYMPHOID_TISSUE	0	3.82761
JL1_PLEURA	0.0123726	3.16296
CAL148_BREAST		3.76309
NALM19_HAEMATOPOIETIC_AND_LYMPHOID_TISSUE	0.096865	3.40744
HPBALL_HAEMATOPOIETIC_AND_LYMPHOID_TISSUE	0.145376	2.63987
SUPT11_HAEMATOPOIETIC_AND_LYMPHOID_TISSUE	0.0100831	3.73775
CL40_LARGE_INTESTINE	0.00289579	3.21334
MDAMB134VI_BREAST	0.0400685	3.22598
HCC1500_BREAST	0.0121216	2.89863
HCC1599_BREAST	0.00341269	3.79628
SUPHD1_HAEMATOPOIETIC_AND_LYMPHOID_TISSUE
MOTN1_HAEMATOPOIETIC_AND_LYMPHOID_TISSUE	0.00697409
OCIAML3_HAEMATOPOIETIC_AND_LYMPHOID_TISSUE	0.005	2.64663
SUDHL10_HAEMATOPOIETIC_AND_LYMPHOID_TISSUE	0.0151944	3.21033
SUDHL4_HAEMATOPOIETIC_AND_LYMPHOID_TISSUE	0.0496024	2.72529
RH41_SOFT_TISSUE		3.71329
OCILY19_HAEMATOPOIETIC_AND_LYMPHOID_TISSUE	0.00316505	2.97711
MOLM6_HAEMATOPOIETIC_AND_LYMPHOID_TISSUE	0.00919952	3.06375
SKMM2_HAEMATOPOIETIC_AND_LYMPHOID_TISSUE	0.0037449	4.40972
KASUMI6_HAEMATOPOIETIC_AND_LYMPHOID_TISSUE	0.00844196	3.28941
HS698T_LARGE_INTESTINE	0	3.07132
UACC893_BREAST	0.00189163	4.01608
MINO_HAEMATOPOIETIC_AND_LYMPHOID_TISSUE	0	4.67986
CHP126_AUTONOMIC_GANGLIA	0.00942308	4.07501
COLO680N_OESOPHAGUS	0.0215976	2.90643
COLO678_LARGE_INTESTINE	0.0127717	2.89386
LAMA84_HAEMATOPOIETIC_AND_LYMPHOID_TISSUE	0.00700779	2.52542
CMLT1_HAEMATOPOIETIC_AND_LYMPHOID_TISSUE	0.19169	3.09513
EHEB_HAEMATOPOIETIC_AND_LYMPHOID_TISSUE	0	3.13712
CAL54_KIDNEY	0.0171349	3.29046
BV173_HAEMATOPOIETIC_AND_LYMPHOID_TISSUE	0.103154	3.14064
DOHH2_HAEMATOPOIETIC_AND_LYMPHOID_TISSUE	0.0225136	3.15047
EOL1_HAEMATOPOIETIC_AND_LYMPHOID_TISSUE	0.0216824	3.39381
NALM6_HAEMATOPOIETIC_AND_LYMPHOID_TISSUE	0.0254757	3.44236
VMCUB1_URINARY_TRACT	0.052843	3.05798
LP1_HAEMATOPOIETIC_AND_LYMPHOID_TISSUE	0.0185058	4.25966
LXF289_LUNG	0	3.09347
MONOMAC1_HAEMATOPOIETIC_AND_LYMPHOID_TISSUE	0.00169931	3.64197
PL21_HAEMATOPOIETIC_AND_LYMPHOID_TISSUE	0.0758026	3.37241
PF382_HAEMATOPOIETIC_AND_LYMPHOID_TISSUE	0.0204958	2.49179
NALM1_HAEMATOPOIETIC_AND_LYMPHOID_TISSUE	0.0487798	3.09608
OCIAML2_HAEMATOPOIETIC_AND_LYMPHOID_TISSUE	0.00324826	3.33067
MHHCALL3_HAEMATOPOIETIC_AND_LYMPHOID_TISSUE	0.00680204	3.30761
JURLMK1_HAEMATOPOIETIC_AND_LYMPHOID_TISSUE	0.0103125	3.35485
OCIAML5_HAEMATOPOIETIC_AND_LYMPHOID_TISSUE	0.0323137	3.45615
KE37_HAEMATOPOIETIC_AND_LYMPHOID_TISSUE		3.2907
JK1_HAEMATOPOIETIC_AND_LYMPHOID_TISSUE	0.000787402	3.14687
RI1_HAEMATOPOIETIC_AND_LYMPHOID_TISSUE	0.0377811	3.08661
KARPAS422_HAEMATOPOIETIC_AND_LYMPHOID_TISSUE	0.0173845	3.42563
L540_HAEMATOPOIETIC_AND_LYMPHOID_TISSUE	0.114915	4.20291
CAL78_BONE		3.33659
HDQP1_BREAST	0	2.90028
MHHCALL4_HAEMATOPOIETIC_AND_LYMPHOID_TISSUE	0.017017	3.48746
MUTZ5_HAEMATOPOIETIC_AND_LYMPHOID_TISSUE		3.0217
ONCODG1_OVARY	0.0029346	3.46851
HDLM2_HAEMATOPOIETIC_AND_LYMPHOID_TISSUE	0.0163971	3.7885
CAL29_URINARY_TRACT	0.00913302	3.53219
KOPN8_HAEMATOPOIETIC_AND_LYMPHOID_TISSUE	0.141621	2.79465
SCLC21H_LUNG	0.00131883	3.78072
CALU3_LUNG	0.013081	3.55477
NCIH1435_LUNG	0	4.02075
NCIH2009_LUNG	0	3.79567
NCIH1869_LUNG		3.48441
HS852T_SKIN	0.0102389	3.65726
HCC1419_BREAST	0.02184	4.10194
BT483_BREAST	0.0288923	3.27965
HS281T_BREAST	0.00964232	3.09149
HS934T_SKIN	0.00151786	3.16596
HCC4006_LUNG	0.00205257	4.20788
HCC1428_BREAST	0.00915419	3.96862
KU812_HAEMATOPOIETIC_AND_LYMPHOID_TISSUE	0.0129376	4.19262
SHP77_LUNG	0	4.9108
TE441T_SOFT_TISSUE	0.0117932	3.79243
NB1_AUTONOMIC_GANGLIA	0.010368	4.14115
HS274T_BREAST		2.82675
PFEIFFER_HAEMATOPOIETIC_AND_LYMPHOID_TISSUE	0.000415058	3.62773
ZR7530_BREAST	0.0952295	3.15363
HS863T_BONE		3.22688
NCIH841_LUNG	0	4.26852
HS821T_BONE	0	2.81526
NCIH1944_LUNG	0.0141093	3.82526
NCIH2405_LUNG	0.00368514	3.96474
DEL_HAEMATOPOIETIC_AND_LYMPHOID_TISSUE		3.93161
BEN_LUNG	0.000888889	3.53148
COLO320_LARGE_INTESTINE	0.0131566	4.31428
RPMI8402_HAEMATOPOIETIC_AND_LYMPHOID_TISSUE	0.0774796	3.76558
SUDHL1_HAEMATOPOIETIC_AND_LYMPHOID_TISSUE	0.0574006	4.5285
P12ICHIKAWA_HAEMATOPOIETIC_AND_LYMPHOID_TISSUE	0.0979648	3.75095
BFTC905_URINARY_TRACT	0.0410623	3.99849
BFTC909_KIDNEY	0.0575799	2.72145
MHHES1_BONE		3.06517
JVM3_HAEMATOPOIETIC_AND_LYMPHOID_TISSUE	0	3.15595
NOMO1_HAEMATOPOIETIC_AND_LYMPHOID_TISSUE	0.0244759	3.59774
NCIH727_LUNG	0.00467243	3.73666
HS343T_BREAST	0.00722805	3.28984
HCC2935_LUNG	0	4.08684
HS888T_BONE	0.0116586	3.30922
MKN45_STOMACH	0.0024	2.88284
8505C_THYROID	0.0991254	3.53522
KU1919_URINARY_TRACT	0.00100526	3.79757
KCL22_HAEMATOPOIETIC_AND_LYMPHOID_TISSUE	0	2.57601
CADOES1_BONE	0.000790274	2.98278
S117_SOFT_TISSUE	0.00203232	3.70859
EM2_HAEMATOPOIETIC_AND_LYMPHOID_TISSUE	0.0109383	3.7716
COLO677_HAEMATOPOIETIC_AND_LYMPHOID_TISSUE
OPM2_HAEMATOPOIETIC_AND_LYMPHOID_TISSUE	0.0754203	3.84998
CAL62_THYROID	0.0109474	3.90349
LCLC103H_LUNG	0.0195299	3.95763
JURKAT_HAEMATOPOIETIC_AND_LYMPHOID_TISSUE	0.00127005	3.15976
697_HAEMATOPOIETIC_AND_LYMPHOID_TISSUE	0.0788644	3.70705
MHHCALL2_HAEMATOPOIETIC_AND_LYMPHOID_TISSUE	0.0384578	3.35432
M07E_HAEMATOPOIETIC_AND_LYMPHOID_TISSUE	0	3.97268
L428_HAEMATOPOIETIC_AND_LYMPHOID_TISSUE	0	3.38045
MOLT16_HAEMATOPOIETIC_AND_LYMPHOID_TISSUE	0.00744743	3.17187
NB4_HAEMATOPOIETIC_AND_LYMPHOID_TISSUE	0.061775	4.57804
LCLC97TM1_LUNG	0.0870509	3.64016
2313287_STOMACH	0.0053976	3.6918
BHT101_THYROID	0.0036744	3.54925
JVM2_HAEMATOPOIETIC_AND_LYMPHOID_TISSUE	0.00192308	2.85798
CAL51_BREAST	0.00583667	3.57633
L363_HAEMATOPOIETIC_AND_LYMPHOID_TISSUE	0.00825871	4.09141
KMH2_HAEMATOPOIETIC_AND_LYMPHOID_TISSUE	0.0301897	3.90593
SIMA_AUTONOMIC_GANGLIA	0.00631654	3.32275
NUDUL1_HAEMATOPOIETIC_AND_LYMPHOID_TISSUE	0.0395691	3.64341
BC3C_URINARY_TRACT	0.0171025	2.8644
SUDHL6_HAEMATOPOIETIC_AND_LYMPHOID_TISSUE	0.0782726	3.45893
KARPAS620_HAEMATOPOIETIC_AND_LYMPHOID_TISSUE		3.31855
REC1_HAEMATOPOIETIC_AND_LYMPHOID_TISSUE	0.0333376	4.90112
OCIM1_HAEMATOPOIETIC_AND_LYMPHOID_TISSUE	0.00952821	3.60108
MEC1_HAEMATOPOIETIC_AND_LYMPHOID_TISSUE		3.9305
SIGM5_HAEMATOPOIETIC_AND_LYMPHOID_TISSUE	0.00281451	4.00936
SUDHL5_HAEMATOPOIETIC_AND_LYMPHOID_TISSUE	0.0019002	4.25765
BCPAP_THYROID	0.00434955	3.29106
639V_URINARY_TRACT	0.0482681	4.80148
CL11_LARGE_INTESTINE	0.00620459	3.83282
TT2609C02_THYROID	0.0312104	3.89505
MEC2_HAEMATOPOIETIC_AND_LYMPHOID_TISSUE
CL34_LARGE_INTESTINE	0.00190898	3.72786
RCHACV_HAEMATOPOIETIC_AND_LYMPHOID_TISSUE	0.00763189	3.29455
CAL120_BREAST	0.0149361	3.79246
647V_URINARY_TRACT	0.36612	2.30883
RH18_SOFT_TISSUE	0.0313416	3.66633
MOLM16_HAEMATOPOIETIC_AND_LYMPHOID_TISSUE	0	3.61251
F36P_HAEMATOPOIETIC_AND_LYMPHOID_TISSUE	0	3.12984
EJM_HAEMATOPOIETIC_AND_LYMPHOID_TISSUE	0.0116004	4.35651
WSUDLCL2_HAEMATOPOIETIC_AND_LYMPHOID_TISSUE	0	2.28864
JIMT1_BREAST		3.90173
ML1_THYROID	0	3.33927
AMO1_HAEMATOPOIETIC_AND_LYMPHOID_TISSUE	0.0399388	4.44573
MOLP8_HAEMATOPOIETIC_AND_LYMPHOID_TISSUE	0.0161809	3.37053
COLO699_LUNG
JHUEM7_ENDOMETRIUM	0.00722417	3.10734
KP1NL_PANCREAS
KP1N_PANCREAS
M059J_CENTRAL_NERVOUS_SYSTEM
MB157_BREAST
OE21_OESOPHAGUS	0.043823	3.76566
SF8657_SKIN
SNUC2B_LARGE_INTESTINE
NCIH2073_LUNG		3.42919
HN_UPPER_AERODIGESTIVE_TRACT
HRT18_LARGE_INTESTINE
HCT116G9B_ENGINEERED
HCT116PA_ENGINEERED
HNT34_HAEMATOPOIETIC_AND_LYMPHOID_TISSUE		3.42229
MUTZ2_HAEMATOPOIETIC_AND_LYMPHOID_TISSUE
PLB985_HAEMATOPOIETIC_AND_LYMPHOID_TISSUE		3.34913
SKNO1_HAEMATOPOIETIC_AND_LYMPHOID_TISSUE		4.17558
LC1_LUNG
MOLT3_HAEMATOPOIETIC_AND_LYMPHOID_TISSUE	0.000830838	3.06763
HOP62_LUNG	0	4.00087
EKVX_LUNG	0.0083304	3.58411
OVCAR5_OVARY
UO31_KIDNEY	0.0101705	3.50299
TK10_KIDNEY
SF268_CENTRAL_NERVOUS_SYSTEM	0	2.41276
SF539_CENTRAL_NERVOUS_SYSTEM	0.0176806	3.31454
SNB75_CENTRAL_NERVOUS_SYSTEM	0	3.09866
HOP92_LUNG	0	3.3836
ACCS_URINARY_TRACT
MUTZ3_HAEMATOPOIETIC_AND_LYMPHOID_TISSUE		3.22804
A427_LUNG		4.20991
BT12_SOFT_TISSUE		4.16525
C8166_HAEMATOPOIETIC_AND_LYMPHOID_TISSUE		3.75746
CACO2_LARGE_INTESTINE		4.07257
HCC2429_LUNG		4.20825
HCC2450_LUNG		3.42346
HCC461_LUNG		4.25813
HCC515_LUNG		3.9412
INA6_HAEMATOPOIETIC_AND_LYMPHOID_TISSUE		3.91448
KD_SOFT_TISSUE		3.66059
KPMRTRY_SOFT_TISSUE		4.39385
MON_SOFT_TISSUE		3.54436
NCIH2004RT_SOFT_TISSUE		3.93265
NCIH2077_LUNG		3.86482
NCIH2882_LUNG		3.93098
NCIH2887_LUNG		3.3613
NCIH1819_LUNG		3.37735
NCIH3122_LUNG		4.48736
NHAHTDD_CENTRAL_NERVOUS_SYSTEM		3.44027
OCIMY5_HAEMATOPOIETIC_AND_LYMPHOID_TISSUE		4.47756
OCIMY7_HAEMATOPOIETIC_AND_LYMPHOID_TISSUE		4.02039
OPM1_HAEMATOPOIETIC_AND_LYMPHOID_TISSUE		3.34221
PC9_LUNG		4.01739
SKNEP1_BONE		4.13234
SKPNDW_BONE		3.89014
STM9101_SOFT_TISSUE		3.75256
SIHA_CERVIX		3.47343
TM87_SOFT_TISSUE		3.9047
TTC709_SOFT_TISSUE		3.93874
TTC1240_SOFT_TISSUE		4.79678
TTC549_SOFT_TISSUE		4.38648
TTC642_SOFT_TISSUE		3.63073
BT16_SOFT_TISSUE
CW9019_SOFT_TISSUE
D384_CENTRAL_NERVOUS_SYSTEM
D425_CENTRAL_NERVOUS_SYSTEM
D458_CENTRAL_NERVOUS_SYSTEM
D556_CENTRAL_NERVOUS_SYSTEM
JR_SOFT_TISSUE
MKL1_SKIN
MKL2_SKIN
PETA_SKIN
SMSCTR_SOFT_TISSUE
SUMB002_CENTRAL_NERVOUS_SYSTEM
201T_LUNG
451LU_NS
A388_SKIN
A431_SKIN
ACN
ALLPO_HAEMATOPOIETIC_AND_LYMPHOID_TISSUE
ARH77_HAEMATOPOIETIC_AND_LYMPHOID_TISSUE
ASH3_THYROID
ATN1_HAEMATOPOIETIC_AND_LYMPHOID_TISSUE
BALL1_HAEMATOPOIETIC_AND_LYMPHOID_TISSUE
BB30HNC_UPPER_AERODIGESTIVE_TRACT
BB49HNC_UPPER_AERODIGESTIVE_TRACT
BB65RCC_KIDNEY
BC1_HAEMATOPOIETIC_AND_LYMPHOID_TISSUE
BC3_HAEMATOPOIETIC_AND_LYMPHOID_TISSUE
BE13_HAEMATOPOIETIC_AND_LYMPHOID_TISSUE
BE2M17_AUTONOMIC_GANGLIA
BICR10_UPPER_AERODIGESTIVE_TRACT
BICR78_UPPER_AERODIGESTIVE_TRACT
BONNA12_HAEMATOPOIETIC_AND_LYMPHOID_TISSUE
BPH1_PROSTATE
C33A_CERVIX
C4I_CERVIX
CA922_UPPER_AERODIGESTIVE_TRACT
CAL39_VULVA
CAL72_BONE
CAR1_LARGE_INTESTINE
CASKI_CERVIX
CCRFCEM_HAEMATOPOIETIC_AND_LYMPHOID_TISSUE
CESS_HAEMATOPOIETIC_AND_LYMPHOID_TISSUE
CHP134_AUTONOMIC_GANGLIA
CHSA0011_BONE
CHSA0108_BONE
CHSA8926_BONE
COLO824_BREAST
CORL303_LUNG
CORL321_PLEURA
CORL32_LUNG
CP50MELB_SKIN
CP66MEL_SKIN
CP67MEL_SKIN
CROAP2_HAEMATOPOIETIC_AND_LYMPHOID_TISSUE
CROAP3
CS1_BONE
CTB1_HAEMATOPOIETIC_AND_LYMPHOID_TISSUE
CTV1_HAEMATOPOIETIC_AND_LYMPHOID_TISSUE
D245MG_CENTRAL_NERVOUS_SYSTEM
D247MG_CENTRAL_NERVOUS_SYSTEM
D263MG_CENTRAL_NERVOUS_SYSTEM
D336MG_CENTRAL_NERVOUS_SYSTEM
D392MG_CENTRAL_NERVOUS_SYSTEM
D423MG_CENTRAL_NERVOUS_SYSTEM
D502MG_CENTRAL_NERVOUS_SYSTEM
D542MG_CENTRAL_NERVOUS_SYSTEM
D566MG_CENTRAL_NERVOUS_SYSTEM
DG75_HAEMATOPOIETIC_AND_LYMPHOID_TISSUE
DIFI_LARGE_INTESTINE
DJM1_SKIN
DOK_UPPER_AERODIGESTIVE_TRACT
DOTC24510_CERVIX
DSH1_URINARY_TRACT
EB3_HAEMATOPOIETIC_AND_LYMPHOID_TISSUE
EGI1_BILIARY_TRACT
EMCBAC1_LUNG
EMCBAC2_LUNG
ES1_BONE
ES3_BONE
ES4_BONE
ES5_BONE
ES6_BONE
ES7_BONE
ES8_BONE
ESO26_OESOPHAGUS
ESO51_OESOPHAGUS
ETK1_BILIARY_TRACT
EW11_BONE
EW12_BONE
EW13_BONE
EW16_BONE
EW18_BONE
EW1_BONE
EW22_BONE
EW24_BONE
EW3_BONE
EW7_BONE
FARAGE_HAEMATOPOIETIC_AND_LYMPHOID_TISSUE
FLO1_OESOPHAGUS
GAK_SKIN
GEO_LARGE_INTESTINE
GIMEN_AUTONOMIC_GANGLIA
GMEL_SKIN
GOTO_AUTONOMIC_GANGLIA
GP5D_LARGE_INTESTINE
GRST_HAEMATOPOIETIC_AND_LYMPHOID_TISSUE
GT3TKB_STOMACH
H2369_PLEURA
NCIH2595_PLEURA
NCIH2722_PLEURA
NCIH2731_PLEURA
NCIH2795_PLEURA
NCIH2803_PLEURA
NCIH2804_PLEURA
NCIH2810_PLEURA
NCIH2818_PLEURA
NCIH2869_PLEURA
H290_PLEURA
H3118_UPPER_AERODIGESTIVE_TRACT
H9_HAEMATOPOIETIC_AND_LYMPHOID_TISSUE
HA7RCC_KIDNEY
HAL01_HAEMATOPOIETIC_AND_LYMPHOID_TISSUE
HC1_HAEMATOPOIETIC_AND_LYMPHOID_TISSUE
HCC2998_LARGE_INTESTINE
HCE4_OESOPHAGUS
HEC1_ENDOMETRIUM
HELA_CERVIX		3.74789
HEMCSS_BONE
HEY_OVARY
HMVII_SKIN
HO1N1_UPPER_AERODIGESTIVE_TRACT
HO1U1_UPPER_AERODIGESTIVE_TRACT
HS445_HAEMATOPOIETIC_AND_LYMPHOID_TISSUE
HSC39_STOMACH
HT3_CERVIX
HTCC3_THYROID
HUH6CLONE5
HUO3N1_BONE
HUO9_BONE
IHH4_THYROID
IM9_HAEMATOPOIETIC_AND_LYMPHOID_TISSUE
IMR5_AUTONOMIC_GANGLIA
ISTMEL1_SKIN
ISTSL1_LUNG
ISTSL2_LUNG
JAR_PLACENTA
JEG3_PLACENTA
JHOS3_OVARY
JHU011_UPPER_AERODIGESTIVE_TRACT
JHU022_UPPER_AERODIGESTIVE_TRACT
JHU029_UPPER_AERODIGESTIVE_TRACT
JIYOYEP2003_HAEMATOPOIETIC_AND_LYMPHOID_TISSUE
JSC1_HAEMATOPOIETIC_AND_LYMPHOID_TISSUE
K2_SKIN
K5_THYROID
KARPAS1106P_HAEMATOPOIETIC_AND_LYMPHOID_TISSUE
KARPAS231_HAEMATOPOIETIC_AND_LYMPHOID_TISSUE
KARPAS45_HAEMATOPOIETIC_AND_LYMPHOID_TISSUE
KGN_OVARY
KINGS1_CENTRAL_NERVOUS_SYSTEM
KMH2_THYROID
KMOE2_HAEMATOPOIETIC_AND_LYMPHOID_TISSUE
KNS81FD_CENTRAL_NERVOUS_SYSTEM
KON_UPPER_AERODIGESTIVE_TRACT
KOSC2_UPPER_AERODIGESTIVE_TRACT
KPNYS_AUTONOMIC_GANGLIA
KY821_HAEMATOPOIETIC_AND_LYMPHOID_TISSUE
KYAE1_OESOPHAGUS
KYSE220_OESOPHAGUS
KYSE50_OESOPHAGUS
LAN6_AUTONOMIC_GANGLIA
LB1047RCC_KIDNEY
LB2241RCC_KIDNEY
LB2518MEL_SKIN
LB373MELD_SKIN
LB647SCLC_LUNG
LB771HNC_UPPER_AERODIGESTIVE_TRACT
LB831BLC_URINARY_TRACT
LB996RCC_KIDNEY
LC2AD_LUNG
LC41_HAEMATOPOIETIC_AND_LYMPHOID_TISSUE
LIM1215_LARGE_INTESTINE
LN405_CENTRAL_NERVOUS_SYSTEM
LNZTA3WT4_CENTRAL_NERVOUS_SYSTEM
LU134A_LUNG
LU135_LUNG
LU139_LUNG
LU165_LUNG
M14_SKIN
MC1010_HAEMATOPOIETIC_AND_LYMPHOID_TISSUE
MCC13_SKIN
MCC26_SKIN
MCCAR_HAEMATOPOIETIC_AND_LYMPHOID_TISSUE
MCIXC_AUTONOMIC_GANGLIA
MDAMB330_BREAST
ME180_CERVIX
MFHINO_SOFT_TISSUE
MFM223_BREAST
MHHPREB1_HAEMATOPOIETIC_AND_LYMPHOID_TISSUE
MKN28_STOMACH
ML2_HAEMATOPOIETIC_AND_LYMPHOID_TISSUE
MLMA_HAEMATOPOIETIC_AND_LYMPHOID_TISSUE
MMACSF_SKIN
MN60_HAEMATOPOIETIC_AND_LYMPHOID_TISSUE
MOT_HAEMATOPOIETIC_AND_LYMPHOID_TISSUE
MRKNU1_BREAST
MS1_LUNG
MS751_CERVIX
MYM12_HAEMATOPOIETIC_AND_LYMPHOID_TISSUE
MZ1PC_PANCREAS
MZ2MEL_SKIN
MZ7MEL_SKIN
NB10_AUTONOMIC_GANGLIA
NB12_AUTONOMIC_GANGLIA
NB13_AUTONOMIC_GANGLIA
NB14_AUTONOMIC_GANGLIA
NB17_AUTONOMIC_GANGLIA
NB5_AUTONOMIC_GANGLIA
NB69_AUTONOMIC_GANGLIA
NB6_AUTONOMIC_GANGLIA
NB7_AUTONOMIC_GANGLIA
NBSUSSR_AUTONOMIC_GANGLIA
NBTU110_AUTONOMIC_GANGLIA
NCC010_KIDNEY
NCC021_KIDNEY
NCCIT_TESTIS
NCIH128_LUNG
NCIH1304_LUNG
NCIH1417_LUNG
NCIH1688_LUNG
NCIH1770_LUNG
NCIH187_LUNG
NCIH1993_LUNG
NCIH2135_LUNG
NCIH2373_PLEURA
NCIH2461_PLEURA
NCIH250_LUNG
NCIH2591_PLEURA
NCIH345_LUNG
NCIH378_LUNG
NCIH513_PLEURA
NCIH630_LARGE_INTESTINE
NCIH64_LUNG
NCIH720_LUNG
NCIH740_LUNG
NCIH748_LUNG
NCIH820_LUNG
NCIH835_LUNG
NCIH847_LUNG
NEC8_TESTIS
NH12_AUTONOMIC_GANGLIA
NK92MI_HAEMATOPOIETIC_AND_LYMPHOID_TISSUE
NKM1_HAEMATOPOIETIC_AND_LYMPHOID_TISSUE
NO10_CENTRAL_NERVOUS_SYSTEM
NO11_CENTRAL_NERVOUS_SYSTEM
NOS1_BONE
NTERA2CLD1_TESTIS
NY_BONE
OACM51_OESOPHAGUS
OACP4C_OESOPHAGUS
OCILY7_HAEMATOPOIETIC_AND_LYMPHOID_TISSUE
OCUBM_BREAST
OMC1_CERVIX
OSC19_UPPER_AERODIGESTIVE_TRACT
OSC20_UPPER_AERODIGESTIVE_TRACT
OV17R_OVARY
OVCA420_OVARY
OVCA433_OVARY
OVMIU_OVARY
P30OHK_HAEMATOPOIETIC_AND_LYMPHOID_TISSUE
P32ISH_HAEMATOPOIETIC_AND_LYMPHOID_TISSUE
PA1_OVARY
PC3JPC3_LUNG
PCI15A_UPPER_AERODIGESTIVE_TRACT
PCI30_UPPER_AERODIGESTIVE_TRACT
PCI38_UPPER_AERODIGESTIVE_TRACT
PCI4B_UPPER_AERODIGESTIVE_TRACT
PCI6A_UPPER_AERODIGESTIVE_TRACT
PEO1_OVARY
PFSK1_CENTRAL_NERVOUS_SYSTEM
PL18_PANCREAS
PL4_PANCREAS
PWR1E_PROSTATE
QIMRWIL_HAEMATOPOIETIC_AND_LYMPHOID_TISSUE
RAMOS2G64C10_HAEMATOPOIETIC_AND_LYMPHOID_TISSUE
RCCAB_KIDNEY
RCCER_KIDNEY
RCCFG2_KIDNEY
RCCJF_KIDNEY
RCCJW_KIDNEY
RCCMF_KIDNEY
RCK8_HAEMATOPOIETIC_AND_LYMPHOID_TISSUE
RERFLCFM_LUNG
RF48_STOMACH
RH1_SOFT_TISSUE
RO82W1_THYROID
ROS50_HAEMATOPOIETIC_AND_LYMPHOID_TISSUE
RPMI2650_UPPER_AERODIGESTIVE_TRACT
RPMI8866_HAEMATOPOIETIC_AND_LYMPHOID_TISSUE
RXF393_KIDNEY
SARC9371_BONE
SAS_UPPER_AERODIGESTIVE_TRACT
SAT_UPPER_AERODIGESTIVE_TRACT
SBC1_LUNG
SBC3_LUNG
SC1_HAEMATOPOIETIC_AND_LYMPHOID_TISSUE
SCC3_HAEMATOPOIETIC_AND_LYMPHOID_TISSUE
SCC90_UPPER_AERODIGESTIVE_TRACT
SCH_STOMACH
SISO_CERVIX
SKGIIIA_CERVIX
SKGT2_STOMACH
SKGT4_OESOPHAGUS
SKMG1_CENTRAL_NERVOUS_SYSTEM
SKN3_UPPER_AERODIGESTIVE_TRACT
SKN_URINARY_TRACT
SLVL_HAEMATOPOIETIC_AND_LYMPHOID_TISSUE
SN12C_KIDNEY
STS0421_SOFT_TISSUE
SUDHL16_HAEMATOPOIETIC_AND_LYMPHOID_TISSUE
SUPB8_HAEMATOPOIETIC_AND_LYMPHOID_TISSUE
SW13_ADRENAL_GLAND
SW626_OVARY
SW684_SOFT_TISSUE
SW756_CERVIX
SW872_SOFT_TISSUE
SW954_VULVA
SW962_VULVA
SW982_SOFT_TISSUE
TASK1_BONE
TCYIK_CERVIX
TE12_OESOPHAGUS
TGBC1TKB_BILIARY_TRACT
TGBC24TKB_BILIARY_TRACT
TGW_AUTONOMIC_GANGLIA
TK_HAEMATOPOIETIC_AND_LYMPHOID_TISSUE
TMK1_STOMACH
TUR_HAEMATOPOIETIC_AND_LYMPHOID_TISSUE
U698M_HAEMATOPOIETIC_AND_LYMPHOID_TISSUE
UCH2_BONE
UDSCC2_UPPER_AERODIGESTIVE_TRACT
UMC11_LUNG
UWB1289_OVARY
VAESBJ_SOFT_TISSUE
VAL_HAEMATOPOIETIC_AND_LYMPHOID_TISSUE
VMRCMELG_SKIN
WIL2NS_HAEMATOPOIETIC_AND_LYMPHOID_TISSUE
WM1552C_SKIN
WM278_SKIN
WM35_SKIN
WM793B_SKIN
WSUNHL_HAEMATOPOIETIC_AND_LYMPHOID_TISSUE
YMB1E_BREAST
YT_HAEMATOPOIETIC_AND_LYMPHOID_TISSUE

## Sheet: CD3EAP
Gene	DNA methylation (RRBS)_ CD3EAP	mRNA expression (Affy)_ CD3EAP
DMS53_LUNG	0.0089279	7.00092
SW1116_LARGE_INTESTINE	0	6.91561
NCIH1694_LUNG		6.53166
P3HR1_HAEMATOPOIETIC_AND_LYMPHOID_TISSUE	0.0557524	7.81105
HUT78_HAEMATOPOIETIC_AND_LYMPHOID_TISSUE	0.00764419	7.34705
UMUC3_URINARY_TRACT	0.194761	7.3148
HOS_BONE	0.011115	6.89278
HUNS1_HAEMATOPOIETIC_AND_LYMPHOID_TISSUE		7.97148
AML193_HAEMATOPOIETIC_AND_LYMPHOID_TISSUE	0.00478618	6.3064
RVH421_SKIN	0.421679	7.08498
NCIH1184_LUNG	0.0117635	6.93209
HCC2157_BREAST	0.00902222	7.04027
TC71_BONE		7.41867
NCIH2227_LUNG	0.0046507	6.56579
COLO205_LARGE_INTESTINE		7.01045
SNU449_LIVER	0.0093084	7.30456
NCIH28_PLEURA	0.142859	6.97113
OV56_OVARY	0	6.7355
JHOS4_OVARY		7.43076
KYSE450_OESOPHAGUS		7.45925
RMUGS_OVARY	0.00120445	8.04104
KLE_ENDOMETRIUM		6.79816
HS895T_SKIN		6.93606
LN229_CENTRAL_NERVOUS_SYSTEM	0.161732	7.01032
P31FUJ_HAEMATOPOIETIC_AND_LYMPHOID_TISSUE	0.105958	6.85986
RKN_SOFT_TISSUE	0.0416517	7.20814
PATU8988S_PANCREAS	0	7.09362
NH6_AUTONOMIC_GANGLIA	0.0125995	6.34376
SF126_CENTRAL_NERVOUS_SYSTEM	0.061092	6.93088
RERFLCAD2_LUNG	0	7.62609
OUMS23_LARGE_INTESTINE	0.00148104	5.95137
SNGM_ENDOMETRIUM	0	7.05236
OUMS27_BONE	0.0562054	6.10919
PL45_PANCREAS		7.46204
NCIH2347_LUNG	0	6.93812
SW1990_PANCREAS	0.00239842	7.45757
HS940T_SKIN	0.106953	6.32784
HS611T_HAEMATOPOIETIC_AND_LYMPHOID_TISSUE	0	6.82861
TOLEDO_HAEMATOPOIETIC_AND_LYMPHOID_TISSUE	0.0840081	6.95662
RERFGC1B_STOMACH	0	6.49238
HT1080_SOFT_TISSUE	0	6.60375
NCIH2087_LUNG	0.0590528	6.61182
COV318_OVARY	0.0191552	7.14848
NCIH2085_LUNG	0	7.25591
NCIH510_LUNG	0.00446161	6.57914
CAKI1_KIDNEY	0	6.13347
NCIH716_LARGE_INTESTINE	0.0877222	6.89406
NCIH2066_LUNG	0.00917053	6.12434
NCIH1341_LUNG	0.130842	6.75402
NCIH2029_LUNG	0	6.59603
C3A_LIVER		6.72004
SW480_LARGE_INTESTINE	0.00505891	7.3772
HS746T_STOMACH	0	6.4514
LU65_LUNG	0	7.24789
HS739T_BREAST		6.22628
SNUC2A_LARGE_INTESTINE	0.0153374	6.49071
HEC151_ENDOMETRIUM	0	7.55181
MSTO211H_PLEURA	0.0138435	6.63445
RAJI_HAEMATOPOIETIC_AND_LYMPHOID_TISSUE	0.0522882	7.12826
SKMEL1_SKIN	0.171931	6.70748
SUPT1_HAEMATOPOIETIC_AND_LYMPHOID_TISSUE	0.25803	6.79734
JHH7_LIVER		6.58391
HUT102_HAEMATOPOIETIC_AND_LYMPHOID_TISSUE	0	6.53757
5637_URINARY_TRACT	0.0364299	7.31204
HCC38_BREAST		6.87301
DU4475_BREAST	0.0190031	6.54674
NCIH1573_LUNG		6.93341
NCIH508_LARGE_INTESTINE	0	6.49963
NCIH1651_LUNG	0	6.54434
SKUT1_SOFT_TISSUE	0.00522436	7.37455
MDAMB175VII_BREAST	0.0108248	6.22587
SUPB15_HAEMATOPOIETIC_AND_LYMPHOID_TISSUE	0.0833867	7.05629
BECKER_CENTRAL_NERVOUS_SYSTEM	0.0144426	6.33401
NCIH226_LUNG		6.86447
NCIH1666_LUNG		6.86122
SW1783_CENTRAL_NERVOUS_SYSTEM		6.72124
ISTMES1_PLEURA		7.01666
NCIH1734_LUNG		6.54122
NCIH2342_LUNG	0	6.84714
EBC1_LUNG	0.0260208	7.01252
YMB1_BREAST		6.69211
OC316_OVARY		7.01089
HS936T_SKIN	0.180724	6.21432
T173_BONE	0.0252537	5.96411
NCIH322_LUNG	0.0159261	7.15485
HS618T_LUNG	0.0445545	6.12238
HS870T_BONE	0.117078	6.27529
HS706T_BONE	0.0423725	6.95854
PANC1_PANCREAS	0.00809211	6.9432
NCIH2291_LUNG	0	6.52985
T47D_BREAST	0.0183486	6.61882
HS742T_BREAST		6.88701
BICR56_UPPER_AERODIGESTIVE_TRACT	0.00603622	7.3051
BICR16_UPPER_AERODIGESTIVE_TRACT	0.00996609	6.89825
TE10_OESOPHAGUS	0.0245399	7.12105
SKMEL28_SKIN	0.0279497	6.50176
BICR6_UPPER_AERODIGESTIVE_TRACT	0.000956848	7.18247
BHY_UPPER_AERODIGESTIVE_TRACT	0.00100435	5.4847
AZ521_STOMACH		7.30691
SH4_SKIN	0.292694	6.67861
KPL1_BREAST	0	6.73329
CGTHW1_THYROID		6.45202
TUHR4TKB_KIDNEY	0	6.60906
LS123_LARGE_INTESTINE	0.0186751	7.41712
HEL_HAEMATOPOIETIC_AND_LYMPHOID_TISSUE	0.206387	6.62371
HPAC_PANCREAS	0	6.128
RCC10RGB_KIDNEY	0.00172551	6.72143
JHOM1_OVARY	0.0372091	5.94485
SU8686_PANCREAS	0	5.72745
HCC33_LUNG	0.00641667	6.53941
TE6_OESOPHAGUS	0.00690476	5.78922
JHOC5_OVARY	0	6.7347
ACCMESO1_PLEURA	0.0165556	6.72591
BL41_HAEMATOPOIETIC_AND_LYMPHOID_TISSUE	0.0307119	6.82759
SNU1214_UPPER_AERODIGESTIVE_TRACT	0	6.57749
CORL105_LUNG	0.027022	6.90446
LMSU_STOMACH	0.392565	6.92297
SNU1197_LARGE_INTESTINE	0.0159878	6.39504
COLO668_LUNG	0.00541226	6.0688
OSRC2_KIDNEY	0.0219775	7.19973
HUH6_LIVER	0.00177083	6.74054
PANC0203_PANCREAS	0.0119048	6.19523
CJM_SKIN	0.0314664	6.14639
BICR22_UPPER_AERODIGESTIVE_TRACT	0.000989461	7.23032
SHSY5Y_AUTONOMIC_GANGLIA		5.71252
TM31_CENTRAL_NERVOUS_SYSTEM	0.0188088	6.01809
SNU1272_KIDNEY	0.00125	6.80422
KPNRTBM1_AUTONOMIC_GANGLIA	0.0326894	6.3396
BICR18_UPPER_AERODIGESTIVE_TRACT	0.0330591	7.14961
TE4_OESOPHAGUS	0	7.23821
PCM6_HAEMATOPOIETIC_AND_LYMPHOID_TISSUE	0.352185	7.20346
ECC10_STOMACH	0.0137585	5.95407
TUHR14TKB_KIDNEY	0.0337146	6.40959
YD15_SALIVARY_GLAND	0.0158705	7.21632
UBLC1_URINARY_TRACT	0	6.72732
ECGI10_OESOPHAGUS	0.0260417	5.67199
CW2_LARGE_INTESTINE	0.00214286	7.54453
SNU761_LIVER	0.00313805	6.5504
SNU61_LARGE_INTESTINE	0.000203488	7.02044
NCIH1915_LUNG	0.0042619	6.28861
SNU324_PANCREAS	0.005004	6.54571
YD10B_UPPER_AERODIGESTIVE_TRACT	0.00434739	6.29613
HCC2279_LUNG	0.014896	6.40775
HLC1_LUNG		7.09052
TUHR10TKB_KIDNEY	0	6.8324
HEC1B_ENDOMETRIUM	0.00119828	6.476
VMRCLCP_LUNG		6.47369
TGBC11TKB_STOMACH	0	6.52986
OVK18_OVARY	0	6.98059
SNU1077_ENDOMETRIUM	0.00705405	6.43552
HCC1588_LUNG		6.76642
SNU213_PANCREAS	0	5.72694
HT115_LARGE_INTESTINE	0	6.77767
TE14_OESOPHAGUS	0.00799191	6.45765
TE8_OESOPHAGUS	0.00263428	6.09038
SNU520_STOMACH	0.0140449	6.77901
JHUEM3_ENDOMETRIUM	0	5.78019
LI7_LIVER	0.0284656	6.62409
NCIH838_LUNG	0.00505081	6.16366
SNU119_OVARY	0	6.23648
SNU1033_LARGE_INTESTINE		6.93496
SNUC5_LARGE_INTESTINE	0.0141045	6.27793
GSS_STOMACH	0.105582	6.29293
TALL1_HAEMATOPOIETIC_AND_LYMPHOID_TISSUE	0.410018	5.93143
HCC1171_LUNG	0.00281771	6.29421
SNUC4_LARGE_INTESTINE	0.0239251	6.62505
U138MG_CENTRAL_NERVOUS_SYSTEM		6.01311
SNU620_STOMACH	0	6.82251
ECC12_STOMACH	0.0445203	5.49064
GSU_STOMACH	0.00272926	6.32678
KMS18_HAEMATOPOIETIC_AND_LYMPHOID_TISSUE		7.47908
JHOM2B_OVARY	0.000954545	6.19841
MDAMB231_BREAST	0.00677411	6.98691
OV90_OVARY	0	7.13701
RS411_HAEMATOPOIETIC_AND_LYMPHOID_TISSUE	0.108108	6.74085
OVTOKO_OVARY	0.00997067	6.82074
OVCAR4_OVARY	0.00662539	7.50993
HLF_LIVER	0.00662614	6.74857
HCT15_LARGE_INTESTINE	0.011609	7.60679
SW1463_LARGE_INTESTINE	0	7.15883
SF295_CENTRAL_NERVOUS_SYSTEM	0.185458	6.36778
WM115_SKIN	0.246461	6.15279
JHH4_LIVER	0	7.04475
OE33_OESOPHAGUS	0	6.10295
CCK81_LARGE_INTESTINE	0.00548556	7.57482
JHH1_LIVER		6.75101
SJSA1_BONE	0.350898	6.52897
NCIH2228_LUNG	0.0388518	6.71053
RERFLCAI_LUNG	0.00277017	6.78352
SKMES1_LUNG	0.0200013	6.22279
NCIH520_LUNG		6.76732
JHH5_LIVER		6.91526
FU97_STOMACH	0.00839231	6.62459
COLO800_SKIN	0.0755728	6.22675
NCIH1963_LUNG	0	5.92
RL952_ENDOMETRIUM	0.0142101	6.78364
J82_URINARY_TRACT	0.0101618	7.08228
HCC15_LUNG	0.005	7.29458
M059K_CENTRAL_NERVOUS_SYSTEM	0.0252118	6.29013
CALU6_LUNG	0	6.49039
SKLU1_LUNG	0.0101375	7.34142
SW900_LUNG	0	7.10772
UACC62_SKIN	0.233215	7.23289
MFE280_ENDOMETRIUM		7.36604
MFE319_ENDOMETRIUM		7.27195
MFE296_ENDOMETRIUM	0.151787	7.1623
GOS3_CENTRAL_NERVOUS_SYSTEM	0.119619	6.4388
GI1_CENTRAL_NERVOUS_SYSTEM	0.263439	6.58517
PC14_LUNG		6.75203
KYSE410_OESOPHAGUS		7.58566
A204_SOFT_TISSUE	0.016375	6.95085
PATU8902_PANCREAS	0	6.95288
NCIH810_LUNG	0	6.3399
RERFLCMS_LUNG	0	6.02051
L1236_HAEMATOPOIETIC_AND_LYMPHOID_TISSUE	0.334011	6.995
DANG_PANCREAS	0	6.67786
NCIH460_LUNG	0.114512	7.06875
KYSE140_OESOPHAGUS	0.0044	6.34187
KYSE180_OESOPHAGUS	0	7.68461
HUPT3_PANCREAS	0	7.28095
EFE184_ENDOMETRIUM	0.476348	6.83072
GCIY_STOMACH	0.0206878	7.54589
SH10TC_STOMACH	0.128328	7.48703
CAOV4_OVARY	0.000682705	6.53676
HCC2218_BREAST	0	7.42281
KMS21BM_HAEMATOPOIETIC_AND_LYMPHOID_TISSUE	0.00970777	7.5871
KMS26_HAEMATOPOIETIC_AND_LYMPHOID_TISSUE		7.13555
KMS27_HAEMATOPOIETIC_AND_LYMPHOID_TISSUE	0.0680441	7.47538
KO52_HAEMATOPOIETIC_AND_LYMPHOID_TISSUE	0.153244	6.66477
KMS28BM_HAEMATOPOIETIC_AND_LYMPHOID_TISSUE	0.0879974	7.88087
KNS60_CENTRAL_NERVOUS_SYSTEM	0	6.7197
KNS81_CENTRAL_NERVOUS_SYSTEM	0.0099022	6.80011
KPNSI9S_AUTONOMIC_GANGLIA	0.00384008	7.11902
LU99_LUNG	0.00160953	7.22338
KMS34_HAEMATOPOIETIC_AND_LYMPHOID_TISSUE	0	7.97761
MKN1_STOMACH	0	6.27395
MKN74_STOMACH	0	6.70481
KP3_PANCREAS		6.98361
NCO2_HAEMATOPOIETIC_AND_LYMPHOID_TISSUE	0.0297274	6.99507
KHM1B_HAEMATOPOIETIC_AND_LYMPHOID_TISSUE	0.0152912	7.65061
HSC2_UPPER_AERODIGESTIVE_TRACT	0.00824907	6.71556
KG1C_CENTRAL_NERVOUS_SYSTEM	0.332315	6.27551
HUH7_LIVER	0	6.91815
KMBC2_URINARY_TRACT	0.0211129	6.48845
KMRC20_KIDNEY	0.0184919	6.80446
HUCCT1_BILIARY_TRACT	0.0231795	7.16088
KIJK_HAEMATOPOIETIC_AND_LYMPHOID_TISSUE		6.98933
A4FUK_HAEMATOPOIETIC_AND_LYMPHOID_TISSUE	0.0838305	6.89931
KALS1_CENTRAL_NERVOUS_SYSTEM	0.0091348	6.42356
HEC108_ENDOMETRIUM	0.0278571	6.25513
HEL9217_HAEMATOPOIETIC_AND_LYMPHOID_TISSUE	0.151147	6.90157
HUH28_BILIARY_TRACT	0.00251178	6.81874
CMK115_HAEMATOPOIETIC_AND_LYMPHOID_TISSUE		6.08635
HEC265_ENDOMETRIUM	0.00289436	6.98043
CAL12T_LUNG	0.0269849	6.70949
THP1_HAEMATOPOIETIC_AND_LYMPHOID_TISSUE	0.266947	6.58747
A3KAW_HAEMATOPOIETIC_AND_LYMPHOID_TISSUE	0.00585769	6.87775
SKNSH_AUTONOMIC_GANGLIA	0.0107529	6.66979
HCC1954_BREAST	0.00257885	6.8697
CAMA1_BREAST	0.00617222	6.98976
HEC6_ENDOMETRIUM	0.00480721	6.47858
AM38_CENTRAL_NERVOUS_SYSTEM	0.0636974	6.89887
HEC50B_ENDOMETRIUM	0	7.31448
HSC3_UPPER_AERODIGESTIVE_TRACT	0.0097354	7.41973
HSC4_UPPER_AERODIGESTIVE_TRACT	0.0167199	5.34605
KMS11_HAEMATOPOIETIC_AND_LYMPHOID_TISSUE	0.17126	7.15337
KP4_PANCREAS		7.1816
KE39_STOMACH		7.03523
COV504_OVARY	0.00875	6.24072
KE97_HAEMATOPOIETIC_AND_LYMPHOID_TISSUE		7.27528
VMRCRCW_KIDNEY	0.00159204	6.84017
HGC27_STOMACH	0.231354	6.93417
LUDLU1_LUNG	0	7.39034
HUG1N_STOMACH	0.021947	6.68297
U266B1_HAEMATOPOIETIC_AND_LYMPHOID_TISSUE	0.00484473	7.41988
NUGC4_STOMACH	0	6.98577
BGC823_STOMACH		6.6038
HMC18_BREAST	0.297375	7.4948
CAS1_CENTRAL_NERVOUS_SYSTEM	0.30195	6.80746
KMM1_HAEMATOPOIETIC_AND_LYMPHOID_TISSUE	0.00642027	7.74153
CORL23_LUNG	0	7.95068
MORCPR_LUNG	0	7.75638
HARA_LUNG	0.00194553	7.63785
SKOV3_OVARY	0.0134714	6.83475
HPAFII_PANCREAS	0.013288	6.74108
MC116_HAEMATOPOIETIC_AND_LYMPHOID_TISSUE		7.3358
NCIH1568_LUNG	0	7.45594
CA46_HAEMATOPOIETIC_AND_LYMPHOID_TISSUE	0.044899	6.38094
A498_KIDNEY	0.0113418	7.15492
BCP1_HAEMATOPOIETIC_AND_LYMPHOID_TISSUE	0.0423667	7.2605
A673_BONE	0.0298441	6.75009
AU565_BREAST	0.00815356	6.83793
COLO201_LARGE_INTESTINE	0.0294139	7.00653
CAPAN1_PANCREAS		6.53151
NCIH1563_LUNG		7.26905
NCIH358_LUNG	0	6.92816
CFPAC1_PANCREAS	0.00995793	6.43904
NIHOVCAR3_OVARY	0.0161274	6.21105
NCIH1650_LUNG	0	6.58979
NCIH1793_LUNG	0	6.97987
NCIH1437_LUNG	0	6.35653
KNS62_LUNG	0	7.32334
HS578T_BREAST	0	6.55676
BT20_BREAST	0.0104662	6.77966
SNU182_LIVER	0.175371	7.11056
SKNMC_BONE	0.108447	6.90733
HH_HAEMATOPOIETIC_AND_LYMPHOID_TISSUE	0.230086	7.18272
FADU_UPPER_AERODIGESTIVE_TRACT	0	6.74613
SJRH30_SOFT_TISSUE		7.2161
MDAMB361_BREAST	0.0752136	6.87632
MDAMB436_BREAST	0	6.42459
PANC0213_PANCREAS	0	5.39787
DB_HAEMATOPOIETIC_AND_LYMPHOID_TISSUE	0.00521186	7.07282
RDES_BONE	0	6.54287
CAL27_UPPER_AERODIGESTIVE_TRACT	0.0157371	6.31309
MESSA_SOFT_TISSUE	0.323429	6.95868
SW1271_LUNG	0.0156958	6.84594
NCIH1792_LUNG	0.00692459	6.78073
GCT_SOFT_TISSUE	0.109467	6.49411
SKBR3_BREAST	0.00730401	6.5845
SNU16_STOMACH		6.93027
NCIH82_LUNG	0	6.93616
NCIN87_STOMACH	0	6.73728
U2OS_BONE	0.00765306	6.26578
H4_CENTRAL_NERVOUS_SYSTEM	0.480644	5.89759
GDM1_HAEMATOPOIETIC_AND_LYMPHOID_TISSUE	0.239881	5.65897
HCC1143_BREAST	0.00232234	6.47257
T24_URINARY_TRACT	0.00273669	6.74656
G401_SOFT_TISSUE	0.017486	6.51911
HCC1937_BREAST	0.0148891	6.79207
HCC1569_BREAST	0	6.57028
OCUM1_STOMACH	0.00922954	6.73272
SAOS2_BONE	0.161224	6.12446
D283MED_CENTRAL_NERVOUS_SYSTEM	0.00225779	6.48926
SCC9_UPPER_AERODIGESTIVE_TRACT	0	6.94825
HCC1395_BREAST	0.0100314	6.28032
NMCG1_CENTRAL_NERVOUS_SYSTEM	0.0439909	6.36683
TEN_ENDOMETRIUM	0	6.32406
HS604T_HAEMATOPOIETIC_AND_LYMPHOID_TISSUE		5.96222
TE9_OESOPHAGUS	0	6.32905
KNS42_CENTRAL_NERVOUS_SYSTEM		6.29851
KYSE520_OESOPHAGUS	0	6.12838
KYSE270_OESOPHAGUS		6.54312
JHUEM1_ENDOMETRIUM		6.63593
YH13_CENTRAL_NERVOUS_SYSTEM	0.0604786	6.3297
IALM_LUNG	0	6.45782
NCIH2052_PLEURA	0.0050005	6.37917
EB2_HAEMATOPOIETIC_AND_LYMPHOID_TISSUE		5.92805
SKNFI_AUTONOMIC_GANGLIA	0.044818	6.52623
SKNAS_AUTONOMIC_GANGLIA	0.0131145	6.44313
GA10_HAEMATOPOIETIC_AND_LYMPHOID_TISSUE	0.0235476	7.78177
SNU398_LIVER	0.0697243	6.45016
SNU423_LIVER	0.0205411	6.54439
SCC4_UPPER_AERODIGESTIVE_TRACT	0	7.47215
EB1_HAEMATOPOIETIC_AND_LYMPHOID_TISSUE	0.133652	6.39076
HCC1187_BREAST	0.0222235	6.88195
SNU387_LIVER	0.0525059	7.15891
DAUDI_HAEMATOPOIETIC_AND_LYMPHOID_TISSUE	0.0847144	6.17498
HT_HAEMATOPOIETIC_AND_LYMPHOID_TISSUE	0.0679943	7.03264
MJ_HAEMATOPOIETIC_AND_LYMPHOID_TISSUE	0.10922	7.05595
JM1_HAEMATOPOIETIC_AND_LYMPHOID_TISSUE	0.0625408	6.46417
C2BBE1_LARGE_INTESTINE	0.00226786	7.32035
SKES1_BONE	0.0145419	6.8961
EPLC272H_LUNG	0	7.18116
BXPC3_PANCREAS	0.0342638	8.08814
NCIH1355_LUNG		7.44886
SNU5_STOMACH	0.00596154	7.26699
SNU475_LIVER	0	7.1451
HEC251_ENDOMETRIUM	0.0369438	6.2401
HCC95_LUNG	0.018595	6.74735
253J_URINARY_TRACT	0	7.15461
HCC1438_LUNG	0.00227541	7.44818
253JBV_URINARY_TRACT		7.06072
RPMI7951_SKIN	0.192423	7.31284
SNU1066_UPPER_AERODIGESTIVE_TRACT		6.29292
SNU1041_UPPER_AERODIGESTIVE_TRACT		7.26924
HCC2108_LUNG	0.0109811	7.32125
COLO783_SKIN	0.295676	7.21868
HCC1359_LUNG	0.0030036	6.40524
BICR31_UPPER_AERODIGESTIVE_TRACT	0.0356056	6.68638
COV362_OVARY	0	6.15836
COLO792_SKIN	0.0917131	6.69515
COV434_OVARY	0	6.92775
WM983B_SKIN	0.322135	6.21164
HS751T_HAEMATOPOIETIC_AND_LYMPHOID_TISSUE	0.0453878	6.33969
LS513_LARGE_INTESTINE	0.0170974	7.00312
NCIH2110_LUNG	0.00792393	6.09595
CHAGOK1_LUNG	0	6.73236
DMS454_LUNG	0.0125376	6.15623
CORL47_LUNG	0	6.71802
FTC238_THYROID	0.0546036	6.96366
DMS273_LUNG	0.103029	7.9491
FTC133_THYROID	0.217229	8.24585
CORL311_LUNG	0.0111982	7.0016
NCIH2286_LUNG	0.00916952	7.25178
NCIH1339_LUNG	0	7.31201
WM793_SKIN	0.283716	7.02951
A704_KIDNEY	0	6.8919
MDAMB435S_SKIN		5.99321
WM1799_SKIN	0.153447	6.22628
MEWO_SKIN	0	6.88892
WM88_SKIN	0.0190457	6.71368
NCIH2081_LUNG	0.00228324	5.5521
HS255T_LARGE_INTESTINE		5.42304
NCIH1092_LUNG	0.00699021	5.11268
SW837_LARGE_INTESTINE	0.0112814	6.4624
JHH6_LIVER		6.72563
IGR1_SKIN	0.351009	6.47086
NCIH1105_LUNG	0	6.51719
NCIH1436_LUNG	0.0105519	6.03031
NCIH1876_LUNG	0.00270162	6.53501
CORL24_LUNG	0.00787729	6.40796
COV644_OVARY	0.00215168	6.80011
GP2D_LARGE_INTESTINE	0.0242704	6.50862
PECAPJ15_UPPER_AERODIGESTIVE_TRACT	0.00625	6.22717
CORL88_LUNG	0.00438927	6.08305
CORL95_LUNG	0.0260421	6.849
PECAPJ49_UPPER_AERODIGESTIVE_TRACT	0.0055345	6.74301
PECAPJ34CLONEC12_UPPER_AERODIGESTIVE_TRACT	0.0105965	7.30061
CORL51_LUNG		6.6013
RT11284_URINARY_TRACT		6.96014
PECAPJ41CLONED2_UPPER_AERODIGESTIVE_TRACT	0.0034904	7.12233
OV7_OVARY	0	7.58642
HT55_LARGE_INTESTINE		7.2208
OAW42_OVARY	0.100496	7.19741
MDST8_LARGE_INTESTINE	0.294126	7.58851
OAW28_OVARY	0	5.84325
SUIT2_PANCREAS	0.0160688	6.79453
LC1SQSF_LUNG		6.31524
KASUMI1_HAEMATOPOIETIC_AND_LYMPHOID_TISSUE		6.85588
SUPM2_HAEMATOPOIETIC_AND_LYMPHOID_TISSUE	0.0458965	6.46574
SKHEP1_LIVER	0.0199005	5.94731
OVCAR8_OVARY	0.0126847	6.20517
NCIH2172_LUNG	0.0137109	6.47698
ISHIKAWAHERAKLIO02ER_ENDOMETRIUM		6.52933
NCIH596_LUNG	0.00405858	6.36184
NCIH650_LUNG	0	6.31791
SW1573_LUNG	0.0217409	6.88051
OVMANA_OVARY	0.0130993	5.71667
SKCO1_LARGE_INTESTINE	0.0179934	6.8568
KARPAS299_HAEMATOPOIETIC_AND_LYMPHOID_TISSUE		6.81697
YAPC_PANCREAS	0	6.37347
HT1197_URINARY_TRACT		6.48542
A253_SALIVARY_GLAND	0.0146577	6.3468
HCC366_LUNG	0	6.25322
DKMG_CENTRAL_NERVOUS_SYSTEM	0.0415996	5.89021
SNU349_KIDNEY		7.48406
UMUC1_URINARY_TRACT	0.000445151	7.11587
NAMALWA_HAEMATOPOIETIC_AND_LYMPHOID_TISSUE	0.0191449	7.38935
NCIH292_LUNG	0	7.38814
59M_OVARY		6.31793
U118MG_CENTRAL_NERVOUS_SYSTEM	0.0392609	6.89811
VMRCLCD_LUNG		7.2698
HCC1833_LUNG	0.0445997	6.96811
RH30_SOFT_TISSUE	0.670996	8.40069
TCCSUP_URINARY_TRACT	0	6.8538
SNU601_STOMACH	0.00106744	7.74956
CAL33_UPPER_AERODIGESTIVE_TRACT	0	5.66156
SNU668_STOMACH	0.0144973	7.01673
CORL279_LUNG	0.0362003	6.77269
GB1_CENTRAL_NERVOUS_SYSTEM	0.0176024	7.05989
KURAMOCHI_OVARY		6.61865
COLO775_HAEMATOPOIETIC_AND_LYMPHOID_TISSUE		7.77666
COLO684_ENDOMETRIUM	0.0391514	7.29679
KLM1_PANCREAS		8.14287
GRM_SKIN		7.97547
SNU685_ENDOMETRIUM	0.0826747	7.73917
CMK86_HAEMATOPOIETIC_AND_LYMPHOID_TISSUE		5.90204
SNU886_LIVER	0	7.18964
HCT8_LARGE_INTESTINE		7.28561
NCCSTCK140_STOMACH	0.0100313	6.89321
NCIH3255_LUNG	0	6.12563
SNU719_STOMACH	0	6.93439
SNU489_CENTRAL_NERVOUS_SYSTEM	0.0203305	6.53221
SNU81_LARGE_INTESTINE	0.00800094	6.37544
A2058_SKIN	0.32653	6.90426
HTK_HAEMATOPOIETIC_AND_LYMPHOID_TISSUE		7.34672
SNU1040_LARGE_INTESTINE	0.00975532	7.30562
SNU1076_UPPER_AERODIGESTIVE_TRACT	0	6.42073
SNU175_LARGE_INTESTINE	0.00343643	7.40556
SNU407_LARGE_INTESTINE	0	6.94552
SNU201_CENTRAL_NERVOUS_SYSTEM	0.0224415	6.15452
KMS20_HAEMATOPOIETIC_AND_LYMPHOID_TISSUE		7.09966
SNU216_STOMACH	0.00115819	6.87443
SNU1196_BILIARY_TRACT	0.0129125	7.70231
SNU1079_BILIARY_TRACT	0	6.81328
HCC1195_LUNG	0.0257332	7.0433
NCIH854_LUNG	0.00572725	6.78334
SNU466_CENTRAL_NERVOUS_SYSTEM		6.46291
YD38_UPPER_AERODIGESTIVE_TRACT	0	6.5392
SNU1105_CENTRAL_NERVOUS_SYSTEM	0.0898251	7.01043
SNU283_LARGE_INTESTINE	0.0805861	7.00832
SNU46_UPPER_AERODIGESTIVE_TRACT	0	6.57567
SNU308_BILIARY_TRACT	0	7.20073
YD8_UPPER_AERODIGESTIVE_TRACT	0.00225034	6.73062
SNU245_BILIARY_TRACT		7.981
SNU478_BILIARY_TRACT	0.0143521	7.9528
SNU410_PANCREAS	0.0195226	7.19747
SNU899_UPPER_AERODIGESTIVE_TRACT	0.00342639	7.13374
SNU503_LARGE_INTESTINE	0.00236295	6.98382
SET2_HAEMATOPOIETIC_AND_LYMPHOID_TISSUE	0.0393732	6.79853
SNU738_CENTRAL_NERVOUS_SYSTEM	0.000521628	7.74372
SNU626_CENTRAL_NERVOUS_SYSTEM	0.0141954	6.17894
SNU869_BILIARY_TRACT	0	5.48442
SNU878_LIVER	0.0412713	6.594
SNU840_OVARY	0	6.52391
SNU8_OVARY	0	6.54626
NCIH684_LIVER	0	7.58084
IGR39_SKIN	0.486986	6.99956
ALEXANDERCELLS_LIVER		6.8141
DAOY_CENTRAL_NERVOUS_SYSTEM	0.239508	6.35007
HEP3B217_LIVER	0.0123203	6.42047
KYM1_SOFT_TISSUE	0.00581395	6.5441
LC1F_LUNG	0.00471473	6.58617
HLE_LIVER		6.38288
CMK_HAEMATOPOIETIC_AND_LYMPHOID_TISSUE	0.0779854	6.74354
JMSU1_URINARY_TRACT	0	6.9214
IMR32_AUTONOMIC_GANGLIA	0.0589059	6.72255
SUDHL8_HAEMATOPOIETIC_AND_LYMPHOID_TISSUE	0.292746	6.71468
T3M4_PANCREAS	0.00227465	6.21514
COLO818_SKIN		6.00169
PK45H_PANCREAS	0.00472137	5.92435
HEC59_ENDOMETRIUM	0.0155792	5.8916
CPCN_LUNG		7.64686
T3M10_LUNG	0.00318238	7.55917
NUGC2_STOMACH	0.012635	6.95214
PLCPRF5_LIVER	0.00410224	7.22185
KPNYN_AUTONOMIC_GANGLIA	0.00177885	6.64778
CCFSTTG1_CENTRAL_NERVOUS_SYSTEM	0.0861408	6.74921
NCIH929_HAEMATOPOIETIC_AND_LYMPHOID_TISSUE	0.0528125	7.28239
KMRC3_KIDNEY	0.00824419	7.23467
NCIH2023_LUNG	0.0400798	6.96715
DMS153_LUNG	0.00142418	6.07816
NCIH1048_LUNG	0	6.48632
D341MED_CENTRAL_NERVOUS_SYSTEM	0.0124761	6.73347
NCIH660_PROSTATE	0.0230296	6.18969
NCIH1618_LUNG	0.00638764	6.66288
HS675T_LARGE_INTESTINE	0.0327717	6.40229
PEER_HAEMATOPOIETIC_AND_LYMPHOID_TISSUE	0.119123	6.22737
SKM1_HAEMATOPOIETIC_AND_LYMPHOID_TISSUE	0.373626	6.95206
HT144_SKIN	0.326114	6.73256
SKMEL31_SKIN	0.216354	7.11287
HS839T_SKIN	0.00444356	6.28097
HS939T_SKIN	0.149011	6.64142
OCILY3_HAEMATOPOIETIC_AND_LYMPHOID_TISSUE	0.109756	7.39737
HS819T_BONE		6.1051
NCIH69_LUNG	0	6.94482
DV90_LUNG	0.0642322	7.51977
ZR751_BREAST	0	6.33394
KG1_HAEMATOPOIETIC_AND_LYMPHOID_TISSUE	0.00183482	6.76159
SKNBE2_AUTONOMIC_GANGLIA	0.0132907	6.49999
HCC70_BREAST	0.0137809	6.39062
NCIH2452_PLEURA	0.020409	6.33244
SNU1_STOMACH	0.312075	6.6829
LOUCY_HAEMATOPOIETIC_AND_LYMPHOID_TISSUE	0.178418	5.71799
HCC56_LARGE_INTESTINE	0.00466025	6.62249
NCIH1648_LUNG	0.00862802	5.84376
TO175T_HAEMATOPOIETIC_AND_LYMPHOID_TISSUE	0.0160791	6.12741
GLC82_LUNG		6.38122
MPP89_PLEURA		6.88647
PANC0813_PANCREAS	0	6.8316
MG63_BONE	0.112103	6.98791
PK1_PANCREAS	0.00449303	7.23701
HS840T_UPPER_AERODIGESTIVE_TRACT		6.32128
NCIH23_LUNG	0.00323592	7.38235
TE617T_SOFT_TISSUE	0	7.11782
SW1088_CENTRAL_NERVOUS_SYSTEM	0.189822	6.29053
ISTMES2_PLEURA	0.0887617	6.84373
NCIH1373_LUNG	0	6.91416
NCIH1930_LUNG	0.0126914	6.6651
NCIH1623_LUNG	0	6.8978
HS229T_LUNG	0.0238166	5.97981
NCIH1838_LUNG	0.0277186	7.06046
NCIH1836_LUNG	0.00398107	6.05892
HS688AT_SKIN	0.0802974	6.54887
PANC0504_PANCREAS	0.00918165	6.65892
HS822T_BONE		6.20556
BL70_HAEMATOPOIETIC_AND_LYMPHOID_TISSUE	0.0313222	7.40118
CI1_HAEMATOPOIETIC_AND_LYMPHOID_TISSUE	0.0421583	7.31078
G292CLONEA141B1_BONE	0.151836	7.27037
RCM1_LARGE_INTESTINE	0.0117663	6.5303
HS737T_BONE		6.5305
HS616T_HAEMATOPOIETIC_AND_LYMPHOID_TISSUE	0.0753988	6.19471
HS600T_SKIN		6.37058
TE159T_SOFT_TISSUE		6.69402
A101D_SKIN	0.204879	6.74359
NCIH1755_LUNG		6.44512
143B_BONE		6.68109
RERFLCKJ_LUNG	0.00378788	6.3256
NCIH1693_LUNG		6.13835
SW780_URINARY_TRACT	0.00428251	6.26394
HS683_CENTRAL_NERVOUS_SYSTEM	0.001475	6.38732
RKO_LARGE_INTESTINE	0.17624	6.58886
HS729_SOFT_TISSUE	0.1383	6.60069
JHOS2_OVARY	0.0251613	6.27872
MCF7_BREAST	0	6.82172
U937_HAEMATOPOIETIC_AND_LYMPHOID_TISSUE	0.296128	6.79152
SKLMS1_SOFT_TISSUE		5.91463
HUTU80_SMALL_INTESTINE		6.46535
HCC202_BREAST	0	6.69039
MEG01_HAEMATOPOIETIC_AND_LYMPHOID_TISSUE	0.0723143	6.61842
REH_HAEMATOPOIETIC_AND_LYMPHOID_TISSUE	0.205583	6.3445
ONS76_CENTRAL_NERVOUS_SYSTEM	0	6.70019
RPMI6666_HAEMATOPOIETIC_AND_LYMPHOID_TISSUE		7.05693
SNUC1_LARGE_INTESTINE	0	7.17771
SKNDZ_AUTONOMIC_GANGLIA	0.00254332	6.84809
DMS114_LUNG	0.201337	6.23434
TT_OESOPHAGUS	0	6.46173
OCILY10_HAEMATOPOIETIC_AND_LYMPHOID_TISSUE		7.08924
ST486_HAEMATOPOIETIC_AND_LYMPHOID_TISSUE	0.198375	6.73017
OC315_OVARY		6.77005
OC314_OVARY		7.02416
SW1353_BONE	0.00621272	6.62308
MDAMB157_BREAST	0.0132176	5.6127
LN18_CENTRAL_NERVOUS_SYSTEM		6.03768
769P_KIDNEY	0.00527416	7.7031
786O_KIDNEY	0.0140831	7.1869
CAOV3_OVARY	0.0318725	6.43834
HEPG2_LIVER	0	6.81728
MOLT4_HAEMATOPOIETIC_AND_LYMPHOID_TISSUE		6.70377
NCIH524_LUNG	0.00529528	7.07621
NCIH209_LUNG	0	6.38125
MIAPACA2_PANCREAS		7.03756
MCAS_OVARY	0	7.13586
SBC5_LUNG	0.00478421	7.03535
COLO829_SKIN	0.159472	6.81693
VCAP_PROSTATE	0.00775253	6.68142
COLO704_OVARY		6.75012
IPC298_SKIN	0.75	7.45448
CAPAN2_PANCREAS	0.000666311	6.56239
EFM192A_BREAST	0	7.3042
HS766T_PANCREAS	0.00360294	6.79831
EFO27_OVARY	0.0152392	6.49788
A2780_OVARY	0	7.30266
NCIH196_LUNG	0.00860585	6.21677
IGROV1_OVARY	0.04125	7.16886
NCIH889_LUNG	0.0337408	6.69311
NCIH211_LUNG	0.00966586	7.01733
HS571T_OVARY		6.94116
MDAPCA2B_PROSTATE	0.0097561	6.67493
SKMEL24_SKIN	0.136779	6.19733
K029AX_SKIN	0.221355	6.67483
HT1376_URINARY_TRACT		6.29624
NCIH2171_LUNG	0.0663194	6.5289
PANC1005_PANCREAS	0.00539892	7.4575
EVSAT_BREAST		7.6236
HS695T_SKIN	0.217756	6.31593
CHL1_SKIN		6.36357
LOUNH91_LUNG	0	7.06843
LK2_LUNG		6.50267
TOV21G_OVARY	0.012207	6.58434
SKMEL3_SKIN	0.217395	6.925
ASPC1_PANCREAS	0.00532101	6.2114
OVSAHO_OVARY	0	6.60317
NCIH441_LUNG	0.00833191	6.67717
RERFLCSQ1_LUNG		6.72729
NCIH2030_LUNG	0.003861	7.09402
HMCB_SKIN	0.474696	6.4232
FUOV1_OVARY	0.00207424	7.56287
MALME3M_SKIN	0.00728301	7.11967
KMS12BM_HAEMATOPOIETIC_AND_LYMPHOID_TISSUE	0.0052	7.184
T98G_CENTRAL_NERVOUS_SYSTEM		6.359
HL60_HAEMATOPOIETIC_AND_LYMPHOID_TISSUE	0.113618	7.16414
DBTRG05MG_CENTRAL_NERVOUS_SYSTEM	0	6.42859
HEYA8_OVARY	0.00136986	7.35588
NCIH2122_LUNG	0	6.78138
MELJUSO_SKIN	0.205522	7.26467
SW620_LARGE_INTESTINE	0.00831161	7.10537
HCT116_LARGE_INTESTINE	0.00802696	7.54142
VMRCRCZ_KIDNEY	0.20027	6.59919
DU145_PROSTATE	0.00413182	6.64323
MM1S_HAEMATOPOIETIC_AND_LYMPHOID_TISSUE	0.025847	6.8504
L33_PANCREAS	0.00453721	6.86625
SKMEL2_SKIN	0.0761813	6.96104
A549_LUNG	0.0138757	7.16556
A172_CENTRAL_NERVOUS_SYSTEM	0.0239976	6.46138
NCIH1975_LUNG	0	6.07908
COLO679_SKIN	0.0949069	7.29812
KP2_PANCREAS		5.99122
HUH1_LIVER	0.0159957	7.18814
MDAMB453_BREAST	0	6.51564
PANC0403_PANCREAS	0.00262042	6.80954
TYKNU_OVARY	0.212438	7.29347
OVISE_OVARY	0	7.04198
EFM19_BREAST	0	7.14156
MELHO_SKIN	0.307076	7.00656
RL_HAEMATOPOIETIC_AND_LYMPHOID_TISSUE	0.0945983	7.68408
G361_SKIN	0.221719	6.95287
NCIH647_LUNG	0.00441176	7.49098
GMS10_CENTRAL_NERVOUS_SYSTEM	0.0248054	6.38845
SEM_HAEMATOPOIETIC_AND_LYMPHOID_TISSUE	0.241397	6.9419
HLFA_LUNG	0.0642253	6.3044
42MGBA_CENTRAL_NERVOUS_SYSTEM	0	6.50085
KCIMOH1_PANCREAS		6.37869
HCC44_LUNG	0.0435404	7.87415
KYSE70_OESOPHAGUS		6.51069
1321N1_CENTRAL_NERVOUS_SYSTEM		6.4443
GAMG_CENTRAL_NERVOUS_SYSTEM	0.00167123	6.97031
NCIH522_LUNG	0	6.87624
EN_ENDOMETRIUM	0.0438251	6.55402
PK59_PANCREAS	0.0101948	7.02647
SNB19_CENTRAL_NERVOUS_SYSTEM		7.3564
COLO741_SKIN	0.369039	6.78168
HDMYZ_HAEMATOPOIETIC_AND_LYMPHOID_TISSUE	0.405426	6.9072
NCIH661_LUNG	0.00714214	6.60942
LNCAPCLONEFGC_PROSTATE		6.95389
LS411N_LARGE_INTESTINE	0.00720736	6.48885
HCC78_LUNG	0	6.71428
YKG1_CENTRAL_NERVOUS_SYSTEM	0.0313358	6.3593
ESS1_ENDOMETRIUM	0.0157131	6.84662
U251MG_CENTRAL_NERVOUS_SYSTEM	0.136502	6.29698
TE11_OESOPHAGUS	0	6.61782
KS1_CENTRAL_NERVOUS_SYSTEM		6.5891
HEC1A_ENDOMETRIUM	0.0034057	6.90842
TE1_OESOPHAGUS	0	6.56829
JHUEM2_ENDOMETRIUM	0.185628	6.70618
MOGGUVW_CENTRAL_NERVOUS_SYSTEM		6.40913
RERFLCAD1_LUNG	0.0152664	6.58167
TE5_OESOPHAGUS	0.00316424	6.79084
KELLY_AUTONOMIC_GANGLIA		7.20839
NCIH1155_LUNG	0	6.56884
TE15_OESOPHAGUS	0.00751905	6.38389
ABC1_LUNG	0	6.79411
8MGBA_CENTRAL_NERVOUS_SYSTEM	0.00212979	6.28187
NCIH1703_LUNG		6.94602
AGS_STOMACH	0.0151744	7.15395
QGP1_PANCREAS	0	6.33136
DETROIT562_UPPER_AERODIGESTIVE_TRACT	0	7.38805
BT474_BREAST	0	6.609
ACHN_KIDNEY	0.00208647	6.73934
LOVO_LARGE_INTESTINE	0.00610345	6.94183
NCIH1581_LUNG		6.64369
SCABER_URINARY_TRACT	0.000399485	6.70955
SKMEL30_SKIN	0.277226	6.43638
OVKATE_OVARY	0.0502846	6.12257
22RV1_PROSTATE	0.0025859	7.25033
C32_SKIN	0.118344	6.06184
PANC0327_PANCREAS	0.00420884	6.60647
RPMI8226_HAEMATOPOIETIC_AND_LYMPHOID_TISSUE	0	7.36868
DLD1_LARGE_INTESTINE		6.67159
ES2_OVARY	0.088296	7.14397
NCIH1395_LUNG	0.00507563	6.78935
NCIH1781_LUNG	0	6.51175
LS1034_LARGE_INTESTINE		6.56245
G402_SOFT_TISSUE	0.0114064	7.29844
NCIH146_LUNG	0.00613739	6.78978
SW48_LARGE_INTESTINE	0.00513661	6.88925
CHP212_AUTONOMIC_GANGLIA	0.0964115	6.28094
LS180_LARGE_INTESTINE	0	7.0066
SW403_LARGE_INTESTINE	0	6.81999
NCIH747_LARGE_INTESTINE	0	7.02606
RT4_URINARY_TRACT	0.0143935	7.57115
KATOIII_STOMACH	0.00665	7.27667
BDCM_HAEMATOPOIETIC_AND_LYMPHOID_TISSUE	0.0249172	7.0934
SW1417_LARGE_INTESTINE	0.00296313	7.81717
SW948_LARGE_INTESTINE	0.00549676	6.60834
HS606T_BREAST	0.121113	6.36266
MDAMB415_BREAST	0	6.53192
DMS79_LUNG	0.0210216	6.49514
NCIH2106_LUNG	0	6.99894
SW579_THYROID	0.043476	6.79568
MDAMB468_BREAST	0.0116308	6.80182
NCIH526_LUNG	0	6.53584
TOV112D_OVARY	0.127341	7.41172
BT549_BREAST	0.0157494	7.39594
NCIH2196_LUNG	0.0805349	6.20799
CAL851_BREAST	0	6.55269
EFO21_OVARY	0.0787293	6.32986
A375_SKIN	0.319018	6.91357
HT29_LARGE_INTESTINE		7.56374
NCIH446_LUNG	0.0540545	6.69866
HS294T_SKIN	0.115132	6.61637
SKMEL5_SKIN	0.0924654	6.98493
HS944T_SKIN	0.0638636	6.7663
TCCPAN2_PANCREAS	0	6.72061
DOV13_OVARY	0.0229336	7.03068
RMGI_OVARY	0.0141638	7.01377
PC3_PROSTATE	0.0167966	6.79751
K562_HAEMATOPOIETIC_AND_LYMPHOID_TISSUE	0	6.13018
RT112_URINARY_TRACT	0.0389552	7.18008
NUGC3_STOMACH	0.0106064	6.45371
U87MG_CENTRAL_NERVOUS_SYSTEM	0.0393404	6.32106
CAKI2_KIDNEY		6.46944
OE19_OESOPHAGUS	0	7.19998
KMRC2_KIDNEY	0.0133477	7.38288
JHH2_LIVER		6.68262
IM95_STOMACH		6.67437
MV411_HAEMATOPOIETIC_AND_LYMPHOID_TISSUE		6.57603
WM2664_SKIN	0.26911	6.37732
KMRC1_KIDNEY	0.00526158	6.98708
KM12_LARGE_INTESTINE	0.00164865	6.6654
COLO849_SKIN		6.8835
T84_LARGE_INTESTINE	0.0055298	6.94904
CALU1_LUNG	0.0263158	6.44216
LOXIMVI_SKIN	0.333333	6.94236
NCIH2170_LUNG	0	8.70331
SQ1_LUNG	0	7.31238
AN3CA_ENDOMETRIUM		6.95247
NCIH2444_LUNG	0	6.38154
UACC257_SKIN	0.178704	7.0934
KYSE510_OESOPHAGUS	0	7.15906
MOLM13_HAEMATOPOIETIC_AND_LYMPHOID_TISSUE	0.0329751	6.78981
HUPT4_PANCREAS		6.19981
MOGGCCM_CENTRAL_NERVOUS_SYSTEM		6.28949
KYSE30_OESOPHAGUS	0.0302946	6.25005
KYSE150_OESOPHAGUS	0	6.57549
PSN1_PANCREAS	0.00588803	6.45858
NCIH1299_LUNG		7.61184
PATU8988T_PANCREAS	0	7.56075
IGR37_SKIN	0.128978	7.15363
LN443_CENTRAL_NERVOUS_SYSTEM		6.98773
SLR23_KIDNEY		7.36231
HMEL_BREAST		7.03147
OELE_OVARY		6.89485
LN235_CENTRAL_NERVOUS_SYSTEM		6.597
BJHTERT_SKIN		6.73025
LN428_CENTRAL_NERVOUS_SYSTEM		7.17305
SLR24_KIDNEY		7.79841
EWS502_BONE		6.74278
SALE_LUNG		5.93841
HCC2814_LUNG		7.65674
SKRC31_KIDNEY		6.97908
TIG3TD_LUNG		6.82943
TC32_BONE		6.80553
SF172_CENTRAL_NERVOUS_SYSTEM		7.18443
PRECLH_PROSTATE		6.8835
U343_CENTRAL_NERVOUS_SYSTEM		6.18961
RCC4_KIDNEY		6.41934
LN215_CENTRAL_NERVOUS_SYSTEM		6.60021
LN464_CENTRAL_NERVOUS_SYSTEM		6.71861
SLR25_KIDNEY		7.67607
U178_CENTRAL_NERVOUS_SYSTEM		6.54153
F5_CENTRAL_NERVOUS_SYSTEM		7.76874
HEKTE_KIDNEY		6.31845
SLR26_KIDNEY		6.6996
SKRC20_KIDNEY		7.50245
SF767_CENTRAL_NERVOUS_SYSTEM		6.67303
A1207_CENTRAL_NERVOUS_SYSTEM		7.28573
LN319_CENTRAL_NERVOUS_SYSTEM		6.56837
HCC364_LUNG		7.82404
UMRC6_KIDNEY		6.5859
LN382_CENTRAL_NERVOUS_SYSTEM		6.74108
IOMMLEE_CENTRAL_NERVOUS_SYSTEM		7.69404
UMRC2_KIDNEY		7.77311
DFCI024_LUNG		6.76609
HCC1897_LUNG		7.10916
SLR21_KIDNEY		6.74098
LNZ308_CENTRAL_NERVOUS_SYSTEM		6.78531
LN340_CENTRAL_NERVOUS_SYSTEM		6.52149
HCC827GR5_LUNG		7.5405
SLR20_KIDNEY		7.26806
HK2_KIDNEY		6.74916
EW8_BONE		6.4237
UOK101_KIDNEY		7.2329
JHESOAD1_OESOPHAGUS		7.74934
CH157MN_CENTRAL_NERVOUS_SYSTEM		7.28284
MOLP2_HAEMATOPOIETIC_AND_LYMPHOID_TISSUE	0.0165731	6.92884
SCC25_UPPER_AERODIGESTIVE_TRACT	0.00652715	6.82938
UT7_HAEMATOPOIETIC_AND_LYMPHOID_TISSUE		6.46264
MHHNB11_AUTONOMIC_GANGLIA		6.88878
HCC1806_BREAST	0.00337161	6.63262
GRANTA519_HAEMATOPOIETIC_AND_LYMPHOID_TISSUE	0.0421834	6.89656
MONOMAC6_HAEMATOPOIETIC_AND_LYMPHOID_TISSUE	0	7.1013
MKN7_STOMACH	0.0303996	7.15772
SW1710_URINARY_TRACT	0.00809474	7.04596
MOLT13_HAEMATOPOIETIC_AND_LYMPHOID_TISSUE	0.103175	6.90116
SR786_HAEMATOPOIETIC_AND_LYMPHOID_TISSUE	0.0762826	6.89866
SCC15_UPPER_AERODIGESTIVE_TRACT	0	6.86282
RS5_PLEURA		6.86723
NCIH2126_LUNG	0	6.60909
NCIH2141_LUNG		6.02978
NCIH1385_LUNG		5.98237
HCC827_LUNG	0.00129157	7.62512
RD_SOFT_TISSUE	0.317012	6.77625
TT_THYROID	0	6.44306
TF1_HAEMATOPOIETIC_AND_LYMPHOID_TISSUE	0.00155242	7.51116
HS172T_URINARY_TRACT		6.34173
HS834T_SKIN		6.75166
TE125T_SOFT_TISSUE		6.75906
8305C_THYROID	0.010404	7.89747
UACC812_BREAST	0.00689855	6.98426
ALLSIL_HAEMATOPOIETIC_AND_LYMPHOID_TISSUE	0.22725	6.66467
KASUMI2_HAEMATOPOIETIC_AND_LYMPHOID_TISSUE	0.0210845	6.99601
DND41_HAEMATOPOIETIC_AND_LYMPHOID_TISSUE	0.362838	6.799
ME1_HAEMATOPOIETIC_AND_LYMPHOID_TISSUE	0.209121	8.02964
DM3_PLEURA		7.30758
JEKO1_HAEMATOPOIETIC_AND_LYMPHOID_TISSUE	0.0193186	7.55619
JJN3_HAEMATOPOIETIC_AND_LYMPHOID_TISSUE		7.95625
NUDHL1_HAEMATOPOIETIC_AND_LYMPHOID_TISSUE	0	7.59433
CL14_LARGE_INTESTINE	0.0406988	7.157
KYO1_HAEMATOPOIETIC_AND_LYMPHOID_TISSUE	0	7.90069
JL1_PLEURA	0.00330678	7.23152
CAL148_BREAST		7.3162
NALM19_HAEMATOPOIETIC_AND_LYMPHOID_TISSUE	0.200653	7.01233
HPBALL_HAEMATOPOIETIC_AND_LYMPHOID_TISSUE	0.341564	6.7069
SUPT11_HAEMATOPOIETIC_AND_LYMPHOID_TISSUE	0.00482064	6.74192
CL40_LARGE_INTESTINE	0	7.33502
MDAMB134VI_BREAST	0	6.86164
HCC1500_BREAST	0.0153197	6.64628
HCC1599_BREAST	0.005712	7.00821
SUPHD1_HAEMATOPOIETIC_AND_LYMPHOID_TISSUE		7.50686
MOTN1_HAEMATOPOIETIC_AND_LYMPHOID_TISSUE	0.0152257	6.4201
OCIAML3_HAEMATOPOIETIC_AND_LYMPHOID_TISSUE	0.148961	7.30231
SUDHL10_HAEMATOPOIETIC_AND_LYMPHOID_TISSUE	0.00371345	7.57849
SUDHL4_HAEMATOPOIETIC_AND_LYMPHOID_TISSUE	0.113163	7.20226
RH41_SOFT_TISSUE		6.86146
OCILY19_HAEMATOPOIETIC_AND_LYMPHOID_TISSUE	0.0933608	6.78651
MOLM6_HAEMATOPOIETIC_AND_LYMPHOID_TISSUE	0.0752601	7.09089
SKMM2_HAEMATOPOIETIC_AND_LYMPHOID_TISSUE	0.00199868	7.38686
KASUMI6_HAEMATOPOIETIC_AND_LYMPHOID_TISSUE	0.201177	6.4359
HS698T_LARGE_INTESTINE	0.13946	6.68068
UACC893_BREAST	0	6.64621
MINO_HAEMATOPOIETIC_AND_LYMPHOID_TISSUE	0	7.39368
CHP126_AUTONOMIC_GANGLIA	0.185326	6.35462
COLO680N_OESOPHAGUS	0	5.77684
COLO678_LARGE_INTESTINE	0	6.00987
LAMA84_HAEMATOPOIETIC_AND_LYMPHOID_TISSUE	0.141965	6.40043
CMLT1_HAEMATOPOIETIC_AND_LYMPHOID_TISSUE	0.126217	6.02017
EHEB_HAEMATOPOIETIC_AND_LYMPHOID_TISSUE	0.00701684	6.67411
CAL54_KIDNEY	0.00564474	6.37278
BV173_HAEMATOPOIETIC_AND_LYMPHOID_TISSUE	0.117227	6.75853
DOHH2_HAEMATOPOIETIC_AND_LYMPHOID_TISSUE	0.0316873	7.13824
EOL1_HAEMATOPOIETIC_AND_LYMPHOID_TISSUE	0.272995	7.23031
NALM6_HAEMATOPOIETIC_AND_LYMPHOID_TISSUE	0.120024	6.29209
VMCUB1_URINARY_TRACT	0.00582803	6.71594
LP1_HAEMATOPOIETIC_AND_LYMPHOID_TISSUE	0.00735	6.66481
LXF289_LUNG	0	6.17098
MONOMAC1_HAEMATOPOIETIC_AND_LYMPHOID_TISSUE	0.0132804	6.53468
PL21_HAEMATOPOIETIC_AND_LYMPHOID_TISSUE	0.170062	6.54237
PF382_HAEMATOPOIETIC_AND_LYMPHOID_TISSUE	0.0426185	7.0321
NALM1_HAEMATOPOIETIC_AND_LYMPHOID_TISSUE	0.108311	6.62246
OCIAML2_HAEMATOPOIETIC_AND_LYMPHOID_TISSUE	0	6.63923
MHHCALL3_HAEMATOPOIETIC_AND_LYMPHOID_TISSUE	0	6.69872
JURLMK1_HAEMATOPOIETIC_AND_LYMPHOID_TISSUE	0.0140461	6.43432
OCIAML5_HAEMATOPOIETIC_AND_LYMPHOID_TISSUE	0.0421411	6.68276
KE37_HAEMATOPOIETIC_AND_LYMPHOID_TISSUE		6.37182
JK1_HAEMATOPOIETIC_AND_LYMPHOID_TISSUE	0.00652582	7.2403
RI1_HAEMATOPOIETIC_AND_LYMPHOID_TISSUE	0.0180384	7.53126
KARPAS422_HAEMATOPOIETIC_AND_LYMPHOID_TISSUE	0.0151801	7.29124
L540_HAEMATOPOIETIC_AND_LYMPHOID_TISSUE	0.400001	6.30833
CAL78_BONE		6.88197
HDQP1_BREAST	0.00367381	6.10341
MHHCALL4_HAEMATOPOIETIC_AND_LYMPHOID_TISSUE	0.0566088	6.93932
MUTZ5_HAEMATOPOIETIC_AND_LYMPHOID_TISSUE		6.89489
ONCODG1_OVARY	0.0016791	6.63387
HDLM2_HAEMATOPOIETIC_AND_LYMPHOID_TISSUE	0	6.80365
CAL29_URINARY_TRACT	0.00525469	6.66852
KOPN8_HAEMATOPOIETIC_AND_LYMPHOID_TISSUE	0.044279	7.58156
SCLC21H_LUNG	0.0163984	6.99651
CALU3_LUNG	0	7.42337
NCIH1435_LUNG	0.00595	7.03015
NCIH2009_LUNG	0.0498339	7.12504
NCIH1869_LUNG		7.09356
HS852T_SKIN	0.182214	6.74409
HCC1419_BREAST	0	6.87914
BT483_BREAST	0	7.02244
HS281T_BREAST	0.00392738	6.59639
HS934T_SKIN	0.0287552	6.56876
HCC4006_LUNG	0	6.51284
HCC1428_BREAST	0	7.46063
KU812_HAEMATOPOIETIC_AND_LYMPHOID_TISSUE	0.0220149	7.18177
SHP77_LUNG	0	6.80264
TE441T_SOFT_TISSUE	0.418901	7.05146
NB1_AUTONOMIC_GANGLIA	0.0337816	7.11149
HS274T_BREAST		6.92463
PFEIFFER_HAEMATOPOIETIC_AND_LYMPHOID_TISSUE	0.00996578	7.25738
ZR7530_BREAST	0.00115269	6.65127
HS863T_BONE		6.97422
NCIH841_LUNG	0.00584737	6.62334
HS821T_BONE	0	6.8047
NCIH1944_LUNG	0.0177646	7.55433
NCIH2405_LUNG	0.0161059	6.67983
DEL_HAEMATOPOIETIC_AND_LYMPHOID_TISSUE		6.54196
BEN_LUNG	0	6.21683
COLO320_LARGE_INTESTINE	0.0250799	7.39412
RPMI8402_HAEMATOPOIETIC_AND_LYMPHOID_TISSUE	0.0929161	6.54184
SUDHL1_HAEMATOPOIETIC_AND_LYMPHOID_TISSUE	0.209275	7.48129
P12ICHIKAWA_HAEMATOPOIETIC_AND_LYMPHOID_TISSUE	0.283716	7.16781
BFTC905_URINARY_TRACT	0.0190736	6.93343
BFTC909_KIDNEY	0.00165375	6.41314
MHHES1_BONE		6.22468
JVM3_HAEMATOPOIETIC_AND_LYMPHOID_TISSUE	0	6.51422
NOMO1_HAEMATOPOIETIC_AND_LYMPHOID_TISSUE	0	6.38574
NCIH727_LUNG	0	6.30065
HS343T_BREAST	0.0124837	6.67166
HCC2935_LUNG	0	6.35989
HS888T_BONE	0.0414231	6.38094
MKN45_STOMACH		6.80887
8505C_THYROID	0.00543994	7.17863
KU1919_URINARY_TRACT	0	6.35999
KCL22_HAEMATOPOIETIC_AND_LYMPHOID_TISSUE	0.181818	6.96933
CADOES1_BONE	0.0184618	6.1431
S117_SOFT_TISSUE	0	7.54293
EM2_HAEMATOPOIETIC_AND_LYMPHOID_TISSUE	0.317233	7.62361
COLO677_HAEMATOPOIETIC_AND_LYMPHOID_TISSUE
OPM2_HAEMATOPOIETIC_AND_LYMPHOID_TISSUE	0.155016	6.78636
CAL62_THYROID	0.0113547	7.08456
LCLC103H_LUNG	0	6.54568
JURKAT_HAEMATOPOIETIC_AND_LYMPHOID_TISSUE	0.105042	6.02937
697_HAEMATOPOIETIC_AND_LYMPHOID_TISSUE	0.184355	7.05559
MHHCALL2_HAEMATOPOIETIC_AND_LYMPHOID_TISSUE	0.00903096	6.48155
M07E_HAEMATOPOIETIC_AND_LYMPHOID_TISSUE	0	6.72336
L428_HAEMATOPOIETIC_AND_LYMPHOID_TISSUE	0.176307	7.22065
MOLT16_HAEMATOPOIETIC_AND_LYMPHOID_TISSUE	0.216392	6.66533
NB4_HAEMATOPOIETIC_AND_LYMPHOID_TISSUE	0.191302	6.66725
LCLC97TM1_LUNG	0.00228793	6.38636
2313287_STOMACH	0.0162541	6.51227
BHT101_THYROID	0	6.89126
JVM2_HAEMATOPOIETIC_AND_LYMPHOID_TISSUE	0	6.55667
CAL51_BREAST	0.00222222	6.56895
L363_HAEMATOPOIETIC_AND_LYMPHOID_TISSUE	0	6.30225
KMH2_HAEMATOPOIETIC_AND_LYMPHOID_TISSUE	0.251256	6.75697
SIMA_AUTONOMIC_GANGLIA	0.0126589	6.22553
NUDUL1_HAEMATOPOIETIC_AND_LYMPHOID_TISSUE	0.109548	6.48916
BC3C_URINARY_TRACT	0.0106231	7.20721
SUDHL6_HAEMATOPOIETIC_AND_LYMPHOID_TISSUE	0.0248439	6.63794
KARPAS620_HAEMATOPOIETIC_AND_LYMPHOID_TISSUE		7.6989
REC1_HAEMATOPOIETIC_AND_LYMPHOID_TISSUE	0.109306	7.03418
OCIM1_HAEMATOPOIETIC_AND_LYMPHOID_TISSUE	0.0714258	5.87049
MEC1_HAEMATOPOIETIC_AND_LYMPHOID_TISSUE		6.76347
SIGM5_HAEMATOPOIETIC_AND_LYMPHOID_TISSUE	0.0555991	6.79572
SUDHL5_HAEMATOPOIETIC_AND_LYMPHOID_TISSUE	0.0180989	7.04594
BCPAP_THYROID	0.00173362	6.18559
639V_URINARY_TRACT	0.125623	7.46231
CL11_LARGE_INTESTINE	0	6.77709
TT2609C02_THYROID	0.00288156	7.26173
MEC2_HAEMATOPOIETIC_AND_LYMPHOID_TISSUE		7.57343
CL34_LARGE_INTESTINE	0.00358333	6.78393
RCHACV_HAEMATOPOIETIC_AND_LYMPHOID_TISSUE	0	7.0134
CAL120_BREAST	0.0140913	7.22661
647V_URINARY_TRACT	0	7.11058
RH18_SOFT_TISSUE	0.368421	6.74774
MOLM16_HAEMATOPOIETIC_AND_LYMPHOID_TISSUE	0.0206122	6.72446
F36P_HAEMATOPOIETIC_AND_LYMPHOID_TISSUE	0	6.82345
EJM_HAEMATOPOIETIC_AND_LYMPHOID_TISSUE	0.0295089	7.20383
WSUDLCL2_HAEMATOPOIETIC_AND_LYMPHOID_TISSUE	0.030923	6.60428
JIMT1_BREAST		7.64022
ML1_THYROID	0	6.96572
AMO1_HAEMATOPOIETIC_AND_LYMPHOID_TISSUE	0.0204082	6.99368
MOLP8_HAEMATOPOIETIC_AND_LYMPHOID_TISSUE	0.101065	6.82927
COLO699_LUNG
JHUEM7_ENDOMETRIUM	0.00140987	8.02972
KP1NL_PANCREAS
KP1N_PANCREAS
M059J_CENTRAL_NERVOUS_SYSTEM
MB157_BREAST
OE21_OESOPHAGUS	0	7.92655
SF8657_SKIN
SNUC2B_LARGE_INTESTINE
NCIH2073_LUNG		7.96195
HN_UPPER_AERODIGESTIVE_TRACT
HRT18_LARGE_INTESTINE
HCT116G9B_ENGINEERED
HCT116PA_ENGINEERED
HNT34_HAEMATOPOIETIC_AND_LYMPHOID_TISSUE		7.15822
MUTZ2_HAEMATOPOIETIC_AND_LYMPHOID_TISSUE
PLB985_HAEMATOPOIETIC_AND_LYMPHOID_TISSUE		7.89932
SKNO1_HAEMATOPOIETIC_AND_LYMPHOID_TISSUE		7.80931
LC1_LUNG
MOLT3_HAEMATOPOIETIC_AND_LYMPHOID_TISSUE	0.0732299	7.73083
HOP62_LUNG	0.00300732	7.41838
EKVX_LUNG	0	7.04187
OVCAR5_OVARY		7.03963
UO31_KIDNEY	0.0152542	7.43879
TK10_KIDNEY
SF268_CENTRAL_NERVOUS_SYSTEM	0.00191262	8.13833
SF539_CENTRAL_NERVOUS_SYSTEM	0.00018583	7.97242
SNB75_CENTRAL_NERVOUS_SYSTEM	0.0173227	7.08795
HOP92_LUNG	0.018412	7.46835
ACCS_URINARY_TRACT
MUTZ3_HAEMATOPOIETIC_AND_LYMPHOID_TISSUE		7.70847
A427_LUNG
BT12_SOFT_TISSUE
C8166_HAEMATOPOIETIC_AND_LYMPHOID_TISSUE		7.47366
CACO2_LARGE_INTESTINE		7.30945
HCC2429_LUNG
HCC2450_LUNG
HCC461_LUNG
HCC515_LUNG
INA6_HAEMATOPOIETIC_AND_LYMPHOID_TISSUE		7.56751
KD_SOFT_TISSUE
KPMRTRY_SOFT_TISSUE
MON_SOFT_TISSUE
NCIH2004RT_SOFT_TISSUE
NCIH2077_LUNG
NCIH2882_LUNG
NCIH2887_LUNG
NCIH1819_LUNG
NCIH3122_LUNG
NHAHTDD_CENTRAL_NERVOUS_SYSTEM		7.32329
OCIMY5_HAEMATOPOIETIC_AND_LYMPHOID_TISSUE		7.39476
OCIMY7_HAEMATOPOIETIC_AND_LYMPHOID_TISSUE		7.81915
OPM1_HAEMATOPOIETIC_AND_LYMPHOID_TISSUE		6.96497
PC9_LUNG
SKNEP1_BONE
SKPNDW_BONE
STM9101_SOFT_TISSUE
SIHA_CERVIX		7.56384
TM87_SOFT_TISSUE
TTC709_SOFT_TISSUE
TTC1240_SOFT_TISSUE
TTC549_SOFT_TISSUE
TTC642_SOFT_TISSUE
BT16_SOFT_TISSUE
CW9019_SOFT_TISSUE
D384_CENTRAL_NERVOUS_SYSTEM
D425_CENTRAL_NERVOUS_SYSTEM
D458_CENTRAL_NERVOUS_SYSTEM
D556_CENTRAL_NERVOUS_SYSTEM
JR_SOFT_TISSUE
MKL1_SKIN
MKL2_SKIN
PETA_SKIN
SMSCTR_SOFT_TISSUE
SUMB002_CENTRAL_NERVOUS_SYSTEM
201T_LUNG
451LU_NS
A388_SKIN
A431_SKIN
ACN
ALLPO_HAEMATOPOIETIC_AND_LYMPHOID_TISSUE
ARH77_HAEMATOPOIETIC_AND_LYMPHOID_TISSUE
ASH3_THYROID
ATN1_HAEMATOPOIETIC_AND_LYMPHOID_TISSUE
BALL1_HAEMATOPOIETIC_AND_LYMPHOID_TISSUE
BB30HNC_UPPER_AERODIGESTIVE_TRACT
BB49HNC_UPPER_AERODIGESTIVE_TRACT
BB65RCC_KIDNEY
BC1_HAEMATOPOIETIC_AND_LYMPHOID_TISSUE
BC3_HAEMATOPOIETIC_AND_LYMPHOID_TISSUE
BE13_HAEMATOPOIETIC_AND_LYMPHOID_TISSUE
BE2M17_AUTONOMIC_GANGLIA
BICR10_UPPER_AERODIGESTIVE_TRACT
BICR78_UPPER_AERODIGESTIVE_TRACT
BONNA12_HAEMATOPOIETIC_AND_LYMPHOID_TISSUE
BPH1_PROSTATE
C33A_CERVIX
C4I_CERVIX
CA922_UPPER_AERODIGESTIVE_TRACT
CAL39_VULVA
CAL72_BONE
CAR1_LARGE_INTESTINE
CASKI_CERVIX
CCRFCEM_HAEMATOPOIETIC_AND_LYMPHOID_TISSUE
CESS_HAEMATOPOIETIC_AND_LYMPHOID_TISSUE
CHP134_AUTONOMIC_GANGLIA
CHSA0011_BONE
CHSA0108_BONE
CHSA8926_BONE
COLO824_BREAST
CORL303_LUNG
CORL321_PLEURA
CORL32_LUNG
CP50MELB_SKIN
CP66MEL_SKIN
CP67MEL_SKIN
CROAP2_HAEMATOPOIETIC_AND_LYMPHOID_TISSUE
CROAP3
CS1_BONE
CTB1_HAEMATOPOIETIC_AND_LYMPHOID_TISSUE
CTV1_HAEMATOPOIETIC_AND_LYMPHOID_TISSUE
D245MG_CENTRAL_NERVOUS_SYSTEM
D247MG_CENTRAL_NERVOUS_SYSTEM
D263MG_CENTRAL_NERVOUS_SYSTEM
D336MG_CENTRAL_NERVOUS_SYSTEM
D392MG_CENTRAL_NERVOUS_SYSTEM
D423MG_CENTRAL_NERVOUS_SYSTEM
D502MG_CENTRAL_NERVOUS_SYSTEM
D542MG_CENTRAL_NERVOUS_SYSTEM
D566MG_CENTRAL_NERVOUS_SYSTEM
DG75_HAEMATOPOIETIC_AND_LYMPHOID_TISSUE
DIFI_LARGE_INTESTINE
DJM1_SKIN
DOK_UPPER_AERODIGESTIVE_TRACT
DOTC24510_CERVIX
DSH1_URINARY_TRACT
EB3_HAEMATOPOIETIC_AND_LYMPHOID_TISSUE
EGI1_BILIARY_TRACT
EMCBAC1_LUNG
EMCBAC2_LUNG
ES1_BONE
ES3_BONE
ES4_BONE
ES5_BONE
ES6_BONE
ES7_BONE
ES8_BONE
ESO26_OESOPHAGUS
ESO51_OESOPHAGUS
ETK1_BILIARY_TRACT
EW11_BONE
EW12_BONE
EW13_BONE
EW16_BONE
EW18_BONE
EW1_BONE
EW22_BONE
EW24_BONE
EW3_BONE
EW7_BONE
FARAGE_HAEMATOPOIETIC_AND_LYMPHOID_TISSUE
FLO1_OESOPHAGUS
GAK_SKIN
GEO_LARGE_INTESTINE
GIMEN_AUTONOMIC_GANGLIA
GMEL_SKIN
GOTO_AUTONOMIC_GANGLIA
GP5D_LARGE_INTESTINE
GRST_HAEMATOPOIETIC_AND_LYMPHOID_TISSUE
GT3TKB_STOMACH
H2369_PLEURA
NCIH2595_PLEURA
NCIH2722_PLEURA
NCIH2731_PLEURA
NCIH2795_PLEURA
NCIH2803_PLEURA
NCIH2804_PLEURA
NCIH2810_PLEURA
NCIH2818_PLEURA
NCIH2869_PLEURA
H290_PLEURA
H3118_UPPER_AERODIGESTIVE_TRACT
H9_HAEMATOPOIETIC_AND_LYMPHOID_TISSUE
HA7RCC_KIDNEY
HAL01_HAEMATOPOIETIC_AND_LYMPHOID_TISSUE
HC1_HAEMATOPOIETIC_AND_LYMPHOID_TISSUE
HCC2998_LARGE_INTESTINE
HCE4_OESOPHAGUS
HEC1_ENDOMETRIUM
HELA_CERVIX
HEMCSS_BONE
HEY_OVARY
HMVII_SKIN
HO1N1_UPPER_AERODIGESTIVE_TRACT
HO1U1_UPPER_AERODIGESTIVE_TRACT
HS445_HAEMATOPOIETIC_AND_LYMPHOID_TISSUE
HSC39_STOMACH
HT3_CERVIX
HTCC3_THYROID
HUH6CLONE5
HUO3N1_BONE
HUO9_BONE
IHH4_THYROID
IM9_HAEMATOPOIETIC_AND_LYMPHOID_TISSUE
IMR5_AUTONOMIC_GANGLIA
ISTMEL1_SKIN
ISTSL1_LUNG
ISTSL2_LUNG
JAR_PLACENTA
JEG3_PLACENTA
JHOS3_OVARY
JHU011_UPPER_AERODIGESTIVE_TRACT
JHU022_UPPER_AERODIGESTIVE_TRACT
JHU029_UPPER_AERODIGESTIVE_TRACT
JIYOYEP2003_HAEMATOPOIETIC_AND_LYMPHOID_TISSUE
JSC1_HAEMATOPOIETIC_AND_LYMPHOID_TISSUE
K2_SKIN
K5_THYROID
KARPAS1106P_HAEMATOPOIETIC_AND_LYMPHOID_TISSUE
KARPAS231_HAEMATOPOIETIC_AND_LYMPHOID_TISSUE
KARPAS45_HAEMATOPOIETIC_AND_LYMPHOID_TISSUE
KGN_OVARY
KINGS1_CENTRAL_NERVOUS_SYSTEM
KMH2_THYROID
KMOE2_HAEMATOPOIETIC_AND_LYMPHOID_TISSUE
KNS81FD_CENTRAL_NERVOUS_SYSTEM
KON_UPPER_AERODIGESTIVE_TRACT
KOSC2_UPPER_AERODIGESTIVE_TRACT
KPNYS_AUTONOMIC_GANGLIA
KY821_HAEMATOPOIETIC_AND_LYMPHOID_TISSUE
KYAE1_OESOPHAGUS
KYSE220_OESOPHAGUS
KYSE50_OESOPHAGUS
LAN6_AUTONOMIC_GANGLIA
LB1047RCC_KIDNEY
LB2241RCC_KIDNEY
LB2518MEL_SKIN
LB373MELD_SKIN
LB647SCLC_LUNG
LB771HNC_UPPER_AERODIGESTIVE_TRACT
LB831BLC_URINARY_TRACT
LB996RCC_KIDNEY
LC2AD_LUNG
LC41_HAEMATOPOIETIC_AND_LYMPHOID_TISSUE
LIM1215_LARGE_INTESTINE
LN405_CENTRAL_NERVOUS_SYSTEM
LNZTA3WT4_CENTRAL_NERVOUS_SYSTEM
LU134A_LUNG
LU135_LUNG
LU139_LUNG
LU165_LUNG
M14_SKIN
MC1010_HAEMATOPOIETIC_AND_LYMPHOID_TISSUE
MCC13_SKIN
MCC26_SKIN
MCCAR_HAEMATOPOIETIC_AND_LYMPHOID_TISSUE
MCIXC_AUTONOMIC_GANGLIA
MDAMB330_BREAST
ME180_CERVIX
MFHINO_SOFT_TISSUE
MFM223_BREAST
MHHPREB1_HAEMATOPOIETIC_AND_LYMPHOID_TISSUE
MKN28_STOMACH
ML2_HAEMATOPOIETIC_AND_LYMPHOID_TISSUE
MLMA_HAEMATOPOIETIC_AND_LYMPHOID_TISSUE
MMACSF_SKIN
MN60_HAEMATOPOIETIC_AND_LYMPHOID_TISSUE
MOT_HAEMATOPOIETIC_AND_LYMPHOID_TISSUE
MRKNU1_BREAST
MS1_LUNG
MS751_CERVIX
MYM12_HAEMATOPOIETIC_AND_LYMPHOID_TISSUE
MZ1PC_PANCREAS
MZ2MEL_SKIN
MZ7MEL_SKIN
NB10_AUTONOMIC_GANGLIA
NB12_AUTONOMIC_GANGLIA
NB13_AUTONOMIC_GANGLIA
NB14_AUTONOMIC_GANGLIA
NB17_AUTONOMIC_GANGLIA
NB5_AUTONOMIC_GANGLIA
NB69_AUTONOMIC_GANGLIA
NB6_AUTONOMIC_GANGLIA
NB7_AUTONOMIC_GANGLIA
NBSUSSR_AUTONOMIC_GANGLIA
NBTU110_AUTONOMIC_GANGLIA
NCC010_KIDNEY
NCC021_KIDNEY
NCCIT_TESTIS
NCIH128_LUNG
NCIH1304_LUNG
NCIH1417_LUNG
NCIH1688_LUNG
NCIH1770_LUNG
NCIH187_LUNG
NCIH1993_LUNG
NCIH2135_LUNG
NCIH2373_PLEURA
NCIH2461_PLEURA
NCIH250_LUNG
NCIH2591_PLEURA
NCIH345_LUNG
NCIH378_LUNG
NCIH513_PLEURA
NCIH630_LARGE_INTESTINE
NCIH64_LUNG
NCIH720_LUNG
NCIH740_LUNG
NCIH748_LUNG
NCIH820_LUNG
NCIH835_LUNG
NCIH847_LUNG
NEC8_TESTIS
NH12_AUTONOMIC_GANGLIA
NK92MI_HAEMATOPOIETIC_AND_LYMPHOID_TISSUE
NKM1_HAEMATOPOIETIC_AND_LYMPHOID_TISSUE
NO10_CENTRAL_NERVOUS_SYSTEM
NO11_CENTRAL_NERVOUS_SYSTEM
NOS1_BONE
NTERA2CLD1_TESTIS
NY_BONE
OACM51_OESOPHAGUS
OACP4C_OESOPHAGUS
OCILY7_HAEMATOPOIETIC_AND_LYMPHOID_TISSUE
OCUBM_BREAST
OMC1_CERVIX
OSC19_UPPER_AERODIGESTIVE_TRACT
OSC20_UPPER_AERODIGESTIVE_TRACT
OV17R_OVARY
OVCA420_OVARY
OVCA433_OVARY
OVMIU_OVARY
P30OHK_HAEMATOPOIETIC_AND_LYMPHOID_TISSUE
P32ISH_HAEMATOPOIETIC_AND_LYMPHOID_TISSUE
PA1_OVARY
PC3JPC3_LUNG
PCI15A_UPPER_AERODIGESTIVE_TRACT
PCI30_UPPER_AERODIGESTIVE_TRACT
PCI38_UPPER_AERODIGESTIVE_TRACT
PCI4B_UPPER_AERODIGESTIVE_TRACT
PCI6A_UPPER_AERODIGESTIVE_TRACT
PEO1_OVARY
PFSK1_CENTRAL_NERVOUS_SYSTEM
PL18_PANCREAS
PL4_PANCREAS
PWR1E_PROSTATE
QIMRWIL_HAEMATOPOIETIC_AND_LYMPHOID_TISSUE
RAMOS2G64C10_HAEMATOPOIETIC_AND_LYMPHOID_TISSUE
RCCAB_KIDNEY
RCCER_KIDNEY
RCCFG2_KIDNEY
RCCJF_KIDNEY
RCCJW_KIDNEY
RCCMF_KIDNEY
RCK8_HAEMATOPOIETIC_AND_LYMPHOID_TISSUE
RERFLCFM_LUNG
RF48_STOMACH
RH1_SOFT_TISSUE
RO82W1_THYROID
ROS50_HAEMATOPOIETIC_AND_LYMPHOID_TISSUE
RPMI2650_UPPER_AERODIGESTIVE_TRACT
RPMI8866_HAEMATOPOIETIC_AND_LYMPHOID_TISSUE
RXF393_KIDNEY
SARC9371_BONE
SAS_UPPER_AERODIGESTIVE_TRACT
SAT_UPPER_AERODIGESTIVE_TRACT
SBC1_LUNG
SBC3_LUNG
SC1_HAEMATOPOIETIC_AND_LYMPHOID_TISSUE
SCC3_HAEMATOPOIETIC_AND_LYMPHOID_TISSUE
SCC90_UPPER_AERODIGESTIVE_TRACT
SCH_STOMACH
SISO_CERVIX
SKGIIIA_CERVIX
SKGT2_STOMACH
SKGT4_OESOPHAGUS
SKMG1_CENTRAL_NERVOUS_SYSTEM
SKN3_UPPER_AERODIGESTIVE_TRACT
SKN_URINARY_TRACT
SLVL_HAEMATOPOIETIC_AND_LYMPHOID_TISSUE
SN12C_KIDNEY
STS0421_SOFT_TISSUE
SUDHL16_HAEMATOPOIETIC_AND_LYMPHOID_TISSUE
SUPB8_HAEMATOPOIETIC_AND_LYMPHOID_TISSUE
SW13_ADRENAL_GLAND
SW626_OVARY
SW684_SOFT_TISSUE
SW756_CERVIX
SW872_SOFT_TISSUE
SW954_VULVA
SW962_VULVA
SW982_SOFT_TISSUE
TASK1_BONE
TCYIK_CERVIX
TE12_OESOPHAGUS
TGBC1TKB_BILIARY_TRACT
TGBC24TKB_BILIARY_TRACT
TGW_AUTONOMIC_GANGLIA
TK_HAEMATOPOIETIC_AND_LYMPHOID_TISSUE
TMK1_STOMACH
TUR_HAEMATOPOIETIC_AND_LYMPHOID_TISSUE
U698M_HAEMATOPOIETIC_AND_LYMPHOID_TISSUE
UCH2_BONE
UDSCC2_UPPER_AERODIGESTIVE_TRACT
UMC11_LUNG
UWB1289_OVARY
VAESBJ_SOFT_TISSUE
VAL_HAEMATOPOIETIC_AND_LYMPHOID_TISSUE
VMRCMELG_SKIN
WIL2NS_HAEMATOPOIETIC_AND_LYMPHOID_TISSUE
WM1552C_SKIN
WM278_SKIN
WM35_SKIN
WM793B_SKIN
WSUNHL_HAEMATOPOIETIC_AND_LYMPHOID_TISSUE
YMB1E_BREAST
YT_HAEMATOPOIETIC_AND_LYMPHOID_TISSUE

## Sheet: NHP2
Gene	DNA methylation (RRBS)_ NHP2	mRNA expression (RNAseq)_ NHP2
DMS53_LUNG	0.0405114	7.57222
SW1116_LARGE_INTESTINE	0.00131234	7.04722
NCIH1694_LUNG		7.165
P3HR1_HAEMATOPOIETIC_AND_LYMPHOID_TISSUE	0.258035	7.8629
HUT78_HAEMATOPOIETIC_AND_LYMPHOID_TISSUE	0.0286494	8.00437
UMUC3_URINARY_TRACT	0.0965687	7.62983
HOS_BONE	0.0106757	8.01888
HUNS1_HAEMATOPOIETIC_AND_LYMPHOID_TISSUE		7.8616
AML193_HAEMATOPOIETIC_AND_LYMPHOID_TISSUE	0.0692971	7.87109
RVH421_SKIN	0.0355422	7.46694
NCIH1184_LUNG	0.0770243	7.30457
HCC2157_BREAST	0.0315981	7.8973
TC71_BONE		8.39735
NCIH2227_LUNG	0.00830507	7.70149
COLO205_LARGE_INTESTINE
SNU449_LIVER	0.0494911	7.27055
NCIH28_PLEURA	0.0599521	8.27588
OV56_OVARY	0.0360932	7.42272
JHOS4_OVARY		8.79807
KYSE450_OESOPHAGUS		7.76287
RMUGS_OVARY	0.111371	7.25323
KLE_ENDOMETRIUM		8.64839
HS895T_SKIN		7.098
LN229_CENTRAL_NERVOUS_SYSTEM	0.0209553	7.27897
P31FUJ_HAEMATOPOIETIC_AND_LYMPHOID_TISSUE	0.0944168	7.20197
RKN_SOFT_TISSUE	0.0858342	7.40586
PATU8988S_PANCREAS	0.0158499	7.63226
NH6_AUTONOMIC_GANGLIA	0.0110419	6.79467
SF126_CENTRAL_NERVOUS_SYSTEM	0.247276	6.97836
RERFLCAD2_LUNG	0.0346597	7.69472
OUMS23_LARGE_INTESTINE	0.0270604	6.67363
SNGM_ENDOMETRIUM	0.0156298	7.72778
OUMS27_BONE	0.0303463
PL45_PANCREAS
NCIH2347_LUNG	0.0571558	7.69302
SW1990_PANCREAS	0.0202573	7.6299
HS940T_SKIN	0.0297776	6.42722
HS611T_HAEMATOPOIETIC_AND_LYMPHOID_TISSUE	0.0901668	7.64505
TOLEDO_HAEMATOPOIETIC_AND_LYMPHOID_TISSUE	0.0186981	7.38936
RERFGC1B_STOMACH	0.0832064	6.93078
HT1080_SOFT_TISSUE	0.00791139	7.93398
NCIH2087_LUNG	0.0764995	7.83793
COV318_OVARY	0.0759228	7.40143
NCIH2085_LUNG	0.0350254	6.9857
NCIH510_LUNG	0.00162005	7.25566
CAKI1_KIDNEY	0.0863013	8.52963
NCIH716_LARGE_INTESTINE	0.00724347	6.82562
NCIH2066_LUNG	0.0250129	6.45171
NCIH1341_LUNG	0.0733044	7.34414
NCIH2029_LUNG	0.0487178	7.31133
C3A_LIVER
SW480_LARGE_INTESTINE	0.034713	7.62931
HS746T_STOMACH	0.195179	6.58508
LU65_LUNG	0.000716216	7.60758
HS739T_BREAST		6.38008
SNUC2A_LARGE_INTESTINE	0.014284	6.47309
HEC151_ENDOMETRIUM	0.0865573	7.91151
MSTO211H_PLEURA	0.0112878	7.92276
RAJI_HAEMATOPOIETIC_AND_LYMPHOID_TISSUE	0.3022	8.46603
SKMEL1_SKIN	0.0714833	7.51398
SUPT1_HAEMATOPOIETIC_AND_LYMPHOID_TISSUE	0.146576	7.66513
JHH7_LIVER		7.52709
HUT102_HAEMATOPOIETIC_AND_LYMPHOID_TISSUE	0.131339	6.53881
5637_URINARY_TRACT	0.0280216	7.73333
HCC38_BREAST		6.38615
DU4475_BREAST	0.0229737	7.21073
NCIH1573_LUNG		7.53342
NCIH508_LARGE_INTESTINE	0.00840336	7.32821
NCIH1651_LUNG	0.018666	7.29205
SKUT1_SOFT_TISSUE	0.0373986	7.6145
MDAMB175VII_BREAST	0.0517215	6.41057
SUPB15_HAEMATOPOIETIC_AND_LYMPHOID_TISSUE	0.168737	7.2901
BECKER_CENTRAL_NERVOUS_SYSTEM	0.0376047
NCIH226_LUNG		7.46605
NCIH1666_LUNG		8.19459
SW1783_CENTRAL_NERVOUS_SYSTEM		7.3406
ISTMES1_PLEURA		7.30772
NCIH1734_LUNG		6.85534
NCIH2342_LUNG	0.0688867	6.51426
EBC1_LUNG	0.100122	7.43225
YMB1_BREAST
OC316_OVARY
HS936T_SKIN	0.0283021	7.6036
T173_BONE	0.0503648	5.97461
NCIH322_LUNG	0.0828737	6.74892
HS618T_LUNG	0.0703828	6.9303
HS870T_BONE	0.0463508	7.11962
HS706T_BONE	0.0383503	6.40523
PANC1_PANCREAS	0.00986364	7.7075
NCIH2291_LUNG	0.0893505	7.3458
T47D_BREAST	0.0555139	7.11462
HS742T_BREAST		5.71204
BICR56_UPPER_AERODIGESTIVE_TRACT	0.0277961	5.87529
BICR16_UPPER_AERODIGESTIVE_TRACT	0.025118	7.53372
TE10_OESOPHAGUS	0.0178578	7.08568
SKMEL28_SKIN	0.044939	7.46996
BICR6_UPPER_AERODIGESTIVE_TRACT	0.0978251	6.22244
BHY_UPPER_AERODIGESTIVE_TRACT	0.0680734	6.10233
AZ521_STOMACH
SH4_SKIN	0.0224688	8.1459
KPL1_BREAST	0.019236	8.61703
CGTHW1_THYROID
TUHR4TKB_KIDNEY	0.0653565	7.56399
LS123_LARGE_INTESTINE	0.041558	6.88206
HEL_HAEMATOPOIETIC_AND_LYMPHOID_TISSUE	0.112842	7.12982
HPAC_PANCREAS	0.0240011	6.28185
RCC10RGB_KIDNEY	0.0684629	6.7468
JHOM1_OVARY	0.0681823	7.00075
SU8686_PANCREAS	0.0195621	6.1289
HCC33_LUNG	0.0159435	6.73395
TE6_OESOPHAGUS	0.0889752	6.62083
JHOC5_OVARY	0.00866904	7.28912
ACCMESO1_PLEURA	0.063749	9.14322
BL41_HAEMATOPOIETIC_AND_LYMPHOID_TISSUE	0.0470923	8.15343
SNU1214_UPPER_AERODIGESTIVE_TRACT	0.0506165	7.01941
CORL105_LUNG	0.0884309	7.56617
LMSU_STOMACH	0.153693	6.93827
SNU1197_LARGE_INTESTINE	0.00984603	6.92305
COLO668_LUNG	0.0106943	6.23995
OSRC2_KIDNEY	0.0819155	6.72887
HUH6_LIVER	0.0708684	6.65254
PANC0203_PANCREAS	0.0633882	6.55917
CJM_SKIN	0.0510708	7.15704
BICR22_UPPER_AERODIGESTIVE_TRACT	0.069545	4.65091
SHSY5Y_AUTONOMIC_GANGLIA
TM31_CENTRAL_NERVOUS_SYSTEM	0.193737	6.23932
SNU1272_KIDNEY	0.0678308	7.88719
KPNRTBM1_AUTONOMIC_GANGLIA	0.0366798	7.5344
BICR18_UPPER_AERODIGESTIVE_TRACT	0.0300141	7.41069
TE4_OESOPHAGUS	0.00888241	6.63382
PCM6_HAEMATOPOIETIC_AND_LYMPHOID_TISSUE	0.299738
ECC10_STOMACH	0.0325624	7.11551
TUHR14TKB_KIDNEY	0.0456795	7.71282
YD15_SALIVARY_GLAND	0.1254	7.05879
UBLC1_URINARY_TRACT	0.0474827	6.661
ECGI10_OESOPHAGUS	0.128378	5.83954
CW2_LARGE_INTESTINE	0.0409473	7.94717
SNU761_LIVER	0.0204441	6.41152
SNU61_LARGE_INTESTINE	0.00798154	7.60522
NCIH1915_LUNG	0.0298824	8.0948
SNU324_PANCREAS	0.0423303	7.55397
YD10B_UPPER_AERODIGESTIVE_TRACT	0.0253416	7.17224
HCC2279_LUNG	0.339887	7.13206
HLC1_LUNG
TUHR10TKB_KIDNEY	0.0402303	7.09246
HEC1B_ENDOMETRIUM	0.0414735	7.49202
VMRCLCP_LUNG
TGBC11TKB_STOMACH	0.013696	6.60797
OVK18_OVARY	0.00312625	8.23432
SNU1077_ENDOMETRIUM	0.00499403	7.20431
HCC1588_LUNG		7.94622
SNU213_PANCREAS	0.054337	6.79193
HT115_LARGE_INTESTINE	0.12134	8.10084
TE14_OESOPHAGUS	0.0148622	6.40528
TE8_OESOPHAGUS	0.0588972	7.09879
SNU520_STOMACH	0.0328501	7.36515
JHUEM3_ENDOMETRIUM	0.0110145	6.78528
LI7_LIVER	0.046974	7.08567
NCIH838_LUNG	0.009378	8.18113
SNU119_OVARY	0.0626717	8.72745
SNU1033_LARGE_INTESTINE		6.99816
SNUC5_LARGE_INTESTINE	0.00420697	7.02889
GSS_STOMACH	0.0354716	8.07272
TALL1_HAEMATOPOIETIC_AND_LYMPHOID_TISSUE	0.193596	6.6274
HCC1171_LUNG	0.0574608	7.25643
SNUC4_LARGE_INTESTINE	0.0168189	7.12635
U138MG_CENTRAL_NERVOUS_SYSTEM
SNU620_STOMACH	0.0175305	7.10904
ECC12_STOMACH	0.0986582	7.38039
GSU_STOMACH	0.0315596	7.25068
KMS18_HAEMATOPOIETIC_AND_LYMPHOID_TISSUE		7.34044
JHOM2B_OVARY	0	6.98067
MDAMB231_BREAST	0.0848245	7.20246
OV90_OVARY	0.0538814	7.18274
RS411_HAEMATOPOIETIC_AND_LYMPHOID_TISSUE	0.231481	9.03928
OVTOKO_OVARY	0.0438161	6.97411
OVCAR4_OVARY	0.0432686	8.54011
HLF_LIVER	0.0495746	7.69101
HCT15_LARGE_INTESTINE	0.0484169	7.51786
SW1463_LARGE_INTESTINE	0.0228605	7.71125
SF295_CENTRAL_NERVOUS_SYSTEM	0.0360995	7.68172
WM115_SKIN	0.08981	6.84289
JHH4_LIVER	0.116879	7.63547
OE33_OESOPHAGUS	0.032855	7.16132
CCK81_LARGE_INTESTINE	0.0110701	7.95815
JHH1_LIVER		7.22835
SJSA1_BONE	0.0846728	7.51757
NCIH2228_LUNG	0.0884091	6.71112
RERFLCAI_LUNG	0.0286867	7.76859
SKMES1_LUNG	0.0140874	7.01508
NCIH520_LUNG		7.76184
JHH5_LIVER		7.2801
FU97_STOMACH	0.0808193	6.19553
COLO800_SKIN	0.0184819	6.92841
NCIH1963_LUNG	0.0792207	6.72795
RL952_ENDOMETRIUM	0.0371422	7.11907
J82_URINARY_TRACT	0.123377	7.54352
HCC15_LUNG	0.0592428	6.90877
M059K_CENTRAL_NERVOUS_SYSTEM	0.0974545	7.44644
CALU6_LUNG	0.00998128	7.36454
SKLU1_LUNG	0.129356	7.56183
SW900_LUNG	0.0312517	8.29543
UACC62_SKIN	0.0304533	7.49615
MFE280_ENDOMETRIUM		7.82555
MFE319_ENDOMETRIUM		7.51035
MFE296_ENDOMETRIUM	0.0114897	7.16227
GOS3_CENTRAL_NERVOUS_SYSTEM	0.162224	6.51255
GI1_CENTRAL_NERVOUS_SYSTEM	0.0345989	7.71087
PC14_LUNG		7.62345
KYSE410_OESOPHAGUS		6.49728
A204_SOFT_TISSUE	0.0222315	7.54978
PATU8902_PANCREAS	0.175725	8.01157
NCIH810_LUNG	0.0605387	7.06922
RERFLCMS_LUNG	0	7.63708
L1236_HAEMATOPOIETIC_AND_LYMPHOID_TISSUE	0.147606	7.19851
DANG_PANCREAS	0.0300382	7.6298
NCIH460_LUNG	0.0161398	8.36716
KYSE140_OESOPHAGUS	0.9911	7.19755
KYSE180_OESOPHAGUS	0.0371071	6.87748
HUPT3_PANCREAS	0.152975	7.68275
EFE184_ENDOMETRIUM	0.0469665	7.86303
GCIY_STOMACH	0.0278684	5.42733
SH10TC_STOMACH	0.0400277	7.661
CAOV4_OVARY	0.0437653	7.32539
HCC2218_BREAST	0.00578123	7.80863
KMS21BM_HAEMATOPOIETIC_AND_LYMPHOID_TISSUE	0.0442808	7.97477
KMS26_HAEMATOPOIETIC_AND_LYMPHOID_TISSUE		6.91648
KMS27_HAEMATOPOIETIC_AND_LYMPHOID_TISSUE	0.135382	8.19413
KO52_HAEMATOPOIETIC_AND_LYMPHOID_TISSUE	0.117796	7.03017
KMS28BM_HAEMATOPOIETIC_AND_LYMPHOID_TISSUE	0.04759	8.27169
KNS60_CENTRAL_NERVOUS_SYSTEM	0.15685	7.05755
KNS81_CENTRAL_NERVOUS_SYSTEM	0.0181333	6.78389
KPNSI9S_AUTONOMIC_GANGLIA	0.0327814	7.33626
LU99_LUNG	0.0110672	7.9735
KMS34_HAEMATOPOIETIC_AND_LYMPHOID_TISSUE	0.068678	7.87597
MKN1_STOMACH	0.013232	7.56694
MKN74_STOMACH	0.0491244	6.83562
KP3_PANCREAS		7.32403
NCO2_HAEMATOPOIETIC_AND_LYMPHOID_TISSUE	0.0195502	6.41386
KHM1B_HAEMATOPOIETIC_AND_LYMPHOID_TISSUE	0.0646814	7.11212
HSC2_UPPER_AERODIGESTIVE_TRACT	0.104563	7.12946
KG1C_CENTRAL_NERVOUS_SYSTEM	0.0538118	7.59402
HUH7_LIVER	0.0484007	7.22462
KMBC2_URINARY_TRACT	0.025737	5.72464
KMRC20_KIDNEY	0.0439904	6.99289
HUCCT1_BILIARY_TRACT	0.0325365	6.26755
KIJK_HAEMATOPOIETIC_AND_LYMPHOID_TISSUE	0.0647875	8.4125
A4FUK_HAEMATOPOIETIC_AND_LYMPHOID_TISSUE	0.118663	7.10499
KALS1_CENTRAL_NERVOUS_SYSTEM	0.0135814	7.13652
HEC108_ENDOMETRIUM	0.169419	6.25825
HEL9217_HAEMATOPOIETIC_AND_LYMPHOID_TISSUE	0.0797894	6.92263
HUH28_BILIARY_TRACT	0.0277351	7.3165
CMK115_HAEMATOPOIETIC_AND_LYMPHOID_TISSUE
HEC265_ENDOMETRIUM	0.101961	7.13054
CAL12T_LUNG	0.0701858	7.02666
THP1_HAEMATOPOIETIC_AND_LYMPHOID_TISSUE	0.0139799	7.3752
A3KAW_HAEMATOPOIETIC_AND_LYMPHOID_TISSUE	0.040982	6.65771
SKNSH_AUTONOMIC_GANGLIA	0.00594551	7.79791
HCC1954_BREAST	0.0192101	6.74876
CAMA1_BREAST	0.00208524	8.20146
HEC6_ENDOMETRIUM	0.0103611	7.34625
AM38_CENTRAL_NERVOUS_SYSTEM	0.109287	7.91839
HEC50B_ENDOMETRIUM	0.0409427	8.31474
HSC3_UPPER_AERODIGESTIVE_TRACT	0.111191	7.15407
HSC4_UPPER_AERODIGESTIVE_TRACT	0.0592369	6.24116
KMS11_HAEMATOPOIETIC_AND_LYMPHOID_TISSUE	0.0244991	6.76168
KP4_PANCREAS		8.07029
KE39_STOMACH		7.23053
COV504_OVARY	0.00927597
KE97_HAEMATOPOIETIC_AND_LYMPHOID_TISSUE		8.01925
VMRCRCW_KIDNEY	0.0943137	7.72053
HGC27_STOMACH	0.0272299	8.27891
LUDLU1_LUNG	0	6.54958
HUG1N_STOMACH	0.018249	8.08017
U266B1_HAEMATOPOIETIC_AND_LYMPHOID_TISSUE	0.0231334	7.77997
NUGC4_STOMACH	0.045785	6.79365
BGC823_STOMACH
HMC18_BREAST	0.0440479	7.61808
CAS1_CENTRAL_NERVOUS_SYSTEM	0.0272208	6.48792
KMM1_HAEMATOPOIETIC_AND_LYMPHOID_TISSUE	0.0804863	8.19661
CORL23_LUNG	0.104745	7.82809
MORCPR_LUNG	0.0795065	7.86661
HARA_LUNG	0.0946894	7.67102
SKOV3_OVARY	0.0174525	7.0778
HPAFII_PANCREAS	0.0069307	7.4585
MC116_HAEMATOPOIETIC_AND_LYMPHOID_TISSUE		8.25468
NCIH1568_LUNG	0.0491942	7.02687
CA46_HAEMATOPOIETIC_AND_LYMPHOID_TISSUE	0.0728203	7.22358
A498_KIDNEY	0.0660725	6.95616
BCP1_HAEMATOPOIETIC_AND_LYMPHOID_TISSUE	0.101937	7.70007
A673_BONE	0.00544495	6.78681
AU565_BREAST	0.016239	8.11184
COLO201_LARGE_INTESTINE	0.0261779	7.34609
CAPAN1_PANCREAS		7.65845
NCIH1563_LUNG		6.83509
NCIH358_LUNG	0.00617305	7.08178
CFPAC1_PANCREAS	0.0507174	6.35162
NIHOVCAR3_OVARY	0.0218552	6.98516
NCIH1650_LUNG	0.0211621	7.74358
NCIH1793_LUNG	0.00886942	7.64214
NCIH1437_LUNG	0.00163333	7.48161
KNS62_LUNG	0.00102	6.43961
HS578T_BREAST	0.0185382	6.61697
BT20_BREAST	0.0994537	7.55066
SNU182_LIVER	0.0527085	7.75
SKNMC_BONE	0.0125394	7.55083
HH_HAEMATOPOIETIC_AND_LYMPHOID_TISSUE	0.104119	8.26899
FADU_UPPER_AERODIGESTIVE_TRACT	0.142434	7.31309
SJRH30_SOFT_TISSUE
MDAMB361_BREAST	0.0477741	7.14185
MDAMB436_BREAST	0.0238026	8.46411
PANC0213_PANCREAS	0.0253959	5.48293
DB_HAEMATOPOIETIC_AND_LYMPHOID_TISSUE	0.00273945	6.96906
RDES_BONE	0	7.43333
CAL27_UPPER_AERODIGESTIVE_TRACT	0.0555694	6.31486
MESSA_SOFT_TISSUE	0.0298006	7.82801
SW1271_LUNG	0.0541559	8.00079
NCIH1792_LUNG	0.031262	7.19321
GCT_SOFT_TISSUE	0.00466948	8.73474
SKBR3_BREAST	0.0122589	7.85224
SNU16_STOMACH		7.3657
NCIH82_LUNG	0.0124236	8.40409
NCIN87_STOMACH	0.0168719	7.846
U2OS_BONE	0.00772017	7.412
H4_CENTRAL_NERVOUS_SYSTEM	0.0874512	8.09609
GDM1_HAEMATOPOIETIC_AND_LYMPHOID_TISSUE	0.115256	7.09733
HCC1143_BREAST	0.0231628	7.35835
T24_URINARY_TRACT	0.0112612	7.75092
G401_SOFT_TISSUE	0.055357	7.10416
HCC1937_BREAST	0.112121	7.81
HCC1569_BREAST	0.0279452	7.97735
OCUM1_STOMACH	0.00818373	7.10508
SAOS2_BONE	0.0108167	7.46747
D283MED_CENTRAL_NERVOUS_SYSTEM	0.0274521	7.49626
SCC9_UPPER_AERODIGESTIVE_TRACT	0.00235736	6.1232
HCC1395_BREAST	0.109679	7.82768
NMCG1_CENTRAL_NERVOUS_SYSTEM	0.0926824	7.2438
TEN_ENDOMETRIUM	0.146175	8.149
HS604T_HAEMATOPOIETIC_AND_LYMPHOID_TISSUE
TE9_OESOPHAGUS	0.108694	7.07686
KNS42_CENTRAL_NERVOUS_SYSTEM		6.64681
KYSE520_OESOPHAGUS	0	6.91047
KYSE270_OESOPHAGUS		7.19317
JHUEM1_ENDOMETRIUM		7.55051
YH13_CENTRAL_NERVOUS_SYSTEM	0.0271455	6.61548
IALM_LUNG	0	7.56223
NCIH2052_PLEURA	0.0896125	7.17401
EB2_HAEMATOPOIETIC_AND_LYMPHOID_TISSUE
SKNFI_AUTONOMIC_GANGLIA	0.0180018	6.86627
SKNAS_AUTONOMIC_GANGLIA	0.0265795	7.69488
GA10_HAEMATOPOIETIC_AND_LYMPHOID_TISSUE	0.0400867	7.86787
SNU398_LIVER	0.0692762	7.63541
SNU423_LIVER	0.040542	7.38864
SCC4_UPPER_AERODIGESTIVE_TRACT	0.0264155	6.71176
EB1_HAEMATOPOIETIC_AND_LYMPHOID_TISSUE	0.130644	7.06997
HCC1187_BREAST	0.109503	6.15378
SNU387_LIVER	0.0583642	7.37696
DAUDI_HAEMATOPOIETIC_AND_LYMPHOID_TISSUE	0.288215	6.80516
HT_HAEMATOPOIETIC_AND_LYMPHOID_TISSUE	0.182515	8.00697
MJ_HAEMATOPOIETIC_AND_LYMPHOID_TISSUE	0	7.85887
JM1_HAEMATOPOIETIC_AND_LYMPHOID_TISSUE	0.0340714	7.7733
C2BBE1_LARGE_INTESTINE	0.142651	6.37886
SKES1_BONE	0.0083764	8.0088
EPLC272H_LUNG	0.0550866	7.16503
BXPC3_PANCREAS	0.00967105	6.66836
NCIH1355_LUNG		7.00962
SNU5_STOMACH	0.0318149	8.42349
SNU475_LIVER	0.00810714	6.95477
HEC251_ENDOMETRIUM	0.0696233	6.95539
HCC95_LUNG	0.0521979	8.40588
253J_URINARY_TRACT	0.137932	7.71067
HCC1438_LUNG	0.0102996	8.39222
253JBV_URINARY_TRACT		8.16866
RPMI7951_SKIN	0.00333184	7.28822
SNU1066_UPPER_AERODIGESTIVE_TRACT		6.43075
SNU1041_UPPER_AERODIGESTIVE_TRACT		7.0878
HCC2108_LUNG	0.0282078	7.6017
COLO783_SKIN	0.0535181	7.2876
HCC1359_LUNG	0.0466504	7.94584
BICR31_UPPER_AERODIGESTIVE_TRACT	0.0742819	6.9396
COV362_OVARY	0.022383	7.92676
COLO792_SKIN	0.00173736	7.42797
COV434_OVARY	0.0133318	7.49944
WM983B_SKIN	0.0434101	7.55806
HS751T_HAEMATOPOIETIC_AND_LYMPHOID_TISSUE	0.0622747	6.21983
LS513_LARGE_INTESTINE	0.0439036	8.46198
NCIH2110_LUNG	0.108644	7.13139
CHAGOK1_LUNG	0.0194429	7.80492
DMS454_LUNG	0.0398226	7.03381
CORL47_LUNG	0.0563474	7.76386
FTC238_THYROID	0.0273945	6.60502
DMS273_LUNG	0.0490474	8.07122
FTC133_THYROID	0.0365572	7.42085
CORL311_LUNG	0.00651816	6.70096
NCIH2286_LUNG	0.0272004	7.85031
NCIH1339_LUNG	0.02193	7.22632
WM793_SKIN	0.0157364	6.89066
A704_KIDNEY	0.0616705	7.74869
MDAMB435S_SKIN		8.08649
WM1799_SKIN	0.063317	6.77837
MEWO_SKIN	0.002	7.46589
WM88_SKIN	0.0287206	7.38776
NCIH2081_LUNG	0.0131903	7.54234
HS255T_LARGE_INTESTINE		5.4992
NCIH1092_LUNG	0.0190674	7.05251
SW837_LARGE_INTESTINE	0.021825	7.76645
JHH6_LIVER		7.6377
IGR1_SKIN	0.0200378	7.71144
NCIH1105_LUNG	0.0698876	6.61663
NCIH1436_LUNG	0.0635208	6.79655
NCIH1876_LUNG	0.0226304	6.98232
CORL24_LUNG	0.0379108	5.7677
COV644_OVARY	0.0102703	6.83433
GP2D_LARGE_INTESTINE	0.00521515	7.59454
PECAPJ15_UPPER_AERODIGESTIVE_TRACT	0.068396	6.43139
CORL88_LUNG	0.0508098	6.66725
CORL95_LUNG	0.0275766	6.97282
PECAPJ49_UPPER_AERODIGESTIVE_TRACT	0.0967691	7.00121
PECAPJ34CLONEC12_UPPER_AERODIGESTIVE_TRACT	0.00545441	7.31114
CORL51_LUNG
RT11284_URINARY_TRACT
PECAPJ41CLONED2_UPPER_AERODIGESTIVE_TRACT	0.0577484	6.40491
OV7_OVARY	0.0219298	7.68047
HT55_LARGE_INTESTINE		7.69404
OAW42_OVARY	0.0182047	8.06328
MDST8_LARGE_INTESTINE	0.0260029	7.36203
OAW28_OVARY	0.0890855	6.94884
SUIT2_PANCREAS	0.0878723	7.65579
LC1SQSF_LUNG
KASUMI1_HAEMATOPOIETIC_AND_LYMPHOID_TISSUE		7.37074
SUPM2_HAEMATOPOIETIC_AND_LYMPHOID_TISSUE	0.143105	7.45267
SKHEP1_LIVER	0.0971682	7.70472
OVCAR8_OVARY	0.0566265	8.20836
NCIH2172_LUNG	0.0148656	7.44709
ISHIKAWAHERAKLIO02ER_ENDOMETRIUM		7.27538
NCIH596_LUNG	0.0397549	6.71832
NCIH650_LUNG	0.0338901	8.2495
SW1573_LUNG	0.060248	7.36916
OVMANA_OVARY	0.0255281	5.70765
SKCO1_LARGE_INTESTINE	0.0145598	7.15563
KARPAS299_HAEMATOPOIETIC_AND_LYMPHOID_TISSUE		6.54207
YAPC_PANCREAS	0.0287489	6.97581
HT1197_URINARY_TRACT	0	7.58967
A253_SALIVARY_GLAND	0.0746977	7.50259
HCC366_LUNG	0.0978898	7.10501
DKMG_CENTRAL_NERVOUS_SYSTEM	0.145212	6.0438
SNU349_KIDNEY		7.15369
UMUC1_URINARY_TRACT	0.0293265	7.21785
NAMALWA_HAEMATOPOIETIC_AND_LYMPHOID_TISSUE	0.12187	7.90852
NCIH292_LUNG	0.0793384	6.65528
59M_OVARY		7.14398
U118MG_CENTRAL_NERVOUS_SYSTEM	0.0543825	6.05803
VMRCLCD_LUNG
HCC1833_LUNG	0.0762008	7.70698
RH30_SOFT_TISSUE	0.180549	7.59754
TCCSUP_URINARY_TRACT	0.00302258	7.00299
SNU601_STOMACH	0.111421	7.42404
CAL33_UPPER_AERODIGESTIVE_TRACT	0.0976608	6.76375
SNU668_STOMACH	0.0247353	7.32377
CORL279_LUNG	0.0141507	6.33401
GB1_CENTRAL_NERVOUS_SYSTEM	0.084957	7.15533
KURAMOCHI_OVARY		7.32483
COLO775_HAEMATOPOIETIC_AND_LYMPHOID_TISSUE
COLO684_ENDOMETRIUM	0.00854098	7.50507
KLM1_PANCREAS
GRM_SKIN
SNU685_ENDOMETRIUM	0.0135897	7.07615
CMK86_HAEMATOPOIETIC_AND_LYMPHOID_TISSUE
SNU886_LIVER	0.0723505	6.95119
HCT8_LARGE_INTESTINE
NCCSTCK140_STOMACH	0.0705691	6.80058
NCIH3255_LUNG	0.076623	6.37424
SNU719_STOMACH	0.00803213	6.38984
SNU489_CENTRAL_NERVOUS_SYSTEM	0.0157797	7.28261
SNU81_LARGE_INTESTINE	0.017654	6.33216
A2058_SKIN	0.0240868	7.46911
HTK_HAEMATOPOIETIC_AND_LYMPHOID_TISSUE
SNU1040_LARGE_INTESTINE	0.0320506	7.58856
SNU1076_UPPER_AERODIGESTIVE_TRACT	0.0134837	6.18596
SNU175_LARGE_INTESTINE	0.0178873	7.05594
SNU407_LARGE_INTESTINE	0.00990755	7.5594
SNU201_CENTRAL_NERVOUS_SYSTEM	0.0463108	6.73309
KMS20_HAEMATOPOIETIC_AND_LYMPHOID_TISSUE		7.99438
SNU216_STOMACH	0.0299089	6.76024
SNU1196_BILIARY_TRACT	0.0275678	6.99199
SNU1079_BILIARY_TRACT	0.0720939	6.88019
HCC1195_LUNG	0.07356	7.42802
NCIH854_LUNG	0.0152523	6.31648
SNU466_CENTRAL_NERVOUS_SYSTEM		6.21759
YD38_UPPER_AERODIGESTIVE_TRACT	0.0736119	6.78117
SNU1105_CENTRAL_NERVOUS_SYSTEM	0.0112275	6.84187
SNU283_LARGE_INTESTINE	0.0555556	7.59936
SNU46_UPPER_AERODIGESTIVE_TRACT	0.0880077	6.88946
SNU308_BILIARY_TRACT	0.0585028	7.59677
YD8_UPPER_AERODIGESTIVE_TRACT	0.0885206	5.95183
SNU245_BILIARY_TRACT		7.38142
SNU478_BILIARY_TRACT	0.0371767	8.11626
SNU410_PANCREAS	0.0769131	7.82317
SNU899_UPPER_AERODIGESTIVE_TRACT	0.0156015	6.77851
SNU503_LARGE_INTESTINE	0.0227011	7.39296
SET2_HAEMATOPOIETIC_AND_LYMPHOID_TISSUE	0.0132159	6.49935
SNU738_CENTRAL_NERVOUS_SYSTEM	0.0185411	7.11711
SNU626_CENTRAL_NERVOUS_SYSTEM	0.0726374	6.47442
SNU869_BILIARY_TRACT	0.0335333	6.28044
SNU878_LIVER	0.0859478	7.11769
SNU840_OVARY	0.0457529	6.81007
SNU8_OVARY	0.00236796	7.77137
NCIH684_LIVER	0.0261991	7.1262
IGR39_SKIN	0.03217	7.33296
ALEXANDERCELLS_LIVER
DAOY_CENTRAL_NERVOUS_SYSTEM	0.0587179	7.36914
HEP3B217_LIVER	0.0634136	6.51237
KYM1_SOFT_TISSUE	0.00473721	7.12395
LC1F_LUNG	0.0252059	8.24158
HLE_LIVER
CMK_HAEMATOPOIETIC_AND_LYMPHOID_TISSUE	0.0831799	6.92911
JMSU1_URINARY_TRACT	0.0156461	7.76184
IMR32_AUTONOMIC_GANGLIA	0.00629518	7.78022
SUDHL8_HAEMATOPOIETIC_AND_LYMPHOID_TISSUE	0.0708694	7.48625
T3M4_PANCREAS	0.014864	7.31991
COLO818_SKIN
PK45H_PANCREAS	0.0293347	7.2549
HEC59_ENDOMETRIUM	0.00519958	7.21532
CPCN_LUNG
T3M10_LUNG	0.160129	7.66613
NUGC2_STOMACH	0.0404223	7.2023
PLCPRF5_LIVER	0.0355149	7.26158
KPNYN_AUTONOMIC_GANGLIA	0.0147858	7.76135
CCFSTTG1_CENTRAL_NERVOUS_SYSTEM	0.035882	6.7407
NCIH929_HAEMATOPOIETIC_AND_LYMPHOID_TISSUE	0.014798	8.41428
KMRC3_KIDNEY	0.0638802	6.51435
NCIH2023_LUNG	0.0270817	6.98616
DMS153_LUNG	0.00915561	5.96533
NCIH1048_LUNG	0	7.38
D341MED_CENTRAL_NERVOUS_SYSTEM	0.086017	7.28012
NCIH660_PROSTATE	0.120071	6.93337
NCIH1618_LUNG	0.0497433	6.76177
HS675T_LARGE_INTESTINE	0.0822137	6.37898
PEER_HAEMATOPOIETIC_AND_LYMPHOID_TISSUE	0.146436	7.01169
SKM1_HAEMATOPOIETIC_AND_LYMPHOID_TISSUE	0.0236807	7.84902
HT144_SKIN	0.0107067	7.93228
SKMEL31_SKIN	0.0759564	7.12031
HS839T_SKIN	0.112212	6.55704
HS939T_SKIN	0.0255315	7.1846
OCILY3_HAEMATOPOIETIC_AND_LYMPHOID_TISSUE	0.0187241	7.67834
HS819T_BONE		5.76178
NCIH69_LUNG	0.0198918	7.89926
DV90_LUNG	0.0571073	8.38772
ZR751_BREAST	0.0258261	7.14179
KG1_HAEMATOPOIETIC_AND_LYMPHOID_TISSUE	0.0202887	7.58134
SKNBE2_AUTONOMIC_GANGLIA	0.0190691	8.03504
HCC70_BREAST	0.00644764	7.08845
NCIH2452_PLEURA	0.134274	7.4471
SNU1_STOMACH	0.0242991	7.09604
LOUCY_HAEMATOPOIETIC_AND_LYMPHOID_TISSUE	0.218433	6.20461
HCC56_LARGE_INTESTINE	0.0381499	8.04965
NCIH1648_LUNG	0.0137029	7.60558
TO175T_HAEMATOPOIETIC_AND_LYMPHOID_TISSUE	0.0257252	6.06845
GLC82_LUNG
MPP89_PLEURA		7.87616
PANC0813_PANCREAS	0.0960205	6.34894
MG63_BONE	0.0566049	8.09337
PK1_PANCREAS	0.0330794	7.54848
HS840T_UPPER_AERODIGESTIVE_TRACT		6.77924
NCIH23_LUNG	0.0440874	7.86893
TE617T_SOFT_TISSUE	0.0178893	6.9406
SW1088_CENTRAL_NERVOUS_SYSTEM	0.0241067	7.44905
ISTMES2_PLEURA	0.111053	7.51663
NCIH1373_LUNG	0.0302866	6.57162
NCIH1930_LUNG	0.0660737	7.14671
NCIH1623_LUNG	0.00996337	6.89629
HS229T_LUNG	0.0498259	7.43768
NCIH1838_LUNG	0.0147311	6.479
NCIH1836_LUNG	0.0774927	7.1888
HS688AT_SKIN	0.0882647	6.06397
PANC0504_PANCREAS	0.0119124	6.70001
HS822T_BONE		5.84446
BL70_HAEMATOPOIETIC_AND_LYMPHOID_TISSUE	0.0636185	8.06179
CI1_HAEMATOPOIETIC_AND_LYMPHOID_TISSUE	0.194367	8.61571
G292CLONEA141B1_BONE	0.00483156	7.47626
RCM1_LARGE_INTESTINE	0.00197428	6.72303
HS737T_BONE		6.05266
HS616T_HAEMATOPOIETIC_AND_LYMPHOID_TISSUE	0.0777433	6.47687
HS600T_SKIN		6.33062
TE159T_SOFT_TISSUE		6.34414
A101D_SKIN	0.00491749	7.46513
NCIH1755_LUNG		7.4397
143B_BONE
RERFLCKJ_LUNG	0.0370779	6.76175
NCIH1693_LUNG		8.0912
SW780_URINARY_TRACT	0.00501791	6.94387
HS683_CENTRAL_NERVOUS_SYSTEM	0.0008	6.85441
RKO_LARGE_INTESTINE	0.0685928	7.93434
HS729_SOFT_TISSUE	0.0664419	6.67181
JHOS2_OVARY	0.0489471	6.96343
MCF7_BREAST	0.0106593	9.45808
U937_HAEMATOPOIETIC_AND_LYMPHOID_TISSUE	0.070985	7.6619
SKLMS1_SOFT_TISSUE		7.46026
HUTU80_SMALL_INTESTINE		7.53857
HCC202_BREAST	0.00449438	7.52793
MEG01_HAEMATOPOIETIC_AND_LYMPHOID_TISSUE	0.00354545	7.97325
REH_HAEMATOPOIETIC_AND_LYMPHOID_TISSUE	0.104483	8.09163
ONS76_CENTRAL_NERVOUS_SYSTEM	0.0111421	7.50775
RPMI6666_HAEMATOPOIETIC_AND_LYMPHOID_TISSUE
SNUC1_LARGE_INTESTINE	0.0132009	8.09055
SKNDZ_AUTONOMIC_GANGLIA	0.0104021	8.40133
DMS114_LUNG	0.00916376	7.27058
TT_OESOPHAGUS	0.0201045	6.84601
OCILY10_HAEMATOPOIETIC_AND_LYMPHOID_TISSUE
ST486_HAEMATOPOIETIC_AND_LYMPHOID_TISSUE	0.167464	7.28024
OC315_OVARY
OC314_OVARY		7.99229
SW1353_BONE	0.112676	6.10129
MDAMB157_BREAST	0.026707	7.99743
LN18_CENTRAL_NERVOUS_SYSTEM		7.59452
769P_KIDNEY	0.0559562	8.20998
786O_KIDNEY	0.151161	7.13836
CAOV3_OVARY	0.0115647	7.21616
HEPG2_LIVER	0.00916193	6.83505
MOLT4_HAEMATOPOIETIC_AND_LYMPHOID_TISSUE
NCIH524_LUNG	0.0155366	8.26568
NCIH209_LUNG	0.0111327	7.78148
MIAPACA2_PANCREAS		8.57805
MCAS_OVARY	0.0143391	7.07765
SBC5_LUNG	0.00331081	7.88502
COLO829_SKIN	0.0635699	6.51754
VCAP_PROSTATE	0.0173207	8.14477
COLO704_OVARY
IPC298_SKIN	0	7.85306
CAPAN2_PANCREAS	0.0693429	7.21965
EFM192A_BREAST	0.0215206	7.85186
HS766T_PANCREAS	0.0391099	7.49322
EFO27_OVARY	0.0104108	6.66266
A2780_OVARY	0.0484907	8.05283
NCIH196_LUNG	0.012314	6.24496
IGROV1_OVARY	0.00420391	7.48005
NCIH889_LUNG	0.0508634	7.63395
NCIH211_LUNG	0.0160547	6.88199
HS571T_OVARY
MDAPCA2B_PROSTATE	0.142074	7.37294
SKMEL24_SKIN	0.0226066	6.76479
K029AX_SKIN	0.0315277	7.38984
HT1376_URINARY_TRACT		7.43119
NCIH2171_LUNG	0.0216549	6.94854
PANC1005_PANCREAS	0.111401	7.67771
EVSAT_BREAST
HS695T_SKIN	0.0341168	7.03711
CHL1_SKIN
LOUNH91_LUNG	0.0485585	7.87239
LK2_LUNG		8.00443
TOV21G_OVARY	0.00887591	7.41331
SKMEL3_SKIN	0.0252478	8.1153
ASPC1_PANCREAS	0.031043	6.95551
OVSAHO_OVARY	0.00633319	8.33118
NCIH441_LUNG	0.173924	6.79453
RERFLCSQ1_LUNG		6.84275
NCIH2030_LUNG	0.0337435	7.27587
HMCB_SKIN	0.0561011	7.48237
FUOV1_OVARY	0.01016	8.40227
MALME3M_SKIN	0.1153	5.9646
KMS12BM_HAEMATOPOIETIC_AND_LYMPHOID_TISSUE	0	7.42933
T98G_CENTRAL_NERVOUS_SYSTEM		7.29944
HL60_HAEMATOPOIETIC_AND_LYMPHOID_TISSUE	0.0375996	7.50107
DBTRG05MG_CENTRAL_NERVOUS_SYSTEM	0.0807646	6.44483
HEYA8_OVARY	0.148407	7.74372
NCIH2122_LUNG	0.0313031	7.76043
MELJUSO_SKIN	0.00649713	8.04082
SW620_LARGE_INTESTINE	0.0208247	7.73384
HCT116_LARGE_INTESTINE	0.0327045	7.40446
VMRCRCZ_KIDNEY	0.0745064	7.1827
DU145_PROSTATE	0.0523243	7.43461
MM1S_HAEMATOPOIETIC_AND_LYMPHOID_TISSUE	0.0606853	8.37856
L33_PANCREAS	0.0202435	7.59907
SKMEL2_SKIN	0.0174853
A549_LUNG	0.0771801	7.409
A172_CENTRAL_NERVOUS_SYSTEM	0.0697556	6.88743
NCIH1975_LUNG	0.131393	7.74207
COLO679_SKIN	0.00720757	7.60516
KP2_PANCREAS		6.94849
HUH1_LIVER	0.0192747	7.70068
MDAMB453_BREAST	0.00231203	7.56304
PANC0403_PANCREAS	0.0519712	6.49385
TYKNU_OVARY	0.148846	8.49662
OVISE_OVARY	0.082129	6.91516
EFM19_BREAST	0.00517663	6.71662
MELHO_SKIN	0.00427332	7.4539
RL_HAEMATOPOIETIC_AND_LYMPHOID_TISSUE	0.174816	8.29987
G361_SKIN	0.00570052	6.64943
NCIH647_LUNG	0.0069406	7.17106
GMS10_CENTRAL_NERVOUS_SYSTEM	0.138477	6.20941
SEM_HAEMATOPOIETIC_AND_LYMPHOID_TISSUE	0.112994	7.90906
HLFA_LUNG	0.0536775	6.64873
42MGBA_CENTRAL_NERVOUS_SYSTEM	0.0854044	7.65788
KCIMOH1_PANCREAS
HCC44_LUNG	0.103477	6.53755
KYSE70_OESOPHAGUS	0.0007	7.09705
1321N1_CENTRAL_NERVOUS_SYSTEM
GAMG_CENTRAL_NERVOUS_SYSTEM	0.0309929	7.8389
NCIH522_LUNG	0.0229961	7.0644
EN_ENDOMETRIUM	0.0766256	7.43964
PK59_PANCREAS	0.0309989	6.93529
SNB19_CENTRAL_NERVOUS_SYSTEM
COLO741_SKIN	0.0428766	8.11677
HDMYZ_HAEMATOPOIETIC_AND_LYMPHOID_TISSUE	0.0505862	8.09227
NCIH661_LUNG	0.0503345	6.95734
LNCAPCLONEFGC_PROSTATE		7.76066
LS411N_LARGE_INTESTINE	0.0913811	7.76888
HCC78_LUNG	0.0983609	7.67527
YKG1_CENTRAL_NERVOUS_SYSTEM	0.0535389	7.50055
ESS1_ENDOMETRIUM	0.0913314	6.83707
U251MG_CENTRAL_NERVOUS_SYSTEM	0.0909498	7.23829
TE11_OESOPHAGUS	0.0220262	7.37746
KS1_CENTRAL_NERVOUS_SYSTEM		6.99144
HEC1A_ENDOMETRIUM	0.0879	8.01061
TE1_OESOPHAGUS	0.0649521	6.57559
JHUEM2_ENDOMETRIUM	0.0145155	7.21299
MOGGUVW_CENTRAL_NERVOUS_SYSTEM
RERFLCAD1_LUNG	0.121951	7.18418
TE5_OESOPHAGUS	0.0849939	7.08916
KELLY_AUTONOMIC_GANGLIA		8.01649
NCIH1155_LUNG	0.0191816	7.74511
TE15_OESOPHAGUS	0.0386691	6.75538
ABC1_LUNG	0.0647842	7.16197
8MGBA_CENTRAL_NERVOUS_SYSTEM	0.0289798	8.01873
NCIH1703_LUNG		7.95013
AGS_STOMACH	0.114998	6.51392
QGP1_PANCREAS	0.0422151	7.5303
DETROIT562_UPPER_AERODIGESTIVE_TRACT	0.0456244	6.83436
BT474_BREAST	0.0158761	6.99051
ACHN_KIDNEY	0.0354083	6.81586
LOVO_LARGE_INTESTINE	0.0330755	7.79395
NCIH1581_LUNG		7.01589
SCABER_URINARY_TRACT	0.0369359	6.40267
SKMEL30_SKIN	0.0124172	8.17403
OVKATE_OVARY	0.0957667	6.43373
22RV1_PROSTATE	0.0509701	7.47142
C32_SKIN	0.0588707	7.1233
PANC0327_PANCREAS	0.00312903	7.78053
RPMI8226_HAEMATOPOIETIC_AND_LYMPHOID_TISSUE	0.104299	8.28291
DLD1_LARGE_INTESTINE
ES2_OVARY	0.0285706	8.05178
NCIH1395_LUNG	0.000397727	7.04528
NCIH1781_LUNG	0.11493	6.98081
LS1034_LARGE_INTESTINE		7.27245
G402_SOFT_TISSUE	0.0375039	7.41661
NCIH146_LUNG	0.0377728	7.71904
SW48_LARGE_INTESTINE	0.0181574	7.14237
CHP212_AUTONOMIC_GANGLIA	0.0177329	6.59484
LS180_LARGE_INTESTINE	0.00258607	7.83518
SW403_LARGE_INTESTINE	0.0370965	7.54746
NCIH747_LARGE_INTESTINE	0.0141632	7.49186
RT4_URINARY_TRACT	0.0175142	7.38886
KATOIII_STOMACH	0.000577273	6.74427
BDCM_HAEMATOPOIETIC_AND_LYMPHOID_TISSUE	0.0766982	7.79529
SW1417_LARGE_INTESTINE	0.0217291	8.1732
SW948_LARGE_INTESTINE	0.0105767	7.50184
HS606T_BREAST	0.0615807	6.41818
MDAMB415_BREAST	0.0151902	7.19962
DMS79_LUNG	0.0150253	5.93127
NCIH2106_LUNG	0.0226068	6.51622
SW579_THYROID	0.0460797	7.17485
MDAMB468_BREAST	0.133265	7.7468
NCIH526_LUNG	0	7.2378
TOV112D_OVARY	0.00974344	7.58591
BT549_BREAST	0.014638	8.28313
NCIH2196_LUNG	0.023133	6.64212
CAL851_BREAST	0.0136716	6.92918
EFO21_OVARY	0.0640044	7.28305
A375_SKIN	0.000745234	8.40391
HT29_LARGE_INTESTINE		8.09304
NCIH446_LUNG	0.116439	7.31088
HS294T_SKIN	0.0302954	7.24189
SKMEL5_SKIN	0.00765631	7.72045
HS944T_SKIN	0.0126975	8.17494
TCCPAN2_PANCREAS	0.0910391	6.93773
DOV13_OVARY	0.0203994
RMGI_OVARY	0.0808775	7.07336
PC3_PROSTATE	0.0221728	7.9038
K562_HAEMATOPOIETIC_AND_LYMPHOID_TISSUE	0.00115385	7.01439
RT112_URINARY_TRACT	0.0266074	7.84165
NUGC3_STOMACH	0.00428883	7.13341
U87MG_CENTRAL_NERVOUS_SYSTEM	0.110388	7.52448
CAKI2_KIDNEY		7.77394
OE19_OESOPHAGUS	0.0355637	6.78841
KMRC2_KIDNEY	0.0750043	7.89601
JHH2_LIVER		6.06841
IM95_STOMACH		7.62537
MV411_HAEMATOPOIETIC_AND_LYMPHOID_TISSUE		7.95153
WM2664_SKIN	0.00521704	6.85651
KMRC1_KIDNEY	0.0647412	7.25315
KM12_LARGE_INTESTINE	0	7.25561
COLO849_SKIN
T84_LARGE_INTESTINE	0.0428024	7.04792
CALU1_LUNG	0.106676	7.06291
LOXIMVI_SKIN	0.123935	8.2469
NCIH2170_LUNG	0.0160296	7.42897
SQ1_LUNG	0.0467755	7.64874
AN3CA_ENDOMETRIUM		8.15221
NCIH2444_LUNG	0.0286199	8.02971
UACC257_SKIN	0.178408	7.77538
KYSE510_OESOPHAGUS	0	7.72796
MOLM13_HAEMATOPOIETIC_AND_LYMPHOID_TISSUE	0.00826539	7.79396
HUPT4_PANCREAS		7.76659
MOGGCCM_CENTRAL_NERVOUS_SYSTEM
KYSE30_OESOPHAGUS	0.269441	7.32084
KYSE150_OESOPHAGUS	0.000283912	8.66744
PSN1_PANCREAS	0.0181384	8.05792
NCIH1299_LUNG		7.98794
PATU8988T_PANCREAS	0.0207559	8.49649
IGR37_SKIN	0.028668	7.41743
LN443_CENTRAL_NERVOUS_SYSTEM		7.15569
SLR23_KIDNEY		7.58785
HMEL_BREAST		5.79744
OELE_OVARY		7.2232
LN235_CENTRAL_NERVOUS_SYSTEM		6.71707
BJHTERT_SKIN
LN428_CENTRAL_NERVOUS_SYSTEM		7.26514
SLR24_KIDNEY		7.80865
EWS502_BONE		7.82244
SALE_LUNG		6.49178
HCC2814_LUNG		7.85943
SKRC31_KIDNEY
TIG3TD_LUNG		7.2565
TC32_BONE
SF172_CENTRAL_NERVOUS_SYSTEM		6.79037
PRECLH_PROSTATE		5.50739
U343_CENTRAL_NERVOUS_SYSTEM		6.4334
RCC4_KIDNEY
LN215_CENTRAL_NERVOUS_SYSTEM		7.46871
LN464_CENTRAL_NERVOUS_SYSTEM		7.44945
SLR25_KIDNEY		8.42345
U178_CENTRAL_NERVOUS_SYSTEM		6.82343
F5_CENTRAL_NERVOUS_SYSTEM
HEKTE_KIDNEY		7.54958
SLR26_KIDNEY		7.42672
SKRC20_KIDNEY		7.79769
SF767_CENTRAL_NERVOUS_SYSTEM		7.32456
A1207_CENTRAL_NERVOUS_SYSTEM		7.6344
LN319_CENTRAL_NERVOUS_SYSTEM		7.16716
HCC364_LUNG		8.32527
UMRC6_KIDNEY
LN382_CENTRAL_NERVOUS_SYSTEM		6.57416
IOMMLEE_CENTRAL_NERVOUS_SYSTEM		8.67762
UMRC2_KIDNEY
DFCI024_LUNG
HCC1897_LUNG
SLR21_KIDNEY		6.93379
LNZ308_CENTRAL_NERVOUS_SYSTEM		6.91047
LN340_CENTRAL_NERVOUS_SYSTEM		7.13846
HCC827GR5_LUNG		6.97896
SLR20_KIDNEY		7.48098
HK2_KIDNEY
EW8_BONE		8.60346
UOK101_KIDNEY		7.69184
JHESOAD1_OESOPHAGUS		6.30529
CH157MN_CENTRAL_NERVOUS_SYSTEM		7.87375
MOLP2_HAEMATOPOIETIC_AND_LYMPHOID_TISSUE	0.0244303	6.98885
SCC25_UPPER_AERODIGESTIVE_TRACT	0.0587022	6.17789
UT7_HAEMATOPOIETIC_AND_LYMPHOID_TISSUE
MHHNB11_AUTONOMIC_GANGLIA	0.0968262	7.26052
HCC1806_BREAST	0.150499	6.42525
GRANTA519_HAEMATOPOIETIC_AND_LYMPHOID_TISSUE	0.0371459	7.02423
MONOMAC6_HAEMATOPOIETIC_AND_LYMPHOID_TISSUE	0	6.85863
MKN7_STOMACH	0.0378494	7.10931
SW1710_URINARY_TRACT	0.0295989	7.4252
MOLT13_HAEMATOPOIETIC_AND_LYMPHOID_TISSUE	0.0473425	7.06321
SR786_HAEMATOPOIETIC_AND_LYMPHOID_TISSUE	0.176296	6.15426
SCC15_UPPER_AERODIGESTIVE_TRACT	0.0565852	6.82899
RS5_PLEURA		5.96502
NCIH2126_LUNG	0.0100423	6.88316
NCIH2141_LUNG
NCIH1385_LUNG		6.53978
HCC827_LUNG	0.0293472	7.39474
RD_SOFT_TISSUE	0.0292994	6.22369
TT_THYROID	0.0192733	6.88231
TF1_HAEMATOPOIETIC_AND_LYMPHOID_TISSUE	0.0087987	7.55172
HS172T_URINARY_TRACT		5.67163
HS834T_SKIN		6.33985
TE125T_SOFT_TISSUE		6.8156
8305C_THYROID	0.0488186	7.41697
UACC812_BREAST	0.0226538	6.35272
ALLSIL_HAEMATOPOIETIC_AND_LYMPHOID_TISSUE	0.156501	7.59618
KASUMI2_HAEMATOPOIETIC_AND_LYMPHOID_TISSUE	0.207262	7.662
DND41_HAEMATOPOIETIC_AND_LYMPHOID_TISSUE	0.124828	7.44129
ME1_HAEMATOPOIETIC_AND_LYMPHOID_TISSUE	0.0491491	7.21654
DM3_PLEURA		6.32842
JEKO1_HAEMATOPOIETIC_AND_LYMPHOID_TISSUE	0.0390987	8.80274
JJN3_HAEMATOPOIETIC_AND_LYMPHOID_TISSUE		7.79662
NUDHL1_HAEMATOPOIETIC_AND_LYMPHOID_TISSUE	0.0225622	7.01152
CL14_LARGE_INTESTINE	0.0875636	6.54643
KYO1_HAEMATOPOIETIC_AND_LYMPHOID_TISSUE	0.00797177	8.57151
JL1_PLEURA	0.0353569	7.06475
CAL148_BREAST		7.76649
NALM19_HAEMATOPOIETIC_AND_LYMPHOID_TISSUE	0.0941927	8.5247
HPBALL_HAEMATOPOIETIC_AND_LYMPHOID_TISSUE	0.352858	6.03648
SUPT11_HAEMATOPOIETIC_AND_LYMPHOID_TISSUE	0.0251192	7.30749
CL40_LARGE_INTESTINE	0.0194042	7.24999
MDAMB134VI_BREAST	0.0454104	7.70042
HCC1500_BREAST	0.0382	7.51484
HCC1599_BREAST	0.0107158	8.697
SUPHD1_HAEMATOPOIETIC_AND_LYMPHOID_TISSUE
MOTN1_HAEMATOPOIETIC_AND_LYMPHOID_TISSUE	0.0510441
OCIAML3_HAEMATOPOIETIC_AND_LYMPHOID_TISSUE	0.0185105	6.62611
SUDHL10_HAEMATOPOIETIC_AND_LYMPHOID_TISSUE	0.137113	7.7257
SUDHL4_HAEMATOPOIETIC_AND_LYMPHOID_TISSUE	0.115185	7.83781
RH41_SOFT_TISSUE		7.60125
OCILY19_HAEMATOPOIETIC_AND_LYMPHOID_TISSUE	0.00688623	6.87441
MOLM6_HAEMATOPOIETIC_AND_LYMPHOID_TISSUE	0.0379851	7.26943
SKMM2_HAEMATOPOIETIC_AND_LYMPHOID_TISSUE	0.0403956	7.95087
KASUMI6_HAEMATOPOIETIC_AND_LYMPHOID_TISSUE	0.0380634	7.56903
HS698T_LARGE_INTESTINE	0.063061	6.36662
UACC893_BREAST	0.0439971	6.58064
MINO_HAEMATOPOIETIC_AND_LYMPHOID_TISSUE	0.0181429	7.97307
CHP126_AUTONOMIC_GANGLIA	0.0519549	7.51063
COLO680N_OESOPHAGUS	0.154941	6.64198
COLO678_LARGE_INTESTINE	0.147668	6.63316
LAMA84_HAEMATOPOIETIC_AND_LYMPHOID_TISSUE	0.0512882	6.34167
CMLT1_HAEMATOPOIETIC_AND_LYMPHOID_TISSUE	0.0853049	6.74227
EHEB_HAEMATOPOIETIC_AND_LYMPHOID_TISSUE	0.00643674	6.84982
CAL54_KIDNEY	0.105828	6.6296
BV173_HAEMATOPOIETIC_AND_LYMPHOID_TISSUE	0.288909	6.98789
DOHH2_HAEMATOPOIETIC_AND_LYMPHOID_TISSUE	0.0745504	7.85801
EOL1_HAEMATOPOIETIC_AND_LYMPHOID_TISSUE	0.0972096	7.18436
NALM6_HAEMATOPOIETIC_AND_LYMPHOID_TISSUE	0.0728089	7.25814
VMCUB1_URINARY_TRACT	0.0790815	5.42474
LP1_HAEMATOPOIETIC_AND_LYMPHOID_TISSUE	0.0268643	7.17925
LXF289_LUNG	0.0735145	6.32452
MONOMAC1_HAEMATOPOIETIC_AND_LYMPHOID_TISSUE	0.00224621	7.02793
PL21_HAEMATOPOIETIC_AND_LYMPHOID_TISSUE	0.0279876	6.60098
PF382_HAEMATOPOIETIC_AND_LYMPHOID_TISSUE	0.106061	5.90053
NALM1_HAEMATOPOIETIC_AND_LYMPHOID_TISSUE	0.288652	7.12516
OCIAML2_HAEMATOPOIETIC_AND_LYMPHOID_TISSUE	0.0417092	6.77879
MHHCALL3_HAEMATOPOIETIC_AND_LYMPHOID_TISSUE	0.137653	7.47311
JURLMK1_HAEMATOPOIETIC_AND_LYMPHOID_TISSUE	0.00210174	6.86277
OCIAML5_HAEMATOPOIETIC_AND_LYMPHOID_TISSUE	0.0806485	7.22985
KE37_HAEMATOPOIETIC_AND_LYMPHOID_TISSUE		6.6733
JK1_HAEMATOPOIETIC_AND_LYMPHOID_TISSUE	0	6.79149
RI1_HAEMATOPOIETIC_AND_LYMPHOID_TISSUE	0.0306023	8.0983
KARPAS422_HAEMATOPOIETIC_AND_LYMPHOID_TISSUE	0.0104125	7.75172
L540_HAEMATOPOIETIC_AND_LYMPHOID_TISSUE	0.151089	7.39629
CAL78_BONE		7.4038
HDQP1_BREAST	0.0488549	7.31478
MHHCALL4_HAEMATOPOIETIC_AND_LYMPHOID_TISSUE	0.140287	7.372
MUTZ5_HAEMATOPOIETIC_AND_LYMPHOID_TISSUE		6.94094
ONCODG1_OVARY	0.032727	7.09315
HDLM2_HAEMATOPOIETIC_AND_LYMPHOID_TISSUE	0.0141376	8.80365
CAL29_URINARY_TRACT	0.0177458	6.73474
KOPN8_HAEMATOPOIETIC_AND_LYMPHOID_TISSUE	0.191918	7.76605
SCLC21H_LUNG	0.0197658	7.66453
CALU3_LUNG	0.0104559	7.36105
NCIH1435_LUNG	0.00131443	6.34918
NCIH2009_LUNG	0.0289273	6.99469
NCIH1869_LUNG		7.56276
HS852T_SKIN	0.0290544	7.17864
HCC1419_BREAST	0.0679846	6.61235
BT483_BREAST	0.0453934	7.0825
HS281T_BREAST	0.0380897	6.65823
HS934T_SKIN	0.00268177	6.70771
HCC4006_LUNG	0.0578385	7.17553
HCC1428_BREAST	0.0275391	7.45324
KU812_HAEMATOPOIETIC_AND_LYMPHOID_TISSUE	0.0254059	7.4983
SHP77_LUNG	0.0843026	8.33445
TE441T_SOFT_TISSUE	0.0357316	6.86286
NB1_AUTONOMIC_GANGLIA	0.067935	7.17845
HS274T_BREAST		5.8137
PFEIFFER_HAEMATOPOIETIC_AND_LYMPHOID_TISSUE	0.00835938	7.85823
ZR7530_BREAST	0.0302603	7.14298
HS863T_BONE		6.80777
NCIH841_LUNG	0.00127936	7.55486
HS821T_BONE	0.0210298	5.91898
NCIH1944_LUNG	0.0404879	7.53509
NCIH2405_LUNG	0.0269395	7.87308
DEL_HAEMATOPOIETIC_AND_LYMPHOID_TISSUE		7.05043
BEN_LUNG	0.00343246	6.53172
COLO320_LARGE_INTESTINE	0.0449556	7.68877
RPMI8402_HAEMATOPOIETIC_AND_LYMPHOID_TISSUE	0.209484	7.23399
SUDHL1_HAEMATOPOIETIC_AND_LYMPHOID_TISSUE	0.170035	7.24673
P12ICHIKAWA_HAEMATOPOIETIC_AND_LYMPHOID_TISSUE	0.185868	7.30064
BFTC905_URINARY_TRACT	0.0369876	6.99291
BFTC909_KIDNEY	0.0462738	7.25423
MHHES1_BONE		7.00891
JVM3_HAEMATOPOIETIC_AND_LYMPHOID_TISSUE	0.0902527	6.82862
NOMO1_HAEMATOPOIETIC_AND_LYMPHOID_TISSUE	0.0279199	7.09875
NCIH727_LUNG	0.0316214	6.75467
HS343T_BREAST	0.0406607	6.65234
HCC2935_LUNG	0.153444	6.36834
HS888T_BONE	0.162865	6.81216
MKN45_STOMACH	0.00095	7.45379
8505C_THYROID	0.103009	8.06558
KU1919_URINARY_TRACT	0.00155963	7.11381
KCL22_HAEMATOPOIETIC_AND_LYMPHOID_TISSUE	0.181818	7.57838
CADOES1_BONE	0.0201997	7.50846
S117_SOFT_TISSUE	0.0684735	6.77537
EM2_HAEMATOPOIETIC_AND_LYMPHOID_TISSUE	0.0620744	7.2482
COLO677_HAEMATOPOIETIC_AND_LYMPHOID_TISSUE
OPM2_HAEMATOPOIETIC_AND_LYMPHOID_TISSUE	0.00946761	6.6986
CAL62_THYROID	0.0660947	7.70673
LCLC103H_LUNG	0.0638589	7.49908
JURKAT_HAEMATOPOIETIC_AND_LYMPHOID_TISSUE	0.0720841	7.01191
697_HAEMATOPOIETIC_AND_LYMPHOID_TISSUE	0.260784	7.42832
MHHCALL2_HAEMATOPOIETIC_AND_LYMPHOID_TISSUE	0.0835384	7.57223
M07E_HAEMATOPOIETIC_AND_LYMPHOID_TISSUE	0.184	7.70671
L428_HAEMATOPOIETIC_AND_LYMPHOID_TISSUE	0.0244182	7.69865
MOLT16_HAEMATOPOIETIC_AND_LYMPHOID_TISSUE	0.0438456	6.88282
NB4_HAEMATOPOIETIC_AND_LYMPHOID_TISSUE	0.0777091	7.72401
LCLC97TM1_LUNG	0.0613723	6.93849
2313287_STOMACH	0.0215647	6.65007
BHT101_THYROID	0.0120415	7.40679
JVM2_HAEMATOPOIETIC_AND_LYMPHOID_TISSUE	0.0455116	6.92285
CAL51_BREAST	0.014235	6.9032
L363_HAEMATOPOIETIC_AND_LYMPHOID_TISSUE	0.0678086	6.1961
KMH2_HAEMATOPOIETIC_AND_LYMPHOID_TISSUE	0.0407107	7.53148
SIMA_AUTONOMIC_GANGLIA	0.0288795	7.76523
NUDUL1_HAEMATOPOIETIC_AND_LYMPHOID_TISSUE	0.140093	7.97502
BC3C_URINARY_TRACT	0.104876	7.56637
SUDHL6_HAEMATOPOIETIC_AND_LYMPHOID_TISSUE	0.0651024	7.3643
KARPAS620_HAEMATOPOIETIC_AND_LYMPHOID_TISSUE		7.91066
REC1_HAEMATOPOIETIC_AND_LYMPHOID_TISSUE	0.117029	6.67828
OCIM1_HAEMATOPOIETIC_AND_LYMPHOID_TISSUE	0.0547061	6.59566
MEC1_HAEMATOPOIETIC_AND_LYMPHOID_TISSUE		7.783
SIGM5_HAEMATOPOIETIC_AND_LYMPHOID_TISSUE	0.07935	7.94738
SUDHL5_HAEMATOPOIETIC_AND_LYMPHOID_TISSUE	0.0823226	7.83505
BCPAP_THYROID	0.0781133	7.39737
639V_URINARY_TRACT	0.0524912	8.01154
CL11_LARGE_INTESTINE	0.0354241	7.12202
TT2609C02_THYROID	0.0300768	7.46862
MEC2_HAEMATOPOIETIC_AND_LYMPHOID_TISSUE
CL34_LARGE_INTESTINE	0.0608421	7.22519
RCHACV_HAEMATOPOIETIC_AND_LYMPHOID_TISSUE	0.08324	8.06377
CAL120_BREAST	0.0440621	7.71673
647V_URINARY_TRACT	0.0309859	7.00394
RH18_SOFT_TISSUE	0.0163329	6.39713
MOLM16_HAEMATOPOIETIC_AND_LYMPHOID_TISSUE	0	6.86525
F36P_HAEMATOPOIETIC_AND_LYMPHOID_TISSUE	0.00549861	6.40875
EJM_HAEMATOPOIETIC_AND_LYMPHOID_TISSUE	0.0343555	7.97062
WSUDLCL2_HAEMATOPOIETIC_AND_LYMPHOID_TISSUE	0.00144416	7.17629
JIMT1_BREAST		7.70427
ML1_THYROID	0.00913097	7.04622
AMO1_HAEMATOPOIETIC_AND_LYMPHOID_TISSUE	0.0351156	8.45397
MOLP8_HAEMATOPOIETIC_AND_LYMPHOID_TISSUE	0.00569533	7.29274
COLO699_LUNG
JHUEM7_ENDOMETRIUM	0.0260747	6.87043
KP1NL_PANCREAS
KP1N_PANCREAS
M059J_CENTRAL_NERVOUS_SYSTEM
MB157_BREAST
OE21_OESOPHAGUS	0.0909337	7.36428
SF8657_SKIN
SNUC2B_LARGE_INTESTINE
NCIH2073_LUNG		7.07707
HN_UPPER_AERODIGESTIVE_TRACT
HRT18_LARGE_INTESTINE
HCT116G9B_ENGINEERED
HCT116PA_ENGINEERED
HNT34_HAEMATOPOIETIC_AND_LYMPHOID_TISSUE		7.36927
MUTZ2_HAEMATOPOIETIC_AND_LYMPHOID_TISSUE
PLB985_HAEMATOPOIETIC_AND_LYMPHOID_TISSUE		7.97599
SKNO1_HAEMATOPOIETIC_AND_LYMPHOID_TISSUE		8.21673
LC1_LUNG
MOLT3_HAEMATOPOIETIC_AND_LYMPHOID_TISSUE	0.112108	7.05584
HOP62_LUNG	0.112344	7.75833
EKVX_LUNG	0.0542962	7.26635
OVCAR5_OVARY
UO31_KIDNEY	0.0778848	7.05616
TK10_KIDNEY
SF268_CENTRAL_NERVOUS_SYSTEM	0.116691	7.77063
SF539_CENTRAL_NERVOUS_SYSTEM	0.154882	6.45879
SNB75_CENTRAL_NERVOUS_SYSTEM	0.019033	6.39883
HOP92_LUNG	0.0609937	7.67185
ACCS_URINARY_TRACT
MUTZ3_HAEMATOPOIETIC_AND_LYMPHOID_TISSUE		5.79337
A427_LUNG		7.88068
BT12_SOFT_TISSUE		8.63183
C8166_HAEMATOPOIETIC_AND_LYMPHOID_TISSUE		6.93743
CACO2_LARGE_INTESTINE		6.97064
HCC2429_LUNG		8.13041
HCC2450_LUNG		7.14971
HCC461_LUNG		7.81383
HCC515_LUNG		8.08313
INA6_HAEMATOPOIETIC_AND_LYMPHOID_TISSUE		6.89183
KD_SOFT_TISSUE		7.44421
KPMRTRY_SOFT_TISSUE		7.28862
MON_SOFT_TISSUE		7.32372
NCIH2004RT_SOFT_TISSUE		7.67528
NCIH2077_LUNG		7.19711
NCIH2882_LUNG		9.08386
NCIH2887_LUNG		8.44696
NCIH1819_LUNG		7.61651
NCIH3122_LUNG		7.54772
NHAHTDD_CENTRAL_NERVOUS_SYSTEM		6.97537
OCIMY5_HAEMATOPOIETIC_AND_LYMPHOID_TISSUE		8.16283
OCIMY7_HAEMATOPOIETIC_AND_LYMPHOID_TISSUE		7.00834
OPM1_HAEMATOPOIETIC_AND_LYMPHOID_TISSUE		5.83149
PC9_LUNG		7.79261
SKNEP1_BONE		7.95809
SKPNDW_BONE		7.54235
STM9101_SOFT_TISSUE		7.09596
SIHA_CERVIX		6.94663
TM87_SOFT_TISSUE		6.77961
TTC709_SOFT_TISSUE		7.62324
TTC1240_SOFT_TISSUE		7.71559
TTC549_SOFT_TISSUE		7.044
TTC642_SOFT_TISSUE		7.37842
BT16_SOFT_TISSUE
CW9019_SOFT_TISSUE
D384_CENTRAL_NERVOUS_SYSTEM
D425_CENTRAL_NERVOUS_SYSTEM
D458_CENTRAL_NERVOUS_SYSTEM
D556_CENTRAL_NERVOUS_SYSTEM
JR_SOFT_TISSUE
MKL1_SKIN
MKL2_SKIN
PETA_SKIN
SMSCTR_SOFT_TISSUE
SUMB002_CENTRAL_NERVOUS_SYSTEM
201T_LUNG
451LU_NS
A388_SKIN
A431_SKIN
ACN
ALLPO_HAEMATOPOIETIC_AND_LYMPHOID_TISSUE
ARH77_HAEMATOPOIETIC_AND_LYMPHOID_TISSUE
ASH3_THYROID
ATN1_HAEMATOPOIETIC_AND_LYMPHOID_TISSUE
BALL1_HAEMATOPOIETIC_AND_LYMPHOID_TISSUE
BB30HNC_UPPER_AERODIGESTIVE_TRACT
BB49HNC_UPPER_AERODIGESTIVE_TRACT
BB65RCC_KIDNEY
BC1_HAEMATOPOIETIC_AND_LYMPHOID_TISSUE
BC3_HAEMATOPOIETIC_AND_LYMPHOID_TISSUE
BE13_HAEMATOPOIETIC_AND_LYMPHOID_TISSUE
BE2M17_AUTONOMIC_GANGLIA
BICR10_UPPER_AERODIGESTIVE_TRACT
BICR78_UPPER_AERODIGESTIVE_TRACT
BONNA12_HAEMATOPOIETIC_AND_LYMPHOID_TISSUE
BPH1_PROSTATE
C33A_CERVIX
C4I_CERVIX
CA922_UPPER_AERODIGESTIVE_TRACT
CAL39_VULVA
CAL72_BONE
CAR1_LARGE_INTESTINE
CASKI_CERVIX
CCRFCEM_HAEMATOPOIETIC_AND_LYMPHOID_TISSUE
CESS_HAEMATOPOIETIC_AND_LYMPHOID_TISSUE
CHP134_AUTONOMIC_GANGLIA
CHSA0011_BONE
CHSA0108_BONE
CHSA8926_BONE
COLO824_BREAST
CORL303_LUNG
CORL321_PLEURA
CORL32_LUNG
CP50MELB_SKIN
CP66MEL_SKIN
CP67MEL_SKIN
CROAP2_HAEMATOPOIETIC_AND_LYMPHOID_TISSUE
CROAP3
CS1_BONE
CTB1_HAEMATOPOIETIC_AND_LYMPHOID_TISSUE
CTV1_HAEMATOPOIETIC_AND_LYMPHOID_TISSUE
D245MG_CENTRAL_NERVOUS_SYSTEM
D247MG_CENTRAL_NERVOUS_SYSTEM
D263MG_CENTRAL_NERVOUS_SYSTEM
D336MG_CENTRAL_NERVOUS_SYSTEM
D392MG_CENTRAL_NERVOUS_SYSTEM
D423MG_CENTRAL_NERVOUS_SYSTEM
D502MG_CENTRAL_NERVOUS_SYSTEM
D542MG_CENTRAL_NERVOUS_SYSTEM
D566MG_CENTRAL_NERVOUS_SYSTEM
DG75_HAEMATOPOIETIC_AND_LYMPHOID_TISSUE
DIFI_LARGE_INTESTINE
DJM1_SKIN
DOK_UPPER_AERODIGESTIVE_TRACT
DOTC24510_CERVIX
DSH1_URINARY_TRACT
EB3_HAEMATOPOIETIC_AND_LYMPHOID_TISSUE
EGI1_BILIARY_TRACT
EMCBAC1_LUNG
EMCBAC2_LUNG
ES1_BONE
ES3_BONE
ES4_BONE
ES5_BONE
ES6_BONE
ES7_BONE
ES8_BONE
ESO26_OESOPHAGUS
ESO51_OESOPHAGUS
ETK1_BILIARY_TRACT
EW11_BONE
EW12_BONE
EW13_BONE
EW16_BONE
EW18_BONE
EW1_BONE
EW22_BONE
EW24_BONE
EW3_BONE
EW7_BONE
FARAGE_HAEMATOPOIETIC_AND_LYMPHOID_TISSUE
FLO1_OESOPHAGUS
GAK_SKIN
GEO_LARGE_INTESTINE
GIMEN_AUTONOMIC_GANGLIA
GMEL_SKIN
GOTO_AUTONOMIC_GANGLIA
GP5D_LARGE_INTESTINE
GRST_HAEMATOPOIETIC_AND_LYMPHOID_TISSUE
GT3TKB_STOMACH
H2369_PLEURA
NCIH2595_PLEURA
NCIH2722_PLEURA
NCIH2731_PLEURA
NCIH2795_PLEURA
NCIH2803_PLEURA
NCIH2804_PLEURA
NCIH2810_PLEURA
NCIH2818_PLEURA
NCIH2869_PLEURA
H290_PLEURA
H3118_UPPER_AERODIGESTIVE_TRACT
H9_HAEMATOPOIETIC_AND_LYMPHOID_TISSUE
HA7RCC_KIDNEY
HAL01_HAEMATOPOIETIC_AND_LYMPHOID_TISSUE
HC1_HAEMATOPOIETIC_AND_LYMPHOID_TISSUE
HCC2998_LARGE_INTESTINE
HCE4_OESOPHAGUS
HEC1_ENDOMETRIUM
HELA_CERVIX		8.22323
HEMCSS_BONE
HEY_OVARY
HMVII_SKIN
HO1N1_UPPER_AERODIGESTIVE_TRACT
HO1U1_UPPER_AERODIGESTIVE_TRACT
HS445_HAEMATOPOIETIC_AND_LYMPHOID_TISSUE
HSC39_STOMACH
HT3_CERVIX
HTCC3_THYROID
HUH6CLONE5
HUO3N1_BONE
HUO9_BONE
IHH4_THYROID
IM9_HAEMATOPOIETIC_AND_LYMPHOID_TISSUE
IMR5_AUTONOMIC_GANGLIA
ISTMEL1_SKIN
ISTSL1_LUNG
ISTSL2_LUNG
JAR_PLACENTA
JEG3_PLACENTA
JHOS3_OVARY
JHU011_UPPER_AERODIGESTIVE_TRACT
JHU022_UPPER_AERODIGESTIVE_TRACT
JHU029_UPPER_AERODIGESTIVE_TRACT
JIYOYEP2003_HAEMATOPOIETIC_AND_LYMPHOID_TISSUE
JSC1_HAEMATOPOIETIC_AND_LYMPHOID_TISSUE
K2_SKIN
K5_THYROID
KARPAS1106P_HAEMATOPOIETIC_AND_LYMPHOID_TISSUE
KARPAS231_HAEMATOPOIETIC_AND_LYMPHOID_TISSUE
KARPAS45_HAEMATOPOIETIC_AND_LYMPHOID_TISSUE
KGN_OVARY
KINGS1_CENTRAL_NERVOUS_SYSTEM
KMH2_THYROID
KMOE2_HAEMATOPOIETIC_AND_LYMPHOID_TISSUE
KNS81FD_CENTRAL_NERVOUS_SYSTEM
KON_UPPER_AERODIGESTIVE_TRACT
KOSC2_UPPER_AERODIGESTIVE_TRACT
KPNYS_AUTONOMIC_GANGLIA
KY821_HAEMATOPOIETIC_AND_LYMPHOID_TISSUE
KYAE1_OESOPHAGUS
KYSE220_OESOPHAGUS
KYSE50_OESOPHAGUS
LAN6_AUTONOMIC_GANGLIA
LB1047RCC_KIDNEY
LB2241RCC_KIDNEY
LB2518MEL_SKIN
LB373MELD_SKIN
LB647SCLC_LUNG
LB771HNC_UPPER_AERODIGESTIVE_TRACT
LB831BLC_URINARY_TRACT
LB996RCC_KIDNEY
LC2AD_LUNG
LC41_HAEMATOPOIETIC_AND_LYMPHOID_TISSUE
LIM1215_LARGE_INTESTINE
LN405_CENTRAL_NERVOUS_SYSTEM
LNZTA3WT4_CENTRAL_NERVOUS_SYSTEM
LU134A_LUNG
LU135_LUNG
LU139_LUNG
LU165_LUNG
M14_SKIN
MC1010_HAEMATOPOIETIC_AND_LYMPHOID_TISSUE
MCC13_SKIN
MCC26_SKIN
MCCAR_HAEMATOPOIETIC_AND_LYMPHOID_TISSUE
MCIXC_AUTONOMIC_GANGLIA
MDAMB330_BREAST
ME180_CERVIX
MFHINO_SOFT_TISSUE
MFM223_BREAST
MHHPREB1_HAEMATOPOIETIC_AND_LYMPHOID_TISSUE
MKN28_STOMACH
ML2_HAEMATOPOIETIC_AND_LYMPHOID_TISSUE
MLMA_HAEMATOPOIETIC_AND_LYMPHOID_TISSUE
MMACSF_SKIN
MN60_HAEMATOPOIETIC_AND_LYMPHOID_TISSUE
MOT_HAEMATOPOIETIC_AND_LYMPHOID_TISSUE
MRKNU1_BREAST
MS1_LUNG
MS751_CERVIX
MYM12_HAEMATOPOIETIC_AND_LYMPHOID_TISSUE
MZ1PC_PANCREAS
MZ2MEL_SKIN
MZ7MEL_SKIN
NB10_AUTONOMIC_GANGLIA
NB12_AUTONOMIC_GANGLIA
NB13_AUTONOMIC_GANGLIA
NB14_AUTONOMIC_GANGLIA
NB17_AUTONOMIC_GANGLIA
NB5_AUTONOMIC_GANGLIA
NB69_AUTONOMIC_GANGLIA
NB6_AUTONOMIC_GANGLIA
NB7_AUTONOMIC_GANGLIA
NBSUSSR_AUTONOMIC_GANGLIA
NBTU110_AUTONOMIC_GANGLIA
NCC010_KIDNEY
NCC021_KIDNEY
NCCIT_TESTIS
NCIH128_LUNG
NCIH1304_LUNG
NCIH1417_LUNG
NCIH1688_LUNG
NCIH1770_LUNG
NCIH187_LUNG
NCIH1993_LUNG
NCIH2135_LUNG
NCIH2373_PLEURA
NCIH2461_PLEURA
NCIH250_LUNG
NCIH2591_PLEURA
NCIH345_LUNG
NCIH378_LUNG
NCIH513_PLEURA
NCIH630_LARGE_INTESTINE
NCIH64_LUNG
NCIH720_LUNG
NCIH740_LUNG
NCIH748_LUNG
NCIH820_LUNG
NCIH835_LUNG
NCIH847_LUNG
NEC8_TESTIS
NH12_AUTONOMIC_GANGLIA
NK92MI_HAEMATOPOIETIC_AND_LYMPHOID_TISSUE
NKM1_HAEMATOPOIETIC_AND_LYMPHOID_TISSUE
NO10_CENTRAL_NERVOUS_SYSTEM
NO11_CENTRAL_NERVOUS_SYSTEM
NOS1_BONE
NTERA2CLD1_TESTIS
NY_BONE
OACM51_OESOPHAGUS
OACP4C_OESOPHAGUS
OCILY7_HAEMATOPOIETIC_AND_LYMPHOID_TISSUE
OCUBM_BREAST
OMC1_CERVIX
OSC19_UPPER_AERODIGESTIVE_TRACT
OSC20_UPPER_AERODIGESTIVE_TRACT
OV17R_OVARY
OVCA420_OVARY
OVCA433_OVARY
OVMIU_OVARY
P30OHK_HAEMATOPOIETIC_AND_LYMPHOID_TISSUE
P32ISH_HAEMATOPOIETIC_AND_LYMPHOID_TISSUE
PA1_OVARY
PC3JPC3_LUNG
PCI15A_UPPER_AERODIGESTIVE_TRACT
PCI30_UPPER_AERODIGESTIVE_TRACT
PCI38_UPPER_AERODIGESTIVE_TRACT
PCI4B_UPPER_AERODIGESTIVE_TRACT
PCI6A_UPPER_AERODIGESTIVE_TRACT
PEO1_OVARY
PFSK1_CENTRAL_NERVOUS_SYSTEM
PL18_PANCREAS
PL4_PANCREAS
PWR1E_PROSTATE
QIMRWIL_HAEMATOPOIETIC_AND_LYMPHOID_TISSUE
RAMOS2G64C10_HAEMATOPOIETIC_AND_LYMPHOID_TISSUE
RCCAB_KIDNEY
RCCER_KIDNEY
RCCFG2_KIDNEY
RCCJF_KIDNEY
RCCJW_KIDNEY
RCCMF_KIDNEY
RCK8_HAEMATOPOIETIC_AND_LYMPHOID_TISSUE
RERFLCFM_LUNG
RF48_STOMACH
RH1_SOFT_TISSUE
RO82W1_THYROID
ROS50_HAEMATOPOIETIC_AND_LYMPHOID_TISSUE
RPMI2650_UPPER_AERODIGESTIVE_TRACT
RPMI8866_HAEMATOPOIETIC_AND_LYMPHOID_TISSUE
RXF393_KIDNEY
SARC9371_BONE
SAS_UPPER_AERODIGESTIVE_TRACT
SAT_UPPER_AERODIGESTIVE_TRACT
SBC1_LUNG
SBC3_LUNG
SC1_HAEMATOPOIETIC_AND_LYMPHOID_TISSUE
SCC3_HAEMATOPOIETIC_AND_LYMPHOID_TISSUE
SCC90_UPPER_AERODIGESTIVE_TRACT
SCH_STOMACH
SISO_CERVIX
SKGIIIA_CERVIX
SKGT2_STOMACH
SKGT4_OESOPHAGUS
SKMG1_CENTRAL_NERVOUS_SYSTEM
SKN3_UPPER_AERODIGESTIVE_TRACT
SKN_URINARY_TRACT
SLVL_HAEMATOPOIETIC_AND_LYMPHOID_TISSUE
SN12C_KIDNEY
STS0421_SOFT_TISSUE
SUDHL16_HAEMATOPOIETIC_AND_LYMPHOID_TISSUE
SUPB8_HAEMATOPOIETIC_AND_LYMPHOID_TISSUE
SW13_ADRENAL_GLAND
SW626_OVARY
SW684_SOFT_TISSUE
SW756_CERVIX
SW872_SOFT_TISSUE
SW954_VULVA
SW962_VULVA
SW982_SOFT_TISSUE
TASK1_BONE
TCYIK_CERVIX
TE12_OESOPHAGUS
TGBC1TKB_BILIARY_TRACT
TGBC24TKB_BILIARY_TRACT
TGW_AUTONOMIC_GANGLIA
TK_HAEMATOPOIETIC_AND_LYMPHOID_TISSUE
TMK1_STOMACH
TUR_HAEMATOPOIETIC_AND_LYMPHOID_TISSUE
U698M_HAEMATOPOIETIC_AND_LYMPHOID_TISSUE
UCH2_BONE
UDSCC2_UPPER_AERODIGESTIVE_TRACT
UMC11_LUNG
UWB1289_OVARY
VAESBJ_SOFT_TISSUE
VAL_HAEMATOPOIETIC_AND_LYMPHOID_TISSUE
VMRCMELG_SKIN
WIL2NS_HAEMATOPOIETIC_AND_LYMPHOID_TISSUE
WM1552C_SKIN
WM278_SKIN
WM35_SKIN
WM793B_SKIN
WSUNHL_HAEMATOPOIETIC_AND_LYMPHOID_TISSUE
YMB1E_BREAST
YT_HAEMATOPOIETIC_AND_LYMPHOID_TISSUE

## Sheet: RRS1
Gene	DNA methylation (RRBS)_ RRS1	mRNA expression (Affy)_ RRS1
DMS53_LUNG	0.00479849	10.4405
SW1116_LARGE_INTESTINE	0	10.1127
NCIH1694_LUNG		9.5823
P3HR1_HAEMATOPOIETIC_AND_LYMPHOID_TISSUE	0.0177451	11.0565
HUT78_HAEMATOPOIETIC_AND_LYMPHOID_TISSUE	0.0049467	10.7611
UMUC3_URINARY_TRACT	0.0202523	10.7016
HOS_BONE	0.000674905	10.3248
HUNS1_HAEMATOPOIETIC_AND_LYMPHOID_TISSUE		11.0082
AML193_HAEMATOPOIETIC_AND_LYMPHOID_TISSUE	0.00486936	11.0327
RVH421_SKIN	0.00688032	10.25
NCIH1184_LUNG	0.000662562	9.77609
HCC2157_BREAST	0.0110342	11.438
TC71_BONE		10.9255
NCIH2227_LUNG	0.00828362	9.58036
COLO205_LARGE_INTESTINE		9.88798
SNU449_LIVER	0.00363897	10.5631
NCIH28_PLEURA	0.0095969	9.99985
OV56_OVARY	0.00886851	9.14272
JHOS4_OVARY		10.1641
KYSE450_OESOPHAGUS		11.0667
RMUGS_OVARY	0.00214933	10.3646
KLE_ENDOMETRIUM		9.84655
HS895T_SKIN		9.50277
LN229_CENTRAL_NERVOUS_SYSTEM	0.00305891	9.90314
P31FUJ_HAEMATOPOIETIC_AND_LYMPHOID_TISSUE	0.00176654	9.96874
RKN_SOFT_TISSUE	0.00270538	9.71102
PATU8988S_PANCREAS	0.0032133	10.2179
NH6_AUTONOMIC_GANGLIA	0	9.25294
SF126_CENTRAL_NERVOUS_SYSTEM	0.0227363	9.30828
RERFLCAD2_LUNG	0.0161917	10.1243
OUMS23_LARGE_INTESTINE	0.00171578	10.0408
SNGM_ENDOMETRIUM	0.0300204	10.2517
OUMS27_BONE	0	9.60898
PL45_PANCREAS		10.7734
NCIH2347_LUNG	0.00105717	10.4659
SW1990_PANCREAS	0.00432971	10.4884
HS940T_SKIN	0.00249556	9.45061
HS611T_HAEMATOPOIETIC_AND_LYMPHOID_TISSUE	0	10.7932
TOLEDO_HAEMATOPOIETIC_AND_LYMPHOID_TISSUE	0.0306457	10.02
RERFGC1B_STOMACH	0.00434132	10.1096
HT1080_SOFT_TISSUE	0	10.9469
NCIH2087_LUNG	0.0415838	10.8783
COV318_OVARY	0.0543283	8.77843
NCIH2085_LUNG	0.00350547	10.3503
NCIH510_LUNG	0.000497218	9.48383
CAKI1_KIDNEY	0.0100367	9.95447
NCIH716_LARGE_INTESTINE	0.000931734	9.77078
NCIH2066_LUNG	0.0104435	9.70732
NCIH1341_LUNG	0.00239116	10.5485
NCIH2029_LUNG	0.00709766	9.86347
C3A_LIVER		9.73155
SW480_LARGE_INTESTINE	0.00483469	9.89682
HS746T_STOMACH	0.0112175	10.8244
LU65_LUNG	0.0016	10.0077
HS739T_BREAST		9.51539
SNUC2A_LARGE_INTESTINE	0.000470972	9.41009
HEC151_ENDOMETRIUM	0.000290202	10.7731
MSTO211H_PLEURA	0.00451233	10.3072
RAJI_HAEMATOPOIETIC_AND_LYMPHOID_TISSUE	0.0598417	10.9987
SKMEL1_SKIN	0.00107181	9.41974
SUPT1_HAEMATOPOIETIC_AND_LYMPHOID_TISSUE	0.0397773	10.3479
JHH7_LIVER		9.58684
HUT102_HAEMATOPOIETIC_AND_LYMPHOID_TISSUE	0.00511522	9.43351
5637_URINARY_TRACT	0	10.179
HCC38_BREAST		10.2232
DU4475_BREAST	0	9.24906
NCIH1573_LUNG		9.04968
NCIH508_LARGE_INTESTINE	0.00829942	9.76346
NCIH1651_LUNG	0.000293953	10.3904
SKUT1_SOFT_TISSUE	0.00636883	10.8278
MDAMB175VII_BREAST	0.0127211	10.4465
SUPB15_HAEMATOPOIETIC_AND_LYMPHOID_TISSUE	0.125461	10.6173
BECKER_CENTRAL_NERVOUS_SYSTEM	0.00894123	8.9451
NCIH226_LUNG		10.2552
NCIH1666_LUNG		10.7873
SW1783_CENTRAL_NERVOUS_SYSTEM		10.1335
ISTMES1_PLEURA		9.90799
NCIH1734_LUNG		10.15
NCIH2342_LUNG	0.003349	9.71178
EBC1_LUNG	0.0263073	10.8124
YMB1_BREAST		10.4782
OC316_OVARY		10.4491
HS936T_SKIN	0.0318134	9.6787
T173_BONE	0.000746299	9.39358
NCIH322_LUNG	0.00172321	10.6831
HS618T_LUNG	0.0168791	10.3369
HS870T_BONE	0.003912	9.2199
HS706T_BONE	0.00534038	9.57741
PANC1_PANCREAS	0.00435417	10.8425
NCIH2291_LUNG	0.00650209	10.6975
T47D_BREAST	0.0011101	10.231
HS742T_BREAST		8.39062
BICR56_UPPER_AERODIGESTIVE_TRACT	0.00120138	9.43159
BICR16_UPPER_AERODIGESTIVE_TRACT	0.00395337	10.0056
TE10_OESOPHAGUS	0.00492383	10.3586
SKMEL28_SKIN	0.00491977	9.62322
BICR6_UPPER_AERODIGESTIVE_TRACT	0.0040528	9.77945
BHY_UPPER_AERODIGESTIVE_TRACT	0.00653585	9.01915
AZ521_STOMACH		10.7591
SH4_SKIN	0.0103129	10.548
KPL1_BREAST	0.00110948	10.0543
CGTHW1_THYROID		9.69188
TUHR4TKB_KIDNEY	0.0292401	9.23547
LS123_LARGE_INTESTINE	0.0162302	10.2831
HEL_HAEMATOPOIETIC_AND_LYMPHOID_TISSUE	0.00520425	10.6403
HPAC_PANCREAS	0.0090561	10.0199
RCC10RGB_KIDNEY	0.0108436	8.591
JHOM1_OVARY	0.047037	9.76188
SU8686_PANCREAS	0.0062383	8.88214
HCC33_LUNG	0.0046878	9.50959
TE6_OESOPHAGUS	0.0092609	10.3923
JHOC5_OVARY	0	10.6177
ACCMESO1_PLEURA	0.0123738	10.143
BL41_HAEMATOPOIETIC_AND_LYMPHOID_TISSUE	0.0408006	10.8897
SNU1214_UPPER_AERODIGESTIVE_TRACT	0	9.54231
CORL105_LUNG	0.00552648	10.1561
LMSU_STOMACH	0.00393605	11.1329
SNU1197_LARGE_INTESTINE	0.0216919	10.127
COLO668_LUNG	0.000862231	10.0241
OSRC2_KIDNEY	0.0072051	9.58875
HUH6_LIVER	0	10.9798
PANC0203_PANCREAS	0.0155885	10.1022
CJM_SKIN	0.0242089	10.7426
BICR22_UPPER_AERODIGESTIVE_TRACT	0.00589844	9.12637
SHSY5Y_AUTONOMIC_GANGLIA		9.95211
TM31_CENTRAL_NERVOUS_SYSTEM	0.0118647	9.78824
SNU1272_KIDNEY	0.0146259	9.62853
KPNRTBM1_AUTONOMIC_GANGLIA	0.00290848	9.64546
BICR18_UPPER_AERODIGESTIVE_TRACT	0.00206712	9.92898
TE4_OESOPHAGUS	0.00467341	11.515
PCM6_HAEMATOPOIETIC_AND_LYMPHOID_TISSUE	0.107563	10.2388
ECC10_STOMACH	0.0487017	10.3363
TUHR14TKB_KIDNEY	0.0174602	9.02988
YD15_SALIVARY_GLAND	0.00248142	10.9458
UBLC1_URINARY_TRACT	0	9.73181
ECGI10_OESOPHAGUS	0.0329055	10.3487
CW2_LARGE_INTESTINE	0.00306069	10.7643
SNU761_LIVER	0.00839304	8.92846
SNU61_LARGE_INTESTINE	0	10.275
NCIH1915_LUNG	0.00636193	9.9283
SNU324_PANCREAS	0.00912426	10.764
YD10B_UPPER_AERODIGESTIVE_TRACT	0.00348909	9.79967
HCC2279_LUNG	0	8.85857
HLC1_LUNG		10.7408
TUHR10TKB_KIDNEY	0	9.47701
HEC1B_ENDOMETRIUM	0.000295624	10.5085
VMRCLCP_LUNG		10.7377
TGBC11TKB_STOMACH	0.00104452	10.2472
OVK18_OVARY	0.00153261	10.3162
SNU1077_ENDOMETRIUM	0.00083029	9.82556
HCC1588_LUNG		10.2363
SNU213_PANCREAS	0.00350263	10.0334
HT115_LARGE_INTESTINE	0	10.2604
TE14_OESOPHAGUS	0.00507712	10.5005
TE8_OESOPHAGUS	0.0113799	8.70351
SNU520_STOMACH	0.00911225	10.6489
JHUEM3_ENDOMETRIUM	0.00817829	10.0442
LI7_LIVER	0.00861807	10.3249
NCIH838_LUNG	0.00339784	9.85862
SNU119_OVARY	0.00295918	9.83517
SNU1033_LARGE_INTESTINE		11.0187
SNUC5_LARGE_INTESTINE	0.0033238	10.2822
GSS_STOMACH	0.00245211	10.4354
TALL1_HAEMATOPOIETIC_AND_LYMPHOID_TISSUE	0.012631	9.66015
HCC1171_LUNG	0.00295605	10.6652
SNUC4_LARGE_INTESTINE	0.00783283	10.6216
U138MG_CENTRAL_NERVOUS_SYSTEM		10.3643
SNU620_STOMACH	0.00841645	11.1553
ECC12_STOMACH	0.0338131	9.44466
GSU_STOMACH	0.0117016	10.4995
KMS18_HAEMATOPOIETIC_AND_LYMPHOID_TISSUE		10.6108
JHOM2B_OVARY	0.0151217	9.91583
MDAMB231_BREAST	0.0229211	9.65457
OV90_OVARY	0.0243413	9.75793
RS411_HAEMATOPOIETIC_AND_LYMPHOID_TISSUE	0.0066077	10.9575
OVTOKO_OVARY	0	9.87733
OVCAR4_OVARY	0.000335749	10.3032
HLF_LIVER	0.0175617	10.6674
HCT15_LARGE_INTESTINE	0.00419355	10.8075
SW1463_LARGE_INTESTINE	0.00865663	11.0421
SF295_CENTRAL_NERVOUS_SYSTEM	0.0161281	10.2967
WM115_SKIN	0.0142579	9.57104
JHH4_LIVER	0.00991549	10.4764
OE33_OESOPHAGUS	0.0101078	9.43323
CCK81_LARGE_INTESTINE	0.00310238	10.8262
JHH1_LIVER		9.46276
SJSA1_BONE	0.00870385	10.2033
NCIH2228_LUNG	0.0228966	9.99376
RERFLCAI_LUNG	0	10.9898
SKMES1_LUNG	0.00476222	9.54639
NCIH520_LUNG		10.4081
JHH5_LIVER		10.8641
FU97_STOMACH	0.0119567	9.76104
COLO800_SKIN	0.0126889	9.12759
NCIH1963_LUNG	0.00549451	9.25591
RL952_ENDOMETRIUM	0.00619674	10.9395
J82_URINARY_TRACT	0.0254677	10.7957
HCC15_LUNG	0	10.1684
M059K_CENTRAL_NERVOUS_SYSTEM	0	9.71718
CALU6_LUNG	0.00486954	10.6778
SKLU1_LUNG	0.00234733	10.8436
SW900_LUNG	0.00456308	10.3566
UACC62_SKIN	0.00221742	10.5441
MFE280_ENDOMETRIUM		9.77081
MFE319_ENDOMETRIUM		9.92043
MFE296_ENDOMETRIUM	0.0056857	10.0431
GOS3_CENTRAL_NERVOUS_SYSTEM	0.0193309	9.20475
GI1_CENTRAL_NERVOUS_SYSTEM	0.0106907	10.717
PC14_LUNG		9.46969
KYSE410_OESOPHAGUS		10.5909
A204_SOFT_TISSUE	0.000428934	11.9109
PATU8902_PANCREAS	0.0066934	11.0708
NCIH810_LUNG	0.00562516	10.4594
RERFLCMS_LUNG	0	9.97514
L1236_HAEMATOPOIETIC_AND_LYMPHOID_TISSUE	0.0676951	10.2735
DANG_PANCREAS	0.00450051	10.9077
NCIH460_LUNG	0.00408505	10.4804
KYSE140_OESOPHAGUS	0.00136667	9.80559
KYSE180_OESOPHAGUS	0.000203287	11.2149
HUPT3_PANCREAS	0	9.35704
EFE184_ENDOMETRIUM	0.0042061	10.5422
GCIY_STOMACH	0.046723	10.7554
SH10TC_STOMACH	0.0151113	10.157
CAOV4_OVARY	0.0110192	9.06884
HCC2218_BREAST	0.00338509	11.7538
KMS21BM_HAEMATOPOIETIC_AND_LYMPHOID_TISSUE	0.01773	10.7604
KMS26_HAEMATOPOIETIC_AND_LYMPHOID_TISSUE		10.2357
KMS27_HAEMATOPOIETIC_AND_LYMPHOID_TISSUE	0.0308038	11.2727
KO52_HAEMATOPOIETIC_AND_LYMPHOID_TISSUE	0.012117	10.8336
KMS28BM_HAEMATOPOIETIC_AND_LYMPHOID_TISSUE	0.000523041	11.4357
KNS60_CENTRAL_NERVOUS_SYSTEM	0	10.1146
KNS81_CENTRAL_NERVOUS_SYSTEM	0.00403956	9.71811
KPNSI9S_AUTONOMIC_GANGLIA	0.00454614	10.7387
LU99_LUNG	0.00049908	10.7979
KMS34_HAEMATOPOIETIC_AND_LYMPHOID_TISSUE	0.000594737	11.1735
MKN1_STOMACH	0.00654841	10.2678
MKN74_STOMACH	0.00215517	9.83385
KP3_PANCREAS		9.80287
NCO2_HAEMATOPOIETIC_AND_LYMPHOID_TISSUE	0.0135627	10.0094
KHM1B_HAEMATOPOIETIC_AND_LYMPHOID_TISSUE	0.00534918	11.0366
HSC2_UPPER_AERODIGESTIVE_TRACT	0.00400047	10.1801
KG1C_CENTRAL_NERVOUS_SYSTEM	0.00392752	9.90651
HUH7_LIVER	0.00724495	10.9401
KMBC2_URINARY_TRACT	0.0153359	9.97217
KMRC20_KIDNEY	0.0231013	9.65768
HUCCT1_BILIARY_TRACT	0.00882998	10.7191
KIJK_HAEMATOPOIETIC_AND_LYMPHOID_TISSUE	0.054845	10.1708
A4FUK_HAEMATOPOIETIC_AND_LYMPHOID_TISSUE	0.024357	10.9739
KALS1_CENTRAL_NERVOUS_SYSTEM	0.00350089	9.42734
HEC108_ENDOMETRIUM	0.023514	9.76477
HEL9217_HAEMATOPOIETIC_AND_LYMPHOID_TISSUE	0.0234016	10.5556
HUH28_BILIARY_TRACT	0	9.79622
CMK115_HAEMATOPOIETIC_AND_LYMPHOID_TISSUE		10.2508
HEC265_ENDOMETRIUM	0.0518489	10.4101
CAL12T_LUNG	0.0363841	10.8474
THP1_HAEMATOPOIETIC_AND_LYMPHOID_TISSUE	0.00744774	10.5646
A3KAW_HAEMATOPOIETIC_AND_LYMPHOID_TISSUE	0.0329973	10.1415
SKNSH_AUTONOMIC_GANGLIA	0.00069094	10.5164
HCC1954_BREAST	0.0228314	10.3144
CAMA1_BREAST	0	10.955
HEC6_ENDOMETRIUM	0.00156794	10.8294
AM38_CENTRAL_NERVOUS_SYSTEM	0.0423295	11.0034
HEC50B_ENDOMETRIUM	0.00328022	11.2038
HSC3_UPPER_AERODIGESTIVE_TRACT	0.0100411	10.9828
HSC4_UPPER_AERODIGESTIVE_TRACT	0.00031746	9.37772
KMS11_HAEMATOPOIETIC_AND_LYMPHOID_TISSUE	0.00403108	10.8267
KP4_PANCREAS		9.85841
KE39_STOMACH		11.0305
COV504_OVARY	0.00457888	10.1424
KE97_HAEMATOPOIETIC_AND_LYMPHOID_TISSUE		10.8343
VMRCRCW_KIDNEY	0.00570139	9.66646
HGC27_STOMACH	0.0140987	10.7727
LUDLU1_LUNG	0.000175	10.0387
HUG1N_STOMACH	0.00987701	10.7138
U266B1_HAEMATOPOIETIC_AND_LYMPHOID_TISSUE	0.00704374	10.9316
NUGC4_STOMACH	0	10.0015
BGC823_STOMACH		10.477
HMC18_BREAST	0.0305282	10.8869
CAS1_CENTRAL_NERVOUS_SYSTEM	0.00846384	9.96728
KMM1_HAEMATOPOIETIC_AND_LYMPHOID_TISSUE	0.0125708	10.4912
CORL23_LUNG	0.0142378	10.5541
MORCPR_LUNG	0.000621415	10.761
HARA_LUNG	0.0296259	10.9989
SKOV3_OVARY	0.00109658	9.85065
HPAFII_PANCREAS	0.00370455	10.457
MC116_HAEMATOPOIETIC_AND_LYMPHOID_TISSUE		10.7517
NCIH1568_LUNG	0.0179917	10.9845
CA46_HAEMATOPOIETIC_AND_LYMPHOID_TISSUE	0.0416226	9.92548
A498_KIDNEY	0.0177336	10.1259
BCP1_HAEMATOPOIETIC_AND_LYMPHOID_TISSUE	0.00885462	10.779
A673_BONE	0.00460767	9.67819
AU565_BREAST	0.0689043	9.71964
COLO201_LARGE_INTESTINE	0.0267057	9.83632
CAPAN1_PANCREAS		10.5377
NCIH1563_LUNG		10.0879
NCIH358_LUNG	0.00427956	10.8857
CFPAC1_PANCREAS	0.0233945	9.31729
NIHOVCAR3_OVARY	0.00144605	10.8016
NCIH1650_LUNG	0	10.0137
NCIH1793_LUNG	0.00149673	10.425
NCIH1437_LUNG	0.000802402	9.76476
KNS62_LUNG	0	10.3178
HS578T_BREAST	0.0175463	9.60239
BT20_BREAST	0.00267157	10.1924
SNU182_LIVER	0.00393425	10.1471
SKNMC_BONE	0.000807968	11.2121
HH_HAEMATOPOIETIC_AND_LYMPHOID_TISSUE	0.0206429	11.5943
FADU_UPPER_AERODIGESTIVE_TRACT	0.00373072	10.59
SJRH30_SOFT_TISSUE		9.99651
MDAMB361_BREAST	0.000263419	10.8453
MDAMB436_BREAST	0.00953378	10.3937
PANC0213_PANCREAS	0	9.96138
DB_HAEMATOPOIETIC_AND_LYMPHOID_TISSUE	0.0298914	10.905
RDES_BONE	0.0126689	10.2631
CAL27_UPPER_AERODIGESTIVE_TRACT	0.00824502	9.74108
MESSA_SOFT_TISSUE	0.00820164	10.7218
SW1271_LUNG	0.00250324	10.938
NCIH1792_LUNG	0.00221432	10.5415
GCT_SOFT_TISSUE	0	10.8019
SKBR3_BREAST	0.120667	9.94522
SNU16_STOMACH		10.2551
NCIH82_LUNG	0.00352526	10.725
NCIN87_STOMACH	0.00345365	9.7933
U2OS_BONE	0.00677594	9.75849
H4_CENTRAL_NERVOUS_SYSTEM	0.0128525	9.56918
GDM1_HAEMATOPOIETIC_AND_LYMPHOID_TISSUE	0.00843621	10.1517
HCC1143_BREAST	0.00800938	11.1102
T24_URINARY_TRACT	0.00177273	10.5773
G401_SOFT_TISSUE	0.00532343	10.9139
HCC1937_BREAST	0.00579414	10.217
HCC1569_BREAST	0.00266031	11.0989
OCUM1_STOMACH	0.00725019	10.9576
SAOS2_BONE	0.00462629	9.59691
D283MED_CENTRAL_NERVOUS_SYSTEM	0.00177263	10.3927
SCC9_UPPER_AERODIGESTIVE_TRACT	0.00490724	10.2615
HCC1395_BREAST	0.0246172	10.0012
NMCG1_CENTRAL_NERVOUS_SYSTEM	0.00277581	10.007
TEN_ENDOMETRIUM	0.00449387	10.3797
HS604T_HAEMATOPOIETIC_AND_LYMPHOID_TISSUE		9.27127
TE9_OESOPHAGUS	0.010086	10.1608
KNS42_CENTRAL_NERVOUS_SYSTEM		9.1216
KYSE520_OESOPHAGUS	0	9.69072
KYSE270_OESOPHAGUS		10.9074
JHUEM1_ENDOMETRIUM		10.2843
YH13_CENTRAL_NERVOUS_SYSTEM	0.0049375	10.6842
IALM_LUNG	0.00128555	10.2057
NCIH2052_PLEURA	0.0149611	10.2219
EB2_HAEMATOPOIETIC_AND_LYMPHOID_TISSUE		9.8678
SKNFI_AUTONOMIC_GANGLIA	0.00501338	11.1282
SKNAS_AUTONOMIC_GANGLIA	0	10.7738
GA10_HAEMATOPOIETIC_AND_LYMPHOID_TISSUE	0.0155057	11.3238
SNU398_LIVER	0	10.8215
SNU423_LIVER	0.00497014	10.0519
SCC4_UPPER_AERODIGESTIVE_TRACT	0.00193424	10.5745
EB1_HAEMATOPOIETIC_AND_LYMPHOID_TISSUE	0.0293304	10.1883
HCC1187_BREAST	0.0207647	10.3232
SNU387_LIVER	0.0533517	9.10057
DAUDI_HAEMATOPOIETIC_AND_LYMPHOID_TISSUE	0.186142	10.2451
HT_HAEMATOPOIETIC_AND_LYMPHOID_TISSUE	0.044295	10.9664
MJ_HAEMATOPOIETIC_AND_LYMPHOID_TISSUE	0.0270572	11.0127
JM1_HAEMATOPOIETIC_AND_LYMPHOID_TISSUE	0.0327907	10.4558
C2BBE1_LARGE_INTESTINE	0.00645202	10.5083
SKES1_BONE	0.0029518	10.7676
EPLC272H_LUNG	0.000961383	10.4295
BXPC3_PANCREAS	0.0156831	10.4215
NCIH1355_LUNG		11.0779
SNU5_STOMACH	0.00140296	10.6393
SNU475_LIVER	0.00346248	10.3639
HEC251_ENDOMETRIUM	0.0337353	10.3435
HCC95_LUNG	0.000934041	10.6236
253J_URINARY_TRACT	0	10.8603
HCC1438_LUNG	0.00101729	10.4855
253JBV_URINARY_TRACT		11.4889
RPMI7951_SKIN	0.011619	10.6807
SNU1066_UPPER_AERODIGESTIVE_TRACT		9.58584
SNU1041_UPPER_AERODIGESTIVE_TRACT		9.45913
HCC2108_LUNG	0.00461072	10.1573
COLO783_SKIN	0.00392347	10.2553
HCC1359_LUNG	0.00423093	10.6472
BICR31_UPPER_AERODIGESTIVE_TRACT	0.035694	9.66787
COV362_OVARY	0.00461331	9.972
COLO792_SKIN	0.00358343	9.86256
COV434_OVARY	0.00115963	10.3636
WM983B_SKIN	0.00652259	10.6918
HS751T_HAEMATOPOIETIC_AND_LYMPHOID_TISSUE	0.00658414	9.44625
LS513_LARGE_INTESTINE	0.0130537	10.5254
NCIH2110_LUNG	0.010338	9.99246
CHAGOK1_LUNG	0.00515515	8.74622
DMS454_LUNG	0.0197048	10.2504
CORL47_LUNG	0.00319565	9.48585
FTC238_THYROID	0.0230375	9.64274
DMS273_LUNG	0.0134103	10.2815
FTC133_THYROID	0.0155446	9.68333
CORL311_LUNG	0.000586207	9.86484
NCIH2286_LUNG	0.00605928	10.9134
NCIH1339_LUNG	0.00505535	10.9497
WM793_SKIN	0.00207214	10.6669
A704_KIDNEY	0.00474188	8.38793
MDAMB435S_SKIN		10.1214
WM1799_SKIN	0.00264815	10.3909
MEWO_SKIN	0.002875	10.4832
WM88_SKIN	0.0227786	10.4052
NCIH2081_LUNG	0.00333065	9.47912
HS255T_LARGE_INTESTINE		8.38661
NCIH1092_LUNG	0.00462513	9.15878
SW837_LARGE_INTESTINE	0.00644069	9.88497
JHH6_LIVER		9.96721
IGR1_SKIN	0.00865681	10.1518
NCIH1105_LUNG	0	9.11711
NCIH1436_LUNG	0.0101374	9.57227
NCIH1876_LUNG	0.00861978	9.62841
CORL24_LUNG	0	9.34459
COV644_OVARY	0.00203017	9.43081
GP2D_LARGE_INTESTINE	0.0202848	10.524
PECAPJ15_UPPER_AERODIGESTIVE_TRACT	0.00180955	10.0636
CORL88_LUNG	0.00813991	9.9762
CORL95_LUNG	0.0248036	9.38725
PECAPJ49_UPPER_AERODIGESTIVE_TRACT	0.0111663	10.2175
PECAPJ34CLONEC12_UPPER_AERODIGESTIVE_TRACT	0.00198	10.8771
CORL51_LUNG		9.31312
RT11284_URINARY_TRACT		10.5976
PECAPJ41CLONED2_UPPER_AERODIGESTIVE_TRACT	0.0063837	10.1071
OV7_OVARY	0.00236691	10.5657
HT55_LARGE_INTESTINE		10.2496
OAW42_OVARY	0.00195838	10.8365
MDST8_LARGE_INTESTINE	0.0050765	10.3479
OAW28_OVARY	0.00659879	9.38709
SUIT2_PANCREAS	0.00847943	10.3354
LC1SQSF_LUNG		10.4446
KASUMI1_HAEMATOPOIETIC_AND_LYMPHOID_TISSUE		10.4397
SUPM2_HAEMATOPOIETIC_AND_LYMPHOID_TISSUE	0.0230873	8.55306
SKHEP1_LIVER	0.0070668	10.2712
OVCAR8_OVARY	0.00290146	10.6521
NCIH2172_LUNG	0	10.1275
ISHIKAWAHERAKLIO02ER_ENDOMETRIUM		10.5637
NCIH596_LUNG	0	9.67091
NCIH650_LUNG	0.0122802	9.67491
SW1573_LUNG	0.00879621	10.3431
OVMANA_OVARY	0.00606199	8.40523
SKCO1_LARGE_INTESTINE	0.0151195	10.845
KARPAS299_HAEMATOPOIETIC_AND_LYMPHOID_TISSUE		9.18119
YAPC_PANCREAS	0.0076202	9.98536
HT1197_URINARY_TRACT	0.000864286	10.6705
A253_SALIVARY_GLAND	0.0126853	10.7228
HCC366_LUNG	0.0163926	10.0759
DKMG_CENTRAL_NERVOUS_SYSTEM	0.00550365	9.62712
SNU349_KIDNEY		8.41715
UMUC1_URINARY_TRACT	0.00480841	10.6402
NAMALWA_HAEMATOPOIETIC_AND_LYMPHOID_TISSUE	0.0364807	10.3464
NCIH292_LUNG	0.0137034	10.3054
59M_OVARY		10.4971
U118MG_CENTRAL_NERVOUS_SYSTEM	0.00902621	10.7879
VMRCLCD_LUNG		10.355
HCC1833_LUNG	0.0057376	10.5691
RH30_SOFT_TISSUE	0.0498285	9.77272
TCCSUP_URINARY_TRACT	0.00849065	9.8061
SNU601_STOMACH	0.00152898	9.83037
CAL33_UPPER_AERODIGESTIVE_TRACT	0	9.68316
SNU668_STOMACH	0	10.8167
CORL279_LUNG	0.00915865	9.65036
GB1_CENTRAL_NERVOUS_SYSTEM	0.0131285	10.1731
KURAMOCHI_OVARY		10.3508
COLO775_HAEMATOPOIETIC_AND_LYMPHOID_TISSUE		10.4175
COLO684_ENDOMETRIUM	0.0221436	9.65264
KLM1_PANCREAS		11.5285
GRM_SKIN		10.4991
SNU685_ENDOMETRIUM	0.00193217	10.4681
CMK86_HAEMATOPOIETIC_AND_LYMPHOID_TISSUE		10.1403
SNU886_LIVER	0.000221906	10.068
HCT8_LARGE_INTESTINE		10.5565
NCCSTCK140_STOMACH	0.0229283	10.1126
NCIH3255_LUNG	0.00394344	10.7616
SNU719_STOMACH	0	9.66214
SNU489_CENTRAL_NERVOUS_SYSTEM	0	9.41959
SNU81_LARGE_INTESTINE	0.00960383	10.3004
A2058_SKIN	0.00979975	10.9606
HTK_HAEMATOPOIETIC_AND_LYMPHOID_TISSUE		11.2634
SNU1040_LARGE_INTESTINE	0.00414493	10.3983
SNU1076_UPPER_AERODIGESTIVE_TRACT	0	9.38661
SNU175_LARGE_INTESTINE	0.00513422	9.82037
SNU407_LARGE_INTESTINE	0.00888654	10.2197
SNU201_CENTRAL_NERVOUS_SYSTEM	0	8.87078
KMS20_HAEMATOPOIETIC_AND_LYMPHOID_TISSUE		10.5447
SNU216_STOMACH	0.00185969	10.5701
SNU1196_BILIARY_TRACT	0.000822339	11.843
SNU1079_BILIARY_TRACT	0.00794359	10.3294
HCC1195_LUNG	0.0206673	10.6396
NCIH854_LUNG	0	9.57857
SNU466_CENTRAL_NERVOUS_SYSTEM		8.60567
YD38_UPPER_AERODIGESTIVE_TRACT	0.00289726	10.0536
SNU1105_CENTRAL_NERVOUS_SYSTEM	0.00693781	9.78692
SNU283_LARGE_INTESTINE	0.0311866	10.6087
SNU46_UPPER_AERODIGESTIVE_TRACT	0.0141804	10.806
SNU308_BILIARY_TRACT	0.0105962	10.482
YD8_UPPER_AERODIGESTIVE_TRACT	0.00249637	9.81006
SNU245_BILIARY_TRACT		11.2669
SNU478_BILIARY_TRACT	0.0121399	10.5967
SNU410_PANCREAS	0.00494415	10.1131
SNU899_UPPER_AERODIGESTIVE_TRACT	0.00300477	8.9896
SNU503_LARGE_INTESTINE	0.00169026	10.0365
SET2_HAEMATOPOIETIC_AND_LYMPHOID_TISSUE	0.0065625	9.78719
SNU738_CENTRAL_NERVOUS_SYSTEM	0.000852429	10.0881
SNU626_CENTRAL_NERVOUS_SYSTEM	0.00089715	8.20255
SNU869_BILIARY_TRACT	0.00247525	9.57794
SNU878_LIVER	0.029916	9.98743
SNU840_OVARY	0.0139039	11.5598
SNU8_OVARY	0	10.2738
NCIH684_LIVER	0	9.98705
IGR39_SKIN	0.0127701	10.53
ALEXANDERCELLS_LIVER		11.875
DAOY_CENTRAL_NERVOUS_SYSTEM	0.0524472	10.6055
HEP3B217_LIVER	0.00957621	9.97128
KYM1_SOFT_TISSUE	0.00689372	9.98884
LC1F_LUNG	0.00813198	10.1493
HLE_LIVER		11.0349
CMK_HAEMATOPOIETIC_AND_LYMPHOID_TISSUE	0.00120905	10.025
JMSU1_URINARY_TRACT	0.00329748	10.4173
IMR32_AUTONOMIC_GANGLIA	0.00180774	9.99669
SUDHL8_HAEMATOPOIETIC_AND_LYMPHOID_TISSUE	0.0289583	9.89405
T3M4_PANCREAS	0.00419043	10.5831
COLO818_SKIN		9.71517
PK45H_PANCREAS	0.00282298	9.30408
HEC59_ENDOMETRIUM	0.00185884	9.36732
CPCN_LUNG		9.76285
T3M10_LUNG	0.00712117	10.3197
NUGC2_STOMACH	0.0171242	9.05108
PLCPRF5_LIVER	0.00610282	11.3387
KPNYN_AUTONOMIC_GANGLIA	0	9.71403
CCFSTTG1_CENTRAL_NERVOUS_SYSTEM	0	9.42639
NCIH929_HAEMATOPOIETIC_AND_LYMPHOID_TISSUE	0.00350664	10.9566
KMRC3_KIDNEY	0.00575867	8.90099
NCIH2023_LUNG	0.0247315	10.9212
DMS153_LUNG	0.00190022	9.5477
NCIH1048_LUNG	0.000455556	9.69383
D341MED_CENTRAL_NERVOUS_SYSTEM	0.0419788	10.3101
NCIH660_PROSTATE	0.0418515	9.95426
NCIH1618_LUNG	0.00713582	9.13136
HS675T_LARGE_INTESTINE	0	9.14759
PEER_HAEMATOPOIETIC_AND_LYMPHOID_TISSUE	0.0121855	10.3754
SKM1_HAEMATOPOIETIC_AND_LYMPHOID_TISSUE	0.00188822	10.6906
HT144_SKIN	0.00370984	10.6619
SKMEL31_SKIN	0.00808688	9.10576
HS839T_SKIN	0.00920982	9.42543
HS939T_SKIN	0.007594	10.0547
OCILY3_HAEMATOPOIETIC_AND_LYMPHOID_TISSUE	0.00401432	10.3985
HS819T_BONE		9.03309
NCIH69_LUNG	0.00231693	10.6704
DV90_LUNG	0.0398247	11.3626
ZR751_BREAST	0.00749822	9.45176
KG1_HAEMATOPOIETIC_AND_LYMPHOID_TISSUE	0.00919751	11.2715
SKNBE2_AUTONOMIC_GANGLIA	0.00461263	10.274
HCC70_BREAST	0.00130769	9.55553
NCIH2452_PLEURA	0.0354438	8.94685
SNU1_STOMACH	0.0075797	10.3648
LOUCY_HAEMATOPOIETIC_AND_LYMPHOID_TISSUE	0.014555	9.95985
HCC56_LARGE_INTESTINE	0.00582566	10.3657
NCIH1648_LUNG	0.00198084	10.9733
TO175T_HAEMATOPOIETIC_AND_LYMPHOID_TISSUE	0.00395659	9.15141
GLC82_LUNG		9.43716
MPP89_PLEURA		9.80011
PANC0813_PANCREAS	0.0027999	10.7212
MG63_BONE	0.00764046	10.8352
PK1_PANCREAS	0.00177026	10.9603
HS840T_UPPER_AERODIGESTIVE_TRACT		9.93048
NCIH23_LUNG	0.00301485	10.6404
TE617T_SOFT_TISSUE	0.00891915	9.92803
SW1088_CENTRAL_NERVOUS_SYSTEM	0.0120752	9.6243
ISTMES2_PLEURA	0.00649209	9.18249
NCIH1373_LUNG	0.00329087	10.2173
NCIH1930_LUNG	0.0069572	10.228
NCIH1623_LUNG	0.00313269	10.4583
HS229T_LUNG	0.000493675	10.4846
NCIH1838_LUNG	0.00357653	11.0103
NCIH1836_LUNG	0.00249626	10.0604
HS688AT_SKIN	0.0129109	8.95118
PANC0504_PANCREAS	0.00665115	9.78585
HS822T_BONE		8.50088
BL70_HAEMATOPOIETIC_AND_LYMPHOID_TISSUE	0.0548892	11.043
CI1_HAEMATOPOIETIC_AND_LYMPHOID_TISSUE	0.0535836	11.1918
G292CLONEA141B1_BONE	0.00579029	11.2434
RCM1_LARGE_INTESTINE	0.000806686	10.1074
HS737T_BONE		9.23595
HS616T_HAEMATOPOIETIC_AND_LYMPHOID_TISSUE	0	9.01795
HS600T_SKIN		9.06887
TE159T_SOFT_TISSUE		9.14763
A101D_SKIN	0	10.0412
NCIH1755_LUNG		10.4748
143B_BONE		11.0787
RERFLCKJ_LUNG	0.00843797	8.99748
NCIH1693_LUNG		10.0537
SW780_URINARY_TRACT	0.0104735	9.66325
HS683_CENTRAL_NERVOUS_SYSTEM	0	9.92615
RKO_LARGE_INTESTINE	0.00306987	10.6413
HS729_SOFT_TISSUE	0.00319457	8.95381
JHOS2_OVARY	0.00186985	9.2799
MCF7_BREAST	0.00434923	10.9078
U937_HAEMATOPOIETIC_AND_LYMPHOID_TISSUE	0.0169728	10.014
SKLMS1_SOFT_TISSUE		9.51968
HUTU80_SMALL_INTESTINE		10.0978
HCC202_BREAST	0.00129552	10.0433
MEG01_HAEMATOPOIETIC_AND_LYMPHOID_TISSUE	0.00196281	10.9134
REH_HAEMATOPOIETIC_AND_LYMPHOID_TISSUE	0.436639	9.53062
ONS76_CENTRAL_NERVOUS_SYSTEM	0.00295692	9.78759
RPMI6666_HAEMATOPOIETIC_AND_LYMPHOID_TISSUE		9.95728
SNUC1_LARGE_INTESTINE	0.000608356	10.897
SKNDZ_AUTONOMIC_GANGLIA	0.00143689	10.1448
DMS114_LUNG	0.0171263	10.5956
TT_OESOPHAGUS	0.000977011	9.31965
OCILY10_HAEMATOPOIETIC_AND_LYMPHOID_TISSUE		10.7944
ST486_HAEMATOPOIETIC_AND_LYMPHOID_TISSUE	0.0348776	10.5004
OC315_OVARY		10.3994
OC314_OVARY		9.7568
SW1353_BONE	0.00368916	9.55525
MDAMB157_BREAST	0.02358	9.72941
LN18_CENTRAL_NERVOUS_SYSTEM		10.0426
769P_KIDNEY	0.00704344	11.0397
786O_KIDNEY	0.0690754	11.0059
CAOV3_OVARY	0.00281185	10.1445
HEPG2_LIVER	0	10.2924
MOLT4_HAEMATOPOIETIC_AND_LYMPHOID_TISSUE		10.693
NCIH524_LUNG	0.00415619	10.5976
NCIH209_LUNG	0.00709555	10.0193
MIAPACA2_PANCREAS		10.1233
MCAS_OVARY	0.00463056	10.4945
SBC5_LUNG	0.00307346	9.96458
COLO829_SKIN	0.0106196	10.1619
VCAP_PROSTATE	0.0062	10.6772
COLO704_OVARY		10.861
IPC298_SKIN	0.000996	10.0685
CAPAN2_PANCREAS	0.00340247	10.2693
EFM192A_BREAST	0.0101449	8.7636
HS766T_PANCREAS	0	9.92459
EFO27_OVARY	0.003028	9.70831
A2780_OVARY	0	10.6431
NCIH196_LUNG	0.00764326	9.7177
IGROV1_OVARY	0.00221316	10.9343
NCIH889_LUNG	0.0270052	10.1125
NCIH211_LUNG	0.00727787	9.83511
HS571T_OVARY		8.76497
MDAPCA2B_PROSTATE	0.0221302	11.0526
SKMEL24_SKIN	0.00401354	9.03298
K029AX_SKIN	0.00368088	10.2097
HT1376_URINARY_TRACT		10.1082
NCIH2171_LUNG	0.0153405	9.00545
PANC1005_PANCREAS	0.0260998	11.1032
EVSAT_BREAST		11.3291
HS695T_SKIN	0.00885615	9.73052
CHL1_SKIN		9.92225
LOUNH91_LUNG	0.00224303	9.73957
LK2_LUNG		10.8504
TOV21G_OVARY	0	9.96524
SKMEL3_SKIN	0.00504397	9.93399
ASPC1_PANCREAS	0.0139925	9.77942
OVSAHO_OVARY	0.00778833	8.96476
NCIH441_LUNG	0.0108471	9.96742
RERFLCSQ1_LUNG		9.93453
NCIH2030_LUNG	0.0048563	10.4676
HMCB_SKIN	0.00899098	9.95845
FUOV1_OVARY	0.00306374	9.84317
MALME3M_SKIN	0	9.67387
KMS12BM_HAEMATOPOIETIC_AND_LYMPHOID_TISSUE	0	10.6251
T98G_CENTRAL_NERVOUS_SYSTEM		9.80631
HL60_HAEMATOPOIETIC_AND_LYMPHOID_TISSUE	0.00152562	10.8683
DBTRG05MG_CENTRAL_NERVOUS_SYSTEM	0.0305598	8.9669
HEYA8_OVARY	0.003061	11.1017
NCIH2122_LUNG	0	10.3651
MELJUSO_SKIN	0.00164271	10.4286
SW620_LARGE_INTESTINE	0.00797791	10.3957
HCT116_LARGE_INTESTINE	0.0021875	11.1815
VMRCRCZ_KIDNEY	0.0122909	8.95762
DU145_PROSTATE	0.00726004	11.0842
MM1S_HAEMATOPOIETIC_AND_LYMPHOID_TISSUE	0.00472767	10.6709
L33_PANCREAS	0.00686824	9.8207
SKMEL2_SKIN	0.00081422	10.3325
A549_LUNG	0.0181794	11.0985
A172_CENTRAL_NERVOUS_SYSTEM	0.0328064	8.97075
NCIH1975_LUNG	0.000326938	11.0595
COLO679_SKIN	0.00162043	9.97159
KP2_PANCREAS		8.57856
HUH1_LIVER	0.00122449	10.9716
MDAMB453_BREAST	0.000492308	10.9573
PANC0403_PANCREAS	0.00277485	9.90882
TYKNU_OVARY	0.0335575	10.8432
OVISE_OVARY	0.00109508	11.2588
EFM19_BREAST	0	9.13385
MELHO_SKIN	0.0206218	10.075
RL_HAEMATOPOIETIC_AND_LYMPHOID_TISSUE	0.0347298	10.5691
G361_SKIN	0.00166748	10.681
NCIH647_LUNG	0.00421873	10.3398
GMS10_CENTRAL_NERVOUS_SYSTEM	0.0474066	9.82456
SEM_HAEMATOPOIETIC_AND_LYMPHOID_TISSUE	0.0373548	10.8857
HLFA_LUNG	0	10.1273
42MGBA_CENTRAL_NERVOUS_SYSTEM	0.000961359	10.3574
KCIMOH1_PANCREAS		10.5769
HCC44_LUNG	0.0106258	10.8192
KYSE70_OESOPHAGUS	0	9.65063
1321N1_CENTRAL_NERVOUS_SYSTEM		10.9809
GAMG_CENTRAL_NERVOUS_SYSTEM	0.00473102	10.6762
NCIH522_LUNG	0.000620272	9.26558
EN_ENDOMETRIUM	0.0131509	10.4807
PK59_PANCREAS	0.225092	9.98677
SNB19_CENTRAL_NERVOUS_SYSTEM		9.9795
COLO741_SKIN	0.0187687	10.5319
HDMYZ_HAEMATOPOIETIC_AND_LYMPHOID_TISSUE	0.0196033	9.5428
NCIH661_LUNG	0.00157438	10.0842
LNCAPCLONEFGC_PROSTATE		10.5165
LS411N_LARGE_INTESTINE	0.00234684	10.4909
HCC78_LUNG	0	10.3524
YKG1_CENTRAL_NERVOUS_SYSTEM	0.00651515	9.79982
ESS1_ENDOMETRIUM	0.0277033	9.9572
U251MG_CENTRAL_NERVOUS_SYSTEM	0.00507589	9.77387
TE11_OESOPHAGUS	0.00535753	9.95892
KS1_CENTRAL_NERVOUS_SYSTEM		10.498
HEC1A_ENDOMETRIUM	0.00405186	10.4874
TE1_OESOPHAGUS	0.00760151	10.0459
JHUEM2_ENDOMETRIUM	0.00848197	10.2356
MOGGUVW_CENTRAL_NERVOUS_SYSTEM		10.7624
RERFLCAD1_LUNG	0.0026231	10.1385
TE5_OESOPHAGUS	0.00780359	9.49375
KELLY_AUTONOMIC_GANGLIA		10.4679
NCIH1155_LUNG	0.00232617	10.9454
TE15_OESOPHAGUS	0.0119481	9.7171
ABC1_LUNG	0.00076118	10.2974
8MGBA_CENTRAL_NERVOUS_SYSTEM	0.0190713	11.0835
NCIH1703_LUNG		10.4566
AGS_STOMACH	0.0134785	10.1676
QGP1_PANCREAS	0	9.51952
DETROIT562_UPPER_AERODIGESTIVE_TRACT	0.00195542	10.4716
BT474_BREAST	0.00088628	10.7162
ACHN_KIDNEY	0.00282425	10.0785
LOVO_LARGE_INTESTINE	0.00271619	10.5881
NCIH1581_LUNG		10.6993
SCABER_URINARY_TRACT	0.00225718	11.2138
SKMEL30_SKIN	0.00606078	10.2952
OVKATE_OVARY	0.0834733	8.42032
22RV1_PROSTATE	0.0181875	10.4191
C32_SKIN	0.0304134	10.4757
PANC0327_PANCREAS	0.000413586	10.1669
RPMI8226_HAEMATOPOIETIC_AND_LYMPHOID_TISSUE	0.00387124	10.0109
DLD1_LARGE_INTESTINE		10.397
ES2_OVARY	0.000609418	11.2394
NCIH1395_LUNG	0	10.8573
NCIH1781_LUNG	0	9.43442
LS1034_LARGE_INTESTINE		10.3674
G402_SOFT_TISSUE	0.00330739	10.7726
NCIH146_LUNG	0.00194815	10.1099
SW48_LARGE_INTESTINE	0.00525621	10.8756
CHP212_AUTONOMIC_GANGLIA	0.0044063	10.8915
LS180_LARGE_INTESTINE	0.00999664	10.524
SW403_LARGE_INTESTINE	0.00542986	10.8132
NCIH747_LARGE_INTESTINE	0.0109778	10.4359
RT4_URINARY_TRACT	0.00541296	10.81
KATOIII_STOMACH	0.00154398	10.7379
BDCM_HAEMATOPOIETIC_AND_LYMPHOID_TISSUE	0.0125975	10.2643
SW1417_LARGE_INTESTINE	0.0070083	10.1474
SW948_LARGE_INTESTINE	0.0106341	9.71539
HS606T_BREAST	0.0349051	9.75792
MDAMB415_BREAST	0.0133225	9.17365
DMS79_LUNG	0.0283905	8.16761
NCIH2106_LUNG	0.00100503	9.46968
SW579_THYROID	0.0370302	10.883
MDAMB468_BREAST	0.00559754	10.0166
NCIH526_LUNG	0.00265126	10.0769
TOV112D_OVARY	0.00647541	10.4082
BT549_BREAST	0.00709514	11.2965
NCIH2196_LUNG	0.00411497	9.08833
CAL851_BREAST	0.00175514	10.0244
EFO21_OVARY	0.0264222	9.74157
A375_SKIN	0.0193034	11.121
HT29_LARGE_INTESTINE		10.577
NCIH446_LUNG	0.000679803	10.2058
HS294T_SKIN	0.0064233	10.2648
SKMEL5_SKIN	0.00810044	10.8726
HS944T_SKIN	0.0113477	10.8308
TCCPAN2_PANCREAS	0	9.9558
DOV13_OVARY	0	9.87275
RMGI_OVARY	0.0143831	9.91063
PC3_PROSTATE	0.0124282	10.635
K562_HAEMATOPOIETIC_AND_LYMPHOID_TISSUE	0.00119427	9.25967
RT112_URINARY_TRACT	0.0103594	10.2818
NUGC3_STOMACH	0.00306692	9.24829
U87MG_CENTRAL_NERVOUS_SYSTEM	0.00362487	10.2252
CAKI2_KIDNEY		9.93186
OE19_OESOPHAGUS	0.0131101	10.9838
KMRC2_KIDNEY	0.0132427	10.5497
JHH2_LIVER		10.3191
IM95_STOMACH		10.8814
MV411_HAEMATOPOIETIC_AND_LYMPHOID_TISSUE		11.1325
WM2664_SKIN	0.00489659	9.55152
KMRC1_KIDNEY	0.00111762	9.76846
KM12_LARGE_INTESTINE	0	9.49144
COLO849_SKIN		9.99788
T84_LARGE_INTESTINE	0.00674515	10.4261
CALU1_LUNG	0.00935928	9.60255
LOXIMVI_SKIN	0.00127178	10.9332
NCIH2170_LUNG	0.012224	11.2027
SQ1_LUNG	0.0010627	10.6983
AN3CA_ENDOMETRIUM		10.4224
NCIH2444_LUNG	0.0032282	9.90529
UACC257_SKIN	0.00745784	10.7548
KYSE510_OESOPHAGUS	0	10.0261
MOLM13_HAEMATOPOIETIC_AND_LYMPHOID_TISSUE	0.0252907	11.5798
HUPT4_PANCREAS		10.1934
MOGGCCM_CENTRAL_NERVOUS_SYSTEM		9.11248
KYSE30_OESOPHAGUS	0.0138696	9.09194
KYSE150_OESOPHAGUS	0.0004	10.8521
PSN1_PANCREAS	0.00207386	10.5378
NCIH1299_LUNG		11.7544
PATU8988T_PANCREAS	0.00641724	11.3276
IGR37_SKIN	0.0221943	10.7579
LN443_CENTRAL_NERVOUS_SYSTEM		10.7993
SLR23_KIDNEY		10.2057
HMEL_BREAST		8.95521
OELE_OVARY		9.52869
LN235_CENTRAL_NERVOUS_SYSTEM		9.28132
BJHTERT_SKIN		9.7684
LN428_CENTRAL_NERVOUS_SYSTEM		10.0023
SLR24_KIDNEY		10.5108
EWS502_BONE		11.5319
SALE_LUNG		9.32089
HCC2814_LUNG		10.2051
SKRC31_KIDNEY		9.80076
TIG3TD_LUNG		10.6426
TC32_BONE		10.289
SF172_CENTRAL_NERVOUS_SYSTEM		10.784
PRECLH_PROSTATE		9.11907
U343_CENTRAL_NERVOUS_SYSTEM		9.3014
RCC4_KIDNEY		9.97022
LN215_CENTRAL_NERVOUS_SYSTEM		9.596
LN464_CENTRAL_NERVOUS_SYSTEM		10.4155
SLR25_KIDNEY		10.2514
U178_CENTRAL_NERVOUS_SYSTEM		9.97135
F5_CENTRAL_NERVOUS_SYSTEM		12.3147
HEKTE_KIDNEY		9.65482
SLR26_KIDNEY		9.93248
SKRC20_KIDNEY		10.4084
SF767_CENTRAL_NERVOUS_SYSTEM		10.0755
A1207_CENTRAL_NERVOUS_SYSTEM		10.2658
LN319_CENTRAL_NERVOUS_SYSTEM		9.78426
HCC364_LUNG		10.4829
UMRC6_KIDNEY		10.9388
LN382_CENTRAL_NERVOUS_SYSTEM		10.4681
IOMMLEE_CENTRAL_NERVOUS_SYSTEM		10.9426
UMRC2_KIDNEY		11.3968
DFCI024_LUNG		9.85895
HCC1897_LUNG		10.3013
SLR21_KIDNEY		9.83449
LNZ308_CENTRAL_NERVOUS_SYSTEM		9.6265
LN340_CENTRAL_NERVOUS_SYSTEM		9.63088
HCC827GR5_LUNG		10.6817
SLR20_KIDNEY		10.0845
HK2_KIDNEY		9.75683
EW8_BONE		10.1464
UOK101_KIDNEY		10.3194
JHESOAD1_OESOPHAGUS		10.2227
CH157MN_CENTRAL_NERVOUS_SYSTEM		11.4255
MOLP2_HAEMATOPOIETIC_AND_LYMPHOID_TISSUE	0.00390472	10.4013
SCC25_UPPER_AERODIGESTIVE_TRACT	0.0118502	9.86333
UT7_HAEMATOPOIETIC_AND_LYMPHOID_TISSUE		9.14955
MHHNB11_AUTONOMIC_GANGLIA	0	9.53691
HCC1806_BREAST	0.0245266	8.44948
GRANTA519_HAEMATOPOIETIC_AND_LYMPHOID_TISSUE	0.00577586	10.9017
MONOMAC6_HAEMATOPOIETIC_AND_LYMPHOID_TISSUE	0.00145729	10.0922
MKN7_STOMACH	0.00236868	9.80525
SW1710_URINARY_TRACT	0.0032741	9.00006
MOLT13_HAEMATOPOIETIC_AND_LYMPHOID_TISSUE	0.0141266	9.89225
SR786_HAEMATOPOIETIC_AND_LYMPHOID_TISSUE	0.00471007	9.21902
SCC15_UPPER_AERODIGESTIVE_TRACT	0.00121437	10.1983
RS5_PLEURA		9.44019
NCIH2126_LUNG	0.00698657	9.17933
NCIH2141_LUNG		9.62546
NCIH1385_LUNG		8.71824
HCC827_LUNG	0.00545841	11.4967
RD_SOFT_TISSUE	0.000596833	10.248
TT_THYROID	0.0010005	9.97873
TF1_HAEMATOPOIETIC_AND_LYMPHOID_TISSUE	0.00356647	10.763
HS172T_URINARY_TRACT		8.55692
HS834T_SKIN		9.32865
TE125T_SOFT_TISSUE		8.85732
8305C_THYROID	0.00411849	10.257
UACC812_BREAST	0.00707886	10.2847
ALLSIL_HAEMATOPOIETIC_AND_LYMPHOID_TISSUE	0.0176039	11.1061
KASUMI2_HAEMATOPOIETIC_AND_LYMPHOID_TISSUE	0.049212	10.5227
DND41_HAEMATOPOIETIC_AND_LYMPHOID_TISSUE	0.00423823	9.82426
ME1_HAEMATOPOIETIC_AND_LYMPHOID_TISSUE	0.0067809	10.6388
DM3_PLEURA		10.6213
JEKO1_HAEMATOPOIETIC_AND_LYMPHOID_TISSUE	0.023137	9.63422
JJN3_HAEMATOPOIETIC_AND_LYMPHOID_TISSUE		11.136
NUDHL1_HAEMATOPOIETIC_AND_LYMPHOID_TISSUE	0.0278261	10.2369
CL14_LARGE_INTESTINE	0.00306248	8.93891
KYO1_HAEMATOPOIETIC_AND_LYMPHOID_TISSUE	0.0121359	10.3064
JL1_PLEURA	0.00413976	9.27409
CAL148_BREAST		10.2905
NALM19_HAEMATOPOIETIC_AND_LYMPHOID_TISSUE	0.0875719	10.1817
HPBALL_HAEMATOPOIETIC_AND_LYMPHOID_TISSUE	0.00508367	9.53894
SUPT11_HAEMATOPOIETIC_AND_LYMPHOID_TISSUE	0.010872	10.2566
CL40_LARGE_INTESTINE	0.00431323	9.9495
MDAMB134VI_BREAST	0.00429707	9.21488
HCC1500_BREAST	0.00936888	9.57288
HCC1599_BREAST	0.00503179	10.8771
SUPHD1_HAEMATOPOIETIC_AND_LYMPHOID_TISSUE		11.0665
MOTN1_HAEMATOPOIETIC_AND_LYMPHOID_TISSUE	0.00597727	9.77004
OCIAML3_HAEMATOPOIETIC_AND_LYMPHOID_TISSUE	0.00188492	10.2494
SUDHL10_HAEMATOPOIETIC_AND_LYMPHOID_TISSUE	0	9.54904
SUDHL4_HAEMATOPOIETIC_AND_LYMPHOID_TISSUE	0.0776499	10.2636
RH41_SOFT_TISSUE		10.0216
OCILY19_HAEMATOPOIETIC_AND_LYMPHOID_TISSUE	0.00502375	10.2613
MOLM6_HAEMATOPOIETIC_AND_LYMPHOID_TISSUE	0.0137096	10.1269
SKMM2_HAEMATOPOIETIC_AND_LYMPHOID_TISSUE	0.00466817	11.6068
KASUMI6_HAEMATOPOIETIC_AND_LYMPHOID_TISSUE	0.00887015	10.2174
HS698T_LARGE_INTESTINE	0.0178734	9.24284
UACC893_BREAST	0.00545431	10.7272
MINO_HAEMATOPOIETIC_AND_LYMPHOID_TISSUE	0	10.8593
CHP126_AUTONOMIC_GANGLIA	0.00455939	10.155
COLO680N_OESOPHAGUS	0.0310982	9.22554
COLO678_LARGE_INTESTINE	0.00857335	9.04281
LAMA84_HAEMATOPOIETIC_AND_LYMPHOID_TISSUE	0.0046994	10.0913
CMLT1_HAEMATOPOIETIC_AND_LYMPHOID_TISSUE	0.0313396	9.65464
EHEB_HAEMATOPOIETIC_AND_LYMPHOID_TISSUE	0.000595647	9.43093
CAL54_KIDNEY	0.00574028	10.3337
BV173_HAEMATOPOIETIC_AND_LYMPHOID_TISSUE	0.0983135	10.5018
DOHH2_HAEMATOPOIETIC_AND_LYMPHOID_TISSUE	0.0154256	10.3796
EOL1_HAEMATOPOIETIC_AND_LYMPHOID_TISSUE	0.0115176	10.9549
NALM6_HAEMATOPOIETIC_AND_LYMPHOID_TISSUE	0.0675175	9.62068
VMCUB1_URINARY_TRACT	0.0132744	9.0357
LP1_HAEMATOPOIETIC_AND_LYMPHOID_TISSUE	0.0166402	10.8237
LXF289_LUNG	0.0141836	10.5598
MONOMAC1_HAEMATOPOIETIC_AND_LYMPHOID_TISSUE	0.00406423	10.9658
PL21_HAEMATOPOIETIC_AND_LYMPHOID_TISSUE	0.00628462	10.0858
PF382_HAEMATOPOIETIC_AND_LYMPHOID_TISSUE	0.0261593	8.05787
NALM1_HAEMATOPOIETIC_AND_LYMPHOID_TISSUE	0.0225161	9.947
OCIAML2_HAEMATOPOIETIC_AND_LYMPHOID_TISSUE	0.00374256	10.6296
MHHCALL3_HAEMATOPOIETIC_AND_LYMPHOID_TISSUE	0.109575	9.67453
JURLMK1_HAEMATOPOIETIC_AND_LYMPHOID_TISSUE	0.00605592	10.2338
OCIAML5_HAEMATOPOIETIC_AND_LYMPHOID_TISSUE	0.0122772	11.1336
KE37_HAEMATOPOIETIC_AND_LYMPHOID_TISSUE		10.3619
JK1_HAEMATOPOIETIC_AND_LYMPHOID_TISSUE	0	10.283
RI1_HAEMATOPOIETIC_AND_LYMPHOID_TISSUE	0.0125923	10.2115
KARPAS422_HAEMATOPOIETIC_AND_LYMPHOID_TISSUE	0.00424632	10.472
L540_HAEMATOPOIETIC_AND_LYMPHOID_TISSUE	0.0360866	9.29514
CAL78_BONE		9.54797
HDQP1_BREAST	0.00255032	9.75168
MHHCALL4_HAEMATOPOIETIC_AND_LYMPHOID_TISSUE	0.0438468	10.0825
MUTZ5_HAEMATOPOIETIC_AND_LYMPHOID_TISSUE		10.0584
ONCODG1_OVARY	0.00313252	10.0587
HDLM2_HAEMATOPOIETIC_AND_LYMPHOID_TISSUE	0.00234024	10.54
CAL29_URINARY_TRACT	0.00504785	9.66361
KOPN8_HAEMATOPOIETIC_AND_LYMPHOID_TISSUE	0.0829264	10.1459
SCLC21H_LUNG	0.00266309	8.34527
CALU3_LUNG	0.00574082	9.76887
NCIH1435_LUNG	0.00112	11.3683
NCIH2009_LUNG	0.00171436	10.972
NCIH1869_LUNG		10.4328
HS852T_SKIN	0	9.81652
HCC1419_BREAST	0.0139101	10.261
BT483_BREAST	0.00198093	10.3071
HS281T_BREAST	0.00660455	10.4626
HS934T_SKIN	0	9.65155
HCC4006_LUNG	0	9.92157
HCC1428_BREAST	0.00541775	11.1832
KU812_HAEMATOPOIETIC_AND_LYMPHOID_TISSUE	0.0110951	11.2589
SHP77_LUNG	0.00237162	11.0985
TE441T_SOFT_TISSUE	0.00506521	10.5743
NB1_AUTONOMIC_GANGLIA	0.0107623	9.79317
HS274T_BREAST		9.23758
PFEIFFER_HAEMATOPOIETIC_AND_LYMPHOID_TISSUE	0.00529246	11.126
ZR7530_BREAST	0.00555592	10.7318
HS863T_BONE		9.21674
NCIH841_LUNG	0.00608055	8.57785
HS821T_BONE	0.00686813	9.04828
NCIH1944_LUNG	0.01698	11.3622
NCIH2405_LUNG	0.00103613	10.8767
DEL_HAEMATOPOIETIC_AND_LYMPHOID_TISSUE		8.84514
BEN_LUNG	0.00674722	8.43802
COLO320_LARGE_INTESTINE	0.0110871	10.2143
RPMI8402_HAEMATOPOIETIC_AND_LYMPHOID_TISSUE	0.184589	9.67965
SUDHL1_HAEMATOPOIETIC_AND_LYMPHOID_TISSUE	0.0293492	9.96177
P12ICHIKAWA_HAEMATOPOIETIC_AND_LYMPHOID_TISSUE	0.0606481	9.81213
BFTC905_URINARY_TRACT	0.019428	9.74985
BFTC909_KIDNEY	0.00486227	10.3404
MHHES1_BONE		8.93716
JVM3_HAEMATOPOIETIC_AND_LYMPHOID_TISSUE	0.00120844	10.3698
NOMO1_HAEMATOPOIETIC_AND_LYMPHOID_TISSUE	0.00900407	10.2212
NCIH727_LUNG	0.0021498	10.0478
HS343T_BREAST	0.00289154	9.90724
HCC2935_LUNG	0.0215136	8.83303
HS888T_BONE	0.012906	11.069
MKN45_STOMACH	0.0016	9.74973
8505C_THYROID	0.00319745	10.7503
KU1919_URINARY_TRACT	0.000754545	10.1341
KCL22_HAEMATOPOIETIC_AND_LYMPHOID_TISSUE	0.000359825	10.0767
CADOES1_BONE	0.00128178	10.5112
S117_SOFT_TISSUE	0	9.78775
EM2_HAEMATOPOIETIC_AND_LYMPHOID_TISSUE	0.000992063	10.2429
COLO677_HAEMATOPOIETIC_AND_LYMPHOID_TISSUE
OPM2_HAEMATOPOIETIC_AND_LYMPHOID_TISSUE	0.00385116	10.5687
CAL62_THYROID	0.00974775	10.2719
LCLC103H_LUNG	0.00858011	10.5826
JURKAT_HAEMATOPOIETIC_AND_LYMPHOID_TISSUE	0.000629058	8.69954
697_HAEMATOPOIETIC_AND_LYMPHOID_TISSUE	0.0234204	10.7961
MHHCALL2_HAEMATOPOIETIC_AND_LYMPHOID_TISSUE	0.00641199	10.3665
M07E_HAEMATOPOIETIC_AND_LYMPHOID_TISSUE	0	10.2426
L428_HAEMATOPOIETIC_AND_LYMPHOID_TISSUE	0.00158142	11.2344
MOLT16_HAEMATOPOIETIC_AND_LYMPHOID_TISSUE	0.0480326	10.1669
NB4_HAEMATOPOIETIC_AND_LYMPHOID_TISSUE	0.053139	10.5996
LCLC97TM1_LUNG	0.0014101	10.9255
2313287_STOMACH	0.0288243	9.97607
BHT101_THYROID	0.00507382	11.9377
JVM2_HAEMATOPOIETIC_AND_LYMPHOID_TISSUE	0.00063835	9.41429
CAL51_BREAST	0.00754912	9.80025
L363_HAEMATOPOIETIC_AND_LYMPHOID_TISSUE	0.0643032	10.5002
KMH2_HAEMATOPOIETIC_AND_LYMPHOID_TISSUE	0	10.6518
SIMA_AUTONOMIC_GANGLIA	0.00400387	10.3095
NUDUL1_HAEMATOPOIETIC_AND_LYMPHOID_TISSUE	0.0200659	10.3057
BC3C_URINARY_TRACT	0.00318963	11.3286
SUDHL6_HAEMATOPOIETIC_AND_LYMPHOID_TISSUE	0.00986996	11.2802
KARPAS620_HAEMATOPOIETIC_AND_LYMPHOID_TISSUE		10.395
REC1_HAEMATOPOIETIC_AND_LYMPHOID_TISSUE	0.0426991	10.8194
OCIM1_HAEMATOPOIETIC_AND_LYMPHOID_TISSUE	0.0126667	9.45165
MEC1_HAEMATOPOIETIC_AND_LYMPHOID_TISSUE		10.4834
SIGM5_HAEMATOPOIETIC_AND_LYMPHOID_TISSUE	0.00875179	10.9663
SUDHL5_HAEMATOPOIETIC_AND_LYMPHOID_TISSUE	0.0466697	10.9893
BCPAP_THYROID	0	9.44966
639V_URINARY_TRACT	0.0277087	11.2178
CL11_LARGE_INTESTINE	0.00914794	10.5325
TT2609C02_THYROID	0.00443859	11.4152
MEC2_HAEMATOPOIETIC_AND_LYMPHOID_TISSUE		10.8679
CL34_LARGE_INTESTINE	0	10.4514
RCHACV_HAEMATOPOIETIC_AND_LYMPHOID_TISSUE	0.0209689	10.6386
CAL120_BREAST	0.0195074	10.1255
647V_URINARY_TRACT	0	10.35
RH18_SOFT_TISSUE	0.00157819	9.747
MOLM16_HAEMATOPOIETIC_AND_LYMPHOID_TISSUE	0	10.3112
F36P_HAEMATOPOIETIC_AND_LYMPHOID_TISSUE	0.0140097	9.92342
EJM_HAEMATOPOIETIC_AND_LYMPHOID_TISSUE	0.0234976	10.516
WSUDLCL2_HAEMATOPOIETIC_AND_LYMPHOID_TISSUE	0	9.6017
JIMT1_BREAST		9.99773
ML1_THYROID	0.000548309	10.5145
AMO1_HAEMATOPOIETIC_AND_LYMPHOID_TISSUE	0.0180226	10.47
MOLP8_HAEMATOPOIETIC_AND_LYMPHOID_TISSUE	0.0447881	10.1855
COLO699_LUNG
JHUEM7_ENDOMETRIUM	0.0130871	9.38554
KP1NL_PANCREAS
KP1N_PANCREAS
M059J_CENTRAL_NERVOUS_SYSTEM
MB157_BREAST
OE21_OESOPHAGUS	0.00812973	10.5933
SF8657_SKIN
SNUC2B_LARGE_INTESTINE
NCIH2073_LUNG		11.0182
HN_UPPER_AERODIGESTIVE_TRACT
HRT18_LARGE_INTESTINE
HCT116G9B_ENGINEERED
HCT116PA_ENGINEERED
HNT34_HAEMATOPOIETIC_AND_LYMPHOID_TISSUE		10.7735
MUTZ2_HAEMATOPOIETIC_AND_LYMPHOID_TISSUE
PLB985_HAEMATOPOIETIC_AND_LYMPHOID_TISSUE		10.2664
SKNO1_HAEMATOPOIETIC_AND_LYMPHOID_TISSUE		10.4008
LC1_LUNG
MOLT3_HAEMATOPOIETIC_AND_LYMPHOID_TISSUE	0.0364984	10.1442
HOP62_LUNG	0.000459294	10.5256
EKVX_LUNG	0.0374196	9.92942
OVCAR5_OVARY		11.0959
UO31_KIDNEY	0.00300521	10.1379
TK10_KIDNEY
SF268_CENTRAL_NERVOUS_SYSTEM	0	10.2295
SF539_CENTRAL_NERVOUS_SYSTEM	0	9.1241
SNB75_CENTRAL_NERVOUS_SYSTEM	0	8.90789
HOP92_LUNG	0	10.3711
ACCS_URINARY_TRACT
MUTZ3_HAEMATOPOIETIC_AND_LYMPHOID_TISSUE		9.45988
A427_LUNG
BT12_SOFT_TISSUE
C8166_HAEMATOPOIETIC_AND_LYMPHOID_TISSUE		11.0324
CACO2_LARGE_INTESTINE		10.6236
HCC2429_LUNG
HCC2450_LUNG
HCC461_LUNG
HCC515_LUNG
INA6_HAEMATOPOIETIC_AND_LYMPHOID_TISSUE		9.94039
KD_SOFT_TISSUE
KPMRTRY_SOFT_TISSUE
MON_SOFT_TISSUE
NCIH2004RT_SOFT_TISSUE
NCIH2077_LUNG
NCIH2882_LUNG
NCIH2887_LUNG
NCIH1819_LUNG
NCIH3122_LUNG
NHAHTDD_CENTRAL_NERVOUS_SYSTEM		9.88947
OCIMY5_HAEMATOPOIETIC_AND_LYMPHOID_TISSUE		11.0465
OCIMY7_HAEMATOPOIETIC_AND_LYMPHOID_TISSUE		11.0182
OPM1_HAEMATOPOIETIC_AND_LYMPHOID_TISSUE		10.0763
PC9_LUNG
SKNEP1_BONE
SKPNDW_BONE
STM9101_SOFT_TISSUE
SIHA_CERVIX		9.03248
TM87_SOFT_TISSUE
TTC709_SOFT_TISSUE
TTC1240_SOFT_TISSUE
TTC549_SOFT_TISSUE
TTC642_SOFT_TISSUE
BT16_SOFT_TISSUE
CW9019_SOFT_TISSUE
D384_CENTRAL_NERVOUS_SYSTEM
D425_CENTRAL_NERVOUS_SYSTEM
D458_CENTRAL_NERVOUS_SYSTEM
D556_CENTRAL_NERVOUS_SYSTEM
JR_SOFT_TISSUE
MKL1_SKIN
MKL2_SKIN
PETA_SKIN
SMSCTR_SOFT_TISSUE
SUMB002_CENTRAL_NERVOUS_SYSTEM
201T_LUNG
451LU_NS
A388_SKIN
A431_SKIN
ACN
ALLPO_HAEMATOPOIETIC_AND_LYMPHOID_TISSUE
ARH77_HAEMATOPOIETIC_AND_LYMPHOID_TISSUE
ASH3_THYROID
ATN1_HAEMATOPOIETIC_AND_LYMPHOID_TISSUE
BALL1_HAEMATOPOIETIC_AND_LYMPHOID_TISSUE
BB30HNC_UPPER_AERODIGESTIVE_TRACT
BB49HNC_UPPER_AERODIGESTIVE_TRACT
BB65RCC_KIDNEY
BC1_HAEMATOPOIETIC_AND_LYMPHOID_TISSUE
BC3_HAEMATOPOIETIC_AND_LYMPHOID_TISSUE
BE13_HAEMATOPOIETIC_AND_LYMPHOID_TISSUE
BE2M17_AUTONOMIC_GANGLIA
BICR10_UPPER_AERODIGESTIVE_TRACT
BICR78_UPPER_AERODIGESTIVE_TRACT
BONNA12_HAEMATOPOIETIC_AND_LYMPHOID_TISSUE
BPH1_PROSTATE
C33A_CERVIX
C4I_CERVIX
CA922_UPPER_AERODIGESTIVE_TRACT
CAL39_VULVA
CAL72_BONE
CAR1_LARGE_INTESTINE
CASKI_CERVIX
CCRFCEM_HAEMATOPOIETIC_AND_LYMPHOID_TISSUE
CESS_HAEMATOPOIETIC_AND_LYMPHOID_TISSUE
CHP134_AUTONOMIC_GANGLIA
CHSA0011_BONE
CHSA0108_BONE
CHSA8926_BONE
COLO824_BREAST
CORL303_LUNG
CORL321_PLEURA
CORL32_LUNG
CP50MELB_SKIN
CP66MEL_SKIN
CP67MEL_SKIN
CROAP2_HAEMATOPOIETIC_AND_LYMPHOID_TISSUE
CROAP3
CS1_BONE
CTB1_HAEMATOPOIETIC_AND_LYMPHOID_TISSUE
CTV1_HAEMATOPOIETIC_AND_LYMPHOID_TISSUE
D245MG_CENTRAL_NERVOUS_SYSTEM
D247MG_CENTRAL_NERVOUS_SYSTEM
D263MG_CENTRAL_NERVOUS_SYSTEM
D336MG_CENTRAL_NERVOUS_SYSTEM
D392MG_CENTRAL_NERVOUS_SYSTEM
D423MG_CENTRAL_NERVOUS_SYSTEM
D502MG_CENTRAL_NERVOUS_SYSTEM
D542MG_CENTRAL_NERVOUS_SYSTEM
D566MG_CENTRAL_NERVOUS_SYSTEM
DG75_HAEMATOPOIETIC_AND_LYMPHOID_TISSUE
DIFI_LARGE_INTESTINE
DJM1_SKIN
DOK_UPPER_AERODIGESTIVE_TRACT
DOTC24510_CERVIX
DSH1_URINARY_TRACT
EB3_HAEMATOPOIETIC_AND_LYMPHOID_TISSUE
EGI1_BILIARY_TRACT
EMCBAC1_LUNG
EMCBAC2_LUNG
ES1_BONE
ES3_BONE
ES4_BONE
ES5_BONE
ES6_BONE
ES7_BONE
ES8_BONE
ESO26_OESOPHAGUS
ESO51_OESOPHAGUS
ETK1_BILIARY_TRACT
EW11_BONE
EW12_BONE
EW13_BONE
EW16_BONE
EW18_BONE
EW1_BONE
EW22_BONE
EW24_BONE
EW3_BONE
EW7_BONE
FARAGE_HAEMATOPOIETIC_AND_LYMPHOID_TISSUE
FLO1_OESOPHAGUS
GAK_SKIN
GEO_LARGE_INTESTINE
GIMEN_AUTONOMIC_GANGLIA
GMEL_SKIN
GOTO_AUTONOMIC_GANGLIA
GP5D_LARGE_INTESTINE
GRST_HAEMATOPOIETIC_AND_LYMPHOID_TISSUE
GT3TKB_STOMACH
H2369_PLEURA
NCIH2595_PLEURA
NCIH2722_PLEURA
NCIH2731_PLEURA
NCIH2795_PLEURA
NCIH2803_PLEURA
NCIH2804_PLEURA
NCIH2810_PLEURA
NCIH2818_PLEURA
NCIH2869_PLEURA
H290_PLEURA
H3118_UPPER_AERODIGESTIVE_TRACT
H9_HAEMATOPOIETIC_AND_LYMPHOID_TISSUE
HA7RCC_KIDNEY
HAL01_HAEMATOPOIETIC_AND_LYMPHOID_TISSUE
HC1_HAEMATOPOIETIC_AND_LYMPHOID_TISSUE
HCC2998_LARGE_INTESTINE
HCE4_OESOPHAGUS
HEC1_ENDOMETRIUM
HELA_CERVIX
HEMCSS_BONE
HEY_OVARY
HMVII_SKIN
HO1N1_UPPER_AERODIGESTIVE_TRACT
HO1U1_UPPER_AERODIGESTIVE_TRACT
HS445_HAEMATOPOIETIC_AND_LYMPHOID_TISSUE
HSC39_STOMACH
HT3_CERVIX
HTCC3_THYROID
HUH6CLONE5
HUO3N1_BONE
HUO9_BONE
IHH4_THYROID
IM9_HAEMATOPOIETIC_AND_LYMPHOID_TISSUE
IMR5_AUTONOMIC_GANGLIA
ISTMEL1_SKIN
ISTSL1_LUNG
ISTSL2_LUNG
JAR_PLACENTA
JEG3_PLACENTA
JHOS3_OVARY
JHU011_UPPER_AERODIGESTIVE_TRACT
JHU022_UPPER_AERODIGESTIVE_TRACT
JHU029_UPPER_AERODIGESTIVE_TRACT
JIYOYEP2003_HAEMATOPOIETIC_AND_LYMPHOID_TISSUE
JSC1_HAEMATOPOIETIC_AND_LYMPHOID_TISSUE
K2_SKIN
K5_THYROID
KARPAS1106P_HAEMATOPOIETIC_AND_LYMPHOID_TISSUE
KARPAS231_HAEMATOPOIETIC_AND_LYMPHOID_TISSUE
KARPAS45_HAEMATOPOIETIC_AND_LYMPHOID_TISSUE
KGN_OVARY
KINGS1_CENTRAL_NERVOUS_SYSTEM
KMH2_THYROID
KMOE2_HAEMATOPOIETIC_AND_LYMPHOID_TISSUE
KNS81FD_CENTRAL_NERVOUS_SYSTEM
KON_UPPER_AERODIGESTIVE_TRACT
KOSC2_UPPER_AERODIGESTIVE_TRACT
KPNYS_AUTONOMIC_GANGLIA
KY821_HAEMATOPOIETIC_AND_LYMPHOID_TISSUE
KYAE1_OESOPHAGUS
KYSE220_OESOPHAGUS
KYSE50_OESOPHAGUS
LAN6_AUTONOMIC_GANGLIA
LB1047RCC_KIDNEY
LB2241RCC_KIDNEY
LB2518MEL_SKIN
LB373MELD_SKIN
LB647SCLC_LUNG
LB771HNC_UPPER_AERODIGESTIVE_TRACT
LB831BLC_URINARY_TRACT
LB996RCC_KIDNEY
LC2AD_LUNG
LC41_HAEMATOPOIETIC_AND_LYMPHOID_TISSUE
LIM1215_LARGE_INTESTINE
LN405_CENTRAL_NERVOUS_SYSTEM
LNZTA3WT4_CENTRAL_NERVOUS_SYSTEM
LU134A_LUNG
LU135_LUNG
LU139_LUNG
LU165_LUNG
M14_SKIN
MC1010_HAEMATOPOIETIC_AND_LYMPHOID_TISSUE
MCC13_SKIN
MCC26_SKIN
MCCAR_HAEMATOPOIETIC_AND_LYMPHOID_TISSUE
MCIXC_AUTONOMIC_GANGLIA
MDAMB330_BREAST
ME180_CERVIX
MFHINO_SOFT_TISSUE
MFM223_BREAST
MHHPREB1_HAEMATOPOIETIC_AND_LYMPHOID_TISSUE
MKN28_STOMACH
ML2_HAEMATOPOIETIC_AND_LYMPHOID_TISSUE
MLMA_HAEMATOPOIETIC_AND_LYMPHOID_TISSUE
MMACSF_SKIN
MN60_HAEMATOPOIETIC_AND_LYMPHOID_TISSUE
MOT_HAEMATOPOIETIC_AND_LYMPHOID_TISSUE
MRKNU1_BREAST
MS1_LUNG
MS751_CERVIX
MYM12_HAEMATOPOIETIC_AND_LYMPHOID_TISSUE
MZ1PC_PANCREAS
MZ2MEL_SKIN
MZ7MEL_SKIN
NB10_AUTONOMIC_GANGLIA
NB12_AUTONOMIC_GANGLIA
NB13_AUTONOMIC_GANGLIA
NB14_AUTONOMIC_GANGLIA
NB17_AUTONOMIC_GANGLIA
NB5_AUTONOMIC_GANGLIA
NB69_AUTONOMIC_GANGLIA
NB6_AUTONOMIC_GANGLIA
NB7_AUTONOMIC_GANGLIA
NBSUSSR_AUTONOMIC_GANGLIA
NBTU110_AUTONOMIC_GANGLIA
NCC010_KIDNEY
NCC021_KIDNEY
NCCIT_TESTIS
NCIH128_LUNG
NCIH1304_LUNG
NCIH1417_LUNG
NCIH1688_LUNG
NCIH1770_LUNG
NCIH187_LUNG
NCIH1993_LUNG
NCIH2135_LUNG
NCIH2373_PLEURA
NCIH2461_PLEURA
NCIH250_LUNG
NCIH2591_PLEURA
NCIH345_LUNG
NCIH378_LUNG
NCIH513_PLEURA
NCIH630_LARGE_INTESTINE
NCIH64_LUNG
NCIH720_LUNG
NCIH740_LUNG
NCIH748_LUNG
NCIH820_LUNG
NCIH835_LUNG
NCIH847_LUNG
NEC8_TESTIS
NH12_AUTONOMIC_GANGLIA
NK92MI_HAEMATOPOIETIC_AND_LYMPHOID_TISSUE
NKM1_HAEMATOPOIETIC_AND_LYMPHOID_TISSUE
NO10_CENTRAL_NERVOUS_SYSTEM
NO11_CENTRAL_NERVOUS_SYSTEM
NOS1_BONE
NTERA2CLD1_TESTIS
NY_BONE
OACM51_OESOPHAGUS
OACP4C_OESOPHAGUS
OCILY7_HAEMATOPOIETIC_AND_LYMPHOID_TISSUE
OCUBM_BREAST
OMC1_CERVIX
OSC19_UPPER_AERODIGESTIVE_TRACT
OSC20_UPPER_AERODIGESTIVE_TRACT
OV17R_OVARY
OVCA420_OVARY
OVCA433_OVARY
OVMIU_OVARY
P30OHK_HAEMATOPOIETIC_AND_LYMPHOID_TISSUE
P32ISH_HAEMATOPOIETIC_AND_LYMPHOID_TISSUE
PA1_OVARY
PC3JPC3_LUNG
PCI15A_UPPER_AERODIGESTIVE_TRACT
PCI30_UPPER_AERODIGESTIVE_TRACT
PCI38_UPPER_AERODIGESTIVE_TRACT
PCI4B_UPPER_AERODIGESTIVE_TRACT
PCI6A_UPPER_AERODIGESTIVE_TRACT
PEO1_OVARY
PFSK1_CENTRAL_NERVOUS_SYSTEM
PL18_PANCREAS
PL4_PANCREAS
PWR1E_PROSTATE
QIMRWIL_HAEMATOPOIETIC_AND_LYMPHOID_TISSUE
RAMOS2G64C10_HAEMATOPOIETIC_AND_LYMPHOID_TISSUE
RCCAB_KIDNEY
RCCER_KIDNEY
RCCFG2_KIDNEY
RCCJF_KIDNEY
RCCJW_KIDNEY
RCCMF_KIDNEY
RCK8_HAEMATOPOIETIC_AND_LYMPHOID_TISSUE
RERFLCFM_LUNG
RF48_STOMACH
RH1_SOFT_TISSUE
RO82W1_THYROID
ROS50_HAEMATOPOIETIC_AND_LYMPHOID_TISSUE
RPMI2650_UPPER_AERODIGESTIVE_TRACT
RPMI8866_HAEMATOPOIETIC_AND_LYMPHOID_TISSUE
RXF393_KIDNEY
SARC9371_BONE
SAS_UPPER_AERODIGESTIVE_TRACT
SAT_UPPER_AERODIGESTIVE_TRACT
SBC1_LUNG
SBC3_LUNG
SC1_HAEMATOPOIETIC_AND_LYMPHOID_TISSUE
SCC3_HAEMATOPOIETIC_AND_LYMPHOID_TISSUE
SCC90_UPPER_AERODIGESTIVE_TRACT
SCH_STOMACH
SISO_CERVIX
SKGIIIA_CERVIX
SKGT2_STOMACH
SKGT4_OESOPHAGUS
SKMG1_CENTRAL_NERVOUS_SYSTEM
SKN3_UPPER_AERODIGESTIVE_TRACT
SKN_URINARY_TRACT
SLVL_HAEMATOPOIETIC_AND_LYMPHOID_TISSUE
SN12C_KIDNEY
STS0421_SOFT_TISSUE
SUDHL16_HAEMATOPOIETIC_AND_LYMPHOID_TISSUE
SUPB8_HAEMATOPOIETIC_AND_LYMPHOID_TISSUE
SW13_ADRENAL_GLAND
SW626_OVARY
SW684_SOFT_TISSUE
SW756_CERVIX
SW872_SOFT_TISSUE
SW954_VULVA
SW962_VULVA
SW982_SOFT_TISSUE
TASK1_BONE
TCYIK_CERVIX
TE12_OESOPHAGUS
TGBC1TKB_BILIARY_TRACT
TGBC24TKB_BILIARY_TRACT
TGW_AUTONOMIC_GANGLIA
TK_HAEMATOPOIETIC_AND_LYMPHOID_TISSUE
TMK1_STOMACH
TUR_HAEMATOPOIETIC_AND_LYMPHOID_TISSUE
U698M_HAEMATOPOIETIC_AND_LYMPHOID_TISSUE
UCH2_BONE
UDSCC2_UPPER_AERODIGESTIVE_TRACT
UMC11_LUNG
UWB1289_OVARY
VAESBJ_SOFT_TISSUE
VAL_HAEMATOPOIETIC_AND_LYMPHOID_TISSUE
VMRCMELG_SKIN
WIL2NS_HAEMATOPOIETIC_AND_LYMPHOID_TISSUE
WM1552C_SKIN
WM278_SKIN
WM35_SKIN
WM793B_SKIN
WSUNHL_HAEMATOPOIETIC_AND_LYMPHOID_TISSUE
YMB1E_BREAST
YT_HAEMATOPOIETIC_AND_LYMPHOID_TISSUE

## Sheet: NUFIP1
Gene	DNA methylation (RRBS)_ NUFIP1	mRNA expression (RNAseq)_ NUFIP
DMS53_LUNG	0.0007	1.92297
SW1116_LARGE_INTESTINE	0	2.42715
NCIH1694_LUNG		2.67971
P3HR1_HAEMATOPOIETIC_AND_LYMPHOID_TISSUE	0.0171357	2.55281
HUT78_HAEMATOPOIETIC_AND_LYMPHOID_TISSUE	0.00697907	1.85433
UMUC3_URINARY_TRACT	0.00304762	2.98677
HOS_BONE	0.00648622	2.73242
HUNS1_HAEMATOPOIETIC_AND_LYMPHOID_TISSUE		2.82624
AML193_HAEMATOPOIETIC_AND_LYMPHOID_TISSUE	0	3.32726
RVH421_SKIN	0.00199612	2.53469
NCIH1184_LUNG	0	2.96479
HCC2157_BREAST	0	0.998823
TC71_BONE		3.29061
NCIH2227_LUNG	0.00251429	2.68049
COLO205_LARGE_INTESTINE
SNU449_LIVER	0.00674793	1.04179
NCIH28_PLEURA	0	2.68891
OV56_OVARY	0.0139252	2.50383
JHOS4_OVARY		3.11411
KYSE450_OESOPHAGUS		3.16753
RMUGS_OVARY	0	1.92201
KLE_ENDOMETRIUM		1.07226
HS895T_SKIN		1.26058
LN229_CENTRAL_NERVOUS_SYSTEM	0.00166667	2.32748
P31FUJ_HAEMATOPOIETIC_AND_LYMPHOID_TISSUE	0.0207952	3.25751
RKN_SOFT_TISSUE	0	1.59746
PATU8988S_PANCREAS	0.00103333	2.42147
NH6_AUTONOMIC_GANGLIA	0.000845679	2.47223
SF126_CENTRAL_NERVOUS_SYSTEM	0	1.34349
RERFLCAD2_LUNG	0	2.33024
OUMS23_LARGE_INTESTINE	0.0019381	3.10716
SNGM_ENDOMETRIUM	0	2.30436
OUMS27_BONE	0.0183235
PL45_PANCREAS
NCIH2347_LUNG	0.0093006	1.88024
SW1990_PANCREAS	0.0017	2.05134
HS940T_SKIN	0	1.25755
HS611T_HAEMATOPOIETIC_AND_LYMPHOID_TISSUE	0	2.51025
TOLEDO_HAEMATOPOIETIC_AND_LYMPHOID_TISSUE	0.0478601	3.01071
RERFGC1B_STOMACH	0	1.59999
HT1080_SOFT_TISSUE	0	2.49652
NCIH2087_LUNG	0.0244476	2.18475
COV318_OVARY	0.0302163	2.1874
NCIH2085_LUNG	0	2.41734
NCIH510_LUNG	0	1.30458
CAKI1_KIDNEY	0.00172912	2.08699
NCIH716_LARGE_INTESTINE	0	2.5028
NCIH2066_LUNG	0.00304286	2.34978
NCIH1341_LUNG	0	2.89032
NCIH2029_LUNG	0	1.58256
C3A_LIVER
SW480_LARGE_INTESTINE	0	3.0604
HS746T_STOMACH	0.00215032	1.85411
LU65_LUNG	0.00165833	2.48281
HS739T_BREAST		1.0123
SNUC2A_LARGE_INTESTINE	0	1.10946
HEC151_ENDOMETRIUM	0	2.86148
MSTO211H_PLEURA	0.00311531	2.5051
RAJI_HAEMATOPOIETIC_AND_LYMPHOID_TISSUE	0	3.05779
SKMEL1_SKIN	0	2.03874
SUPT1_HAEMATOPOIETIC_AND_LYMPHOID_TISSUE	0.0061619	3.15389
JHH7_LIVER		2.31815
HUT102_HAEMATOPOIETIC_AND_LYMPHOID_TISSUE	0	1.37811
5637_URINARY_TRACT	0.0121065	3.0515
HCC38_BREAST		2.27779
DU4475_BREAST	0	0.46351
NCIH1573_LUNG		1.20359
NCIH508_LARGE_INTESTINE	0.0136048	3.07705
NCIH1651_LUNG	0.00104669	1.63602
SKUT1_SOFT_TISSUE	0.00229714	2.26231
MDAMB175VII_BREAST	0.00202308	1.59643
SUPB15_HAEMATOPOIETIC_AND_LYMPHOID_TISSUE	0.0437381	2.97228
BECKER_CENTRAL_NERVOUS_SYSTEM	0
NCIH226_LUNG		2.2642
NCIH1666_LUNG		1.66733
SW1783_CENTRAL_NERVOUS_SYSTEM		1.38359
ISTMES1_PLEURA		1.53039
NCIH1734_LUNG		2.31177
NCIH2342_LUNG	0.000733333	2.33099
EBC1_LUNG	0.00988281	2.05598
YMB1_BREAST
OC316_OVARY
HS936T_SKIN	0.0414204	1.81427
T173_BONE	0.00204762	1.09384
NCIH322_LUNG	0.000259804	2.303
HS618T_LUNG	0.071219	1.96127
HS870T_BONE	0.000133333	1.58388
HS706T_BONE	0.000599593	1.39284
PANC1_PANCREAS	0.000922921	1.91734
NCIH2291_LUNG	0	0.649155
T47D_BREAST	0.0199875	1.65451
HS742T_BREAST		-0.130342
BICR56_UPPER_AERODIGESTIVE_TRACT	0	0.978213
BICR16_UPPER_AERODIGESTIVE_TRACT	0	1.54604
TE10_OESOPHAGUS	0.00353903	2.30338
SKMEL28_SKIN	0.0173687	1.6654
BICR6_UPPER_AERODIGESTIVE_TRACT	0.00195455	0.730817
BHY_UPPER_AERODIGESTIVE_TRACT	0	1.29
AZ521_STOMACH
SH4_SKIN	0	2.03988
KPL1_BREAST	0.000721899	2.37019
CGTHW1_THYROID
TUHR4TKB_KIDNEY	0	2.18023
LS123_LARGE_INTESTINE	0.0267952	2.38087
HEL_HAEMATOPOIETIC_AND_LYMPHOID_TISSUE	0	2.68644
HPAC_PANCREAS	0.0025987	1.58536
RCC10RGB_KIDNEY	0.0013619	1.43899
JHOM1_OVARY	0.0280318	1.9155
SU8686_PANCREAS	0.0153714	1.35237
HCC33_LUNG	0.00398247	2.40559
TE6_OESOPHAGUS	0.00471415	2.2459
JHOC5_OVARY	0	2.51058
ACCMESO1_PLEURA	0.00739746	1.49683
BL41_HAEMATOPOIETIC_AND_LYMPHOID_TISSUE	0.0204438	3.28642
SNU1214_UPPER_AERODIGESTIVE_TRACT	0	1.53026
CORL105_LUNG	0.00566222	2.05035
LMSU_STOMACH	0	1.9973
SNU1197_LARGE_INTESTINE	0.00419048	2.29849
COLO668_LUNG	0.000433333	3.47024
OSRC2_KIDNEY	0	2.25087
HUH6_LIVER	0.00895134	2.34358
PANC0203_PANCREAS	0	1.37489
CJM_SKIN	0.0547126	1.2638
BICR22_UPPER_AERODIGESTIVE_TRACT	0.000757143	0.743958
SHSY5Y_AUTONOMIC_GANGLIA
TM31_CENTRAL_NERVOUS_SYSTEM	0	1.75905
SNU1272_KIDNEY	0	1.51309
KPNRTBM1_AUTONOMIC_GANGLIA	0	2.35587
BICR18_UPPER_AERODIGESTIVE_TRACT	0.0145857	3.48416
TE4_OESOPHAGUS	0.00638571	2.62284
PCM6_HAEMATOPOIETIC_AND_LYMPHOID_TISSUE	0.00169927
ECC10_STOMACH	0.0169804	1.62551
TUHR14TKB_KIDNEY	0.00816912	0.458267
YD15_SALIVARY_GLAND	0.00291429	2.52008
UBLC1_URINARY_TRACT	0	2.59576
ECGI10_OESOPHAGUS	0.0304296	1.14573
CW2_LARGE_INTESTINE	0	1.73774
SNU761_LIVER	0.00258095	1.28528
SNU61_LARGE_INTESTINE	0	2.39631
NCIH1915_LUNG	0.0074381	2.54768
SNU324_PANCREAS	0.000661905	2.27248
YD10B_UPPER_AERODIGESTIVE_TRACT	0.00303333	2.2398
HCC2279_LUNG	0	1.52785
HLC1_LUNG
TUHR10TKB_KIDNEY	0	0.680697
HEC1B_ENDOMETRIUM	0.00233838	2.63735
VMRCLCP_LUNG
TGBC11TKB_STOMACH	0.00578571	2.23577
OVK18_OVARY	0	1.77579
SNU1077_ENDOMETRIUM	0	1.72043
HCC1588_LUNG		2.69302
SNU213_PANCREAS	0	1.05149
HT115_LARGE_INTESTINE	0.00299018	3.08179
TE14_OESOPHAGUS	0.00500985	2.10951
TE8_OESOPHAGUS	0	1.81154
SNU520_STOMACH	0.015619	1.85779
JHUEM3_ENDOMETRIUM	0.00111905	1.79694
LI7_LIVER	0.008125	1.54937
NCIH838_LUNG	0.000828516	2.23951
SNU119_OVARY	0	2.07022
SNU1033_LARGE_INTESTINE		2.71891
SNUC5_LARGE_INTESTINE	0.00338571	1.89299
GSS_STOMACH	0	2.96653
TALL1_HAEMATOPOIETIC_AND_LYMPHOID_TISSUE	0.0203095	2.79817
HCC1171_LUNG	0.0067324	1.71876
SNUC4_LARGE_INTESTINE	0.00195609	2.6071
U138MG_CENTRAL_NERVOUS_SYSTEM
SNU620_STOMACH	0.00282857	2.14288
ECC12_STOMACH	0.0270203	1.14343
GSU_STOMACH	0.000796646	1.98461
KMS18_HAEMATOPOIETIC_AND_LYMPHOID_TISSUE		0.932042
JHOM2B_OVARY	0	1.48596
MDAMB231_BREAST	0.0194746	1.78311
OV90_OVARY	0	1.80798
RS411_HAEMATOPOIETIC_AND_LYMPHOID_TISSUE	0.00331094	1.6871
OVTOKO_OVARY	0	1.85881
OVCAR4_OVARY	0.00110656	1.81236
HLF_LIVER	0.000642857	2.35423
HCT15_LARGE_INTESTINE	0.0034919	3.0157
SW1463_LARGE_INTESTINE	0.00198095	3.8844
SF295_CENTRAL_NERVOUS_SYSTEM	0.00396667	2.43274
WM115_SKIN	0.0025799	1.52671
JHH4_LIVER	0	1.73101
OE33_OESOPHAGUS	0.0171472	2.56265
CCK81_LARGE_INTESTINE	0.00342751	2.77406
JHH1_LIVER		1.36994
SJSA1_BONE	0	1.77524
NCIH2228_LUNG	0.0180333	1.6873
RERFLCAI_LUNG	0	2.30267
SKMES1_LUNG	0.00140187	1.56694
NCIH520_LUNG		2.60244
JHH5_LIVER		2.92993
FU97_STOMACH	0.0128151	2.53333
COLO800_SKIN	0.00604762	3.03148
NCIH1963_LUNG	0	1.66273
RL952_ENDOMETRIUM	0	1.58361
J82_URINARY_TRACT	0	2.18379
HCC15_LUNG	0	1.39811
M059K_CENTRAL_NERVOUS_SYSTEM	0	2.64354
CALU6_LUNG	0.006621	1.67771
SKLU1_LUNG	0.000682252	1.81848
SW900_LUNG	0	1.83426
UACC62_SKIN	0	2.20695
MFE280_ENDOMETRIUM		2.23633
MFE319_ENDOMETRIUM		2.51661
MFE296_ENDOMETRIUM	0	2.54682
GOS3_CENTRAL_NERVOUS_SYSTEM	0.0224717	1.85893
GI1_CENTRAL_NERVOUS_SYSTEM	0.0139806	2.66562
PC14_LUNG		1.95469
KYSE410_OESOPHAGUS		2.88696
A204_SOFT_TISSUE	0	2.67368
PATU8902_PANCREAS	0.00417619	2.6001
NCIH810_LUNG	0.0035728	1.82546
RERFLCMS_LUNG	0.0263779	1.82535
L1236_HAEMATOPOIETIC_AND_LYMPHOID_TISSUE	0.0603978	1.74156
DANG_PANCREAS	0.0057	2.39472
NCIH460_LUNG	0.000833333	2.19653
KYSE140_OESOPHAGUS	0.00146667	2.51225
KYSE180_OESOPHAGUS	0.00112	3.12414
HUPT3_PANCREAS	0.02935	2.33303
EFE184_ENDOMETRIUM	0	1.87996
GCIY_STOMACH	0.01838	2.45496
SH10TC_STOMACH	0.00729902	1.91878
CAOV4_OVARY	0	1.50256
HCC2218_BREAST	0	1.07937
KMS21BM_HAEMATOPOIETIC_AND_LYMPHOID_TISSUE	0	1.87974
KMS26_HAEMATOPOIETIC_AND_LYMPHOID_TISSUE		2.36123
KMS27_HAEMATOPOIETIC_AND_LYMPHOID_TISSUE	0.0118619	2.50528
KO52_HAEMATOPOIETIC_AND_LYMPHOID_TISSUE	0	3.33238
KMS28BM_HAEMATOPOIETIC_AND_LYMPHOID_TISSUE	0.00359676	1.65562
KNS60_CENTRAL_NERVOUS_SYSTEM	0	1.12356
KNS81_CENTRAL_NERVOUS_SYSTEM	0.00758483	1.96871
KPNSI9S_AUTONOMIC_GANGLIA	0.00950097	2.43277
LU99_LUNG	0.00279524	2.58255
KMS34_HAEMATOPOIETIC_AND_LYMPHOID_TISSUE	0.00192	2.15024
MKN1_STOMACH	0.0017619	2.50213
MKN74_STOMACH	0	2.93044
KP3_PANCREAS		2.22533
NCO2_HAEMATOPOIETIC_AND_LYMPHOID_TISSUE	0.0107018	2.25202
KHM1B_HAEMATOPOIETIC_AND_LYMPHOID_TISSUE	0.0262714	1.99251
HSC2_UPPER_AERODIGESTIVE_TRACT	0.000428571	2.00115
KG1C_CENTRAL_NERVOUS_SYSTEM	0.00244514	1.50214
HUH7_LIVER	0.00447581	2.28665
KMBC2_URINARY_TRACT	0.016668	0.881007
KMRC20_KIDNEY	0.00621365	0.858694
HUCCT1_BILIARY_TRACT	0.0153747	2.54309
KIJK_HAEMATOPOIETIC_AND_LYMPHOID_TISSUE	0.0012	2.18173
A4FUK_HAEMATOPOIETIC_AND_LYMPHOID_TISSUE	0.00561531	2.47903
KALS1_CENTRAL_NERVOUS_SYSTEM	0.0121642	1.29131
HEC108_ENDOMETRIUM	0.00202183	1.64385
HEL9217_HAEMATOPOIETIC_AND_LYMPHOID_TISSUE	0	3.36657
HUH28_BILIARY_TRACT	0	1.42308
CMK115_HAEMATOPOIETIC_AND_LYMPHOID_TISSUE
HEC265_ENDOMETRIUM	0	2.35552
CAL12T_LUNG	0.0121524	2.78028
THP1_HAEMATOPOIETIC_AND_LYMPHOID_TISSUE	0.012919	2.05882
A3KAW_HAEMATOPOIETIC_AND_LYMPHOID_TISSUE	0	1.74753
SKNSH_AUTONOMIC_GANGLIA	0	2.397
HCC1954_BREAST	0.0350644	2.16259
CAMA1_BREAST	0.00373404	3.00976
HEC6_ENDOMETRIUM	0	1.23386
AM38_CENTRAL_NERVOUS_SYSTEM	0	1.98369
HEC50B_ENDOMETRIUM	0.00673333	2.77868
HSC3_UPPER_AERODIGESTIVE_TRACT	0	3.09525
HSC4_UPPER_AERODIGESTIVE_TRACT	0.00418095	2.09366
KMS11_HAEMATOPOIETIC_AND_LYMPHOID_TISSUE	0	1.99123
KP4_PANCREAS		2.04161
KE39_STOMACH		2.49495
COV504_OVARY	0
KE97_HAEMATOPOIETIC_AND_LYMPHOID_TISSUE		2.82295
VMRCRCW_KIDNEY	0.00940721	1.32133
HGC27_STOMACH	0	2.49947
LUDLU1_LUNG	0.00116364	1.9581
HUG1N_STOMACH	0.0120338	1.79197
U266B1_HAEMATOPOIETIC_AND_LYMPHOID_TISSUE	0.00510848	2.14219
NUGC4_STOMACH	0	1.58738
BGC823_STOMACH
HMC18_BREAST	0.0103857	2.62388
CAS1_CENTRAL_NERVOUS_SYSTEM	0.00109048	2.49412
KMM1_HAEMATOPOIETIC_AND_LYMPHOID_TISSUE	0.0094057	2.3171
CORL23_LUNG	0.0569006	3.77667
MORCPR_LUNG	0.00198571	1.89119
HARA_LUNG	0.00753378	2.41417
SKOV3_OVARY	0.00147661	1.61115
HPAFII_PANCREAS	0.00690952	1.4185
MC116_HAEMATOPOIETIC_AND_LYMPHOID_TISSUE		3.15979
NCIH1568_LUNG	0.013834	2.34106
CA46_HAEMATOPOIETIC_AND_LYMPHOID_TISSUE	0	2.92489
A498_KIDNEY	0.0184258	1.83673
BCP1_HAEMATOPOIETIC_AND_LYMPHOID_TISSUE	0.00692873	2.65705
A673_BONE	0	2.33726
AU565_BREAST	0.00316329	1.90437
COLO201_LARGE_INTESTINE	0.0061657	3.0416
CAPAN1_PANCREAS		1.9923
NCIH1563_LUNG		0.512407
NCIH358_LUNG	0	2.56859
CFPAC1_PANCREAS	0.026781	1.32637
NIHOVCAR3_OVARY	0.0029231	1.91219
NCIH1650_LUNG	0.0645194	1.52011
NCIH1793_LUNG	0.0035	1.83694
NCIH1437_LUNG	0.00263333	1.65756
KNS62_LUNG	0	2.57763
HS578T_BREAST	0.00255274	0.704643
BT20_BREAST	0.00398095	1.96392
SNU182_LIVER	0.00321074	2.10936
SKNMC_BONE	0	3.17171
HH_HAEMATOPOIETIC_AND_LYMPHOID_TISSUE	0.000990476	3.12785
FADU_UPPER_AERODIGESTIVE_TRACT	0	1.76815
SJRH30_SOFT_TISSUE
MDAMB361_BREAST	0	2.17001
MDAMB436_BREAST	0.00128472	2.05462
PANC0213_PANCREAS	0.00219211	1.60036
DB_HAEMATOPOIETIC_AND_LYMPHOID_TISSUE	0	2.23152
RDES_BONE	0	2.59495
CAL27_UPPER_AERODIGESTIVE_TRACT	0.00993506	2.16262
MESSA_SOFT_TISSUE	0.00833333	2.977
SW1271_LUNG	0	2.33695
NCIH1792_LUNG	0.00180101	1.75504
GCT_SOFT_TISSUE	0.00132094	2.05634
SKBR3_BREAST	0.00602857	1.88573
SNU16_STOMACH		2.53122
NCIH82_LUNG	0	3.60471
NCIN87_STOMACH	0.00165644	2.48671
U2OS_BONE	0.00246667	1.42109
H4_CENTRAL_NERVOUS_SYSTEM	0.00561796	1.16254
GDM1_HAEMATOPOIETIC_AND_LYMPHOID_TISSUE	0	2.5604
HCC1143_BREAST	0.00203829	1.86479
T24_URINARY_TRACT	0.0136211	2.30497
G401_SOFT_TISSUE	0.0160143	3.12201
HCC1937_BREAST	0.000866667	2.28154
HCC1569_BREAST	0	2.2473
OCUM1_STOMACH	0.00184762	2.65725
SAOS2_BONE	0.000219048	2.54999
D283MED_CENTRAL_NERVOUS_SYSTEM	0.0028532	2.43161
SCC9_UPPER_AERODIGESTIVE_TRACT	0	0.734927
HCC1395_BREAST	0.0105952	3.23907
NMCG1_CENTRAL_NERVOUS_SYSTEM	0.00751905	1.76931
TEN_ENDOMETRIUM	0.00307466	1.62671
HS604T_HAEMATOPOIETIC_AND_LYMPHOID_TISSUE
TE9_OESOPHAGUS	0.00790112	1.1018
KNS42_CENTRAL_NERVOUS_SYSTEM		1.56555
KYSE520_OESOPHAGUS	0	1.63686
KYSE270_OESOPHAGUS		1.81284
JHUEM1_ENDOMETRIUM		1.60569
YH13_CENTRAL_NERVOUS_SYSTEM	0.00261905	1.20098
IALM_LUNG		1.66595
NCIH2052_PLEURA	0.00771023	1.47199
EB2_HAEMATOPOIETIC_AND_LYMPHOID_TISSUE
SKNFI_AUTONOMIC_GANGLIA	0.0118286	3.45314
SKNAS_AUTONOMIC_GANGLIA	0.00448743	3.05271
GA10_HAEMATOPOIETIC_AND_LYMPHOID_TISSUE	0.0101432	3.13434
SNU398_LIVER	0.00176543	2.80506
SNU423_LIVER	0	1.95064
SCC4_UPPER_AERODIGESTIVE_TRACT	0.00271569	2.53659
EB1_HAEMATOPOIETIC_AND_LYMPHOID_TISSUE	0.0259172	2.57825
HCC1187_BREAST	0.00992092	2.19762
SNU387_LIVER	0.0344956	1.38905
DAUDI_HAEMATOPOIETIC_AND_LYMPHOID_TISSUE	0.0222952	2.09552
HT_HAEMATOPOIETIC_AND_LYMPHOID_TISSUE	0.0088125	2.76204
MJ_HAEMATOPOIETIC_AND_LYMPHOID_TISSUE	0	2.96394
JM1_HAEMATOPOIETIC_AND_LYMPHOID_TISSUE	0.00352857	2.63632
C2BBE1_LARGE_INTESTINE	0.0136452	3.37572
SKES1_BONE	0.00113333	2.74294
EPLC272H_LUNG	0.0161996	2.52866
BXPC3_PANCREAS	0.0112202	2.10712
NCIH1355_LUNG		0.949853
SNU5_STOMACH	0.00791429	2.67735
SNU475_LIVER	0	1.51016
HEC251_ENDOMETRIUM	0	2.56275
HCC95_LUNG	0.00669683	2.86761
253J_URINARY_TRACT	0	1.84517
HCC1438_LUNG	0.00596918	2.4254
253JBV_URINARY_TRACT		2.25423
RPMI7951_SKIN	0	2.4097
SNU1066_UPPER_AERODIGESTIVE_TRACT		1.68002
SNU1041_UPPER_AERODIGESTIVE_TRACT		2.21031
HCC2108_LUNG	0	2.16618
COLO783_SKIN	0.000378788	3.30143
HCC1359_LUNG	0	1.84462
BICR31_UPPER_AERODIGESTIVE_TRACT	0.0287762	2.02879
COV362_OVARY	0.00389544	1.42486
COLO792_SKIN	0	1.67523
COV434_OVARY	0	3.00317
WM983B_SKIN	0.0172429	2.25119
HS751T_HAEMATOPOIETIC_AND_LYMPHOID_TISSUE	0.000857143	1.33748
LS513_LARGE_INTESTINE	0.0105095	2.97443
NCIH2110_LUNG	0.00622857	1.60088
CHAGOK1_LUNG	0	0.901323
DMS454_LUNG	0.0167448	1.29342
CORL47_LUNG	0.000242857	2.42869
FTC238_THYROID	0.0339077	2.44717
DMS273_LUNG	0.0034472	2.63271
FTC133_THYROID	0	1.4195
CORL311_LUNG	0.00142381	3.96988
NCIH2286_LUNG	0.00959661	1.55718
NCIH1339_LUNG	0	2.60597
WM793_SKIN	0	1.74299
A704_KIDNEY	0.00386667	0.851234
MDAMB435S_SKIN		1.73007
WM1799_SKIN	0.00103333	2.83321
MEWO_SKIN		2.10335
WM88_SKIN	0.0264922	2.90823
NCIH2081_LUNG	0.00430422	1.72665
HS255T_LARGE_INTESTINE		0.692908
NCIH1092_LUNG	0.00270964	2.23292
SW837_LARGE_INTESTINE	0.0036501	1.84484
JHH6_LIVER		1.26395
IGR1_SKIN	0.0052	2.2786
NCIH1105_LUNG	0	1.96504
NCIH1436_LUNG	0.00716667	1.61402
NCIH1876_LUNG	0.00396084	2.75205
CORL24_LUNG	0	1.56642
COV644_OVARY	0.00527143	1.39448
GP2D_LARGE_INTESTINE	0.00491551	2.19279
PECAPJ15_UPPER_AERODIGESTIVE_TRACT	0.00264762	1.62726
CORL88_LUNG	0.00602386	1.99935
CORL95_LUNG	0.0163473	2.58145
PECAPJ49_UPPER_AERODIGESTIVE_TRACT	0.0158333	2.05633
PECAPJ34CLONEC12_UPPER_AERODIGESTIVE_TRACT	0.00582305	2.29089
CORL51_LUNG
RT11284_URINARY_TRACT
PECAPJ41CLONED2_UPPER_AERODIGESTIVE_TRACT	0.00293333	1.54019
OV7_OVARY	0.00698603	2.42184
HT55_LARGE_INTESTINE		2.47404
OAW42_OVARY	0	2.14907
MDST8_LARGE_INTESTINE	0.00541502	2.42756
OAW28_OVARY	0.00505051	2.57423
SUIT2_PANCREAS	0.00638571	2.06326
LC1SQSF_LUNG
KASUMI1_HAEMATOPOIETIC_AND_LYMPHOID_TISSUE		2.16981
SUPM2_HAEMATOPOIETIC_AND_LYMPHOID_TISSUE	0.0311052	0.901635
SKHEP1_LIVER	0.00132217	2.52405
OVCAR8_OVARY	0.000795238	2.85402
NCIH2172_LUNG	0	2.01006
ISHIKAWAHERAKLIO02ER_ENDOMETRIUM		2.32688
NCIH596_LUNG	0.000516899	1.47157
NCIH650_LUNG	0.0191874	1.73324
SW1573_LUNG	0.0145013	1.62097
OVMANA_OVARY	0.00435354	0.647
SKCO1_LARGE_INTESTINE	0.00136667	2.29878
KARPAS299_HAEMATOPOIETIC_AND_LYMPHOID_TISSUE		1.74471
YAPC_PANCREAS	0.00338571	1.42129
HT1197_URINARY_TRACT		1.7846
A253_SALIVARY_GLAND	0.0549098	2.05031
HCC366_LUNG	0	1.43443
DKMG_CENTRAL_NERVOUS_SYSTEM	0.0112623	1.19209
SNU349_KIDNEY		0.0970683
UMUC1_URINARY_TRACT	0.00505238	1.83634
NAMALWA_HAEMATOPOIETIC_AND_LYMPHOID_TISSUE	0.00425238	2.77389
NCIH292_LUNG	0	1.83125
59M_OVARY		2.62028
U118MG_CENTRAL_NERVOUS_SYSTEM	0	1.88671
VMRCLCD_LUNG
HCC1833_LUNG	0.00747788	2.0134
RH30_SOFT_TISSUE	0.00628713	1.59637
TCCSUP_URINARY_TRACT	0.00288095	2.09293
SNU601_STOMACH	0	2.42707
CAL33_UPPER_AERODIGESTIVE_TRACT	0	1.34947
SNU668_STOMACH	0	1.15151
CORL279_LUNG	0	1.73053
GB1_CENTRAL_NERVOUS_SYSTEM	0.000942857	2.82501
KURAMOCHI_OVARY		2.44587
COLO775_HAEMATOPOIETIC_AND_LYMPHOID_TISSUE
COLO684_ENDOMETRIUM	0.0288048	2.19033
KLM1_PANCREAS
GRM_SKIN
SNU685_ENDOMETRIUM	0.000772871	2.25566
CMK86_HAEMATOPOIETIC_AND_LYMPHOID_TISSUE
SNU886_LIVER	0	2.50733
HCT8_LARGE_INTESTINE
NCCSTCK140_STOMACH	0.0129619	2.68954
NCIH3255_LUNG	0.00590569	0.826823
SNU719_STOMACH	0	2.85611
SNU489_CENTRAL_NERVOUS_SYSTEM	0	1.33834
SNU81_LARGE_INTESTINE	0.0105316	2.24417
A2058_SKIN	0.000690476	3.05797
HTK_HAEMATOPOIETIC_AND_LYMPHOID_TISSUE
SNU1040_LARGE_INTESTINE	0	2.23204
SNU1076_UPPER_AERODIGESTIVE_TRACT	0	1.23526
SNU175_LARGE_INTESTINE	0.000592486	1.21408
SNU407_LARGE_INTESTINE	0.00887931	1.77448
SNU201_CENTRAL_NERVOUS_SYSTEM	0	0.91391
KMS20_HAEMATOPOIETIC_AND_LYMPHOID_TISSUE		1.5549
SNU216_STOMACH	0	1.56681
SNU1196_BILIARY_TRACT	0.00677308	2.12927
SNU1079_BILIARY_TRACT	0	1.47795
HCC1195_LUNG	0.0167541	1.18509
NCIH854_LUNG	0	1.23513
SNU466_CENTRAL_NERVOUS_SYSTEM		0.838151
YD38_UPPER_AERODIGESTIVE_TRACT	0.016181	1.30905
SNU1105_CENTRAL_NERVOUS_SYSTEM	0	1.4334
SNU283_LARGE_INTESTINE	0	2.45239
SNU46_UPPER_AERODIGESTIVE_TRACT	0.00672931	1.86903
SNU308_BILIARY_TRACT	0.00334848	1.85939
YD8_UPPER_AERODIGESTIVE_TRACT	0	1.27511
SNU245_BILIARY_TRACT		2.71776
SNU478_BILIARY_TRACT	0.0159	2.13933
SNU410_PANCREAS	0.00144172	1.49462
SNU899_UPPER_AERODIGESTIVE_TRACT	0.000928571	2.01475
SNU503_LARGE_INTESTINE	0	2.44928
SET2_HAEMATOPOIETIC_AND_LYMPHOID_TISSUE	0.00511416	2.32231
SNU738_CENTRAL_NERVOUS_SYSTEM	0.017327	1.90445
SNU626_CENTRAL_NERVOUS_SYSTEM	0	2.38719
SNU869_BILIARY_TRACT	0.0289029	0.821039
SNU878_LIVER	0.0788453	1.53015
SNU840_OVARY	0	1.91692
SNU8_OVARY	0	2.12228
NCIH684_LIVER	0	2.31773
IGR39_SKIN	0.0126305	1.73527
ALEXANDERCELLS_LIVER
DAOY_CENTRAL_NERVOUS_SYSTEM	0	2.39385
HEP3B217_LIVER	0	1.23368
KYM1_SOFT_TISSUE	0.00115385	2.27024
LC1F_LUNG	0	2.32862
HLE_LIVER
CMK_HAEMATOPOIETIC_AND_LYMPHOID_TISSUE	0	1.34363
JMSU1_URINARY_TRACT	0	1.93802
IMR32_AUTONOMIC_GANGLIA	0	2.76389
SUDHL8_HAEMATOPOIETIC_AND_LYMPHOID_TISSUE	0.0590905	3.2304
T3M4_PANCREAS	0.000866667	2.58336
COLO818_SKIN
PK45H_PANCREAS	0.00235521	2.41714
HEC59_ENDOMETRIUM	0.00461429	2.7437
CPCN_LUNG
T3M10_LUNG	0.0142187	1.30857
NUGC2_STOMACH	0.00122043	2.18496
PLCPRF5_LIVER	0.00380952	1.95602
KPNYN_AUTONOMIC_GANGLIA	0	2.57644
CCFSTTG1_CENTRAL_NERVOUS_SYSTEM	0	1.85396
NCIH929_HAEMATOPOIETIC_AND_LYMPHOID_TISSUE	0	1.00687
KMRC3_KIDNEY	0.00273292	1.30182
NCIH2023_LUNG	0.00810043	1.86927
DMS153_LUNG	0.00126168	2.51615
NCIH1048_LUNG	0	1.37899
D341MED_CENTRAL_NERVOUS_SYSTEM	0.0067381	2.22856
NCIH660_PROSTATE	0.00571845	1.8445
NCIH1618_LUNG	0.014491	1.86155
HS675T_LARGE_INTESTINE	0	1.70836
PEER_HAEMATOPOIETIC_AND_LYMPHOID_TISSUE	0.00545852	2.33591
SKM1_HAEMATOPOIETIC_AND_LYMPHOID_TISSUE	0.00151905	2.22308
HT144_SKIN	0.0034919	2.80492
SKMEL31_SKIN	0.00807619	1.81174
HS839T_SKIN	0.0191078	1.03647
HS939T_SKIN	0.00708041	2.10722
OCILY3_HAEMATOPOIETIC_AND_LYMPHOID_TISSUE	0.00303333	3.26393
HS819T_BONE		0.589343
NCIH69_LUNG	0	1.72109
DV90_LUNG	0.0148265	1.86014
ZR751_BREAST	0.0104417	1.73499
KG1_HAEMATOPOIETIC_AND_LYMPHOID_TISSUE	0.0489571	2.83959
SKNBE2_AUTONOMIC_GANGLIA	0.00375512	2.73135
HCC70_BREAST	0.00698593	1.45279
NCIH2452_PLEURA	0.0509388	1.59601
SNU1_STOMACH	0	2.46881
LOUCY_HAEMATOPOIETIC_AND_LYMPHOID_TISSUE	0.00520476	2.85793
HCC56_LARGE_INTESTINE	0	2.44246
NCIH1648_LUNG	0	2.14852
TO175T_HAEMATOPOIETIC_AND_LYMPHOID_TISSUE	0.00143574	1.54688
GLC82_LUNG
MPP89_PLEURA		1.9241
PANC0813_PANCREAS	0.00529524	2.08861
MG63_BONE	0.00637459	2.50015
PK1_PANCREAS	0.00166495	2.21497
HS840T_UPPER_AERODIGESTIVE_TRACT		1.65531
NCIH23_LUNG	0.00195098	2.72911
TE617T_SOFT_TISSUE	0	2.37163
SW1088_CENTRAL_NERVOUS_SYSTEM	0	1.72386
ISTMES2_PLEURA	0	1.72472
NCIH1373_LUNG	0.00518135	0.442279
NCIH1930_LUNG	0.00327619	3.51479
NCIH1623_LUNG	0.00188119	1.19791
HS229T_LUNG	0.00179048	2.04516
NCIH1838_LUNG	0	2.40598
NCIH1836_LUNG	0	2.21761
HS688AT_SKIN	0.00179444	0.599921
PANC0504_PANCREAS	0.00550708	1.69426
HS822T_BONE		0.344342
BL70_HAEMATOPOIETIC_AND_LYMPHOID_TISSUE	0.00197095	2.9086
CI1_HAEMATOPOIETIC_AND_LYMPHOID_TISSUE	0.0106048	3.2699
G292CLONEA141B1_BONE	0.0030383	2.7432
RCM1_LARGE_INTESTINE	0.00161905	2.44527
HS737T_BONE		0.989582
HS616T_HAEMATOPOIETIC_AND_LYMPHOID_TISSUE	0.016971	1.22966
HS600T_SKIN		1.24616
TE159T_SOFT_TISSUE		1.05049
A101D_SKIN	0.00116053	2.73524
NCIH1755_LUNG		2.32263
143B_BONE
RERFLCKJ_LUNG	0	0.886728
NCIH1693_LUNG		1.68675
SW780_URINARY_TRACT	0.0015	1.96448
HS683_CENTRAL_NERVOUS_SYSTEM	0.00228333	1.93583
RKO_LARGE_INTESTINE	0	2.22823
HS729_SOFT_TISSUE	0	1.45633
JHOS2_OVARY	0.00322381	2.06107
MCF7_BREAST	0	2.03716
U937_HAEMATOPOIETIC_AND_LYMPHOID_TISSUE	0.0439603	3.16022
SKLMS1_SOFT_TISSUE		1.26296
HUTU80_SMALL_INTESTINE		2.66142
HCC202_BREAST	0.00255959	1.83689
MEG01_HAEMATOPOIETIC_AND_LYMPHOID_TISSUE	0.00388333	1.8896
REH_HAEMATOPOIETIC_AND_LYMPHOID_TISSUE	0.0014619	3.06391
ONS76_CENTRAL_NERVOUS_SYSTEM	0.0023628	1.66625
RPMI6666_HAEMATOPOIETIC_AND_LYMPHOID_TISSUE
SNUC1_LARGE_INTESTINE	0.0014381	3.86787
SKNDZ_AUTONOMIC_GANGLIA	0.0198922	3.14576
DMS114_LUNG	0.00802985	2.84766
TT_OESOPHAGUS	0.00175714	2.0781
OCILY10_HAEMATOPOIETIC_AND_LYMPHOID_TISSUE
ST486_HAEMATOPOIETIC_AND_LYMPHOID_TISSUE	0.00815714	3.07825
OC315_OVARY
OC314_OVARY		3.00777
SW1353_BONE	0.00148571	1.57466
MDAMB157_BREAST	0	1.08009
LN18_CENTRAL_NERVOUS_SYSTEM		2.37228
769P_KIDNEY	0.000666667	2.41301
786O_KIDNEY	0.0190367	2.4099
CAOV3_OVARY	0	1.5021
HEPG2_LIVER	0	2.36489
MOLT4_HAEMATOPOIETIC_AND_LYMPHOID_TISSUE
NCIH524_LUNG	0.00559109	2.78382
NCIH209_LUNG	0.0206476	2.8288
MIAPACA2_PANCREAS		2.62
MCAS_OVARY	0.0104389	2.53369
SBC5_LUNG	0.0017	2.92866
COLO829_SKIN	0	1.93859
VCAP_PROSTATE	0.0038381	1.85915
COLO704_OVARY
IPC298_SKIN	0	1.93289
CAPAN2_PANCREAS	0.00910952	2.10173
EFM192A_BREAST	0	1.8356
HS766T_PANCREAS	0.00235849	2.8399
EFO27_OVARY	0.00242857	2.34949
A2780_OVARY	0.002663	2.65793
NCIH196_LUNG	0.00893954	1.56068
IGROV1_OVARY	0.00237624	1.85022
NCIH889_LUNG	0.0305952	1.92983
NCIH211_LUNG	0.00485291	2.51678
HS571T_OVARY
MDAPCA2B_PROSTATE	0.0321986	2.01773
SKMEL24_SKIN	0.00860279	1.94485
K029AX_SKIN	0.00324762	2.17258
HT1376_URINARY_TRACT		1.81169
NCIH2171_LUNG	0.0353144	2.11545
PANC1005_PANCREAS	0.0249709	1.70081
EVSAT_BREAST
HS695T_SKIN	0.0205438	1.22205
CHL1_SKIN
LOUNH91_LUNG	0	1.98183
LK2_LUNG		2.73474
TOV21G_OVARY	0.000376984	1.96084
SKMEL3_SKIN	0.00198113	2.23903
ASPC1_PANCREAS	0.0159475	1.07963
OVSAHO_OVARY	0	0.358299
NCIH441_LUNG	0.00419524	1.7436
RERFLCSQ1_LUNG		1.80603
NCIH2030_LUNG	0.00455495	0.982592
HMCB_SKIN	0	2.36622
FUOV1_OVARY	0.0032381	1.96418
MALME3M_SKIN	0	1.8324
KMS12BM_HAEMATOPOIETIC_AND_LYMPHOID_TISSUE	0	2.27703
T98G_CENTRAL_NERVOUS_SYSTEM		2.26184
HL60_HAEMATOPOIETIC_AND_LYMPHOID_TISSUE	0	2.8291
DBTRG05MG_CENTRAL_NERVOUS_SYSTEM	0.00059719	2.71715
HEYA8_OVARY	0	2.98669
NCIH2122_LUNG	0	1.50928
MELJUSO_SKIN	0	1.80451
SW620_LARGE_INTESTINE	0.00876667	2.1671
HCT116_LARGE_INTESTINE	0.00530762	3.57992
VMRCRCZ_KIDNEY	0	0.949598
DU145_PROSTATE	0.00683508	2.37725
MM1S_HAEMATOPOIETIC_AND_LYMPHOID_TISSUE	0.00251425	1.32113
L33_PANCREAS	0.00301896	1.94135
SKMEL2_SKIN	0.00154618
A549_LUNG	0.0138028	2.45888
A172_CENTRAL_NERVOUS_SYSTEM	0.000658683	1.88177
NCIH1975_LUNG	0	1.74809
COLO679_SKIN	0	2.059
KP2_PANCREAS		2.64568
HUH1_LIVER	0	1.83964
MDAMB453_BREAST		2.65839
PANC0403_PANCREAS	0.00959524	2.56058
TYKNU_OVARY	0.0253656	2.6183
OVISE_OVARY	0.00139376	0.868942
EFM19_BREAST	0	3.08157
MELHO_SKIN	0.0190674	2.40447
RL_HAEMATOPOIETIC_AND_LYMPHOID_TISSUE	0.0211759	2.79166
G361_SKIN	0.00192857	2.44169
NCIH647_LUNG	0.00122302	1.32636
GMS10_CENTRAL_NERVOUS_SYSTEM	0.0727524	1.34899
SEM_HAEMATOPOIETIC_AND_LYMPHOID_TISSUE	0.0247204	1.5785
HLFA_LUNG	0	1.51564
42MGBA_CENTRAL_NERVOUS_SYSTEM	0	1.16474
KCIMOH1_PANCREAS
HCC44_LUNG	0	3.00868
KYSE70_OESOPHAGUS		1.86037
1321N1_CENTRAL_NERVOUS_SYSTEM
GAMG_CENTRAL_NERVOUS_SYSTEM	0	2.20956
NCIH522_LUNG	0.00761905	2.63845
EN_ENDOMETRIUM	0.00510204	2.47404
PK59_PANCREAS	0.00268571	2.35663
SNB19_CENTRAL_NERVOUS_SYSTEM
COLO741_SKIN	0.0194742	2.67975
HDMYZ_HAEMATOPOIETIC_AND_LYMPHOID_TISSUE	0.0232764	2.14598
NCIH661_LUNG	0.000582751	2.52659
LNCAPCLONEFGC_PROSTATE		1.92667
LS411N_LARGE_INTESTINE	0.0036355	1.69546
HCC78_LUNG	0	1.70192
YKG1_CENTRAL_NERVOUS_SYSTEM	0.0024381	1.71031
ESS1_ENDOMETRIUM	0.0100333	2.30037
U251MG_CENTRAL_NERVOUS_SYSTEM	0.00310766	1.27859
TE11_OESOPHAGUS	0.00380952	1.59909
KS1_CENTRAL_NERVOUS_SYSTEM		1.77258
HEC1A_ENDOMETRIUM	0	2.65426
TE1_OESOPHAGUS	0.00339286	2.14936
JHUEM2_ENDOMETRIUM	0.0102195	3.12988
MOGGUVW_CENTRAL_NERVOUS_SYSTEM
RERFLCAD1_LUNG	0	1.54189
TE5_OESOPHAGUS	0.00564103	1.10664
KELLY_AUTONOMIC_GANGLIA		2.96514
NCIH1155_LUNG	0	2.51232
TE15_OESOPHAGUS	0.011117	1.98525
ABC1_LUNG	0	2.7468
8MGBA_CENTRAL_NERVOUS_SYSTEM	0.00748571	2.28991
NCIH1703_LUNG		2.36649
AGS_STOMACH	0.0199473	2.59025
QGP1_PANCREAS	0.0126324	1.63124
DETROIT562_UPPER_AERODIGESTIVE_TRACT	0.00115049	3.03517
BT474_BREAST	0	2.09251
ACHN_KIDNEY	0.0020931	2.17396
LOVO_LARGE_INTESTINE	0.00344286	1.88553
NCIH1581_LUNG		2.09988
SCABER_URINARY_TRACT	0.000780568	1.27419
SKMEL30_SKIN	0.00776096	1.76196
OVKATE_OVARY	0.0201619	1.59033
22RV1_PROSTATE	0.0232328	2.87831
C32_SKIN	0.0187814	2.37209
PANC0327_PANCREAS	0.00136858	2.3931
RPMI8226_HAEMATOPOIETIC_AND_LYMPHOID_TISSUE	0.00216667	2.11227
DLD1_LARGE_INTESTINE
ES2_OVARY	0	2.22349
NCIH1395_LUNG	0	0.958664
NCIH1781_LUNG	0	1.94339
LS1034_LARGE_INTESTINE		2.3493
G402_SOFT_TISSUE	0.00257471	2.55248
NCIH146_LUNG	0.00171905	2.87876
SW48_LARGE_INTESTINE	0.00189048	2.71595
CHP212_AUTONOMIC_GANGLIA	0	2.92503
LS180_LARGE_INTESTINE	0.00843874	2.264
SW403_LARGE_INTESTINE	0	1.54551
NCIH747_LARGE_INTESTINE	0.00370476	2.53058
RT4_URINARY_TRACT	0.00344134	1.83858
KATOIII_STOMACH	0	2.75078
BDCM_HAEMATOPOIETIC_AND_LYMPHOID_TISSUE	0.0120272	2.45332
SW1417_LARGE_INTESTINE	0.00308095	1.83822
SW948_LARGE_INTESTINE	0.00589048	3.74847
HS606T_BREAST	0.0583071	1.03288
MDAMB415_BREAST	0.00338571	1.63174
DMS79_LUNG	0.00293675	2.02217
NCIH2106_LUNG	0	1.48925
SW579_THYROID	0.0351355	1.39868
MDAMB468_BREAST	0	1.82387
NCIH526_LUNG	0.00533138	3.33251
TOV112D_OVARY	0.00194286	2.69308
BT549_BREAST	0.00400952	2.12988
NCIH2196_LUNG	0.00460645	2.10621
CAL851_BREAST	0	1.22693
EFO21_OVARY	0.00958142	2.1802
A375_SKIN	0.0228273	2.83955
HT29_LARGE_INTESTINE		2.5223
NCIH446_LUNG	0	2.95068
HS294T_SKIN	0.00348571	2.70592
SKMEL5_SKIN	0.0027	2.47852
HS944T_SKIN	0.0045027	2.44552
TCCPAN2_PANCREAS	0.000941943	2.6545
DOV13_OVARY	0.0122791
RMGI_OVARY	0	2.03326
PC3_PROSTATE	0	2.23629
K562_HAEMATOPOIETIC_AND_LYMPHOID_TISSUE	0.00415306	1.30384
RT112_URINARY_TRACT	0	1.65062
NUGC3_STOMACH	0.00193798	2.78539
U87MG_CENTRAL_NERVOUS_SYSTEM	0.00115071	2.1461
CAKI2_KIDNEY		1.26341
OE19_OESOPHAGUS	0.00552857	2.35322
KMRC2_KIDNEY	0.0330273	2.27255
JHH2_LIVER		0.766808
IM95_STOMACH		1.13858
MV411_HAEMATOPOIETIC_AND_LYMPHOID_TISSUE		2.18506
WM2664_SKIN	0.0150368	2.46343
KMRC1_KIDNEY	0.00304	1.80572
KM12_LARGE_INTESTINE	0	1.40256
COLO849_SKIN
T84_LARGE_INTESTINE	0	1.91624
CALU1_LUNG	0.149525	0.816733
LOXIMVI_SKIN	0.000966469	2.39887
NCIH2170_LUNG	0.00156176	3.19962
SQ1_LUNG	0	1.97212
AN3CA_ENDOMETRIUM		1.89445
NCIH2444_LUNG	0	1.85328
UACC257_SKIN	0	2.82353
KYSE510_OESOPHAGUS	0	1.96592
MOLM13_HAEMATOPOIETIC_AND_LYMPHOID_TISSUE	0.0148667	2.82807
HUPT4_PANCREAS		1.92611
MOGGCCM_CENTRAL_NERVOUS_SYSTEM
KYSE30_OESOPHAGUS	0.0334273	0.891962
KYSE150_OESOPHAGUS	0	2.99697
PSN1_PANCREAS	0.0111925	2.05987
NCIH1299_LUNG		1.92159
PATU8988T_PANCREAS	0	2.96133
IGR37_SKIN	0	2.73456
LN443_CENTRAL_NERVOUS_SYSTEM		2.20196
SLR23_KIDNEY		1.8493
HMEL_BREAST		1.58876
OELE_OVARY		1.99187
LN235_CENTRAL_NERVOUS_SYSTEM		1.38992
BJHTERT_SKIN
LN428_CENTRAL_NERVOUS_SYSTEM		1.32365
SLR24_KIDNEY		1.98273
EWS502_BONE		2.85408
SALE_LUNG		2.16668
HCC2814_LUNG		2.3269
SKRC31_KIDNEY
TIG3TD_LUNG		2.03571
TC32_BONE
SF172_CENTRAL_NERVOUS_SYSTEM		3.06054
PRECLH_PROSTATE		1.58724
U343_CENTRAL_NERVOUS_SYSTEM		1.59086
RCC4_KIDNEY
LN215_CENTRAL_NERVOUS_SYSTEM		1.91941
LN464_CENTRAL_NERVOUS_SYSTEM		2.54688
SLR25_KIDNEY		1.89451
U178_CENTRAL_NERVOUS_SYSTEM		1.00352
F5_CENTRAL_NERVOUS_SYSTEM
HEKTE_KIDNEY		2.17558
SLR26_KIDNEY		1.18068
SKRC20_KIDNEY		1.47698
SF767_CENTRAL_NERVOUS_SYSTEM		1.48172
A1207_CENTRAL_NERVOUS_SYSTEM		1.86912
LN319_CENTRAL_NERVOUS_SYSTEM		2.17191
HCC364_LUNG		0.789536
UMRC6_KIDNEY
LN382_CENTRAL_NERVOUS_SYSTEM		1.82291
IOMMLEE_CENTRAL_NERVOUS_SYSTEM		2.51337
UMRC2_KIDNEY
DFCI024_LUNG
HCC1897_LUNG
SLR21_KIDNEY		2.0239
LNZ308_CENTRAL_NERVOUS_SYSTEM		1.87245
LN340_CENTRAL_NERVOUS_SYSTEM		2.40316
HCC827GR5_LUNG		2.0993
SLR20_KIDNEY		1.93436
HK2_KIDNEY
EW8_BONE		3.3025
UOK101_KIDNEY		1.68537
JHESOAD1_OESOPHAGUS		1.77057
CH157MN_CENTRAL_NERVOUS_SYSTEM		2.88041
MOLP2_HAEMATOPOIETIC_AND_LYMPHOID_TISSUE	0.00615776	1.62815
SCC25_UPPER_AERODIGESTIVE_TRACT	0.00737379	1.28416
UT7_HAEMATOPOIETIC_AND_LYMPHOID_TISSUE
MHHNB11_AUTONOMIC_GANGLIA	0.00089172	2.3504
HCC1806_BREAST	0.0114762	1.48654
GRANTA519_HAEMATOPOIETIC_AND_LYMPHOID_TISSUE	0.0177	2.21859
MONOMAC6_HAEMATOPOIETIC_AND_LYMPHOID_TISSUE		1.33231
MKN7_STOMACH	0.00872381	2.2516
SW1710_URINARY_TRACT	0	1.29394
MOLT13_HAEMATOPOIETIC_AND_LYMPHOID_TISSUE	0.00558853	2.5453
SR786_HAEMATOPOIETIC_AND_LYMPHOID_TISSUE	0.0317143	2.54921
SCC15_UPPER_AERODIGESTIVE_TRACT	0	1.27927
RS5_PLEURA		0.910139
NCIH2126_LUNG	0	2.38975
NCIH2141_LUNG
NCIH1385_LUNG		1.01663
HCC827_LUNG	0.00194097	2.27757
RD_SOFT_TISSUE	0	1.63366
TT_THYROID	0	1.27917
TF1_HAEMATOPOIETIC_AND_LYMPHOID_TISSUE	0.00517953	2.72202
HS172T_URINARY_TRACT		1.68157
HS834T_SKIN		1.07405
TE125T_SOFT_TISSUE		-0.0623192
8305C_THYROID	0	1.22518
UACC812_BREAST	0.00133654	1.24678
ALLSIL_HAEMATOPOIETIC_AND_LYMPHOID_TISSUE	0.0179283	2.62964
KASUMI2_HAEMATOPOIETIC_AND_LYMPHOID_TISSUE	0	2.39503
DND41_HAEMATOPOIETIC_AND_LYMPHOID_TISSUE	0.00680312	1.73024
ME1_HAEMATOPOIETIC_AND_LYMPHOID_TISSUE	0.00107143	2.583
DM3_PLEURA		1.376
JEKO1_HAEMATOPOIETIC_AND_LYMPHOID_TISSUE	0.00963391	2.81941
JJN3_HAEMATOPOIETIC_AND_LYMPHOID_TISSUE		2.03678
NUDHL1_HAEMATOPOIETIC_AND_LYMPHOID_TISSUE	0.0120393	1.53292
CL14_LARGE_INTESTINE	0.011658	2.76501
KYO1_HAEMATOPOIETIC_AND_LYMPHOID_TISSUE	0	2.0377
JL1_PLEURA	0	0.722995
CAL148_BREAST		1.61223
NALM19_HAEMATOPOIETIC_AND_LYMPHOID_TISSUE	0.0241436	2.47055
HPBALL_HAEMATOPOIETIC_AND_LYMPHOID_TISSUE	0	1.79472
SUPT11_HAEMATOPOIETIC_AND_LYMPHOID_TISSUE	0.00196667	1.47583
CL40_LARGE_INTESTINE	0.000936214	2.53002
MDAMB134VI_BREAST	0	0.280304
HCC1500_BREAST	0.0311708	1.35051
HCC1599_BREAST	0	1.74173
SUPHD1_HAEMATOPOIETIC_AND_LYMPHOID_TISSUE
MOTN1_HAEMATOPOIETIC_AND_LYMPHOID_TISSUE	0.00142381
OCIAML3_HAEMATOPOIETIC_AND_LYMPHOID_TISSUE	0	0.586361
SUDHL10_HAEMATOPOIETIC_AND_LYMPHOID_TISSUE	0	2.21112
SUDHL4_HAEMATOPOIETIC_AND_LYMPHOID_TISSUE	0.0170233	2.04227
RH41_SOFT_TISSUE		2.6086
OCILY19_HAEMATOPOIETIC_AND_LYMPHOID_TISSUE	0.000880952	2.08931
MOLM6_HAEMATOPOIETIC_AND_LYMPHOID_TISSUE	0.00158401	1.75368
SKMM2_HAEMATOPOIETIC_AND_LYMPHOID_TISSUE	0	1.8079
KASUMI6_HAEMATOPOIETIC_AND_LYMPHOID_TISSUE	0.0060381	2.85447
HS698T_LARGE_INTESTINE	0	1.15023
UACC893_BREAST	0	1.30448
MINO_HAEMATOPOIETIC_AND_LYMPHOID_TISSUE	0	3.3429
CHP126_AUTONOMIC_GANGLIA	0.0131429	2.70001
COLO680N_OESOPHAGUS	0	1.5269
COLO678_LARGE_INTESTINE	0.00780476	2.91419
LAMA84_HAEMATOPOIETIC_AND_LYMPHOID_TISSUE	0.00207143	1.68021
CMLT1_HAEMATOPOIETIC_AND_LYMPHOID_TISSUE	0.01923	1.9999
EHEB_HAEMATOPOIETIC_AND_LYMPHOID_TISSUE	0.0108964	1.834
CAL54_KIDNEY	0.00378708	1.83588
BV173_HAEMATOPOIETIC_AND_LYMPHOID_TISSUE	0.0945812	2.52829
DOHH2_HAEMATOPOIETIC_AND_LYMPHOID_TISSUE	0.0294895	1.76139
EOL1_HAEMATOPOIETIC_AND_LYMPHOID_TISSUE	0	1.85955
NALM6_HAEMATOPOIETIC_AND_LYMPHOID_TISSUE	0.0184202	2.47188
VMCUB1_URINARY_TRACT	0.00130476	1.62847
LP1_HAEMATOPOIETIC_AND_LYMPHOID_TISSUE	0.00643801	1.58361
LXF289_LUNG	0	2.13965
MONOMAC1_HAEMATOPOIETIC_AND_LYMPHOID_TISSUE	0	2.04996
PL21_HAEMATOPOIETIC_AND_LYMPHOID_TISSUE	0.0035404	2.12376
PF382_HAEMATOPOIETIC_AND_LYMPHOID_TISSUE	0.00397143	1.41561
NALM1_HAEMATOPOIETIC_AND_LYMPHOID_TISSUE	0.0275153	2.25795
OCIAML2_HAEMATOPOIETIC_AND_LYMPHOID_TISSUE	0.0157923	1.72321
MHHCALL3_HAEMATOPOIETIC_AND_LYMPHOID_TISSUE	0.0101266	2.4064
JURLMK1_HAEMATOPOIETIC_AND_LYMPHOID_TISSUE	0.0044899	2.24428
OCIAML5_HAEMATOPOIETIC_AND_LYMPHOID_TISSUE	0.00517103	2.0247
KE37_HAEMATOPOIETIC_AND_LYMPHOID_TISSUE		2.25169
JK1_HAEMATOPOIETIC_AND_LYMPHOID_TISSUE	0.00233333	1.5633
RI1_HAEMATOPOIETIC_AND_LYMPHOID_TISSUE	0.0477347	1.29944
KARPAS422_HAEMATOPOIETIC_AND_LYMPHOID_TISSUE	0.00475238	2.71207
L540_HAEMATOPOIETIC_AND_LYMPHOID_TISSUE	0.00900362	1.44676
CAL78_BONE		1.99163
HDQP1_BREAST	0.000166667	2.44049
MHHCALL4_HAEMATOPOIETIC_AND_LYMPHOID_TISSUE	0.0721754	2.41345
MUTZ5_HAEMATOPOIETIC_AND_LYMPHOID_TISSUE		2.71847
ONCODG1_OVARY	0.0137952	1.68728
HDLM2_HAEMATOPOIETIC_AND_LYMPHOID_TISSUE	0.003185	1.62202
CAL29_URINARY_TRACT	0	1.52797
KOPN8_HAEMATOPOIETIC_AND_LYMPHOID_TISSUE	0.0779605	1.9525
SCLC21H_LUNG	0	1.20321
CALU3_LUNG	0	1.67751
NCIH1435_LUNG	0.0013875	2.22366
NCIH2009_LUNG	0	2.07884
NCIH1869_LUNG		2.1884
HS852T_SKIN	0	1.26588
HCC1419_BREAST	0	1.31883
BT483_BREAST	0.00250513	2.10771
HS281T_BREAST	0.00423196	1.31938
HS934T_SKIN	0	1.24726
HCC4006_LUNG	0	1.87847
HCC1428_BREAST	0.00438904	1.2499
KU812_HAEMATOPOIETIC_AND_LYMPHOID_TISSUE	0.00741905	3.07139
SHP77_LUNG	0	2.64095
TE441T_SOFT_TISSUE	0.00537143	2.23454
NB1_AUTONOMIC_GANGLIA	0.0324429	2.86996
HS274T_BREAST		0.989031
PFEIFFER_HAEMATOPOIETIC_AND_LYMPHOID_TISSUE	0.00357143	2.9324
ZR7530_BREAST	0.00108095	1.20343
HS863T_BONE		1.12623
NCIH841_LUNG	0.00305718	1.87595
HS821T_BONE	0	1.05514
NCIH1944_LUNG	0.00599693	1.95407
NCIH2405_LUNG	0	2.27244
DEL_HAEMATOPOIETIC_AND_LYMPHOID_TISSUE		2.07203
BEN_LUNG	0.00169431	1.28146
COLO320_LARGE_INTESTINE	0.00767143	3.93524
RPMI8402_HAEMATOPOIETIC_AND_LYMPHOID_TISSUE	0.041766	2.24047
SUDHL1_HAEMATOPOIETIC_AND_LYMPHOID_TISSUE	0.0101714	2.93567
P12ICHIKAWA_HAEMATOPOIETIC_AND_LYMPHOID_TISSUE	0.00238095	2.4379
BFTC905_URINARY_TRACT	0.00270833	2.28434
BFTC909_KIDNEY	0.00137624	2.17253
MHHES1_BONE		1.64514
JVM3_HAEMATOPOIETIC_AND_LYMPHOID_TISSUE	0	1.47246
NOMO1_HAEMATOPOIETIC_AND_LYMPHOID_TISSUE	0.00605159	1.87673
NCIH727_LUNG	0.00117619	1.64648
HS343T_BREAST	0.00172091	1.35216
HCC2935_LUNG	0	1.28624
HS888T_BONE	0	1.62902
MKN45_STOMACH	0	2.89308
8505C_THYROID	0	1.85886
KU1919_URINARY_TRACT	0	2.14608
KCL22_HAEMATOPOIETIC_AND_LYMPHOID_TISSUE	0	1.84853
CADOES1_BONE	0	1.54956
S117_SOFT_TISSUE	0	1.30174
EM2_HAEMATOPOIETIC_AND_LYMPHOID_TISSUE	0.000564672	2.77722
COLO677_HAEMATOPOIETIC_AND_LYMPHOID_TISSUE
OPM2_HAEMATOPOIETIC_AND_LYMPHOID_TISSUE	0	1.65303
CAL62_THYROID	0	1.90605
LCLC103H_LUNG	0.0835821	1.89912
JURKAT_HAEMATOPOIETIC_AND_LYMPHOID_TISSUE	0	2.0109
697_HAEMATOPOIETIC_AND_LYMPHOID_TISSUE	0.163052	2.5386
MHHCALL2_HAEMATOPOIETIC_AND_LYMPHOID_TISSUE	0.00273333	2.49816
M07E_HAEMATOPOIETIC_AND_LYMPHOID_TISSUE	0	2.54206
L428_HAEMATOPOIETIC_AND_LYMPHOID_TISSUE	0	1.2847
MOLT16_HAEMATOPOIETIC_AND_LYMPHOID_TISSUE	0.00399006	1.89741
NB4_HAEMATOPOIETIC_AND_LYMPHOID_TISSUE	0.0197685	2.89133
LCLC97TM1_LUNG	0.00244762	2.00629
2313287_STOMACH	0.021094	2.46958
BHT101_THYROID	0	1.78526
JVM2_HAEMATOPOIETIC_AND_LYMPHOID_TISSUE	0	2.007
CAL51_BREAST	0	2.39712
L363_HAEMATOPOIETIC_AND_LYMPHOID_TISSUE	0	3.10121
KMH2_HAEMATOPOIETIC_AND_LYMPHOID_TISSUE	0.0038619	2.22961
SIMA_AUTONOMIC_GANGLIA	0.00112121	2.52112
NUDUL1_HAEMATOPOIETIC_AND_LYMPHOID_TISSUE	0.0482483	2.50668
BC3C_URINARY_TRACT	0	1.75651
SUDHL6_HAEMATOPOIETIC_AND_LYMPHOID_TISSUE	0.00597603	2.57413
KARPAS620_HAEMATOPOIETIC_AND_LYMPHOID_TISSUE		2.21374
REC1_HAEMATOPOIETIC_AND_LYMPHOID_TISSUE	0.0631238	2.60489
OCIM1_HAEMATOPOIETIC_AND_LYMPHOID_TISSUE	0.00349398	2.0002
MEC1_HAEMATOPOIETIC_AND_LYMPHOID_TISSUE		2.62938
SIGM5_HAEMATOPOIETIC_AND_LYMPHOID_TISSUE	0.00739524	2.40203
SUDHL5_HAEMATOPOIETIC_AND_LYMPHOID_TISSUE	0	2.69514
BCPAP_THYROID	0.00555694	1.17181
639V_URINARY_TRACT	0.0098004	2.8601
CL11_LARGE_INTESTINE	0	2.02981
TT2609C02_THYROID	0.0101677	2.44213
MEC2_HAEMATOPOIETIC_AND_LYMPHOID_TISSUE
CL34_LARGE_INTESTINE	0	2.24295
RCHACV_HAEMATOPOIETIC_AND_LYMPHOID_TISSUE	0	2.15059
CAL120_BREAST	0.0123929	2.11295
647V_URINARY_TRACT	0	1.75212
RH18_SOFT_TISSUE	0	2.31895
MOLM16_HAEMATOPOIETIC_AND_LYMPHOID_TISSUE	0	2.67905
F36P_HAEMATOPOIETIC_AND_LYMPHOID_TISSUE	0.00738229	1.43401
EJM_HAEMATOPOIETIC_AND_LYMPHOID_TISSUE	0.0328546	1.74755
WSUDLCL2_HAEMATOPOIETIC_AND_LYMPHOID_TISSUE	0	2.59458
JIMT1_BREAST		2.04071
ML1_THYROID	0.00140863	1.16746
AMO1_HAEMATOPOIETIC_AND_LYMPHOID_TISSUE	0.0289556	2.35284
MOLP8_HAEMATOPOIETIC_AND_LYMPHOID_TISSUE	0.0361857	1.70644
COLO699_LUNG
JHUEM7_ENDOMETRIUM	0	1.98707
KP1NL_PANCREAS
KP1N_PANCREAS
M059J_CENTRAL_NERVOUS_SYSTEM
MB157_BREAST
OE21_OESOPHAGUS	0	2.11237
SF8657_SKIN
SNUC2B_LARGE_INTESTINE
NCIH2073_LUNG		0.318388
HN_UPPER_AERODIGESTIVE_TRACT
HRT18_LARGE_INTESTINE
HCT116G9B_ENGINEERED
HCT116PA_ENGINEERED
HNT34_HAEMATOPOIETIC_AND_LYMPHOID_TISSUE		2.4751
MUTZ2_HAEMATOPOIETIC_AND_LYMPHOID_TISSUE
PLB985_HAEMATOPOIETIC_AND_LYMPHOID_TISSUE		2.66105
SKNO1_HAEMATOPOIETIC_AND_LYMPHOID_TISSUE		2.86069
LC1_LUNG
MOLT3_HAEMATOPOIETIC_AND_LYMPHOID_TISSUE	0	2.2888
HOP62_LUNG	0	2.08619
EKVX_LUNG	0.0143638	1.96954
OVCAR5_OVARY
UO31_KIDNEY	0	2.26301
TK10_KIDNEY
SF268_CENTRAL_NERVOUS_SYSTEM	0	1.92729
SF539_CENTRAL_NERVOUS_SYSTEM	0	1.54747
SNB75_CENTRAL_NERVOUS_SYSTEM	0	0.864284
HOP92_LUNG	0	1.6737
ACCS_URINARY_TRACT
MUTZ3_HAEMATOPOIETIC_AND_LYMPHOID_TISSUE		2.28156
A427_LUNG		2.67711
BT12_SOFT_TISSUE		2.65797
C8166_HAEMATOPOIETIC_AND_LYMPHOID_TISSUE		2.59023
CACO2_LARGE_INTESTINE		3.05786
HCC2429_LUNG		1.92525
HCC2450_LUNG		1.75404
HCC461_LUNG		2.72184
HCC515_LUNG		1.77949
INA6_HAEMATOPOIETIC_AND_LYMPHOID_TISSUE		2.33624
KD_SOFT_TISSUE		2.06145
KPMRTRY_SOFT_TISSUE		1.13117
MON_SOFT_TISSUE		2.36414
NCIH2004RT_SOFT_TISSUE		2.80099
NCIH2077_LUNG		2.06711
NCIH2882_LUNG		2.44511
NCIH2887_LUNG		2.29344
NCIH1819_LUNG		2.00394
NCIH3122_LUNG		2.94589
NHAHTDD_CENTRAL_NERVOUS_SYSTEM		2.25266
OCIMY5_HAEMATOPOIETIC_AND_LYMPHOID_TISSUE		2.07169
OCIMY7_HAEMATOPOIETIC_AND_LYMPHOID_TISSUE		1.4684
OPM1_HAEMATOPOIETIC_AND_LYMPHOID_TISSUE		1.29873
PC9_LUNG		2.52502
SKNEP1_BONE		3.53802
SKPNDW_BONE		1.84998
STM9101_SOFT_TISSUE		2.31412
SIHA_CERVIX		1.36233
TM87_SOFT_TISSUE		2.19834
TTC709_SOFT_TISSUE		2.85393
TTC1240_SOFT_TISSUE		2.82554
TTC549_SOFT_TISSUE		2.43942
TTC642_SOFT_TISSUE		2.13847
BT16_SOFT_TISSUE
CW9019_SOFT_TISSUE
D384_CENTRAL_NERVOUS_SYSTEM
D425_CENTRAL_NERVOUS_SYSTEM
D458_CENTRAL_NERVOUS_SYSTEM
D556_CENTRAL_NERVOUS_SYSTEM
JR_SOFT_TISSUE
MKL1_SKIN
MKL2_SKIN
PETA_SKIN
SMSCTR_SOFT_TISSUE
SUMB002_CENTRAL_NERVOUS_SYSTEM
201T_LUNG
451LU_NS
A388_SKIN
A431_SKIN
ACN
ALLPO_HAEMATOPOIETIC_AND_LYMPHOID_TISSUE
ARH77_HAEMATOPOIETIC_AND_LYMPHOID_TISSUE
ASH3_THYROID
ATN1_HAEMATOPOIETIC_AND_LYMPHOID_TISSUE
BALL1_HAEMATOPOIETIC_AND_LYMPHOID_TISSUE
BB30HNC_UPPER_AERODIGESTIVE_TRACT
BB49HNC_UPPER_AERODIGESTIVE_TRACT
BB65RCC_KIDNEY
BC1_HAEMATOPOIETIC_AND_LYMPHOID_TISSUE
BC3_HAEMATOPOIETIC_AND_LYMPHOID_TISSUE
BE13_HAEMATOPOIETIC_AND_LYMPHOID_TISSUE
BE2M17_AUTONOMIC_GANGLIA
BICR10_UPPER_AERODIGESTIVE_TRACT
BICR78_UPPER_AERODIGESTIVE_TRACT
BONNA12_HAEMATOPOIETIC_AND_LYMPHOID_TISSUE
BPH1_PROSTATE
C33A_CERVIX
C4I_CERVIX
CA922_UPPER_AERODIGESTIVE_TRACT
CAL39_VULVA
CAL72_BONE
CAR1_LARGE_INTESTINE
CASKI_CERVIX
CCRFCEM_HAEMATOPOIETIC_AND_LYMPHOID_TISSUE
CESS_HAEMATOPOIETIC_AND_LYMPHOID_TISSUE
CHP134_AUTONOMIC_GANGLIA
CHSA0011_BONE
CHSA0108_BONE
CHSA8926_BONE
COLO824_BREAST
CORL303_LUNG
CORL321_PLEURA
CORL32_LUNG
CP50MELB_SKIN
CP66MEL_SKIN
CP67MEL_SKIN
CROAP2_HAEMATOPOIETIC_AND_LYMPHOID_TISSUE
CROAP3
CS1_BONE
CTB1_HAEMATOPOIETIC_AND_LYMPHOID_TISSUE
CTV1_HAEMATOPOIETIC_AND_LYMPHOID_TISSUE
D245MG_CENTRAL_NERVOUS_SYSTEM
D247MG_CENTRAL_NERVOUS_SYSTEM
D263MG_CENTRAL_NERVOUS_SYSTEM
D336MG_CENTRAL_NERVOUS_SYSTEM
D392MG_CENTRAL_NERVOUS_SYSTEM
D423MG_CENTRAL_NERVOUS_SYSTEM
D502MG_CENTRAL_NERVOUS_SYSTEM
D542MG_CENTRAL_NERVOUS_SYSTEM
D566MG_CENTRAL_NERVOUS_SYSTEM
DG75_HAEMATOPOIETIC_AND_LYMPHOID_TISSUE
DIFI_LARGE_INTESTINE
DJM1_SKIN
DOK_UPPER_AERODIGESTIVE_TRACT
DOTC24510_CERVIX
DSH1_URINARY_TRACT
EB3_HAEMATOPOIETIC_AND_LYMPHOID_TISSUE
EGI1_BILIARY_TRACT
EMCBAC1_LUNG
EMCBAC2_LUNG
ES1_BONE
ES3_BONE
ES4_BONE
ES5_BONE
ES6_BONE
ES7_BONE
ES8_BONE
ESO26_OESOPHAGUS
ESO51_OESOPHAGUS
ETK1_BILIARY_TRACT
EW11_BONE
EW12_BONE
EW13_BONE
EW16_BONE
EW18_BONE
EW1_BONE
EW22_BONE
EW24_BONE
EW3_BONE
EW7_BONE
FARAGE_HAEMATOPOIETIC_AND_LYMPHOID_TISSUE
FLO1_OESOPHAGUS
GAK_SKIN
GEO_LARGE_INTESTINE
GIMEN_AUTONOMIC_GANGLIA
GMEL_SKIN
GOTO_AUTONOMIC_GANGLIA
GP5D_LARGE_INTESTINE
GRST_HAEMATOPOIETIC_AND_LYMPHOID_TISSUE
GT3TKB_STOMACH
H2369_PLEURA
NCIH2595_PLEURA
NCIH2722_PLEURA
NCIH2731_PLEURA
NCIH2795_PLEURA
NCIH2803_PLEURA
NCIH2804_PLEURA
NCIH2810_PLEURA
NCIH2818_PLEURA
NCIH2869_PLEURA
H290_PLEURA
H3118_UPPER_AERODIGESTIVE_TRACT
H9_HAEMATOPOIETIC_AND_LYMPHOID_TISSUE
HA7RCC_KIDNEY
HAL01_HAEMATOPOIETIC_AND_LYMPHOID_TISSUE
HC1_HAEMATOPOIETIC_AND_LYMPHOID_TISSUE
HCC2998_LARGE_INTESTINE
HCE4_OESOPHAGUS
HEC1_ENDOMETRIUM
HELA_CERVIX		1.74245
HEMCSS_BONE
HEY_OVARY
HMVII_SKIN
HO1N1_UPPER_AERODIGESTIVE_TRACT
HO1U1_UPPER_AERODIGESTIVE_TRACT
HS445_HAEMATOPOIETIC_AND_LYMPHOID_TISSUE
HSC39_STOMACH
HT3_CERVIX
HTCC3_THYROID
HUH6CLONE5
HUO3N1_BONE
HUO9_BONE
IHH4_THYROID
IM9_HAEMATOPOIETIC_AND_LYMPHOID_TISSUE
IMR5_AUTONOMIC_GANGLIA
ISTMEL1_SKIN
ISTSL1_LUNG
ISTSL2_LUNG
JAR_PLACENTA
JEG3_PLACENTA
JHOS3_OVARY
JHU011_UPPER_AERODIGESTIVE_TRACT
JHU022_UPPER_AERODIGESTIVE_TRACT
JHU029_UPPER_AERODIGESTIVE_TRACT
JIYOYEP2003_HAEMATOPOIETIC_AND_LYMPHOID_TISSUE
JSC1_HAEMATOPOIETIC_AND_LYMPHOID_TISSUE
K2_SKIN
K5_THYROID
KARPAS1106P_HAEMATOPOIETIC_AND_LYMPHOID_TISSUE
KARPAS231_HAEMATOPOIETIC_AND_LYMPHOID_TISSUE
KARPAS45_HAEMATOPOIETIC_AND_LYMPHOID_TISSUE
KGN_OVARY
KINGS1_CENTRAL_NERVOUS_SYSTEM
KMH2_THYROID
KMOE2_HAEMATOPOIETIC_AND_LYMPHOID_TISSUE
KNS81FD_CENTRAL_NERVOUS_SYSTEM
KON_UPPER_AERODIGESTIVE_TRACT
KOSC2_UPPER_AERODIGESTIVE_TRACT
KPNYS_AUTONOMIC_GANGLIA
KY821_HAEMATOPOIETIC_AND_LYMPHOID_TISSUE
KYAE1_OESOPHAGUS
KYSE220_OESOPHAGUS
KYSE50_OESOPHAGUS
LAN6_AUTONOMIC_GANGLIA
LB1047RCC_KIDNEY
LB2241RCC_KIDNEY
LB2518MEL_SKIN
LB373MELD_SKIN
LB647SCLC_LUNG
LB771HNC_UPPER_AERODIGESTIVE_TRACT
LB831BLC_URINARY_TRACT
LB996RCC_KIDNEY
LC2AD_LUNG
LC41_HAEMATOPOIETIC_AND_LYMPHOID_TISSUE
LIM1215_LARGE_INTESTINE
LN405_CENTRAL_NERVOUS_SYSTEM
LNZTA3WT4_CENTRAL_NERVOUS_SYSTEM
LU134A_LUNG
LU135_LUNG
LU139_LUNG
LU165_LUNG
M14_SKIN
MC1010_HAEMATOPOIETIC_AND_LYMPHOID_TISSUE
MCC13_SKIN
MCC26_SKIN
MCCAR_HAEMATOPOIETIC_AND_LYMPHOID_TISSUE
MCIXC_AUTONOMIC_GANGLIA
MDAMB330_BREAST
ME180_CERVIX
MFHINO_SOFT_TISSUE
MFM223_BREAST
MHHPREB1_HAEMATOPOIETIC_AND_LYMPHOID_TISSUE
MKN28_STOMACH
ML2_HAEMATOPOIETIC_AND_LYMPHOID_TISSUE
MLMA_HAEMATOPOIETIC_AND_LYMPHOID_TISSUE
MMACSF_SKIN
MN60_HAEMATOPOIETIC_AND_LYMPHOID_TISSUE
MOT_HAEMATOPOIETIC_AND_LYMPHOID_TISSUE
MRKNU1_BREAST
MS1_LUNG
MS751_CERVIX
MYM12_HAEMATOPOIETIC_AND_LYMPHOID_TISSUE
MZ1PC_PANCREAS
MZ2MEL_SKIN
MZ7MEL_SKIN
NB10_AUTONOMIC_GANGLIA
NB12_AUTONOMIC_GANGLIA
NB13_AUTONOMIC_GANGLIA
NB14_AUTONOMIC_GANGLIA
NB17_AUTONOMIC_GANGLIA
NB5_AUTONOMIC_GANGLIA
NB69_AUTONOMIC_GANGLIA
NB6_AUTONOMIC_GANGLIA
NB7_AUTONOMIC_GANGLIA
NBSUSSR_AUTONOMIC_GANGLIA
NBTU110_AUTONOMIC_GANGLIA
NCC010_KIDNEY
NCC021_KIDNEY
NCCIT_TESTIS
NCIH128_LUNG
NCIH1304_LUNG
NCIH1417_LUNG
NCIH1688_LUNG
NCIH1770_LUNG
NCIH187_LUNG
NCIH1993_LUNG
NCIH2135_LUNG
NCIH2373_PLEURA
NCIH2461_PLEURA
NCIH250_LUNG
NCIH2591_PLEURA
NCIH345_LUNG
NCIH378_LUNG
NCIH513_PLEURA
NCIH630_LARGE_INTESTINE
NCIH64_LUNG
NCIH720_LUNG
NCIH740_LUNG
NCIH748_LUNG
NCIH820_LUNG
NCIH835_LUNG
NCIH847_LUNG
NEC8_TESTIS
NH12_AUTONOMIC_GANGLIA
NK92MI_HAEMATOPOIETIC_AND_LYMPHOID_TISSUE
NKM1_HAEMATOPOIETIC_AND_LYMPHOID_TISSUE
NO10_CENTRAL_NERVOUS_SYSTEM
NO11_CENTRAL_NERVOUS_SYSTEM
NOS1_BONE
NTERA2CLD1_TESTIS
NY_BONE
OACM51_OESOPHAGUS
OACP4C_OESOPHAGUS
OCILY7_HAEMATOPOIETIC_AND_LYMPHOID_TISSUE
OCUBM_BREAST
OMC1_CERVIX
OSC19_UPPER_AERODIGESTIVE_TRACT
OSC20_UPPER_AERODIGESTIVE_TRACT
OV17R_OVARY
OVCA420_OVARY
OVCA433_OVARY
OVMIU_OVARY
P30OHK_HAEMATOPOIETIC_AND_LYMPHOID_TISSUE
P32ISH_HAEMATOPOIETIC_AND_LYMPHOID_TISSUE
PA1_OVARY
PC3JPC3_LUNG
PCI15A_UPPER_AERODIGESTIVE_TRACT
PCI30_UPPER_AERODIGESTIVE_TRACT
PCI38_UPPER_AERODIGESTIVE_TRACT
PCI4B_UPPER_AERODIGESTIVE_TRACT
PCI6A_UPPER_AERODIGESTIVE_TRACT
PEO1_OVARY
PFSK1_CENTRAL_NERVOUS_SYSTEM
PL18_PANCREAS
PL4_PANCREAS
PWR1E_PROSTATE
QIMRWIL_HAEMATOPOIETIC_AND_LYMPHOID_TISSUE
RAMOS2G64C10_HAEMATOPOIETIC_AND_LYMPHOID_TISSUE
RCCAB_KIDNEY
RCCER_KIDNEY
RCCFG2_KIDNEY
RCCJF_KIDNEY
RCCJW_KIDNEY
RCCMF_KIDNEY
RCK8_HAEMATOPOIETIC_AND_LYMPHOID_TISSUE
RERFLCFM_LUNG
RF48_STOMACH
RH1_SOFT_TISSUE
RO82W1_THYROID
ROS50_HAEMATOPOIETIC_AND_LYMPHOID_TISSUE
RPMI2650_UPPER_AERODIGESTIVE_TRACT
RPMI8866_HAEMATOPOIETIC_AND_LYMPHOID_TISSUE
RXF393_KIDNEY
SARC9371_BONE
SAS_UPPER_AERODIGESTIVE_TRACT
SAT_UPPER_AERODIGESTIVE_TRACT
SBC1_LUNG
SBC3_LUNG
SC1_HAEMATOPOIETIC_AND_LYMPHOID_TISSUE
SCC3_HAEMATOPOIETIC_AND_LYMPHOID_TISSUE
SCC90_UPPER_AERODIGESTIVE_TRACT
SCH_STOMACH
SISO_CERVIX
SKGIIIA_CERVIX
SKGT2_STOMACH
SKGT4_OESOPHAGUS
SKMG1_CENTRAL_NERVOUS_SYSTEM
SKN3_UPPER_AERODIGESTIVE_TRACT
SKN_URINARY_TRACT
SLVL_HAEMATOPOIETIC_AND_LYMPHOID_TISSUE
SN12C_KIDNEY
STS0421_SOFT_TISSUE
SUDHL16_HAEMATOPOIETIC_AND_LYMPHOID_TISSUE
SUPB8_HAEMATOPOIETIC_AND_LYMPHOID_TISSUE
SW13_ADRENAL_GLAND
SW626_OVARY
SW684_SOFT_TISSUE
SW756_CERVIX
SW872_SOFT_TISSUE
SW954_VULVA
SW962_VULVA
SW982_SOFT_TISSUE
TASK1_BONE
TCYIK_CERVIX
TE12_OESOPHAGUS
TGBC1TKB_BILIARY_TRACT
TGBC24TKB_BILIARY_TRACT
TGW_AUTONOMIC_GANGLIA
TK_HAEMATOPOIETIC_AND_LYMPHOID_TISSUE
TMK1_STOMACH
TUR_HAEMATOPOIETIC_AND_LYMPHOID_TISSUE
U698M_HAEMATOPOIETIC_AND_LYMPHOID_TISSUE
UCH2_BONE
UDSCC2_UPPER_AERODIGESTIVE_TRACT
UMC11_LUNG
UWB1289_OVARY
VAESBJ_SOFT_TISSUE
VAL_HAEMATOPOIETIC_AND_LYMPHOID_TISSUE
VMRCMELG_SKIN
WIL2NS_HAEMATOPOIETIC_AND_LYMPHOID_TISSUE
WM1552C_SKIN
WM278_SKIN
WM35_SKIN
WM793B_SKIN
WSUNHL_HAEMATOPOIETIC_AND_LYMPHOID_TISSUE
YMB1E_BREAST
YT_HAEMATOPOIETIC_AND_LYMPHOID_TISSUE

## Sheet: RRP12
Gene	DNA methylation (RRBS)_ RRP12	mRNA expression (RNAseq)_ RRP12
DMS53_LUNG	0.000544479	4.22322
SW1116_LARGE_INTESTINE	0	3.92091
NCIH1694_LUNG		3.32088
P3HR1_HAEMATOPOIETIC_AND_LYMPHOID_TISSUE	0.00829585	4.09423
HUT78_HAEMATOPOIETIC_AND_LYMPHOID_TISSUE	0	4.19667
UMUC3_URINARY_TRACT	0.00406667	3.73256
HOS_BONE	0.0049	3.39286
HUNS1_HAEMATOPOIETIC_AND_LYMPHOID_TISSUE		4.21296
AML193_HAEMATOPOIETIC_AND_LYMPHOID_TISSUE	0	4.30843
RVH421_SKIN	0.00884881	3.02071
NCIH1184_LUNG	0	3.06259
HCC2157_BREAST	0	3.6984
TC71_BONE		4.44566
NCIH2227_LUNG	0	3.98877
COLO205_LARGE_INTESTINE
SNU449_LIVER	0.00139167	3.38836
NCIH28_PLEURA	0.0166066	3.44449
OV56_OVARY	0	3.85744
JHOS4_OVARY		3.89895
KYSE450_OESOPHAGUS		5.38006
RMUGS_OVARY	0	2.67008
KLE_ENDOMETRIUM		3.92109
HS895T_SKIN		1.45144
LN229_CENTRAL_NERVOUS_SYSTEM	0.00325	2.96851
P31FUJ_HAEMATOPOIETIC_AND_LYMPHOID_TISSUE	0.007775	3.41243
RKN_SOFT_TISSUE	0.0350163	2.93597
PATU8988S_PANCREAS	0	3.03178
NH6_AUTONOMIC_GANGLIA	0.00142977	2.72353
SF126_CENTRAL_NERVOUS_SYSTEM	0	2.53406
RERFLCAD2_LUNG	0.0185266	3.07678
OUMS23_LARGE_INTESTINE	0.014187	1.66195
SNGM_ENDOMETRIUM	0	3.46867
OUMS27_BONE	0.00127095
PL45_PANCREAS
NCIH2347_LUNG	0.00176325	3.33569
SW1990_PANCREAS	0	2.33039
HS940T_SKIN	0	2.2831
HS611T_HAEMATOPOIETIC_AND_LYMPHOID_TISSUE	0	3.65569
TOLEDO_HAEMATOPOIETIC_AND_LYMPHOID_TISSUE	0.0252255	3.82906
RERFGC1B_STOMACH	0	2.2207
HT1080_SOFT_TISSUE	0	4.46991
NCIH2087_LUNG	0.0523624	4.22633
COV318_OVARY	0.0250877	2.6734
NCIH2085_LUNG	0.0317583	3.19152
NCIH510_LUNG	0.0126003	4.08371
CAKI1_KIDNEY	0.0709149	3.59081
NCIH716_LARGE_INTESTINE	0	2.84757
NCIH2066_LUNG	0.00371859	2.55255
NCIH1341_LUNG	0	3.59432
NCIH2029_LUNG	0	2.754
C3A_LIVER
SW480_LARGE_INTESTINE	0	2.93951
HS746T_STOMACH	0.00938301	2.5821
LU65_LUNG	0.001625	4.35538
HS739T_BREAST		2.00812
SNUC2A_LARGE_INTESTINE	0.00331915	3.36454
HEC151_ENDOMETRIUM	0	4.21263
MSTO211H_PLEURA	0.0119083	3.07922
RAJI_HAEMATOPOIETIC_AND_LYMPHOID_TISSUE	0	4.30225
SKMEL1_SKIN	0.00420588	3.02133
SUPT1_HAEMATOPOIETIC_AND_LYMPHOID_TISSUE	0.00965833	3.11178
JHH7_LIVER		4.09989
HUT102_HAEMATOPOIETIC_AND_LYMPHOID_TISSUE	0.00956863	2.33571
5637_URINARY_TRACT	0	3.59343
HCC38_BREAST		2.77985
DU4475_BREAST	0	2.11052
NCIH1573_LUNG		3.55263
NCIH508_LARGE_INTESTINE	0.0174	3.05656
NCIH1651_LUNG	0.00573151	3.78323
SKUT1_SOFT_TISSUE	0.00455047	4.36285
MDAMB175VII_BREAST	0.00648936	2.98203
SUPB15_HAEMATOPOIETIC_AND_LYMPHOID_TISSUE	0.0373666	3.33416
BECKER_CENTRAL_NERVOUS_SYSTEM	0.0090768
NCIH226_LUNG		3.55703
NCIH1666_LUNG		3.56537
SW1783_CENTRAL_NERVOUS_SYSTEM		3.25868
ISTMES1_PLEURA		3.37901
NCIH1734_LUNG		2.6538
NCIH2342_LUNG	0.00806604	3.59138
EBC1_LUNG	0.002525	3.8247
YMB1_BREAST
OC316_OVARY
HS936T_SKIN	0	3.02414
T173_BONE	0.000744838	1.97965
NCIH322_LUNG	0.00704225	2.9225
HS618T_LUNG	0	2.85061
HS870T_BONE	0.000328746	1.87569
HS706T_BONE	0.00549363	2.74878
PANC1_PANCREAS	0.00150162	4.44151
NCIH2291_LUNG	0.00158333	3.758
T47D_BREAST	0	4.02446
HS742T_BREAST		1.78042
BICR56_UPPER_AERODIGESTIVE_TRACT	0.015625	2.79523
BICR16_UPPER_AERODIGESTIVE_TRACT	0	2.93981
TE10_OESOPHAGUS	0.00925833	3.2328
SKMEL28_SKIN	0	2.60436
BICR6_UPPER_AERODIGESTIVE_TRACT	0.0068617	2.49075
BHY_UPPER_AERODIGESTIVE_TRACT	0	2.95046
AZ521_STOMACH
SH4_SKIN	0	3.96047
KPL1_BREAST	0.00587931	3.28423
CGTHW1_THYROID
TUHR4TKB_KIDNEY	0	2.68859
LS123_LARGE_INTESTINE	0.0032	3.45047
HEL_HAEMATOPOIETIC_AND_LYMPHOID_TISSUE	0.00585	3.68932
HPAC_PANCREAS	0.00701178	2.05113
RCC10RGB_KIDNEY	0.00740833	2.52898
JHOM1_OVARY	0.036097	2.88311
SU8686_PANCREAS	0.00100309	2.46202
HCC33_LUNG	0.00653529	2.3636
TE6_OESOPHAGUS	0.00475833	2.93709
JHOC5_OVARY	0.00156051	3.38362
ACCMESO1_PLEURA	0	2.37823
BL41_HAEMATOPOIETIC_AND_LYMPHOID_TISSUE	0	4.90977
SNU1214_UPPER_AERODIGESTIVE_TRACT	0	2.32041
CORL105_LUNG	0.00206667	3.89589
LMSU_STOMACH	0.00582143	4.54982
SNU1197_LARGE_INTESTINE	0.0230696	2.70791
COLO668_LUNG	0	2.33591
OSRC2_KIDNEY	0.00678333	3.68872
HUH6_LIVER	0	3.70846
PANC0203_PANCREAS	0.00314103	3.01777
CJM_SKIN	0.0262213	3.62239
BICR22_UPPER_AERODIGESTIVE_TRACT	0.00284167	2.38169
SHSY5Y_AUTONOMIC_GANGLIA
TM31_CENTRAL_NERVOUS_SYSTEM	0.0181949	1.88185
SNU1272_KIDNEY	0.00371406	3.42892
KPNRTBM1_AUTONOMIC_GANGLIA	0	3.07446
BICR18_UPPER_AERODIGESTIVE_TRACT	0	3.11065
TE4_OESOPHAGUS	0	4.15156
PCM6_HAEMATOPOIETIC_AND_LYMPHOID_TISSUE	0.0209531
ECC10_STOMACH	0.00716561	2.84855
TUHR14TKB_KIDNEY	0.00285103	2.31534
YD15_SALIVARY_GLAND	0.00115833	2.82136
UBLC1_URINARY_TRACT	0	3.08019
ECGI10_OESOPHAGUS	0.0142687	3.64243
CW2_LARGE_INTESTINE	0.00310213	4.36107
SNU761_LIVER	0.00841667	2.92704
SNU61_LARGE_INTESTINE	0	3.67913
NCIH1915_LUNG	0.00492143	3.03742
SNU324_PANCREAS	0.00655469	3.72537
YD10B_UPPER_AERODIGESTIVE_TRACT	0.00205329	2.71622
HCC2279_LUNG	0	3.17125
HLC1_LUNG
TUHR10TKB_KIDNEY	0	2.82617
HEC1B_ENDOMETRIUM	0.000759202	3.70831
VMRCLCP_LUNG
TGBC11TKB_STOMACH	0	2.87657
OVK18_OVARY	0.00184426	4.20208
SNU1077_ENDOMETRIUM	0	2.30184
HCC1588_LUNG		3.71386
SNU213_PANCREAS	0	3.2902
HT115_LARGE_INTESTINE	0.00889968	3.79525
TE14_OESOPHAGUS	0.00374209	2.9419
TE8_OESOPHAGUS	0.0123026	2.72131
SNU520_STOMACH	0.00413333	4.15304
JHUEM3_ENDOMETRIUM	0.000817308	3.01554
LI7_LIVER	0.0125622	3.66536
NCIH838_LUNG	0	3.6104
SNU119_OVARY	0.003925	2.48449
SNU1033_LARGE_INTESTINE		3.33794
SNUC5_LARGE_INTESTINE	0.002175	3.32809
GSS_STOMACH	0.00140833	3.80154
TALL1_HAEMATOPOIETIC_AND_LYMPHOID_TISSUE	0.00272516	2.7989
HCC1171_LUNG	0.00361979	3.17005
SNUC4_LARGE_INTESTINE	0.00681818	3.70783
U138MG_CENTRAL_NERVOUS_SYSTEM
SNU620_STOMACH	0.00574167	3.54896
ECC12_STOMACH	0.00268041	2.70184
GSU_STOMACH	0.007325	3.88053
KMS18_HAEMATOPOIETIC_AND_LYMPHOID_TISSUE		0.659959
JHOM2B_OVARY	0	2.95788
MDAMB231_BREAST	0.00104167	3.51229
OV90_OVARY	0.0118352	2.90895
RS411_HAEMATOPOIETIC_AND_LYMPHOID_TISSUE	0	3.94281
OVTOKO_OVARY	0	2.9212
OVCAR4_OVARY	0.000908333	3.35873
HLF_LIVER	0.0118889	3.72205
HCT15_LARGE_INTESTINE	0.0121942	4.17627
SW1463_LARGE_INTESTINE	0	3.76181
SF295_CENTRAL_NERVOUS_SYSTEM	0	3.33698
WM115_SKIN	0	1.79837
JHH4_LIVER	0	4.4565
OE33_OESOPHAGUS	0.00705202	3.92864
CCK81_LARGE_INTESTINE	0	4.36935
JHH1_LIVER		2.22296
SJSA1_BONE	0.014	2.55645
NCIH2228_LUNG	0.01585	3.28019
RERFLCAI_LUNG	0.00385802	3.46902
SKMES1_LUNG	0	1.95963
NCIH520_LUNG		2.76258
JHH5_LIVER		4.00374
FU97_STOMACH	0.028116	2.37969
COLO800_SKIN	0	2.7856
NCIH1963_LUNG	0	2.04812
RL952_ENDOMETRIUM	0.005	3.27569
J82_URINARY_TRACT	0.00257053	3.68406
HCC15_LUNG	0.000427928	3.97569
M059K_CENTRAL_NERVOUS_SYSTEM	0	3.61035
CALU6_LUNG	0	3.3502
SKLU1_LUNG	0.00232441	2.61335
SW900_LUNG	0.0010049	3.64716
UACC62_SKIN	0	3.55884
MFE280_ENDOMETRIUM		2.90329
MFE319_ENDOMETRIUM		3.09548
MFE296_ENDOMETRIUM	0.00446562	3.70407
GOS3_CENTRAL_NERVOUS_SYSTEM	0	1.7411
GI1_CENTRAL_NERVOUS_SYSTEM	0.0228167	3.33446
PC14_LUNG		3.33758
KYSE410_OESOPHAGUS		3.39686
A204_SOFT_TISSUE	0.00477273	3.12217
PATU8902_PANCREAS	0	3.75381
NCIH810_LUNG	0	3.32445
RERFLCMS_LUNG	0	3.71319
L1236_HAEMATOPOIETIC_AND_LYMPHOID_TISSUE	0.0226929	3.70742
DANG_PANCREAS	0	4.0525
NCIH460_LUNG	0.0194419	4.54265
KYSE140_OESOPHAGUS	0	3.67606
KYSE180_OESOPHAGUS	0	4.13975
HUPT3_PANCREAS	0	2.73204
EFE184_ENDOMETRIUM	0.00193651	3.79766
GCIY_STOMACH	0.0238889	4.4181
SH10TC_STOMACH	0.00185	3.20252
CAOV4_OVARY	0	3.24069
HCC2218_BREAST	0.0102913	4.27122
KMS21BM_HAEMATOPOIETIC_AND_LYMPHOID_TISSUE	0.00889423	4.29371
KMS26_HAEMATOPOIETIC_AND_LYMPHOID_TISSUE		3.30176
KMS27_HAEMATOPOIETIC_AND_LYMPHOID_TISSUE	0.011646	5.08216
KO52_HAEMATOPOIETIC_AND_LYMPHOID_TISSUE	0	3.82037
KMS28BM_HAEMATOPOIETIC_AND_LYMPHOID_TISSUE	0	4.25511
KNS60_CENTRAL_NERVOUS_SYSTEM	0	3.94778
KNS81_CENTRAL_NERVOUS_SYSTEM	0.00640833	2.321
KPNSI9S_AUTONOMIC_GANGLIA	0	4.25101
LU99_LUNG	0.00143443	4.42333
KMS34_HAEMATOPOIETIC_AND_LYMPHOID_TISSUE	0	4.91203
MKN1_STOMACH	0.00304167	3.29287
MKN74_STOMACH	0.0109786	5.47659
KP3_PANCREAS		3.30729
NCO2_HAEMATOPOIETIC_AND_LYMPHOID_TISSUE	0.00987138	3.56024
KHM1B_HAEMATOPOIETIC_AND_LYMPHOID_TISSUE	0.00190129	3.89164
HSC2_UPPER_AERODIGESTIVE_TRACT	0	2.80187
KG1C_CENTRAL_NERVOUS_SYSTEM	0	2.90528
HUH7_LIVER	0.0124175	3.46601
KMBC2_URINARY_TRACT	0	2.35731
KMRC20_KIDNEY	0.0229357	3.52667
HUCCT1_BILIARY_TRACT	0.00223437	1.37825
KIJK_HAEMATOPOIETIC_AND_LYMPHOID_TISSUE	0.001825	4.73503
A4FUK_HAEMATOPOIETIC_AND_LYMPHOID_TISSUE	0.0141746	4.39166
KALS1_CENTRAL_NERVOUS_SYSTEM	0	2.9838
HEC108_ENDOMETRIUM	0.0147929	3.39742
HEL9217_HAEMATOPOIETIC_AND_LYMPHOID_TISSUE	0.0767414	3.50789
HUH28_BILIARY_TRACT	0	2.04576
CMK115_HAEMATOPOIETIC_AND_LYMPHOID_TISSUE
HEC265_ENDOMETRIUM	0.00434887	3.15744
CAL12T_LUNG	0.015025	3.82922
THP1_HAEMATOPOIETIC_AND_LYMPHOID_TISSUE	0	2.68897
A3KAW_HAEMATOPOIETIC_AND_LYMPHOID_TISSUE	0	4.06089
SKNSH_AUTONOMIC_GANGLIA	0	4.3732
HCC1954_BREAST	0.00555833	2.80832
CAMA1_BREAST	0	3.20214
HEC6_ENDOMETRIUM	0.00195122	4.09517
AM38_CENTRAL_NERVOUS_SYSTEM	0.000658333	3.32231
HEC50B_ENDOMETRIUM	0	4.15149
HSC3_UPPER_AERODIGESTIVE_TRACT	0.0341087	4.43841
HSC4_UPPER_AERODIGESTIVE_TRACT	0.00451667	2.58588
KMS11_HAEMATOPOIETIC_AND_LYMPHOID_TISSUE	0	3.95126
KP4_PANCREAS		3.87167
KE39_STOMACH		3.04788
COV504_OVARY	0.00850318
KE97_HAEMATOPOIETIC_AND_LYMPHOID_TISSUE		3.50148
VMRCRCW_KIDNEY	0.00733333	3.52762
HGC27_STOMACH	0.0787821	4.74338
LUDLU1_LUNG	0	3.42205
HUG1N_STOMACH	0.00720728	4.82716
U266B1_HAEMATOPOIETIC_AND_LYMPHOID_TISSUE	0	4.57007
NUGC4_STOMACH	0	2.52699
BGC823_STOMACH
HMC18_BREAST	0.0104032	3.69506
CAS1_CENTRAL_NERVOUS_SYSTEM	0	2.78596
KMM1_HAEMATOPOIETIC_AND_LYMPHOID_TISSUE	0	4.3812
CORL23_LUNG	0.0069943	4.12062
MORCPR_LUNG	0.00669118	4.21042
HARA_LUNG	0	4.18922
SKOV3_OVARY	0.0278746	1.79603
HPAFII_PANCREAS	0.00459547	3.24117
MC116_HAEMATOPOIETIC_AND_LYMPHOID_TISSUE		3.49722
NCIH1568_LUNG	0.0486043	3.33006
CA46_HAEMATOPOIETIC_AND_LYMPHOID_TISSUE	0.000601173	3.00805
A498_KIDNEY	0.00772436	3.60299
BCP1_HAEMATOPOIETIC_AND_LYMPHOID_TISSUE	0.0136016	3.68413
A673_BONE	0.00177273	3.14549
AU565_BREAST	0	2.74125
COLO201_LARGE_INTESTINE	0.0243671	2.84997
CAPAN1_PANCREAS		3.32845
NCIH1563_LUNG		1.98205
NCIH358_LUNG	0	2.55462
CFPAC1_PANCREAS	0.0340902	2.97057
NIHOVCAR3_OVARY	0.0116667	4.16466
NCIH1650_LUNG	0	3.35555
NCIH1793_LUNG	0.00106209	3.20434
NCIH1437_LUNG		3.22617
KNS62_LUNG	0.000511111	3.95791
HS578T_BREAST	0	1.74268
BT20_BREAST	0.00707885	1.92532
SNU182_LIVER	0.00281863	2.81386
SKNMC_BONE	0	3.20007
HH_HAEMATOPOIETIC_AND_LYMPHOID_TISSUE	0	4.05187
FADU_UPPER_AERODIGESTIVE_TRACT	0	3.41833
SJRH30_SOFT_TISSUE
MDAMB361_BREAST	0	4.43056
MDAMB436_BREAST	0.00378937	3.69076
PANC0213_PANCREAS	0	2.88511
DB_HAEMATOPOIETIC_AND_LYMPHOID_TISSUE	0	2.97598
RDES_BONE	0	4.20105
CAL27_UPPER_AERODIGESTIVE_TRACT	0.0249322	3.04026
MESSA_SOFT_TISSUE	0.00129839	3.81132
SW1271_LUNG	0	3.56815
NCIH1792_LUNG	0.00314167	3.7975
GCT_SOFT_TISSUE	0	4.73216
SKBR3_BREAST	0.00300523	2.21219
SNU16_STOMACH		2.9515
NCIH82_LUNG	0	3.96056
NCIN87_STOMACH	0.00329167	3.59881
U2OS_BONE	0.0059	2.53904
H4_CENTRAL_NERVOUS_SYSTEM	0.00281667	3.39568
GDM1_HAEMATOPOIETIC_AND_LYMPHOID_TISSUE	0	2.70086
HCC1143_BREAST	0.00518333	3.66932
T24_URINARY_TRACT	0.018875	3.10491
G401_SOFT_TISSUE	0.00148669	3.65016
HCC1937_BREAST	0.00645973	2.33474
HCC1569_BREAST	0	3.58459
OCUM1_STOMACH	0.00283805	3.20222
SAOS2_BONE	0	3.25743
D283MED_CENTRAL_NERVOUS_SYSTEM	0	3.78046
SCC9_UPPER_AERODIGESTIVE_TRACT	0.00468333	3.41462
HCC1395_BREAST	0.0166611	3.18001
NMCG1_CENTRAL_NERVOUS_SYSTEM	0.00133814	2.57818
TEN_ENDOMETRIUM	0.00675833	3.25856
HS604T_HAEMATOPOIETIC_AND_LYMPHOID_TISSUE
TE9_OESOPHAGUS	0.00116102	2.77525
KNS42_CENTRAL_NERVOUS_SYSTEM		3.74002
KYSE520_OESOPHAGUS	0.0006	2.69552
KYSE270_OESOPHAGUS		2.77461
JHUEM1_ENDOMETRIUM		3.14517
YH13_CENTRAL_NERVOUS_SYSTEM	0	2.26316
IALM_LUNG	0	1.86265
NCIH2052_PLEURA	0.00477273	2.44511
EB2_HAEMATOPOIETIC_AND_LYMPHOID_TISSUE
SKNFI_AUTONOMIC_GANGLIA	0.00459779	4.47384
SKNAS_AUTONOMIC_GANGLIA	0	4.31098
GA10_HAEMATOPOIETIC_AND_LYMPHOID_TISSUE	0.0047508	3.75673
SNU398_LIVER	0	4.62743
SNU423_LIVER	0	3.84613
SCC4_UPPER_AERODIGESTIVE_TRACT	0	3.07812
EB1_HAEMATOPOIETIC_AND_LYMPHOID_TISSUE	0.000752427	3.70302
HCC1187_BREAST	0	2.78008
SNU387_LIVER	0.0245846	2.73529
DAUDI_HAEMATOPOIETIC_AND_LYMPHOID_TISSUE	0.00809641	2.64428
HT_HAEMATOPOIETIC_AND_LYMPHOID_TISSUE	0.0644516	4.54899
MJ_HAEMATOPOIETIC_AND_LYMPHOID_TISSUE	0	4.17723
JM1_HAEMATOPOIETIC_AND_LYMPHOID_TISSUE	0.0029403	3.85789
C2BBE1_LARGE_INTESTINE	0.00575806	4.00606
SKES1_BONE	0	3.55539
EPLC272H_LUNG	0	4.13404
BXPC3_PANCREAS	0.00970353	3.06524
NCIH1355_LUNG		3.75969
SNU5_STOMACH	0.000738095	4.12636
SNU475_LIVER	0	2.88922
HEC251_ENDOMETRIUM	0.00213333	3.63624
HCC95_LUNG	0.00949367	3.11739
253J_URINARY_TRACT	0.00322581	3.94163
HCC1438_LUNG	0.0041	4.18471
253JBV_URINARY_TRACT		4.2677
RPMI7951_SKIN	0.00833871	3.25578
SNU1066_UPPER_AERODIGESTIVE_TRACT		2.23696
SNU1041_UPPER_AERODIGESTIVE_TRACT		2.85864
HCC2108_LUNG	0	3.57266
COLO783_SKIN	0	2.99481
HCC1359_LUNG	0	3.44505
BICR31_UPPER_AERODIGESTIVE_TRACT	0.0417742	3.20964
COV362_OVARY	0	3.34561
COLO792_SKIN	0.00221631	3.67169
COV434_OVARY	0	3.02758
WM983B_SKIN	0.00151667	3.34721
HS751T_HAEMATOPOIETIC_AND_LYMPHOID_TISSUE	0.002875	2.15332
LS513_LARGE_INTESTINE	0	3.88139
NCIH2110_LUNG	0.00905537	3.57059
CHAGOK1_LUNG	0.00063099	4.10925
DMS454_LUNG	0.00818182	3.09173
CORL47_LUNG	0	2.1253
FTC238_THYROID	0.0037	3.81056
DMS273_LUNG	0.00735	3.95253
FTC133_THYROID	0.0812	3.24256
CORL311_LUNG	0.00441935	3.40505
NCIH2286_LUNG	0.00428344	4.73014
NCIH1339_LUNG	0	3.35174
WM793_SKIN	0	3.54485
A704_KIDNEY	0.00810833	1.87969
MDAMB435S_SKIN		3.36487
WM1799_SKIN	0.00180833	2.82654
MEWO_SKIN	0	3.19831
WM88_SKIN	0	3.8431
NCIH2081_LUNG	0	2.45301
HS255T_LARGE_INTESTINE		1.75213
NCIH1092_LUNG	0.0115681	2.17452
SW837_LARGE_INTESTINE	0.00185	3.55484
JHH6_LIVER		3.80843
IGR1_SKIN	0.00642045	3.54986
NCIH1105_LUNG	0	2.27631
NCIH1436_LUNG	0.016377	3.20851
NCIH1876_LUNG	0.00292702	2.63288
CORL24_LUNG	0	3.48924
COV644_OVARY	0	2.99364
GP2D_LARGE_INTESTINE	0.0332419	3.5108
PECAPJ15_UPPER_AERODIGESTIVE_TRACT	0.00855	2.37062
CORL88_LUNG	0.00427692	2.67586
CORL95_LUNG	0.00828345	3.4913
PECAPJ49_UPPER_AERODIGESTIVE_TRACT	0.0119098	3.00077
PECAPJ34CLONEC12_UPPER_AERODIGESTIVE_TRACT	0	3.11036
CORL51_LUNG
RT11284_URINARY_TRACT
PECAPJ41CLONED2_UPPER_AERODIGESTIVE_TRACT	0.00126667	2.67693
OV7_OVARY	0	2.61975
HT55_LARGE_INTESTINE		2.99013
OAW42_OVARY	0.00103093	3.31692
MDST8_LARGE_INTESTINE	0	3.10474
OAW28_OVARY	0	2.20223
SUIT2_PANCREAS	0.00186066	3.5878
LC1SQSF_LUNG
KASUMI1_HAEMATOPOIETIC_AND_LYMPHOID_TISSUE		4.35595
SUPM2_HAEMATOPOIETIC_AND_LYMPHOID_TISSUE	0.037	2.05187
SKHEP1_LIVER	0.0110697	3.71954
OVCAR8_OVARY	0.00058104	3.68128
NCIH2172_LUNG	0	3.50998
ISHIKAWAHERAKLIO02ER_ENDOMETRIUM		3.83069
NCIH596_LUNG	0.00238333	3.03999
NCIH650_LUNG	0.00269167	3.37625
SW1573_LUNG	0.0145143	4.20047
OVMANA_OVARY	0.00279032	1.91135
SKCO1_LARGE_INTESTINE	0.00620833	3.51044
KARPAS299_HAEMATOPOIETIC_AND_LYMPHOID_TISSUE		1.41917
YAPC_PANCREAS	0.00274167	3.12128
HT1197_URINARY_TRACT	0.000428571	3.36963
A253_SALIVARY_GLAND	0.006025	3.04235
HCC366_LUNG	0	4.25375
DKMG_CENTRAL_NERVOUS_SYSTEM	0.00806452	1.77838
SNU349_KIDNEY		1.56701
UMUC1_URINARY_TRACT	0.00321536	2.69254
NAMALWA_HAEMATOPOIETIC_AND_LYMPHOID_TISSUE	0	3.52193
NCIH292_LUNG	0	3.64486
59M_OVARY		4.34535
U118MG_CENTRAL_NERVOUS_SYSTEM	0.00523333	3.02377
VMRCLCD_LUNG
HCC1833_LUNG	0.0300303	3.35663
RH30_SOFT_TISSUE	0	3.30095
TCCSUP_URINARY_TRACT	0	3.61019
SNU601_STOMACH	0	3.64288
CAL33_UPPER_AERODIGESTIVE_TRACT	0	3.15619
SNU668_STOMACH	0.000494429	3.50601
CORL279_LUNG	0	2.91897
GB1_CENTRAL_NERVOUS_SYSTEM	0.0146225	3.49171
KURAMOCHI_OVARY		3.17565
COLO775_HAEMATOPOIETIC_AND_LYMPHOID_TISSUE
COLO684_ENDOMETRIUM	0.00447581	2.69273
KLM1_PANCREAS
GRM_SKIN
SNU685_ENDOMETRIUM	0.0183333	3.32522
CMK86_HAEMATOPOIETIC_AND_LYMPHOID_TISSUE
SNU886_LIVER	0	3.31865
HCT8_LARGE_INTESTINE
NCCSTCK140_STOMACH	0	2.64534
NCIH3255_LUNG	0	2.89316
SNU719_STOMACH	0.0465172	2.24338
SNU489_CENTRAL_NERVOUS_SYSTEM	0	2.08347
SNU81_LARGE_INTESTINE	0.00635	3.5475
A2058_SKIN	0	4.21541
HTK_HAEMATOPOIETIC_AND_LYMPHOID_TISSUE
SNU1040_LARGE_INTESTINE	0.00602459	3.09462
SNU1076_UPPER_AERODIGESTIVE_TRACT	0	2.57883
SNU175_LARGE_INTESTINE	0.00416396	3.49304
SNU407_LARGE_INTESTINE	0.00171667	4.19007
SNU201_CENTRAL_NERVOUS_SYSTEM	0	2.11426
KMS20_HAEMATOPOIETIC_AND_LYMPHOID_TISSUE		4.74088
SNU216_STOMACH	0	3.11921
SNU1196_BILIARY_TRACT	0	4.59223
SNU1079_BILIARY_TRACT	0	3.01398
HCC1195_LUNG	0.0141337	4.05421
NCIH854_LUNG	0.000908333	2.9305
SNU466_CENTRAL_NERVOUS_SYSTEM		1.56685
YD38_UPPER_AERODIGESTIVE_TRACT	0.00354167	3.12846
SNU1105_CENTRAL_NERVOUS_SYSTEM	0.0150917	2.81517
SNU283_LARGE_INTESTINE	0	4.01369
SNU46_UPPER_AERODIGESTIVE_TRACT	0.00215909	3.86891
SNU308_BILIARY_TRACT	0	3.14092
YD8_UPPER_AERODIGESTIVE_TRACT	0.00463235	2.40174
SNU245_BILIARY_TRACT		3.27075
SNU478_BILIARY_TRACT	0.0200417	4.32386
SNU410_PANCREAS	0.00801282	3.13973
SNU899_UPPER_AERODIGESTIVE_TRACT	0.00537066	2.94995
SNU503_LARGE_INTESTINE	0	3.2226
SET2_HAEMATOPOIETIC_AND_LYMPHOID_TISSUE	0.00185937	3.53513
SNU738_CENTRAL_NERVOUS_SYSTEM	0	2.54185
SNU626_CENTRAL_NERVOUS_SYSTEM	0	2.23257
SNU869_BILIARY_TRACT	0	3.36746
SNU878_LIVER	0.0236067	3.40504
SNU840_OVARY	0	3.9534
SNU8_OVARY	0	3.77046
NCIH684_LIVER	0	3.43336
IGR39_SKIN	0	2.61684
ALEXANDERCELLS_LIVER
DAOY_CENTRAL_NERVOUS_SYSTEM	0.0774594	4.04231
HEP3B217_LIVER	0.00235	3.36666
KYM1_SOFT_TISSUE	0	3.35468
LC1F_LUNG	0	3.74068
HLE_LIVER
CMK_HAEMATOPOIETIC_AND_LYMPHOID_TISSUE	0.00228097	3.95923
JMSU1_URINARY_TRACT	0.00136667	3.78354
IMR32_AUTONOMIC_GANGLIA	0	3.41606
SUDHL8_HAEMATOPOIETIC_AND_LYMPHOID_TISSUE	0.0200083	3.13908
T3M4_PANCREAS	0.005375	2.95647
COLO818_SKIN
PK45H_PANCREAS	0.00410377	3.19051
HEC59_ENDOMETRIUM	0	4.38049
CPCN_LUNG
T3M10_LUNG	0.00124167	3.34244
NUGC2_STOMACH	0.00520833	3.0785
PLCPRF5_LIVER	0.00495098	4.51685
KPNYN_AUTONOMIC_GANGLIA	0	2.86753
CCFSTTG1_CENTRAL_NERVOUS_SYSTEM	0	2.3394
NCIH929_HAEMATOPOIETIC_AND_LYMPHOID_TISSUE	0.00194167	3.62141
KMRC3_KIDNEY	0	2.26609
NCIH2023_LUNG	0.0246185	3.98984
DMS153_LUNG	0.00395706	3.0829
NCIH1048_LUNG	0	3.20239
D341MED_CENTRAL_NERVOUS_SYSTEM	0.0064404	4.0214
NCIH660_PROSTATE	0.0282705	2.14977
NCIH1618_LUNG	0.0136833	2.8706
HS675T_LARGE_INTESTINE	0	2.03683
PEER_HAEMATOPOIETIC_AND_LYMPHOID_TISSUE	0.00878956	4.07753
SKM1_HAEMATOPOIETIC_AND_LYMPHOID_TISSUE	0.00630328	4.27975
HT144_SKIN	0	3.77624
SKMEL31_SKIN	0	2.96703
HS839T_SKIN	0	2.02862
HS939T_SKIN	0.00363818	3.17636
OCILY3_HAEMATOPOIETIC_AND_LYMPHOID_TISSUE	0.0140645	3.75738
HS819T_BONE		1.89143
NCIH69_LUNG	0	2.86997
DV90_LUNG	0.0137544	3.88937
ZR751_BREAST	0.00548232	2.35335
KG1_HAEMATOPOIETIC_AND_LYMPHOID_TISSUE	0	3.87864
SKNBE2_AUTONOMIC_GANGLIA	0	3.54455
HCC70_BREAST	0	2.15816
NCIH2452_PLEURA	0.0491038	3.75918
SNU1_STOMACH	0	3.25452
LOUCY_HAEMATOPOIETIC_AND_LYMPHOID_TISSUE	0.00119167	2.80551
HCC56_LARGE_INTESTINE	0.00248408	3.91525
NCIH1648_LUNG	0.00555833	3.54104
TO175T_HAEMATOPOIETIC_AND_LYMPHOID_TISSUE	0	2.5138
GLC82_LUNG
MPP89_PLEURA		2.73774
PANC0813_PANCREAS	0.00475833	3.56387
MG63_BONE	0.000675	3.58929
PK1_PANCREAS	0	4.50305
HS840T_UPPER_AERODIGESTIVE_TRACT		2.84711
NCIH23_LUNG	0	4.14518
TE617T_SOFT_TISSUE	0.0213199	3.25626
SW1088_CENTRAL_NERVOUS_SYSTEM	0.00548495	2.72936
ISTMES2_PLEURA	0	4.19943
NCIH1373_LUNG	0.001325	3.63977
NCIH1930_LUNG	0.00117003	3.40633
NCIH1623_LUNG	0.00333333	3.16629
HS229T_LUNG	0	2.28326
NCIH1838_LUNG	0.026729	4.24581
NCIH1836_LUNG	0	3.95292
HS688AT_SKIN	0	1.62523
PANC0504_PANCREAS	0.00953333	3.0671
HS822T_BONE		1.64031
BL70_HAEMATOPOIETIC_AND_LYMPHOID_TISSUE	0.00059488	4.54076
CI1_HAEMATOPOIETIC_AND_LYMPHOID_TISSUE	0.00566667	4.89652
G292CLONEA141B1_BONE	0.00211221	3.66224
RCM1_LARGE_INTESTINE	0	3.31845
HS737T_BONE		2.07128
HS616T_HAEMATOPOIETIC_AND_LYMPHOID_TISSUE	0.0142833	2.03595
HS600T_SKIN		2.01629
TE159T_SOFT_TISSUE		2.2406
A101D_SKIN	0	4.52615
NCIH1755_LUNG		4.23163
143B_BONE
RERFLCKJ_LUNG	0	3.21177
NCIH1693_LUNG		2.33981
SW780_URINARY_TRACT	0	3.00381
HS683_CENTRAL_NERVOUS_SYSTEM		2.65188
RKO_LARGE_INTESTINE	0.011225	3.52625
HS729_SOFT_TISSUE	0.00786344	2.63547
JHOS2_OVARY	0	2.14241
MCF7_BREAST	0	3.90329
U937_HAEMATOPOIETIC_AND_LYMPHOID_TISSUE	0.00671196	3.69376
SKLMS1_SOFT_TISSUE		2.64326
HUTU80_SMALL_INTESTINE		3.26775
HCC202_BREAST	0	4.06562
MEG01_HAEMATOPOIETIC_AND_LYMPHOID_TISSUE		3.09546
REH_HAEMATOPOIETIC_AND_LYMPHOID_TISSUE	0	3.83656
ONS76_CENTRAL_NERVOUS_SYSTEM	0	2.94018
RPMI6666_HAEMATOPOIETIC_AND_LYMPHOID_TISSUE
SNUC1_LARGE_INTESTINE	0	3.27918
SKNDZ_AUTONOMIC_GANGLIA	0	3.47519
DMS114_LUNG	0.0215743	4.44693
TT_OESOPHAGUS	0.0026	2.47898
OCILY10_HAEMATOPOIETIC_AND_LYMPHOID_TISSUE
ST486_HAEMATOPOIETIC_AND_LYMPHOID_TISSUE	0	3.57145
OC315_OVARY
OC314_OVARY		3.39101
SW1353_BONE	0.00373333	2.87278
MDAMB157_BREAST	0	1.94483
LN18_CENTRAL_NERVOUS_SYSTEM		4.23719
769P_KIDNEY	0.00322581	3.734
786O_KIDNEY	0.0149863	4.35917
CAOV3_OVARY	0.000578778	3.11858
HEPG2_LIVER	0	3.19569
MOLT4_HAEMATOPOIETIC_AND_LYMPHOID_TISSUE
NCIH524_LUNG	0	3.5755
NCIH209_LUNG	0	3.35922
MIAPACA2_PANCREAS		3.75726
MCAS_OVARY	0.00918333	3.95869
SBC5_LUNG	0	3.64465
COLO829_SKIN	0	3.32241
VCAP_PROSTATE	0.0126417	2.67959
COLO704_OVARY
IPC298_SKIN	0	3.50954
CAPAN2_PANCREAS	0	3.37572
EFM192A_BREAST	0.010627	3.2594
HS766T_PANCREAS	0	3.93653
EFO27_OVARY	0.00360833	2.55858
A2780_OVARY	0.0466667	3.59459
NCIH196_LUNG	0	2.29874
IGROV1_OVARY	0	4.16489
NCIH889_LUNG	0.0173667	3.04817
NCIH211_LUNG	0	3.17885
HS571T_OVARY
MDAPCA2B_PROSTATE	0	3.35444
SKMEL24_SKIN	0.00300833	2.48261
K029AX_SKIN	0	3.49528
HT1376_URINARY_TRACT		2.42469
NCIH2171_LUNG	0.0155333	3.03521
PANC1005_PANCREAS	0	3.80107
EVSAT_BREAST
HS695T_SKIN	0.0201333	2.8835
CHL1_SKIN
LOUNH91_LUNG	0.00425566	3.72185
LK2_LUNG		2.99226
TOV21G_OVARY	0.000505952	3.44487
SKMEL3_SKIN	0.0049	2.44853
ASPC1_PANCREAS	0	3.07188
OVSAHO_OVARY	0	3.8504
NCIH441_LUNG	0.00565	2.35202
RERFLCSQ1_LUNG		3.51694
NCIH2030_LUNG	0.00873333	4.23248
HMCB_SKIN	0.0379667	2.93864
FUOV1_OVARY	0.00295455	3.19445
MALME3M_SKIN	0	2.74778
KMS12BM_HAEMATOPOIETIC_AND_LYMPHOID_TISSUE	0	3.22484
T98G_CENTRAL_NERVOUS_SYSTEM		2.92082
HL60_HAEMATOPOIETIC_AND_LYMPHOID_TISSUE	0.00941667	4.32161
DBTRG05MG_CENTRAL_NERVOUS_SYSTEM	0.068665	2.29487
HEYA8_OVARY	0.00828169	3.50526
NCIH2122_LUNG	0	3.41846
MELJUSO_SKIN	0.00125	3.72435
SW620_LARGE_INTESTINE	0.0158	3.98303
HCT116_LARGE_INTESTINE	0.00420175	4.13582
VMRCRCZ_KIDNEY	0.0213376	3.35336
DU145_PROSTATE	0.0102	3.49227
MM1S_HAEMATOPOIETIC_AND_LYMPHOID_TISSUE	0.0140645	4.40104
L33_PANCREAS	0.0361417	3.08195
SKMEL2_SKIN	0
A549_LUNG	0.0102611	3.80703
A172_CENTRAL_NERVOUS_SYSTEM	0.00940833	3.38833
NCIH1975_LUNG	0.00582547	3.86164
COLO679_SKIN	0.00235	4.02944
KP2_PANCREAS		2.05879
HUH1_LIVER	0	4.67048
MDAMB453_BREAST	0	3.53316
PANC0403_PANCREAS	0	2.53927
TYKNU_OVARY	0.00272082	4.18353
OVISE_OVARY	0	2.87501
EFM19_BREAST	0	2.68042
MELHO_SKIN	0.0248167	2.83359
RL_HAEMATOPOIETIC_AND_LYMPHOID_TISSUE	0.0221967	4.1072
G361_SKIN	0.00225806	3.50044
NCIH647_LUNG	0	3.35079
GMS10_CENTRAL_NERVOUS_SYSTEM	0.0642708	2.05123
SEM_HAEMATOPOIETIC_AND_LYMPHOID_TISSUE	0.0551333	3.54752
HLFA_LUNG	0	2.78465
42MGBA_CENTRAL_NERVOUS_SYSTEM	0.0049	2.93829
KCIMOH1_PANCREAS
HCC44_LUNG	0	3.74272
KYSE70_OESOPHAGUS		3.87949
1321N1_CENTRAL_NERVOUS_SYSTEM
GAMG_CENTRAL_NERVOUS_SYSTEM	0	3.8725
NCIH522_LUNG	0.0137232	3.51669
EN_ENDOMETRIUM	0.0434739	3.88286
PK59_PANCREAS	0	3.36038
SNB19_CENTRAL_NERVOUS_SYSTEM
COLO741_SKIN	0.01255	3.43269
HDMYZ_HAEMATOPOIETIC_AND_LYMPHOID_TISSUE	0.0023127	3.34403
NCIH661_LUNG	0	3.30978
LNCAPCLONEFGC_PROSTATE		3.57851
LS411N_LARGE_INTESTINE	0.005375	3.56261
HCC78_LUNG	0	3.67342
YKG1_CENTRAL_NERVOUS_SYSTEM	0	3.08623
ESS1_ENDOMETRIUM	0.00402733	3.44994
U251MG_CENTRAL_NERVOUS_SYSTEM	0.00310833	3.15448
TE11_OESOPHAGUS	0.00585	3.1884
KS1_CENTRAL_NERVOUS_SYSTEM		3.24362
HEC1A_ENDOMETRIUM	0	3.54718
TE1_OESOPHAGUS	0.00328333	3.15764
JHUEM2_ENDOMETRIUM	0.0126699	3.93998
MOGGUVW_CENTRAL_NERVOUS_SYSTEM
RERFLCAD1_LUNG	0.0248948	3.65311
TE5_OESOPHAGUS	0.0037	2.22168
KELLY_AUTONOMIC_GANGLIA		4.09478
NCIH1155_LUNG	0.00316667	4.12869
TE15_OESOPHAGUS	0.00801879	2.92136
ABC1_LUNG	0.00252344	3.25201
8MGBA_CENTRAL_NERVOUS_SYSTEM	0.0309904	4.28574
NCIH1703_LUNG		4.87497
AGS_STOMACH	0.0105925	3.32666
QGP1_PANCREAS	0	3.91994
DETROIT562_UPPER_AERODIGESTIVE_TRACT	0	3.32129
BT474_BREAST	0	2.88982
ACHN_KIDNEY	0.00648529	3.92577
LOVO_LARGE_INTESTINE	0.00145833	3.41324
NCIH1581_LUNG		4.84628
SCABER_URINARY_TRACT	0.00449219	3.27382
SKMEL30_SKIN	0.0119404	3.75201
OVKATE_OVARY	0.0657935	0.971475
22RV1_PROSTATE	0.0344544	3.9642
C32_SKIN	0.0495349	3.14292
PANC0327_PANCREAS	0	3.56461
RPMI8226_HAEMATOPOIETIC_AND_LYMPHOID_TISSUE	0	3.55364
DLD1_LARGE_INTESTINE
ES2_OVARY	0.00327824	4.02935
NCIH1395_LUNG	0.00675608	2.99772
NCIH1781_LUNG	0	3.36323
LS1034_LARGE_INTESTINE		3.58935
G402_SOFT_TISSUE	0.0130243	3.7305
NCIH146_LUNG	0.00416667	3.93151
SW48_LARGE_INTESTINE	0.00641667	4.34368
CHP212_AUTONOMIC_GANGLIA	0.0395615	3.3984
LS180_LARGE_INTESTINE	0.00203333	3.65253
SW403_LARGE_INTESTINE	0	3.54653
NCIH747_LARGE_INTESTINE	0	3.60136
RT4_URINARY_TRACT	0	3.0571
KATOIII_STOMACH	0	3.69976
BDCM_HAEMATOPOIETIC_AND_LYMPHOID_TISSUE	0.0329257	2.84178
SW1417_LARGE_INTESTINE	0	3.79265
SW948_LARGE_INTESTINE	0	2.51159
HS606T_BREAST	0.0533583	2.45648
MDAMB415_BREAST	0.00720161	3.17402
DMS79_LUNG	0.0185503	2.00208
NCIH2106_LUNG	0.00236842	3.08001
SW579_THYROID	0.0611025	3.22864
MDAMB468_BREAST	0.0092588	2.95803
NCIH526_LUNG	0.00109076	2.16634
TOV112D_OVARY	0.0027466	3.34646
BT549_BREAST	0.007475	3.86969
NCIH2196_LUNG	0	2.00276
CAL851_BREAST	0	2.47661
EFO21_OVARY	0.0188248	3.9696
A375_SKIN	0.0103464	4.94672
HT29_LARGE_INTESTINE		3.71152
NCIH446_LUNG	0	3.09861
HS294T_SKIN	0.00856667	4.02951
SKMEL5_SKIN	0	3.53348
HS944T_SKIN	0.00390966	4.42979
TCCPAN2_PANCREAS	0	2.15065
DOV13_OVARY	0.0111167
RMGI_OVARY	0.0081672	4.57027
PC3_PROSTATE	0.00635833	2.95968
K562_HAEMATOPOIETIC_AND_LYMPHOID_TISSUE	0.05088	2.77022
RT112_URINARY_TRACT	0	3.23587
NUGC3_STOMACH	0.00435668	2.00105
U87MG_CENTRAL_NERVOUS_SYSTEM	0.003875	3.41866
CAKI2_KIDNEY		3.03001
OE19_OESOPHAGUS	0.00416952	2.5718
KMRC2_KIDNEY	0.0103994	3.46049
JHH2_LIVER		3.18263
IM95_STOMACH		3.37429
MV411_HAEMATOPOIETIC_AND_LYMPHOID_TISSUE		3.60716
WM2664_SKIN	0.00933333	2.47123
KMRC1_KIDNEY	0.004025	1.50063
KM12_LARGE_INTESTINE	0	2.47155
COLO849_SKIN
T84_LARGE_INTESTINE	0.00473892	3.92599
CALU1_LUNG	0.0173594	2.3315
LOXIMVI_SKIN	0.00106667	3.7692
NCIH2170_LUNG	0	3.08995
SQ1_LUNG	0	3.76719
AN3CA_ENDOMETRIUM		3.68705
NCIH2444_LUNG	0	2.76117
UACC257_SKIN	0	3.28926
KYSE510_OESOPHAGUS	0	2.41309
MOLM13_HAEMATOPOIETIC_AND_LYMPHOID_TISSUE	0	4.12464
HUPT4_PANCREAS		2.91301
MOGGCCM_CENTRAL_NERVOUS_SYSTEM
KYSE30_OESOPHAGUS	0.021275	2.48157
KYSE150_OESOPHAGUS	0	4.64396
PSN1_PANCREAS	0	4.62195
NCIH1299_LUNG		3.42678
PATU8988T_PANCREAS	0.00395082	4.09445
IGR37_SKIN	0	3.39077
LN443_CENTRAL_NERVOUS_SYSTEM		3.04326
SLR23_KIDNEY		4.18824
HMEL_BREAST		3.57064
OELE_OVARY		2.63851
LN235_CENTRAL_NERVOUS_SYSTEM		1.93355
BJHTERT_SKIN
LN428_CENTRAL_NERVOUS_SYSTEM		4.43864
SLR24_KIDNEY		4.50677
EWS502_BONE		3.97923
SALE_LUNG		3.9996
HCC2814_LUNG		3.80408
SKRC31_KIDNEY
TIG3TD_LUNG		2.42126
TC32_BONE
SF172_CENTRAL_NERVOUS_SYSTEM		3.29097
PRECLH_PROSTATE		3.71095
U343_CENTRAL_NERVOUS_SYSTEM		1.67056
RCC4_KIDNEY
LN215_CENTRAL_NERVOUS_SYSTEM		3.26299
LN464_CENTRAL_NERVOUS_SYSTEM		2.93908
SLR25_KIDNEY		3.36431
U178_CENTRAL_NERVOUS_SYSTEM		1.72768
F5_CENTRAL_NERVOUS_SYSTEM
HEKTE_KIDNEY		2.93903
SLR26_KIDNEY		2.69451
SKRC20_KIDNEY		3.56961
SF767_CENTRAL_NERVOUS_SYSTEM		1.94839
A1207_CENTRAL_NERVOUS_SYSTEM		3.18125
LN319_CENTRAL_NERVOUS_SYSTEM		2.93196
HCC364_LUNG		3.27387
UMRC6_KIDNEY
LN382_CENTRAL_NERVOUS_SYSTEM		2.32326
IOMMLEE_CENTRAL_NERVOUS_SYSTEM		4.00167
UMRC2_KIDNEY
DFCI024_LUNG
HCC1897_LUNG
SLR21_KIDNEY		2.91242
LNZ308_CENTRAL_NERVOUS_SYSTEM		2.51294
LN340_CENTRAL_NERVOUS_SYSTEM		2.40392
HCC827GR5_LUNG		2.6978
SLR20_KIDNEY		2.77327
HK2_KIDNEY
EW8_BONE		3.77904
UOK101_KIDNEY		4.37743
JHESOAD1_OESOPHAGUS		2.60062
CH157MN_CENTRAL_NERVOUS_SYSTEM		3.56888
MOLP2_HAEMATOPOIETIC_AND_LYMPHOID_TISSUE	0	4.78308
SCC25_UPPER_AERODIGESTIVE_TRACT	0.006025	2.99684
UT7_HAEMATOPOIETIC_AND_LYMPHOID_TISSUE
MHHNB11_AUTONOMIC_GANGLIA	0	3.91433
HCC1806_BREAST	0.00271104	2.74713
GRANTA519_HAEMATOPOIETIC_AND_LYMPHOID_TISSUE	0	4.51744
MONOMAC6_HAEMATOPOIETIC_AND_LYMPHOID_TISSUE	0	3.70273
MKN7_STOMACH	0	2.4268
SW1710_URINARY_TRACT	0	3.7716
MOLT13_HAEMATOPOIETIC_AND_LYMPHOID_TISSUE	0	2.96956
SR786_HAEMATOPOIETIC_AND_LYMPHOID_TISSUE	0.004	2.12946
SCC15_UPPER_AERODIGESTIVE_TRACT	0.00199377	2.70005
RS5_PLEURA		1.79665
NCIH2126_LUNG	0	3.37751
NCIH2141_LUNG
NCIH1385_LUNG		4.53753
HCC827_LUNG	0	3.66423
RD_SOFT_TISSUE	0	4.19458
TT_THYROID	0	3.88726
TF1_HAEMATOPOIETIC_AND_LYMPHOID_TISSUE	0.00522997	4.45031
HS172T_URINARY_TRACT		0.995866
HS834T_SKIN		2.15832
TE125T_SOFT_TISSUE		1.44198
8305C_THYROID	0.00208333	2.1306
UACC812_BREAST	0	3.18337
ALLSIL_HAEMATOPOIETIC_AND_LYMPHOID_TISSUE	0.014033	3.02636
KASUMI2_HAEMATOPOIETIC_AND_LYMPHOID_TISSUE	0.0118148	3.22934
DND41_HAEMATOPOIETIC_AND_LYMPHOID_TISSUE	0.00535833	2.61378
ME1_HAEMATOPOIETIC_AND_LYMPHOID_TISSUE	0.0116083	3.5396
DM3_PLEURA		2.1631
JEKO1_HAEMATOPOIETIC_AND_LYMPHOID_TISSUE	0.008125	4.01245
JJN3_HAEMATOPOIETIC_AND_LYMPHOID_TISSUE		3.52066
NUDHL1_HAEMATOPOIETIC_AND_LYMPHOID_TISSUE	0.0275667	3.59121
CL14_LARGE_INTESTINE	0.0489739	3.19113
KYO1_HAEMATOPOIETIC_AND_LYMPHOID_TISSUE	0	3.93645
JL1_PLEURA	0.0051672	3.65164
CAL148_BREAST		3.77267
NALM19_HAEMATOPOIETIC_AND_LYMPHOID_TISSUE	0.00412348	3.17494
HPBALL_HAEMATOPOIETIC_AND_LYMPHOID_TISSUE	0.0023127	2.24383
SUPT11_HAEMATOPOIETIC_AND_LYMPHOID_TISSUE	0	1.41563
CL40_LARGE_INTESTINE	0.000752351	2.79405
MDAMB134VI_BREAST	0.0013871	2.81738
HCC1500_BREAST	0.0139345	2.35872
HCC1599_BREAST	0.00175159	3.79321
SUPHD1_HAEMATOPOIETIC_AND_LYMPHOID_TISSUE
MOTN1_HAEMATOPOIETIC_AND_LYMPHOID_TISSUE	0.00363433
OCIAML3_HAEMATOPOIETIC_AND_LYMPHOID_TISSUE	0.00095	3.73112
SUDHL10_HAEMATOPOIETIC_AND_LYMPHOID_TISSUE	0	1.52232
SUDHL4_HAEMATOPOIETIC_AND_LYMPHOID_TISSUE	0.0560917	2.15964
RH41_SOFT_TISSUE		2.90818
OCILY19_HAEMATOPOIETIC_AND_LYMPHOID_TISSUE	0.00555833	3.16831
MOLM6_HAEMATOPOIETIC_AND_LYMPHOID_TISSUE	0	3.9834
SKMM2_HAEMATOPOIETIC_AND_LYMPHOID_TISSUE	0	4.12206
KASUMI6_HAEMATOPOIETIC_AND_LYMPHOID_TISSUE	0.00316406	4.12113
HS698T_LARGE_INTESTINE	0	2.46536
UACC893_BREAST	0.00819672	2.86681
MINO_HAEMATOPOIETIC_AND_LYMPHOID_TISSUE	0	4.39971
CHP126_AUTONOMIC_GANGLIA	0.045175	3.34231
COLO680N_OESOPHAGUS	0	2.80716
COLO678_LARGE_INTESTINE	0	2.84271
LAMA84_HAEMATOPOIETIC_AND_LYMPHOID_TISSUE	0.00137821	2.91211
CMLT1_HAEMATOPOIETIC_AND_LYMPHOID_TISSUE	0.0589794	1.88802
EHEB_HAEMATOPOIETIC_AND_LYMPHOID_TISSUE	0	3.37366
CAL54_KIDNEY	0.00228333	3.09335
BV173_HAEMATOPOIETIC_AND_LYMPHOID_TISSUE	0.00322727	3.16651
DOHH2_HAEMATOPOIETIC_AND_LYMPHOID_TISSUE	0.00482087	3.07206
EOL1_HAEMATOPOIETIC_AND_LYMPHOID_TISSUE	0	3.58267
NALM6_HAEMATOPOIETIC_AND_LYMPHOID_TISSUE	0.00166667	2.43607
VMCUB1_URINARY_TRACT	0.00227869	3.54142
LP1_HAEMATOPOIETIC_AND_LYMPHOID_TISSUE	0.0243083	3.83308
LXF289_LUNG	0	4.7523
MONOMAC1_HAEMATOPOIETIC_AND_LYMPHOID_TISSUE	0	2.25311
PL21_HAEMATOPOIETIC_AND_LYMPHOID_TISSUE	0	2.67437
PF382_HAEMATOPOIETIC_AND_LYMPHOID_TISSUE	0.00464167	1.47916
NALM1_HAEMATOPOIETIC_AND_LYMPHOID_TISSUE	0	2.93464
OCIAML2_HAEMATOPOIETIC_AND_LYMPHOID_TISSUE	0	3.47794
MHHCALL3_HAEMATOPOIETIC_AND_LYMPHOID_TISSUE	0	3.06204
JURLMK1_HAEMATOPOIETIC_AND_LYMPHOID_TISSUE	0.00276435	3.89504
OCIAML5_HAEMATOPOIETIC_AND_LYMPHOID_TISSUE	0.00865	4.27385
KE37_HAEMATOPOIETIC_AND_LYMPHOID_TISSUE		1.80035
JK1_HAEMATOPOIETIC_AND_LYMPHOID_TISSUE	0	3.01228
RI1_HAEMATOPOIETIC_AND_LYMPHOID_TISSUE	0.007375	3.62323
KARPAS422_HAEMATOPOIETIC_AND_LYMPHOID_TISSUE	0.00489167	3.69199
L540_HAEMATOPOIETIC_AND_LYMPHOID_TISSUE	0.00873013	2.78653
CAL78_BONE		2.92611
HDQP1_BREAST	0	1.7251
MHHCALL4_HAEMATOPOIETIC_AND_LYMPHOID_TISSUE	0.0261076	3.32791
MUTZ5_HAEMATOPOIETIC_AND_LYMPHOID_TISSUE		2.6679
ONCODG1_OVARY	0.00103077	3.43809
HDLM2_HAEMATOPOIETIC_AND_LYMPHOID_TISSUE	0.00588561	3.42003
CAL29_URINARY_TRACT	0.00476415	3.05809
KOPN8_HAEMATOPOIETIC_AND_LYMPHOID_TISSUE	0.0029078	3.32975
SCLC21H_LUNG	0	3.25946
CALU3_LUNG	0.00680556	2.72828
NCIH1435_LUNG	0.00022	4.82785
NCIH2009_LUNG	0	2.99724
NCIH1869_LUNG		2.84927
HS852T_SKIN	0	3.27204
HCC1419_BREAST	0.0141585	3.01059
BT483_BREAST	0	2.8648
HS281T_BREAST	0.00117412	2.26064
HS934T_SKIN	0	2.19363
HCC4006_LUNG	0.0203491	3.83411
HCC1428_BREAST	0.0026	3.6462
KU812_HAEMATOPOIETIC_AND_LYMPHOID_TISSUE	0.008125	3.70293
SHP77_LUNG	0.00673259	5.09608
TE441T_SOFT_TISSUE	0.00445	2.24555
NB1_AUTONOMIC_GANGLIA	0	3.10641
HS274T_BREAST		1.37646
PFEIFFER_HAEMATOPOIETIC_AND_LYMPHOID_TISSUE	0	4.08987
ZR7530_BREAST	0.00180833	2.79824
HS863T_BONE		1.58741
NCIH841_LUNG	0.0110917	3.49157
HS821T_BONE	0	1.9661
NCIH1944_LUNG	0.00840299	3.27865
NCIH2405_LUNG	0	3.8644
DEL_HAEMATOPOIETIC_AND_LYMPHOID_TISSUE		2.73769
BEN_LUNG	0.0117635	2.41996
COLO320_LARGE_INTESTINE	0.0160403	3.09102
RPMI8402_HAEMATOPOIETIC_AND_LYMPHOID_TISSUE	0.0563396	2.77871
SUDHL1_HAEMATOPOIETIC_AND_LYMPHOID_TISSUE	0.0163417	4.29432
P12ICHIKAWA_HAEMATOPOIETIC_AND_LYMPHOID_TISSUE	0	2.40426
BFTC905_URINARY_TRACT	0.0460276	4.1816
BFTC909_KIDNEY	0	3.60711
MHHES1_BONE		3.20954
JVM3_HAEMATOPOIETIC_AND_LYMPHOID_TISSUE	0	3.58207
NOMO1_HAEMATOPOIETIC_AND_LYMPHOID_TISSUE	0.0259083	3.09062
NCIH727_LUNG	0	3.23999
HS343T_BREAST	0.00483746	2.39896
HCC2935_LUNG	0	2.64319
HS888T_BONE	0	3.62487
MKN45_STOMACH	0.00166	4.11154
8505C_THYROID	0	2.74473
KU1919_URINARY_TRACT	0.00116364	3.02678
KCL22_HAEMATOPOIETIC_AND_LYMPHOID_TISSUE	0	2.90627
CADOES1_BONE	0	3.24631
S117_SOFT_TISSUE	0	3.75801
EM2_HAEMATOPOIETIC_AND_LYMPHOID_TISSUE	0.00873846	3.97532
COLO677_HAEMATOPOIETIC_AND_LYMPHOID_TISSUE
OPM2_HAEMATOPOIETIC_AND_LYMPHOID_TISSUE	0	2.82854
CAL62_THYROID	0.0149167	3.30215
LCLC103H_LUNG	0	3.90384
JURKAT_HAEMATOPOIETIC_AND_LYMPHOID_TISSUE	0.000733333	2.23822
697_HAEMATOPOIETIC_AND_LYMPHOID_TISSUE	0	3.12572
MHHCALL2_HAEMATOPOIETIC_AND_LYMPHOID_TISSUE	0.0137	3.51896
M07E_HAEMATOPOIETIC_AND_LYMPHOID_TISSUE	0	3.74286
L428_HAEMATOPOIETIC_AND_LYMPHOID_TISSUE	0.00135417	3.75003
MOLT16_HAEMATOPOIETIC_AND_LYMPHOID_TISSUE	0.00836601	2.29869
NB4_HAEMATOPOIETIC_AND_LYMPHOID_TISSUE	0.017475	4.44774
LCLC97TM1_LUNG	0.0056	4.26713
2313287_STOMACH	0.025349	3.41814
BHT101_THYROID	0.00228758	5.02651
JVM2_HAEMATOPOIETIC_AND_LYMPHOID_TISSUE	0	3.46956
CAL51_BREAST	0.0024	3.31781
L363_HAEMATOPOIETIC_AND_LYMPHOID_TISSUE	0	3.81948
KMH2_HAEMATOPOIETIC_AND_LYMPHOID_TISSUE	0.00173333	4.95593
SIMA_AUTONOMIC_GANGLIA	0.0051	3.48183
NUDUL1_HAEMATOPOIETIC_AND_LYMPHOID_TISSUE	0	3.27707
BC3C_URINARY_TRACT	0	3.49401
SUDHL6_HAEMATOPOIETIC_AND_LYMPHOID_TISSUE	0.00458333	3.42423
KARPAS620_HAEMATOPOIETIC_AND_LYMPHOID_TISSUE		2.81086
REC1_HAEMATOPOIETIC_AND_LYMPHOID_TISSUE	0.03	4.65257
OCIM1_HAEMATOPOIETIC_AND_LYMPHOID_TISSUE	0	2.46341
MEC1_HAEMATOPOIETIC_AND_LYMPHOID_TISSUE		4.48652
SIGM5_HAEMATOPOIETIC_AND_LYMPHOID_TISSUE	0.00859187	3.42299
SUDHL5_HAEMATOPOIETIC_AND_LYMPHOID_TISSUE	0.00865506	3.85883
BCPAP_THYROID	0	3.64823
639V_URINARY_TRACT	0.0188573	4.04289
CL11_LARGE_INTESTINE	0	3.467
TT2609C02_THYROID	0.00403094	4.2243
MEC2_HAEMATOPOIETIC_AND_LYMPHOID_TISSUE
CL34_LARGE_INTESTINE	0.0241297	3.79239
RCHACV_HAEMATOPOIETIC_AND_LYMPHOID_TISSUE	0.005575	3.29175
CAL120_BREAST	0.0136901	2.62528
647V_URINARY_TRACT	0	3.13681
RH18_SOFT_TISSUE	0	3.82486
MOLM16_HAEMATOPOIETIC_AND_LYMPHOID_TISSUE	0	3.80068
F36P_HAEMATOPOIETIC_AND_LYMPHOID_TISSUE	0.0106417	3.33961
EJM_HAEMATOPOIETIC_AND_LYMPHOID_TISSUE	0.0398084	2.89569
WSUDLCL2_HAEMATOPOIETIC_AND_LYMPHOID_TISSUE	0	1.5602
JIMT1_BREAST		3.02794
ML1_THYROID	0.000838608	4.01487
AMO1_HAEMATOPOIETIC_AND_LYMPHOID_TISSUE	0.00356481	3.36162
MOLP8_HAEMATOPOIETIC_AND_LYMPHOID_TISSUE	0	2.56682
COLO699_LUNG
JHUEM7_ENDOMETRIUM	0.0047905	3.43534
KP1NL_PANCREAS
KP1N_PANCREAS
M059J_CENTRAL_NERVOUS_SYSTEM
MB157_BREAST
OE21_OESOPHAGUS	0.004275	3.13559
SF8657_SKIN
SNUC2B_LARGE_INTESTINE
NCIH2073_LUNG		3.36483
HN_UPPER_AERODIGESTIVE_TRACT
HRT18_LARGE_INTESTINE
HCT116G9B_ENGINEERED
HCT116PA_ENGINEERED
HNT34_HAEMATOPOIETIC_AND_LYMPHOID_TISSUE		3.62159
MUTZ2_HAEMATOPOIETIC_AND_LYMPHOID_TISSUE
PLB985_HAEMATOPOIETIC_AND_LYMPHOID_TISSUE		3.60057
SKNO1_HAEMATOPOIETIC_AND_LYMPHOID_TISSUE		4.11394
LC1_LUNG
MOLT3_HAEMATOPOIETIC_AND_LYMPHOID_TISSUE	0	2.21605
HOP62_LUNG	0	3.56984
EKVX_LUNG	0.0228413	3.44506
OVCAR5_OVARY
UO31_KIDNEY	0	3.22145
TK10_KIDNEY
SF268_CENTRAL_NERVOUS_SYSTEM	0	3.13243
SF539_CENTRAL_NERVOUS_SYSTEM	0	1.82896
SNB75_CENTRAL_NERVOUS_SYSTEM	0	1.67838
HOP92_LUNG	0	3.0412
ACCS_URINARY_TRACT
MUTZ3_HAEMATOPOIETIC_AND_LYMPHOID_TISSUE		3.62785
A427_LUNG		4.12362
BT12_SOFT_TISSUE		3.69796
C8166_HAEMATOPOIETIC_AND_LYMPHOID_TISSUE		3.70126
CACO2_LARGE_INTESTINE		3.87686
HCC2429_LUNG		4.10864
HCC2450_LUNG		2.64487
HCC461_LUNG		3.00679
HCC515_LUNG		3.83461
INA6_HAEMATOPOIETIC_AND_LYMPHOID_TISSUE		3.08769
KD_SOFT_TISSUE		3.93552
KPMRTRY_SOFT_TISSUE		3.89888
MON_SOFT_TISSUE		3.08242
NCIH2004RT_SOFT_TISSUE		3.72807
NCIH2077_LUNG		4.34994
NCIH2882_LUNG		4.51348
NCIH2887_LUNG		3.76654
NCIH1819_LUNG		2.69309
NCIH3122_LUNG		3.59079
NHAHTDD_CENTRAL_NERVOUS_SYSTEM		3.00445
OCIMY5_HAEMATOPOIETIC_AND_LYMPHOID_TISSUE		3.94057
OCIMY7_HAEMATOPOIETIC_AND_LYMPHOID_TISSUE		3.77736
OPM1_HAEMATOPOIETIC_AND_LYMPHOID_TISSUE		2.64196
PC9_LUNG		3.44979
SKNEP1_BONE		4.07231
SKPNDW_BONE		3.4215
STM9101_SOFT_TISSUE		3.68454
SIHA_CERVIX		3.06537
TM87_SOFT_TISSUE		2.46537
TTC709_SOFT_TISSUE		2.98829
TTC1240_SOFT_TISSUE		4.19108
TTC549_SOFT_TISSUE		3.48241
TTC642_SOFT_TISSUE		4.39634
BT16_SOFT_TISSUE
CW9019_SOFT_TISSUE
D384_CENTRAL_NERVOUS_SYSTEM
D425_CENTRAL_NERVOUS_SYSTEM
D458_CENTRAL_NERVOUS_SYSTEM
D556_CENTRAL_NERVOUS_SYSTEM
JR_SOFT_TISSUE
MKL1_SKIN
MKL2_SKIN
PETA_SKIN
SMSCTR_SOFT_TISSUE
SUMB002_CENTRAL_NERVOUS_SYSTEM
201T_LUNG
451LU_NS
A388_SKIN
A431_SKIN
ACN
ALLPO_HAEMATOPOIETIC_AND_LYMPHOID_TISSUE
ARH77_HAEMATOPOIETIC_AND_LYMPHOID_TISSUE
ASH3_THYROID
ATN1_HAEMATOPOIETIC_AND_LYMPHOID_TISSUE
BALL1_HAEMATOPOIETIC_AND_LYMPHOID_TISSUE
BB30HNC_UPPER_AERODIGESTIVE_TRACT
BB49HNC_UPPER_AERODIGESTIVE_TRACT
BB65RCC_KIDNEY
BC1_HAEMATOPOIETIC_AND_LYMPHOID_TISSUE
BC3_HAEMATOPOIETIC_AND_LYMPHOID_TISSUE
BE13_HAEMATOPOIETIC_AND_LYMPHOID_TISSUE
BE2M17_AUTONOMIC_GANGLIA
BICR10_UPPER_AERODIGESTIVE_TRACT
BICR78_UPPER_AERODIGESTIVE_TRACT
BONNA12_HAEMATOPOIETIC_AND_LYMPHOID_TISSUE
BPH1_PROSTATE
C33A_CERVIX
C4I_CERVIX
CA922_UPPER_AERODIGESTIVE_TRACT
CAL39_VULVA
CAL72_BONE
CAR1_LARGE_INTESTINE
CASKI_CERVIX
CCRFCEM_HAEMATOPOIETIC_AND_LYMPHOID_TISSUE
CESS_HAEMATOPOIETIC_AND_LYMPHOID_TISSUE
CHP134_AUTONOMIC_GANGLIA
CHSA0011_BONE
CHSA0108_BONE
CHSA8926_BONE
COLO824_BREAST
CORL303_LUNG
CORL321_PLEURA
CORL32_LUNG
CP50MELB_SKIN
CP66MEL_SKIN
CP67MEL_SKIN
CROAP2_HAEMATOPOIETIC_AND_LYMPHOID_TISSUE
CROAP3
CS1_BONE
CTB1_HAEMATOPOIETIC_AND_LYMPHOID_TISSUE
CTV1_HAEMATOPOIETIC_AND_LYMPHOID_TISSUE
D245MG_CENTRAL_NERVOUS_SYSTEM
D247MG_CENTRAL_NERVOUS_SYSTEM
D263MG_CENTRAL_NERVOUS_SYSTEM
D336MG_CENTRAL_NERVOUS_SYSTEM
D392MG_CENTRAL_NERVOUS_SYSTEM
D423MG_CENTRAL_NERVOUS_SYSTEM
D502MG_CENTRAL_NERVOUS_SYSTEM
D542MG_CENTRAL_NERVOUS_SYSTEM
D566MG_CENTRAL_NERVOUS_SYSTEM
DG75_HAEMATOPOIETIC_AND_LYMPHOID_TISSUE
DIFI_LARGE_INTESTINE
DJM1_SKIN
DOK_UPPER_AERODIGESTIVE_TRACT
DOTC24510_CERVIX
DSH1_URINARY_TRACT
EB3_HAEMATOPOIETIC_AND_LYMPHOID_TISSUE
EGI1_BILIARY_TRACT
EMCBAC1_LUNG
EMCBAC2_LUNG
ES1_BONE
ES3_BONE
ES4_BONE
ES5_BONE
ES6_BONE
ES7_BONE
ES8_BONE
ESO26_OESOPHAGUS
ESO51_OESOPHAGUS
ETK1_BILIARY_TRACT
EW11_BONE
EW12_BONE
EW13_BONE
EW16_BONE
EW18_BONE
EW1_BONE
EW22_BONE
EW24_BONE
EW3_BONE
EW7_BONE
FARAGE_HAEMATOPOIETIC_AND_LYMPHOID_TISSUE
FLO1_OESOPHAGUS
GAK_SKIN
GEO_LARGE_INTESTINE
GIMEN_AUTONOMIC_GANGLIA
GMEL_SKIN
GOTO_AUTONOMIC_GANGLIA
GP5D_LARGE_INTESTINE
GRST_HAEMATOPOIETIC_AND_LYMPHOID_TISSUE
GT3TKB_STOMACH
H2369_PLEURA
NCIH2595_PLEURA
NCIH2722_PLEURA
NCIH2731_PLEURA
NCIH2795_PLEURA
NCIH2803_PLEURA
NCIH2804_PLEURA
NCIH2810_PLEURA
NCIH2818_PLEURA
NCIH2869_PLEURA
H290_PLEURA
H3118_UPPER_AERODIGESTIVE_TRACT
H9_HAEMATOPOIETIC_AND_LYMPHOID_TISSUE
HA7RCC_KIDNEY
HAL01_HAEMATOPOIETIC_AND_LYMPHOID_TISSUE
HC1_HAEMATOPOIETIC_AND_LYMPHOID_TISSUE
HCC2998_LARGE_INTESTINE
HCE4_OESOPHAGUS
HEC1_ENDOMETRIUM
HELA_CERVIX		2.82208
HEMCSS_BONE
HEY_OVARY
HMVII_SKIN
HO1N1_UPPER_AERODIGESTIVE_TRACT
HO1U1_UPPER_AERODIGESTIVE_TRACT
HS445_HAEMATOPOIETIC_AND_LYMPHOID_TISSUE
HSC39_STOMACH
HT3_CERVIX
HTCC3_THYROID
HUH6CLONE5
HUO3N1_BONE
HUO9_BONE
IHH4_THYROID
IM9_HAEMATOPOIETIC_AND_LYMPHOID_TISSUE
IMR5_AUTONOMIC_GANGLIA
ISTMEL1_SKIN
ISTSL1_LUNG
ISTSL2_LUNG
JAR_PLACENTA
JEG3_PLACENTA
JHOS3_OVARY
JHU011_UPPER_AERODIGESTIVE_TRACT
JHU022_UPPER_AERODIGESTIVE_TRACT
JHU029_UPPER_AERODIGESTIVE_TRACT
JIYOYEP2003_HAEMATOPOIETIC_AND_LYMPHOID_TISSUE
JSC1_HAEMATOPOIETIC_AND_LYMPHOID_TISSUE
K2_SKIN
K5_THYROID
KARPAS1106P_HAEMATOPOIETIC_AND_LYMPHOID_TISSUE
KARPAS231_HAEMATOPOIETIC_AND_LYMPHOID_TISSUE
KARPAS45_HAEMATOPOIETIC_AND_LYMPHOID_TISSUE
KGN_OVARY
KINGS1_CENTRAL_NERVOUS_SYSTEM
KMH2_THYROID
KMOE2_HAEMATOPOIETIC_AND_LYMPHOID_TISSUE
KNS81FD_CENTRAL_NERVOUS_SYSTEM
KON_UPPER_AERODIGESTIVE_TRACT
KOSC2_UPPER_AERODIGESTIVE_TRACT
KPNYS_AUTONOMIC_GANGLIA
KY821_HAEMATOPOIETIC_AND_LYMPHOID_TISSUE
KYAE1_OESOPHAGUS
KYSE220_OESOPHAGUS
KYSE50_OESOPHAGUS
LAN6_AUTONOMIC_GANGLIA
LB1047RCC_KIDNEY
LB2241RCC_KIDNEY
LB2518MEL_SKIN
LB373MELD_SKIN
LB647SCLC_LUNG
LB771HNC_UPPER_AERODIGESTIVE_TRACT
LB831BLC_URINARY_TRACT
LB996RCC_KIDNEY
LC2AD_LUNG
LC41_HAEMATOPOIETIC_AND_LYMPHOID_TISSUE
LIM1215_LARGE_INTESTINE
LN405_CENTRAL_NERVOUS_SYSTEM
LNZTA3WT4_CENTRAL_NERVOUS_SYSTEM
LU134A_LUNG
LU135_LUNG
LU139_LUNG
LU165_LUNG
M14_SKIN
MC1010_HAEMATOPOIETIC_AND_LYMPHOID_TISSUE
MCC13_SKIN
MCC26_SKIN
MCCAR_HAEMATOPOIETIC_AND_LYMPHOID_TISSUE
MCIXC_AUTONOMIC_GANGLIA
MDAMB330_BREAST
ME180_CERVIX
MFHINO_SOFT_TISSUE
MFM223_BREAST
MHHPREB1_HAEMATOPOIETIC_AND_LYMPHOID_TISSUE
MKN28_STOMACH
ML2_HAEMATOPOIETIC_AND_LYMPHOID_TISSUE
MLMA_HAEMATOPOIETIC_AND_LYMPHOID_TISSUE
MMACSF_SKIN
MN60_HAEMATOPOIETIC_AND_LYMPHOID_TISSUE
MOT_HAEMATOPOIETIC_AND_LYMPHOID_TISSUE
MRKNU1_BREAST
MS1_LUNG
MS751_CERVIX
MYM12_HAEMATOPOIETIC_AND_LYMPHOID_TISSUE
MZ1PC_PANCREAS
MZ2MEL_SKIN
MZ7MEL_SKIN
NB10_AUTONOMIC_GANGLIA
NB12_AUTONOMIC_GANGLIA
NB13_AUTONOMIC_GANGLIA
NB14_AUTONOMIC_GANGLIA
NB17_AUTONOMIC_GANGLIA
NB5_AUTONOMIC_GANGLIA
NB69_AUTONOMIC_GANGLIA
NB6_AUTONOMIC_GANGLIA
NB7_AUTONOMIC_GANGLIA
NBSUSSR_AUTONOMIC_GANGLIA
NBTU110_AUTONOMIC_GANGLIA
NCC010_KIDNEY
NCC021_KIDNEY
NCCIT_TESTIS
NCIH128_LUNG
NCIH1304_LUNG
NCIH1417_LUNG
NCIH1688_LUNG
NCIH1770_LUNG
NCIH187_LUNG
NCIH1993_LUNG
NCIH2135_LUNG
NCIH2373_PLEURA
NCIH2461_PLEURA
NCIH250_LUNG
NCIH2591_PLEURA
NCIH345_LUNG
NCIH378_LUNG
NCIH513_PLEURA
NCIH630_LARGE_INTESTINE
NCIH64_LUNG
NCIH720_LUNG
NCIH740_LUNG
NCIH748_LUNG
NCIH820_LUNG
NCIH835_LUNG
NCIH847_LUNG
NEC8_TESTIS
NH12_AUTONOMIC_GANGLIA
NK92MI_HAEMATOPOIETIC_AND_LYMPHOID_TISSUE
NKM1_HAEMATOPOIETIC_AND_LYMPHOID_TISSUE
NO10_CENTRAL_NERVOUS_SYSTEM
NO11_CENTRAL_NERVOUS_SYSTEM
NOS1_BONE
NTERA2CLD1_TESTIS
NY_BONE
OACM51_OESOPHAGUS
OACP4C_OESOPHAGUS
[truncated: 94 more rows]

## Sheet: EIF4E
Gene	DNA methylation (RRBS)_ EIF4E	mRNA expression (RNAseq)_ EIF4E
[truncated: 1,457 more rows]
