# Supplementary material for: The underlying molecular mechanisms and prognostic factors of RNA binding protein in colorectal cancer: a study based on multiple online databases
Source: Cancer Cell Int. 2021 Jun 30;21:325. doi: 10.1186/s12935-021-02031-6 (PMC8244213; doi:10.1186/s12935-021-02031-6)
Supplement: Supplementary file 7 — Additional file 7. The clinical information and relative expression levels of RBP genes in train group and test group of CRC patients. [file 12935_2021_2031_MOESM7_ESM.xls]

## Sheet: Clinical information
Id	futime	fustat	age	gender	stage	T	M	N
TCGA-AA-3518	31	0	81	FEMALE	Stage IIA	T3	M0	N0
TCGA-A6-6651	662	0	55	FEMALE	Stage IIIB	T3	MX	N1b
TCGA-DM-A285	179	1	71	FEMALE	Stage IV	T3	M1	N2
TCGA-AA-3495	1127	0	79	MALE	Stage I	T2	M0	N0
TCGA-AA-3712	0	0	65	MALE	Stage III	T3	M0	N2
TCGA-AG-A016	276	0	55	MALE	Stage IV	T3	M1	N2
TCGA-AA-A02H	61	1	74	FEMALE	Stage IV	T3	M1	N2
TCGA-D5-6924	435	0	68	MALE	Stage IIA	T3	M0	N0
TCGA-AF-3911	1148	0	48	MALE	Stage IIIC	T3	MX	N2
TCGA-EI-6513	497	0	59	MALE	Stage IIIB	T3	M0	N1
TCGA-AG-3882	608	0	66	FEMALE	Stage I	T2	M0	N0
TCGA-A6-2670	775	0	45	MALE	Stage IIA	T3	M0	N0
TCGA-AA-A00K	549	0	79	MALE	Stage IIA	T3	M0	N0
TCGA-D5-6922	308	0	76	MALE	Stage IIIA	T3	M0	N1
TCGA-G4-6311	1199	0	80	MALE	Stage III	T3	MX	N1
TCGA-AG-3887	1124	0	68	MALE	Stage IIA	T3	M0	N0
TCGA-QG-A5YX	1003	0	61	FEMALE	Stage IIA	T3	MX	N0
TCGA-AA-3968	669	0	55	FEMALE	Stage I	T2	M0	N0
TCGA-D5-6920	377	0	77	FEMALE	Stage IIA	T3	M0	N0
TCGA-AA-A02O	28	0	82	MALE	Stage II	T3	M0	N0
TCGA-AA-3543	30	0	84	MALE	Stage I	T2	M0	N0
TCGA-AA-A02E	90	1	82	FEMALE	Stage IV	T3	M1	N1
TCGA-AA-3814	0	0	85	FEMALE	Stage IIA	T3	M0	N0
TCGA-AA-3710	821	0	80	FEMALE	Stage IIA	T3	M0	N0
TCGA-AA-A03J	1246	0	65	FEMALE	Stage I	T2	M0	N0
TCGA-CM-6678	335	0	63	FEMALE	Stage IVA	T4a	M1a	N1c
TCGA-AY-4071	29	1	63	FEMALE	Stage I	T1	unknow	N0
TCGA-AA-3819	761	0	41	FEMALE	Stage IIA	T3	M0	N0
TCGA-CA-6715	383	0	63	MALE	Stage IIIB	T3	M0	N1
TCGA-AG-3731	1126	0	65	MALE	Stage IV	T3	M1	N1
TCGA-D5-5537	1381	1	83	MALE	unknow	T3	MX	N2
TCGA-D5-6931	365	0	77	MALE	Stage IIIC	T4b	M0	N2
TCGA-CA-5254	386	0	42	FEMALE	Stage IIA	T3	M0	N0
TCGA-A6-A56B	1711	1	57	MALE	Stage IIIB	T3	M0	N1
TCGA-CM-6169	396	0	67	MALE	Stage IIA	T3	M0	N0
TCGA-AA-A00E	913	0	65	MALE	Stage IIA	T3	M0	N0
TCGA-CM-5863	457	0	60	FEMALE	Stage IIIB	T3	M0	N1b
TCGA-AG-A02G	1185	1	66	MALE	Stage IV	T2	M1	N1
TCGA-EI-6508	636	0	48	FEMALE	Stage IIIB	T3	M0	N1a
TCGA-CM-6167	456	0	57	FEMALE	Stage IIIC	T3	M0	N2b
TCGA-AA-3949	791	0	87	FEMALE	Stage IIIB	T3	M0	N1
TCGA-AA-A02J	153	1	70	FEMALE	Stage IV	T3	M1	N0
TCGA-AA-3862	914	0	82	MALE	Stage IIA	T3	M0	N0
TCGA-AA-3950	730	0	79	FEMALE	Stage IIA	T3	M0	N0
TCGA-AA-3516	396	1	74	FEMALE	Stage III	T3	M0	N2
TCGA-A6-5666	995	0	78	MALE	Stage IIC	T4b	M0	N0
TCGA-4T-AA8H	385	0	42	FEMALE	Stage IIA	T3	MX	N0
TCGA-F4-6808	1024	0	54	FEMALE	Stage I	T1	M0	N0
TCGA-EI-6507	607	0	60	MALE	Stage IIA	T3	M0	N0
TCGA-AY-A8YK	573	0	44	MALE	Stage IVA	T3	M1	N2a
TCGA-EI-6882	262	0	59	MALE	Stage IIA	T3	M0	N0
TCGA-A6-3808	1014	0	73	MALE	Stage IIA	T3	M0	N0
TCGA-A6-2671	1331	1	85	MALE	Stage IV	T3	M1	N2
TCGA-A6-6781	598	0	43	MALE	Stage IIIC	T4b	MX	N1b
TCGA-AG-4009	426	0	83	MALE	Stage I	T2	M0	N0
TCGA-AA-3867	731	0	74	MALE	Stage IV	T3	M1	N2
TCGA-AA-A00U	518	0	50	MALE	Stage IIIB	T3	M0	N1
TCGA-AA-A03F	0	0	90	FEMALE	Stage III	T3	M0	N2
TCGA-AG-4005	427	0	64	MALE	Stage IV	T3	M1	N2
TCGA-A6-6782	617	0	82	MALE	Stage IIB	T4a	MX	N0
TCGA-D5-6531	540	0	75	MALE	Stage IIA	T3	M0	N0
TCGA-AA-3697	2587	0	77	MALE	Stage II	T3	M0	N0
TCGA-D5-6532	555	0	61	MALE	Stage IIA	T3	M0	N0
TCGA-AA-3530	580	0	80	MALE	Stage I	T2	M0	N0
TCGA-A6-5656	1001	0	74	MALE	Stage I	T2	M0	N0
TCGA-CK-5912	1493	1	81	MALE	Stage I	T2	MX	N0
TCGA-AY-A54L	525	0	74	FEMALE	Stage I	T2	M0	N0
TCGA-AA-A01Z	1126	0	68	MALE	Stage II	T3	M0	N0
TCGA-A6-2675	1321	0	78	MALE	Stage IIA	T3	MX	N0
TCGA-A6-6649	735	0	66	MALE	Stage IIIB	T3	M0	N1b
TCGA-AA-3494	31	0	55	MALE	Stage IV	T3	M1	N0
TCGA-AA-3554	546	0	62	FEMALE	Stage IIA	T3	M0	N0
TCGA-A6-6138	685	0	61	MALE	Stage I	T2	M0	N0
TCGA-AH-6549	532	0	66	MALE	unknow	T3	MX	NX
TCGA-DM-A28F	1094	1	73	MALE	Stage IIIB	T3	M0	N1
TCGA-CM-6674	394	0	39	MALE	Stage IIA	T3	M0	N0
TCGA-F4-6459	262	1	61	FEMALE	Stage IIIB	T3	M0	N2a
TCGA-CM-4744	609	0	69	MALE	Stage I	T2	M0	N0
TCGA-RU-A8FL	1177	0	51	MALE	Stage IIIB	T3	MX	N2a
TCGA-AA-3560	608	0	72	FEMALE	Stage IIIC	T3	M0	N2
TCGA-QL-A97D	666	0	84	FEMALE	Stage I	T2	MX	N0
TCGA-AG-A026	59	1	66	MALE	Stage II	T4	M0	N0
TCGA-A6-3810	1111	0	62	MALE	Stage IIA	T3	M0	N0
TCGA-DM-A28K	2988	0	75	MALE	Stage IIA	T3	M0	N0
TCGA-AA-3663	212	0	42	MALE	Stage II	T3	M0	N0
TCGA-AA-3549	639	0	69	MALE	Stage I	T2	M0	N0
TCGA-DM-A1D6	570	1	88	MALE	Stage IIA	T3	M0	N0
TCGA-AG-3885	546	0	71	FEMALE	Stage IIIB	T3	M0	N1
TCGA-D5-6529	614	0	69	MALE	Stage IIA	T3	M0	N0
TCGA-AF-4110	912	0	77	MALE	Stage IVA	T4a	MX	N2b
TCGA-AA-3846	518	0	74	FEMALE	Stage IIA	T3	M0	N0
TCGA-AA-3952	61	1	68	MALE	Stage IIIC	T3	M0	N2
TCGA-D5-6534	1316	0	62	FEMALE	Stage IIA	T3	M0	N0
TCGA-AA-3844	454	0	78	FEMALE	Stage IIIC	T3	M0	N2
TCGA-CM-4746	1126	0	61	MALE	Stage I	T2	M0	N0
TCGA-AG-3898	1461	0	61	MALE	Stage IIA	T3	M0	N0
TCGA-AA-3955	638	0	38	MALE	Stage IIIB	T2	M0	N2a
TCGA-AA-3692	1095	1	47	FEMALE	Stage IV	T3	M1	N2
TCGA-D5-6926	275	0	65	MALE	Stage IIIB	T4a	M0	N1
TCGA-CL-5918	0	0	90	FEMALE	Stage IIA	T3	MX	N0
TCGA-DM-A28H	3561	0	50	MALE	Stage IIIC	T3	M0	N2
TCGA-G4-6315	1883	0	66	MALE	Stage IV	T3	M1	N1
TCGA-EI-6885	415	0	57	FEMALE	Stage IV	T3	M1	N1b
TCGA-F5-6863	361	1	71	FEMALE	Stage IIIB	T4a	M0	N1
TCGA-AA-3529	0	1	78	FEMALE	Stage IIIC	T3	M0	N2
TCGA-AA-A00F	1035	0	66	MALE	Stage IIIC	T3	M0	N2
TCGA-AZ-6606	357	1	81	MALE	Stage IV	T4	M1	N2
TCGA-AA-3685	1127	0	69	MALE	Stage II	T3	M0	N0
TCGA-EI-6884	328	0	71	MALE	Stage IIIA	T3	M0	N1
TCGA-AA-3970	1096	0	65	MALE	Stage IIA	T3	M0	N0
TCGA-AA-3861	914	0	72	MALE	Stage IIA	T3	M0	N0
TCGA-CM-6679	306	0	58	MALE	Stage IIA	T3	M0	N0
TCGA-CM-6165	488	0	74	MALE	Stage IIA	T3	M0	N0
TCGA-AA-A01Q	31	0	48	FEMALE	Stage II	T3	M0	N0
TCGA-CM-5862	153	1	80	MALE	Stage IVA	T3	M1a	N1a
TCGA-AZ-4313	2310	0	51	FEMALE	Stage I	T1	M0	N0
TCGA-AG-4008	518	0	63	MALE	Stage IIA	T3	M0	N0
TCGA-A6-6652	751	0	59	MALE	Stage IVA	T3	M1	N0
TCGA-AD-6548	650	0	81	FEMALE	Stage I	T2	M0	N0
TCGA-AA-3939	395	0	83	MALE	Stage IIA	T3	M0	N0
TCGA-T9-A92H	362	0	82	MALE	Stage IIA	T3	M0	N0
TCGA-AA-3519	276	0	63	MALE	Stage III	T3	M0	N1
TCGA-G4-6306	1359	0	71	MALE	unknow	T2	M0	N0
TCGA-EI-6512	538	0	64	FEMALE	Stage IIIB	T3	M0	N1
TCGA-A6-6141	255	0	31	MALE	Stage IIA	T3	M0	N0
TCGA-DM-A282	4233	0	60	FEMALE	Stage IIA	T3	M0	N0
TCGA-CL-4957	425	0	79	FEMALE	unknow	T3	M0	N1
TCGA-EF-5830	106	0	54	MALE	Stage IIB	T4a	M0	N0
TCGA-G4-6626	1	1	90	MALE	Stage IIA	T3	M0	N0
TCGA-A6-2678	1286	0	43	FEMALE	Stage IIIB	T3	M0	N1
TCGA-AA-3510	1946	0	70	MALE	Stage II	T3	M0	N0
TCGA-AG-3608	485	0	79	FEMALE	Stage IIA	T3	M0	N0
TCGA-AA-A004	424	0	76	MALE	Stage IIA	T3	M0	N0
TCGA-G4-6304	1631	0	66	FEMALE	Stage IIB	T4	M0	N0
TCGA-A6-2684	1127	0	75	FEMALE	Stage I	T2	M0	N0
TCGA-AM-5820	14	0	59	FEMALE	Stage IVA	T4a	M1	N2
TCGA-EI-6917	531	0	33	MALE	Stage IIIA	T3	M0	N1
TCGA-EI-6881	499	0	60	MALE	Stage IIIA	T3	M0	N1
TCGA-F4-6856	1074	0	45	MALE	Stage I	T2	M0	N0
TCGA-5M-AATE	1200	0	76	MALE	Stage IIA	T3	M0	N0
TCGA-AG-3883	31	0	69	MALE	Stage I	T2	M0	N0
TCGA-AG-A01N	943	0	68	FEMALE	Stage IV	T2	M1	N0
TCGA-AA-3864	1612	0	71	MALE	Stage II	T3	M0	N0
TCGA-AG-3612	608	0	55	FEMALE	Stage IIIB	T3	M0	N1
TCGA-AA-3511	212	0	64	MALE	Stage II	T4	M0	N0
TCGA-D5-7000	312	0	79	FEMALE	Stage I	T2	M0	N0
TCGA-F5-6864	379	0	74	FEMALE	Stage IIIB	T3	M0	N2a
TCGA-CK-6747	820	0	87	FEMALE	Stage IIA	T3	MX	N0
TCGA-AA-A00R	30	0	64	FEMALE	Stage I	T2	M0	N0
TCGA-F5-6861	1160	0	60	FEMALE	Stage IIA	T3	M0	N0
TCGA-NH-A50U	334	1	42	MALE	Stage IVA	T4a	M1a	N0
TCGA-G5-6233	556	1	74	MALE	unknow	T3	M0	N2
TCGA-AA-3973	397	0	69	MALE	Stage IV	T4	M1	N1
TCGA-CM-6170	457	0	73	FEMALE	Stage I	T2	M0	N0
TCGA-NH-A6GB	476	0	71	FEMALE	Stage IIIC	T3	MX	N2b
TCGA-AA-A01S	31	0	47	FEMALE	Stage III	T3	M0	N1
TCGA-A6-5667	887	0	40	FEMALE	Stage IIIB	T3	MX	N1a
TCGA-EI-6509	517	0	53	MALE	Stage IIIC	T3	M0	N2b
TCGA-AA-3994	822	0	69	MALE	Stage IIIB	T3	M0	N1
TCGA-QG-A5Z2	952	0	61	MALE	Stage I	T2	M0	N0
TCGA-D5-6540	491	0	66	MALE	Stage I	T2	M0	N0
TCGA-F4-6461	338	1	41	FEMALE	Stage IIIC	T4b	M0	N2
TCGA-AZ-6605	159	1	77	MALE	Stage IIIB	T4	M0	N1
TCGA-D5-6535	460	0	80	FEMALE	Stage IIIB	T3	MX	N1
TCGA-CM-6172	335	0	70	FEMALE	Stage IIIB	T3	M0	N1a
TCGA-G4-6303	2003	1	54	FEMALE	Stage IV	T3	M1	N1
TCGA-A6-5657	962	0	65	MALE	Stage IIIB	T3	M0	N1
TCGA-5M-AAT6	290	1	40	FEMALE	Stage IV	T4a	M1a	N2b
TCGA-EI-6506	625	0	78	FEMALE	Stage IIA	T3	M0	N0
TCGA-AD-5900	370	0	67	MALE	Stage I	T2	MX	N0
TCGA-A6-2677	740	1	68	FEMALE	Stage IIIC	T3	M0	N2
TCGA-AU-3779	441	0	80	FEMALE	Stage IIA	T3	M0	N0
TCGA-CI-6624	1466	0	53	FEMALE	Stage I	T2	M0	N0
TCGA-AA-3989	242	1	84	MALE	Stage IV	T3	M1	N2
TCGA-AY-A69D	543	0	55	FEMALE	Stage IIA	T3	M0	N0
TCGA-AA-3854	1096	0	71	FEMALE	Stage I	T2	M0	N0
TCGA-AA-3956	1035	0	65	MALE	Stage IIA	T3	M0	N0
TCGA-CA-5796	377	0	52	FEMALE	Stage IIA	T3	M0	N0
TCGA-DY-A1DG	1566	1	75	MALE	Stage IVA	T3	M1	N1
TCGA-AA-3947	1004	0	60	FEMALE	Stage IIB	T4	M0	N0
TCGA-AZ-4616	156	1	82	FEMALE	Stage IV	T3	M1	N2
TCGA-AA-3984	0	0	61	FEMALE	Stage IIA	T3	M0	N0
TCGA-A6-2685	1133	0	48	FEMALE	Stage IIA	T3	M0	N0
TCGA-AG-A020	31	0	57	FEMALE	Stage III	T3	M0	N1
TCGA-BM-6198	646	0	73	MALE	Stage IIIB	T3	unknow	N1
TCGA-WS-AB45	2130	0	52	FEMALE	Stage IIA	T3	MX	N0
TCGA-AA-3517	1186	0	60	MALE	Stage IIA	T3	M0	N0
TCGA-AA-3966	61	0	89	FEMALE	Stage IIA	T3	M0	N0
TCGA-A6-6780	612	0	74	MALE	Stage IIA	T3	MX	N0
TCGA-A6-2679	1366	0	73	FEMALE	Stage IIB	T3	unknow	N0
TCGA-AG-A008	424	0	50	FEMALE	Stage I	T2	M0	N0
TCGA-A6-6140	734	0	62	MALE	Stage IIA	T3	M0	N0
TCGA-AY-6197	652	0	60	MALE	Stage IIA	T3	unknow	N0
TCGA-AA-3521		0	87	MALE	Stage II	T3	M0	N0
TCGA-G4-6314	1093	0	76	FEMALE	Stage IV	T3	M1	N2
TCGA-AA-3860	945	0	53	FEMALE	Stage IIIB	T3	M0	N1
TCGA-AD-6895	763	0	84	MALE	Stage IIIB	T3	M0	N1a
TCGA-AG-A002	638	0	35	MALE	Stage I	T2	M0	N0
TCGA-G4-6309	2600	0	40	FEMALE	Stage IIIB	T3	M0	N1
TCGA-D5-6539	380	0	45	FEMALE	unknow	T3	M0	N0
TCGA-AA-A01X	791	0	80	FEMALE	Stage III	T2	M0	N1
TCGA-A6-A5ZU	293	0	59	MALE	Stage IIIB	T3	M0	N1
TCGA-AZ-6607	97	1	69	MALE	Stage IV	T4	M1	N2
TCGA-CK-6751	518	0	88	FEMALE	Stage I	T2	MX	N0
TCGA-G4-6320	804	0	73	MALE	Stage III	T3	MX	N1
TCGA-AA-3812	1066	0	82	FEMALE	Stage IIA	T3	M0	N0
TCGA-CM-4751	822	0	62	MALE	Stage IIIB	T3	M0	N1b
TCGA-AA-A00Q	1278	0	66	FEMALE	Stage IIIB	T4	M0	N1
TCGA-CK-6746	0	0	84	FEMALE	Stage IIB	T4b	MX	N0
TCGA-AA-3522	1127	0	67	MALE	Stage IIA	T3	M0	N0
TCGA-AA-A01P	1158	1	80	FEMALE	Stage III	T3	M0	N1
TCGA-DM-A288	427	1	68	MALE	Stage IIIC	T3	M0	N2
TCGA-G4-6322	792	0	65	MALE	Stage IIIB	T3	MX	N1
TCGA-AA-A010	1064	0	46	FEMALE	Stage IIB	T4	M0	N0
TCGA-AA-A00D	578	0	70	MALE	Stage I	T2	M0	N0
TCGA-AA-3673	1522	0	53	FEMALE	Stage II	T3	M0	N0
TCGA-CM-5349	915	0	68	FEMALE	Stage IIA	T3	M0	N0
TCGA-D5-6930	406	0	67	MALE	Stage IIA	T3	M0	N0
TCGA-A6-3807	1054	0	53	FEMALE	Stage IIIC	T3	M0	N2
TCGA-QG-A5YW	896	0	55	FEMALE	Stage IIIC	T3	MX	N2b
TCGA-CM-6164	883	0	46	FEMALE	Stage IIA	T3	M0	N0
TCGA-AA-3514	31	0	81	FEMALE	Stage I	T2	M0	N0
TCGA-G4-6294	858	1	75	MALE	Stage IV	T3	M1	N1
TCGA-AD-6899	176	1	84	MALE	Stage IIIC	T4a	MX	N2b
TCGA-EI-6883	350	0	63	MALE	Stage IIC	T3	M0	N0
TCGA-AA-3850	0	1	74	MALE	Stage I	T2	M0	N0
TCGA-D5-5539	596	0	60	MALE	Stage IIIA	T3	M0	N1
TCGA-QG-A5YV	1301	0	64	FEMALE	Stage IIIC	T4b	MX	N1a
TCGA-CM-6161	457	0	36	FEMALE	Stage I	T2	M0	N0
TCGA-AG-A014	485	0	86	MALE	Stage I	T2	M0	N0
TCGA-AG-A011	1126	0	80	MALE	Stage IIA	T3	M0	N0
TCGA-DM-A1HB	4126	0	75	MALE	Stage IIIB	T3	M0	N1
TCGA-AA-3534	882	0	78	FEMALE	Stage IIA	T3	M0	N0
TCGA-CI-6622	1362	0	74	MALE	Stage IIB	T4	M0	N0
TCGA-CK-6748	61	0	45	FEMALE	Stage IV	T3	M1	N1
TCGA-AA-3967	943	0	77	MALE	Stage IIIB	T3	M0	N1
TCGA-CM-6162	365	0	48	FEMALE	Stage IIIB	T3	M0	N1a
TCGA-AA-A00L	1157	0	66	MALE	Stage IIA	T3	M0	N0
TCGA-AZ-6600	368	1	64	MALE	Stage IV	T4	M1	N1
TCGA-CM-6676	337	0	82	MALE	Stage I	T2	M0	N0
TCGA-AA-3558	638	0	70	MALE	Stage I	T2	M0	N0
TCGA-AD-6963	834	0	58	MALE	unknow	T3	MX	N0
TCGA-AG-4015	0	0	85	FEMALE	Stage IIA	T3	M0	N0
TCGA-AA-3552	396	1	85	MALE	Stage IIIC	T3	M0	N2
TCGA-F5-6814	1131	0	57	MALE	Stage IIA	T3	M0	N0
TCGA-AA-3821	31	0	81	FEMALE	Stage I	T2	M0	N0
TCGA-AG-4007	31	0	87	MALE	Stage IV	T4	M1	N2
TCGA-G4-6625	2792	0	77	FEMALE	Stage IIA	T3	M0	N0
TCGA-D5-6536	543	0	73	MALE	Stage IIA	T3	M0	N0
TCGA-A6-3809	996	0	71	FEMALE	Stage IIB	T4	M0	N0
TCGA-CI-6621	419	0	63	MALE	Stage IIIB	T3	MX	N1
TCGA-CI-6620	1009	0	41	FEMALE	Stage IVA	T3	M1	N1
TCGA-AG-3728	912	0	73	MALE	Stage IIIB	T3	M0	N1
TCGA-AA-3972	1551	0	72	MALE	Stage IV	T3	M1	N1
TCGA-A6-6648	766	0	56	MALE	Stage IVA	T3	M1a	N0
TCGA-AZ-5403	1910	1	43	MALE	Stage II	T3	MX	N0
TCGA-CM-6171	427	0	77	FEMALE	Stage I	T2	M0	N0
TCGA-G4-6586	1089	0	73	FEMALE	Stage IIA	T3	M0	N0
TCGA-CA-6719	435	0	77	MALE	Stage IIA	T3	M0	N0
TCGA-3L-AA1B	475	0	61	FEMALE	Stage I	T2	M0	N0
TCGA-CM-6675	397	0	35	MALE	Stage IVB	T3	M1b	N2b
TCGA-AA-3548	1034	0	71	FEMALE	Stage IIIC	T3	M0	N2
TCGA-G4-6299	2268	0	69	MALE	Stage IIIC	T3	M0	N2
TCGA-AG-3742	30	0	85	FEMALE	Stage I	T1	M0	N0
TCGA-AA-3837	1186	0	67	MALE	Stage IIA	T3	M0	N0
TCGA-F4-6570	188	1	78	FEMALE	Stage IIA	T3	M0	N0
TCGA-CK-4947	534	0	46	FEMALE	Stage IIIB	T4	M0	N1
TCGA-A6-5660	888	0	73	MALE	Stage IIIC	T3	M0	N2b
TCGA-AG-3890	518	0	62	MALE	Stage I	T2	M0	N0
TCGA-AG-A01J	31	0	59	FEMALE	Stage IIA	T3	M0	N0
TCGA-AG-A01L	0	0	58	MALE	Stage IIIB	T3	M0	N1
TCGA-F4-6569	1087	0	60	MALE	Stage I	T2	M0	N0
TCGA-DM-A1DA	228	1	71	FEMALE	Stage IIIC	T3	M0	N2
TCGA-A6-6137	824	0	55	MALE	Stage IIIB	T3	M0	N1c
TCGA-AA-A02W	1247	0	73	FEMALE	Stage I	T2	M0	N0
TCGA-A6-6142	763	0	56	FEMALE	Stage IVA	T3	M1a	N1a
TCGA-NH-A6GA	302	1	58	MALE	Stage IIIC	T4a	MX	N2a
TCGA-AG-A02N	1885	0	67	MALE	Stage II	T3	M0	N0
TCGA-DC-5869	943	0	62	FEMALE	Stage IIIB	T3	M0	N1a
TCGA-CK-4952	475	0	48	FEMALE	Stage IIIC	T4	M0	N2
TCGA-AA-A01T	1005	0	63	FEMALE	Stage III	T3	M0	N1
TCGA-DM-A0XD	743	1	65	MALE	Stage IIA	T3	M0	N0
TCGA-AG-A032	1157	0	68	MALE	Stage IIIB	T3	M0	N1
TCGA-A6-2674	1331	0	71	MALE	Stage IV	T3	M1	N2
TCGA-AA-3852	0	1	88	MALE	Stage IIA	T3	M0	N0
TCGA-AG-3584	730	1	60	MALE	Stage IV	T3	M1	N2
TCGA-A6-5659	926	0	82	MALE	Stage I	T2	M0	N0
TCGA-AA-A02F	1216	0	68	FEMALE	Stage IV	T3	M1	N1
TCGA-CM-6168	395	0	84	FEMALE	Stage IIA	T3	M0	N0
TCGA-AA-A01F	974	0	72	MALE	Stage IIIB	T3	M0	N1
TCGA-AZ-4681	3247	0	79	FEMALE	Stage IIA	T3	M0	N0
TCGA-AZ-6603	899	1	77	FEMALE	unknow	T2	MX	N1
TCGA-AG-3894	426	0	65	MALE	Stage IIA	T3	M0	N0
TCGA-DM-A1D7	405	1	82	MALE	Stage IIA	T3	M0	N0
TCGA-AA-A01V	31	0	59	MALE	Stage I	T2	M0	N0
TCGA-AA-3875	549	0	78	FEMALE	Stage I	T1	M0	N0
TCGA-A6-2682	424	1	70	MALE	Stage IV	T4b	M1	N1
TCGA-AA-3681	182	0	77	FEMALE	Stage III	T3	M0	N1
TCGA-G4-6307	1674	0	37	FEMALE	Stage IIIB	T3	M0	N1
TCGA-D5-6927	287	0	34	MALE	Stage IIA	T3	M0	N0
TCGA-F4-6463	1087	0	51	MALE	Stage IIA	T3	M0	N0
TCGA-AA-3693	0	0	77	FEMALE	Stage IV	T4	M1	N1
TCGA-AD-6890	746	0	65	MALE	unknow	T1	MX	N0
TCGA-DM-A1D8	383	1	50	FEMALE	unknow	T3	unknow	N1
TCGA-AY-A71X	588	0	54	FEMALE	Stage I	T2	M0	N0
TCGA-DM-A28G	1849	1	75	MALE	Stage IIA	T3	M0	N0
TCGA-EI-7002	364	0	58	MALE	Stage IV	T3	M1	N2
TCGA-AA-3858	945	0	67	MALE	Stage I	T2	M0	N0
TCGA-AA-3811	306	1	84	FEMALE	Stage III	T3	M0	N2
TCGA-AA-A01C	457	0	75	MALE	Stage IIIA	T2	M0	N1
TCGA-AA-3833	485	0	63	FEMALE	Stage IIA	T3	M0	N0
TCGA-A6-4107	987	0	57	FEMALE	Stage IIIB	T3	M0	N1b
TCGA-AD-6965	805	0	62	MALE	Stage IIIC	T4a	M0	N2b
TCGA-EI-6510	556	0	77	FEMALE	unknow	T2	MX	N0
TCGA-AA-3848	306	1	82	FEMALE	Stage IIIC	T3	M0	N2
TCGA-D5-6541	474	0	49	MALE	Stage IIA	T3	M0	N0
TCGA-F5-6571	1288	0	62	FEMALE	Stage IIA	T3	M0	N0
TCGA-D5-6928	354	0	80	MALE	Stage IIA	T3	M0	N0
TCGA-AA-3544	426	0	68	MALE	Stage I	T2	M0	N0
TCGA-A6-6654	726	0	65	FEMALE	Stage IIIB	T3	M0	N1
TCGA-A6-2683	504	1	57	FEMALE	Stage IV	T4	M1	N0
TCGA-DM-A1DB	1348	1	68	MALE	Stage IIA	T3	M0	N0
TCGA-D5-5538	1661	1	60	FEMALE	Stage IIIB	T3	M0	N1b
TCGA-AM-5821	28	0	68	FEMALE	Stage IIA	T3	M0	N0
TCGA-AA-3667	426	0	36	FEMALE	Stage I	T2	M0	N0
TCGA-CA-6718	306	1	46	MALE	Stage IIA	T3	M0	N0
TCGA-D5-6530	621	0	53	MALE	Stage I	T2	M0	N0
TCGA-AA-3660	2375	0	51	FEMALE	Stage II	T3	M0	N0
TCGA-AA-3856	30	0	59	MALE	Stage IIA	T3	M0	N0
TCGA-G4-6310	1935	0	69	MALE	Stage IIIB	T3	M0	N1
TCGA-F4-6806	1260	0	59	FEMALE	Stage I	T2	M0	N0
TCGA-AY-5543	1004	0	65	FEMALE	Stage IVA	T3	M1	N1a
TCGA-AY-4070	496	1	50	FEMALE	Stage IIIC	T3	M0	N2
TCGA-AA-A00O	822	0	83	FEMALE	Stage IIIC	T3	M0	N2
TCGA-CM-6163	427	0	74	MALE	Stage I	T1	M0	N0
TCGA-AA-A00Z	669	0	70	MALE	Stage IIA	T3	M0	N0
TCGA-AG-3892	396	0	57	FEMALE	Stage I	T1	M0	N0
TCGA-5M-AAT4	49	1	74	MALE	Stage IV	T3	M1b	N0
TCGA-AZ-4315	1776	0	61	MALE	Stage IIA	T3	M0	N0
TCGA-AA-3678	1430	0	60	FEMALE	Stage III	T2	M0	N1
TCGA-AG-4021	121	1	84	FEMALE	Stage IV	T3	M1	N2
TCGA-AA-3532	882	0	63	MALE	Stage IIA	T3	M0	N0
TCGA-AU-6004	824	0	69	FEMALE	Stage I	T2	M0	N0
TCGA-AG-3891	548	0	66	FEMALE	Stage I	T2	M0	N0
TCGA-AA-3975	1036	0	80	MALE	Stage I	T2	M0	N0
TCGA-4N-A93T	146	0	67	MALE	Stage IIIB	T4a	M0	N1b
TCGA-AA-3679	457	0	59	MALE	Stage IV	T3	M1	N2
TCGA-DM-A28A	805	1	78	MALE	Stage IIIC	T3	M0	N2
TCGA-AA-3855	975	0	72	MALE	Stage I	T2	M0	N0
TCGA-G4-6317	1095	0	51	FEMALE	Stage IIIC	T3	MX	N2
TCGA-F4-6809	403	1	52	FEMALE	Stage IVA	T3	M1	N1
TCGA-AA-3561	424	0	72	MALE	Stage IIA	T3	M0	N0
TCGA-CK-4950	2599	0	68	FEMALE	Stage IIIB	T3	M0	N1
TCGA-NH-A5IV	0	0	90	FEMALE	Stage IIA	T3	MX	N0
TCGA-AA-A022	0	0	88	FEMALE	Stage II	T4	M0	N0
TCGA-AA-3562	608	0	82	MALE	Stage IIIC	T3	M0	N2
TCGA-AZ-6599	206	1	72	MALE	Stage I	T2	MX	N0
TCGA-AA-3526	580	0	57	MALE	Stage I	T2	M0	N0
TCGA-AA-3489	214	1	75	MALE	Stage II	T3	M0	N0
TCGA-CM-5864	457	0	60	MALE	Stage I	T2	M0	N0
TCGA-A6-2686	1126	1	81	FEMALE	Stage IIA	T3	M0	N0
TCGA-A6-A565	494	1	34	FEMALE	Stage IIIC	T3	MX	N2
TCGA-A6-5662	718	0	46	MALE	Stage IVA	T3	M1	N2
TCGA-AA-3815	1005	0	65	FEMALE	Stage IIA	T3	M0	N0
TCGA-AA-3675	1431	0	84	MALE	Stage II	T3	M0	N0
TCGA-CA-6716	371	0	65	MALE	Stage IIA	T3	M0	N0
TCGA-AG-3587	1400	0	65	MALE	Stage I	T2	M0	N0
TCGA-AA-3672	0	0	90	FEMALE	Stage III	T3	M0	N1
TCGA-AA-3877	943	0	83	FEMALE	Stage I	T1	M0	N0
TCGA-NH-A50V	588	0	69	MALE	Stage IIIB	T3	M0	N2a
TCGA-F4-6703	1456	0	64	MALE	Stage IIA	T3	M0	N0
TCGA-CM-6680	366	0	78	FEMALE	Stage IIIB	T3	M0	N2a
TCGA-AA-3866	518	0	78	FEMALE	Stage I	T2	M0	N0
TCGA-CK-5914	669	0	81	MALE	Stage IIIB	T3	MX	N1
TCGA-CA-5797	383	0	56	MALE	Stage IIA	T3	M0	N0
TCGA-CM-5348	699	0	72	MALE	Stage IIIB	T3	M0	N1a
TCGA-AA-3870	912	0	71	FEMALE	Stage IV	T3	M1	N2
TCGA-AA-A024	1188	1	81	MALE	Stage II	T3	M0	N0
TCGA-DM-A28M	2895	0	63	MALE	Stage IIA	T3	M0	N0
TCGA-EI-6511	482	0	52	MALE	Stage IIIB	T3	M0	N1
TCGA-AA-A01K	943	0	74	FEMALE	Stage IIIC	T3	M0	N2
TCGA-CK-5913	1561	0	58	FEMALE	Stage IIA	T3	MX	N0
TCGA-AA-3492	1	1	90	FEMALE	Stage II	T3	M0	N0
TCGA-AA-3818	30	1	78	FEMALE	Stage IIA	T3	M0	N0
TCGA-A6-A566	758	1	55	FEMALE	Stage IIIB	T4	M0	N1
TCGA-DC-6158	334	1	70	MALE	Stage I	T2	M0	N0
TCGA-DM-A1D0	3974	0	79	FEMALE	Stage IIA	T3	M0	N0
TCGA-G4-6302	0	0	90	FEMALE	Stage IIA	T3	M0	N0
TCGA-CK-4951	2134	1	79	FEMALE	Stage IIA	T3	M0	N0
TCGA-AA-3713	579	0	68	MALE	Stage IV	T3	M1	N0
TCGA-A6-5665	671	0	84	FEMALE	Stage IIA	T3	M0	N0
TCGA-AG-3575	365	0	51	MALE	Stage II	T3	M0	N0
TCGA-CM-5341	884	0	82	FEMALE	Stage IIIA	T2	M0	N1a
TCGA-CA-5255	376	0	45	MALE	Stage IIA	T3	M0	N0
TCGA-DM-A0XF	1162	1	68	FEMALE	Stage IIIC	T3	M0	N2
TCGA-F4-6460	972	1	51	FEMALE	Stage IIIB	T3	M0	N1
TCGA-NH-A8F7	543	0	53	FEMALE	Stage IIA	T3	MX	N0
TCGA-AG-3878	30	0	64	MALE	Stage I	T2	M0	N0
TCGA-D5-5540	1706	0	73	MALE	Stage IIA	T3	M0	N0
TCGA-EF-5831	127	0	72	MALE	Stage IIA	T3	M0	N0
TCGA-CM-4743	701	0	69	MALE	Stage IIA	T3	M0	N0
TCGA-AA-3509	1915	0	54	FEMALE	Stage II	T3	M0	N0
TCGA-AA-3971	489	0	58	MALE	Stage III	T3	M0	N1
TCGA-AA-3842	1126	0	51	MALE	Stage IIIA	T2	M0	N1
TCGA-AA-3664	1643	0	74	FEMALE	Stage II	T3	M0	N0
TCGA-DM-A1D9	4270	0	67	FEMALE	Stage IIA	T3	M0	N0
TCGA-A6-4105	442	1	79	MALE	Stage IIA	T3	M0	N0
TCGA-AZ-4323	43	1	37	MALE	Stage IV	T4	M1	N2
TCGA-AG-A015	1096	0	64	FEMALE	Stage I	T1	M0	N0
TCGA-CM-6166	669	0	48	FEMALE	Stage I	T2	M0	N0
TCGA-CM-4747	761	0	47	MALE	Stage IVA	T4a	M1a	N1b
TCGA-AG-A01Y	0	0	49	FEMALE	Stage II	T3	M0	N0
TCGA-NH-A8F8	511	1	79	MALE	Stage IV	T4a	M1	N2b
TCGA-AA-A02R	670	1	84	FEMALE	Stage IIA	T3	M0	N0
TCGA-AG-A02X	1247	0	77	MALE	Stage I	T2	M0	N0
TCGA-AA-3696	153	1	75	FEMALE	Stage IV	T3	M1	N1
TCGA-A6-2676	1305	1	75	FEMALE	Stage IIB	T4	M0	N0
TCGA-D5-6898	229	0	51	FEMALE	Stage I	T2	M0	N0
TCGA-AF-2692	412	0	54	FEMALE	Stage IIA	T3	M0	N0
TCGA-CM-4752	396	0	58	MALE	Stage IIA	T3	M0	N0
TCGA-G4-6588	796	0	58	FEMALE	Stage IIA	T3	M0	N0
TCGA-AA-3930	61	1	66	MALE	Stage IV	T3	M1	N2
TCGA-CA-5256	379	0	54	FEMALE	Stage IIA	T3	M0	N0
TCGA-AA-A02K	426	1	50	MALE	Stage IV	T4	M1	N2
TCGA-D5-5541	1701	0	63	MALE	Stage IIIB	T3	M0	N1a
TCGA-AA-A00W	456	0	80	MALE	Stage I	T1	M0	N0
TCGA-D5-6923	378	0	57	MALE	Stage I	T2	M0	N0
TCGA-AG-A00H	790	0	75	MALE	Stage IIA	T3	M0	N0
TCGA-AG-3726	243	0	63	FEMALE	Stage I	T2	M0	N0
TCGA-CI-6619	184	0	41	MALE	Stage IV	T3	M1	N1c
TCGA-CK-5915	0	0	63	MALE	Stage I	T2	MX	N0
TCGA-G4-6321	672	0	60	FEMALE	Stage III	T2	MX	N1
TCGA-AA-A01G	365	0	63	MALE	Stage IIA	T3	M0	N0
TCGA-AG-A00Y	700	0	68	MALE	Stage IIA	T3	M0	N0
TCGA-AA-3715	579	1	77	MALE	Stage II	T3	M0	N0
TCGA-AA-3680	335	1	67	FEMALE	Stage IV	T4	M1	N2
TCGA-D5-6932	346	0	69	MALE	Stage IIA	T3	M0	N0
TCGA-AZ-6598	1503	1	77	FEMALE	Stage II	T3	MX	N0
TCGA-AA-3538	791	0	54	FEMALE	Stage I	T2	M0	N0
TCGA-AA-3684	0	0	65	FEMALE	Stage IV	T4	M1	N2
TCGA-AG-3574	91	1	89	FEMALE	Stage II	T3	M0	N0
TCGA-AA-3556	700	0	78	MALE	Stage I	T2	M0	N0
TCGA-AG-A025	1520	0	62	FEMALE	Stage I	T1	M0	N0
TCGA-AZ-6601	3042	1	68	MALE	Stage II	T3	M0	N0
TCGA-AA-3688	578	0	80	MALE	Stage IV	T3	M1	N1
TCGA-AA-3841	1124	0	66	MALE	Stage IIA	T3	M0	N0
TCGA-AA-3502	1065	0	73	MALE	Stage I	T2	M0	N0
TCGA-AY-6386	542	0	66	FEMALE	Stage IIIB	T3	M0	N1a
TCGA-AZ-4615	1002	0	84	MALE	Stage IIIB	T3	M0	N1
TCGA-D5-6533	775	0	68	FEMALE	unknow	T4b	M0	N0
TCGA-AZ-4308	3324	0	47	FEMALE	Stage IIIB	T3	M0	N1
TCGA-AG-3896	31	0	85	FEMALE	Stage I	T2	M0	N0
TCGA-AG-A023	1581	1	62	FEMALE	Stage IV	T4	M1	N2
TCGA-NH-A50T	553	0	68	FEMALE	Stage IIA	T3	MX	N0
TCGA-G4-6293	4051	0	49	FEMALE	Stage III	T3	M0	N1
TCGA-AA-3542	395	0	69	MALE	Stage IIIC	T3	M0	N2
TCGA-AY-6196	6	0	47	MALE	Stage IIIC	T3	unknow	N2b
TCGA-CA-6717	388	0	57	MALE	Stage IIA	T3	M0	N0
TCGA-AA-3524	1096	0	85	MALE	Stage II	T3	M0	N0
TCGA-CM-5860	974	0	44	MALE	Stage IIA	T3	M0	N0
TCGA-F4-6854	16	0	77	FEMALE	Stage IIA	T3	M0	N0
TCGA-A6-5664	672	0	80	MALE	Stage IIIC	T4a	MX	N2a
TCGA-AA-3977	761	0	65	MALE	unknow	T2	unknow	N0
TCGA-CK-5916	643	1	71	FEMALE	Stage I	T1	M0	N0
TCGA-AA-3655	1856	0	68	MALE	Stage II	T3	M0	N0
TCGA-AA-3520	731	0	86	FEMALE	Stage II	T3	M0	N0
TCGA-F4-6807	1309	0	51	FEMALE	Stage IIIC	T3	M0	N2b
TCGA-AA-3555	911	0	81	FEMALE	Stage IIA	T3	M0	N0
TCGA-D5-6537	146	1	64	MALE	Stage IIIB	T3	MX	N1a
TCGA-G4-6297	2506	0	55	FEMALE	Stage IV	T3	M1	N2
TCGA-G4-6298	0	1	90	MALE	Stage IIIB	T4a	MX	N1
TCGA-DT-5265	384	0	51	MALE	Stage II	T3	M0	N0
TCGA-AG-A036	3562	0	71	MALE	Stage III	T3	M0	N2
TCGA-G4-6628	2424	0	78	MALE	Stage I	T2	M0	N0
TCGA-AA-A00A	1157	0	80	MALE	Stage IIA	T3	M0	N0
TCGA-AZ-6608	59	1	55	FEMALE	Stage IIIA	T2	M0	N1
TCGA-G4-6295	254	0	70	FEMALE	Stage II	T3	M0	N0
TCGA-AD-6901	682	1	78	MALE	unknow	T3	MX	N0
TCGA-CM-5861	457	0	63	FEMALE	Stage IIA	T3	M0	N0
TCGA-AA-3695	0	0	63	FEMALE	Stage IV	T3	M1	N2
TCGA-A6-6650	627	0	69	FEMALE	Stage IIA	T3	M0	N0
TCGA-AG-3582	1096	1	75	MALE	Stage IV	T3	M1	N1
TCGA-EI-6514	496	0	59	FEMALE	Stage IIA	T3	M0	N0
TCGA-AA-A029	1581	0	67	MALE	Stage II	T3	M0	N0
TCGA-CI-6623	1443	0	44	MALE	Stage I	T1	M0	N0
TCGA-A6-6653	742	0	82	MALE	Stage I	T2	M0	N0
TCGA-AA-3979	730	0	84	MALE	Stage IIA	T3	M0	N0
TCGA-NH-A6GC	389	0	66	FEMALE	Stage IVB	T4b	M1b	N1b
TCGA-DM-A280	236	1	70	FEMALE	Stage IIA	T3	M0	N0
TCGA-AA-A017	457	0	57	FEMALE	Stage IIA	T3	M0	N0
TCGA-AG-A01W	0	0	67	FEMALE	Stage II	T3	M0	N0
TCGA-AA-3869	822	1	76	MALE	Stage IV	T4	M1	N2
TCGA-CM-6677	337	0	75	FEMALE	Stage IIA	T3	M0	N0
TCGA-AA-A01R	1065	0	47	MALE	Stage III	T3	M0	N2
TCGA-DM-A0X9	3641	0	71	FEMALE	Stage IIA	T3	M0	N0
TCGA-AZ-4614	172	1	71	FEMALE	Stage IVA	T4a	M1	N1
TCGA-CM-4748	792	0	53	MALE	Stage IIIB	T4a	M0	N1a
TCGA-AD-6888	472	1	73	MALE	Stage IIIB	T3	M0	N1b
TCGA-D5-6929	408	0	49	FEMALE	Stage IV	T3	M1	N1
TCGA-DY-A1H8	992	1	77	FEMALE	Stage IIIA	T2	M0	N1
TCGA-F4-6855	1442	0	70	FEMALE	Stage IIA	T3	M0	N0
TCGA-AG-4022	1400	0	59	FEMALE	Stage II	T3	M0	N0
TCGA-CM-5868	518	0	59	FEMALE	Stage IVA	T4a	M1a	N1a
TCGA-AA-A01I	943	0	76	MALE	Stage I	T2	M0	N0
TCGA-A6-5661	1020	0	80	FEMALE	Stage IIA	T3	M0	N0
TCGA-AA-3941	730	0	84	FEMALE	Stage IVA	T4	M1a	N1b
TCGA-A6-2680	1068	0	72	FEMALE	Stage II	T3	M0	N0
TCGA-DY-A1DE	3932	0	56	FEMALE	Stage IIA	T3	M0	N0
TCGA-AA-3662	184	0	80	FEMALE	Stage IV	T4	M1	N2
TCGA-AA-3872	0	0	45	MALE	Stage IV	T4	M1	N2
TCGA-AG-A00C	183	0	49	FEMALE	Stage IIIB	T3	M0	N1
TCGA-SS-A7HO	1829	0	44	FEMALE	Stage IIB	T4a	M0	N0
TCGA-AA-A02Y	1216	0	73	MALE	Stage I	T2	M0	N0
TCGA-DM-A1D4	2821	1	80	MALE	Stage IIA	T3	M0	N0
TCGA-AA-3982	822	0	75	MALE	Stage IIIB	T3	M0	N1
TCGA-DM-A28E	3648	0	72	FEMALE	Stage IIA	T3	M0	N0
TCGA-A6-2672	1419	0	82	FEMALE	Stage IIIB	T3	M0	N1
TCGA-AA-3666	61	1	68	MALE	Stage III	T3	M0	N1
TCGA-AA-3845	0	1	86	FEMALE	Stage IIA	T3	M0	N0
TCGA-AA-3553	730	0	61	FEMALE	Stage I	T2	M0	N0
TCGA-AD-6964	331	1	58	MALE	unknow	T4a	unknow	N2b
TCGA-AA-3851	1006	0	74	MALE	Stage IIA	T3	M0	N0
TCGA-AA-3980	242	0	89	FEMALE	Stage I	T2	M0	N0
TCGA-AD-A5EK	500	0	51	MALE	Stage I	T2	MX	N0
TCGA-DM-A1HA	2600	0	82	MALE	Stage IIIC	T3	M0	N2
TCGA-AA-3496	31	0	83	FEMALE	Stage II	T3	M0	N0
TCGA-AA-3527	0	0	90	FEMALE	Stage IIA	T3	M0	N0
TCGA-G4-6323	419	0	50	MALE	Stage IA	Tis	MX	N0
TCGA-F4-6704	47	0	60	MALE	Stage IIIC	T3	MX	N2b
TCGA-AF-2690	524	1	76	FEMALE	Stage IIIC	T3	M0	N2
TCGA-AA-A00N	122	1	75	MALE	Stage IIB	T4	M0	N0
TCGA-AD-6889	2532	1	76	MALE	Stage IIA	T3	M0	N0
TCGA-AA-3531	1035	0	75	FEMALE	Stage IIA	T3	M0	N0
TCGA-AD-A5EJ	0	0	74	FEMALE	Stage IIA	T3	MX	N0
TCGA-CK-4948	4502	0	45	FEMALE	Stage III	T3	M0	N1
TCGA-AA-3506	1765	0	77	MALE	Stage I	T2	M0	N0
TCGA-CM-5344	670	0	39	FEMALE	Stage IIIB	T3	M0	N1b
TCGA-AA-3831	547	0	66	MALE	Stage IIA	T3	M0	N0
TCGA-AA-A00J	549	0	80	MALE	Stage IIIB	T4	M0	N1
TCGA-F4-6805	1047	0	58	FEMALE	Stage IIA	T3	M0	N0
TCGA-D5-6538	521	0	79	FEMALE	Stage IIIB	T3	M0	N2
TCGA-A6-A567	1881	1	56	MALE	Stage IV	T3	M1	N1
TCGA-A6-2681	1387	0	73	FEMALE	Stage IIA	T3	M0	N0
TCGA-AA-3525	1	0	90	MALE	Stage IIIB	T3	M0	N1
TCGA-AZ-5407	2683	0	51	FEMALE	Stage I	T1	M0	N0
TCGA-AA-3986	580	0	73	MALE	Stage I	T2	M0	N0
TCGA-G4-6627	2175	0	84	MALE	Stage IIA	T3	M0	N0
TCGA-DM-A28C	2475	1	74	MALE	Stage IIA	T3	M0	N0

## Sheet: train
id	futime	fustat	GRSF1	MRPL37	RRNAD1	CAPRIN2	RPL3L	PPARGC1A	XPO7	PDE12	CNOT7	RPP14	DCP1A	CLP1	CCAR2	GSPT1	ETF1	MRPS18C	SRP72	G3BP2	IPO11	RBM47
TCGA-AG-A008	1.16164	0	13.0426	46.7127	6.14532	0.785705	0.0751233	0.245726	10.8618	4.74486	5.87741	3.81274	6.92528	5.20432	13.8699	27.8345	29.0114	3.14618	15.5681	13.9227	3.51942	16.6794
TCGA-AG-A036	9.7589	0	15.1201	39.5775	10.5636	0.892552	0.0641496	0.146733	6.23171	5.39182	3.76661	3.78369	8.83348	5.94339	6.55614	28.9906	23.6597	2.29714	19.5407	16.7352	3.56121	11.8255
TCGA-AG-A00H	2.16438	0	8.21664	35.8756	7.86374	1.37631	0.0593142	0.687263	6.06029	3.87716	3.39945	3.06151	4.82327	6.67965	8.3488	16.9741	21.56	2.21564	9.14748	8.79884	3.47982	9.24318
TCGA-EI-6510	1.52329	0	13.3566	27.6012	7.65563	1.75419	0.151104	2.3354	8.96214	4.66791	5.5652	4.34351	7.40805	4.52501	12.0543	19.4765	18.9446	2.44172	22.7337	21.5142	2.81058	23.0474
TCGA-AG-4022	3.83562	0	12.6457	24.5001	7.29851	1.79701	0.162577	1.50711	11.3611	3.99556	8.19855	2.65633	5.83082	3.8382	12.069	20.6468	20.2764	2.33221	23.6034	17.3915	3.07906	14.0902
TCGA-CL-4957	1.16438	0	16.2316	51.2924	5.77359	1.16632	0.174161	1.27739	6.8796	5.96775	3.49455	4.00122	7.60157	4.27475	6.88431	29.9215	27.563	4.09839	25.1803	19.229	4.472	14.9599
TCGA-AG-A02N	5.16438	0	16.1658	43.9836	5.22196	3.49598	0.0569682	0.231457	11.1418	4.98242	5.27647	3.38165	7.64637	5.76494	10.7862	19.3286	24.8818	1.76132	24.725	18.0978	2.80446	18.0897
TCGA-F4-6703	3.98904	0	10.999	19.1477	4.22505	2.32432	0.0341077	0.948414	11.9073	3.69081	4.56467	1.86635	4.7635	3.94286	13.1512	16.3836	19.6924	2.3269	20.6468	17.4144	3.0349	8.4113
TCGA-D5-6530	1.70137	0	13.6085	31.4341	5.41114	1.61233	0.0489834	1.10083	11.2035	3.94205	6.03545	2.98671	5.92665	5.04752	13.8312	15.2354	20.4493	2.84722	23.5085	17.8819	3.13415	20.8588
TCGA-DM-A1D7	1.10959	1	15.4307	39.7979	8.19464	1.33156	0.330702	1.7855	6.87496	4.69271	4.50541	3.63346	4.70062	4.17224	11.1805	18.6224	23.7843	2.8712	15.9729	14.016	2.67842	16.4106
TCGA-CM-5862	0.419178	1	11.5806	28.3194	9.91304	1.53363	0.251819	1.23357	4.83727	2.85021	5.12405	1.76174	3.33355	4.51196	4.85876	15.7667	19.175	4.0261	34.7204	15.4665	3.71997	16.1852
TCGA-DM-A28K	8.1863	0	18.2189	29.5835	12.3199	0.969051	0.107656	0.788126	12.5514	4.51379	8.0427	2.44865	3.24044	4.85042	18.2019	19.13	22.0147	3.37534	20.0163	18.8222	2.71791	11.5628
TCGA-DM-A28G	5.06575	1	16.3234	30.7348	9.51667	2.12573	0.123397	2.42255	5.48895	4.07838	3.44465	3.50915	4.65066	4.13732	6.5372	16.7	22.211	2.73923	19.6834	24.8024	2.75302	15.4725
TCGA-AD-5900	1.0137	0	16.8468	44.8068	5.49008	1.23076	0.134041	3.69851	13.7419	4.8203	8.86541	3.23503	5.44639	5.40544	20.2864	15.6392	19.3741	3.5895	24.0569	16.6195	3.87635	14.7833
TCGA-AA-3841	3.07945	0	5.86348	22.2346	10.8052	2.08932	0.498237	0.156356	10.0003	4.50177	2.59042	2.09518	4.79627	6.96692	11.2663	10.047	8.83124	2.24593	6.34982	6.94917	2.2878	12.8448
TCGA-A6-5659	2.53699	0	20.588	22.0898	3.72349	1.69336	0.117463	0.503275	6.57106	5.8078	4.80226	3.71101	7.99133	3.55567	4.12243	34.8774	20.6469	2.95015	18.1815	40.8951	4.87699	15.0276
TCGA-AA-A01I	2.58356	0	20.6049	41.8158	5.10156	3.39507	0.127591	4.71227	11.1388	5.77116	8.39425	3.06731	7.01652	5.44867	10.3578	27.4468	31.9285	4.02276	25.8249	27.2174	4.52694	17.6706
TCGA-AA-3715	1.5863	1	6.5244	22.0877	7.45675	8.40703	0.105578	0.207588	10.0664	4.24531	2.07388	1.98828	4.11954	5.70446	13.3793	7.95875	13.8221	2.74883	8.48928	8.7358	2.52542	9.71693
TCGA-DM-A285	0.490411	1	10.6116	28.9698	8.80339	1.28321	0.413622	0.0290081	7.42681	4.25385	3.92013	2.17699	4.395	4.97321	7.6738	15.6335	19.5228	2.46995	16.4241	14.3016	2.53879	14.185
TCGA-AA-3543	0.0821918	0	11.6828	33.4052	8.53244	1.10186	0.000509277	0.700496	8.22684	4.395	4.59513	2.88702	5.01174	5.95763	11.1094	13.1118	16.6521	2.43066	17.0097	14.353	3.16714	14.7295
TCGA-DM-A280	0.646575	1	15.6038	35.3024	6.80894	1.34123	0.335242	1.10738	8.82181	4.60564	7.20044	3.26702	4.39044	5.46368	11.2902	14.42	21.2086	3.94619	19.7891	19.3375	3.02075	15.7005
TCGA-AA-3869	2.25205	1	13.0948	30.9828	10.9541	0.977764	0.106405	1.19159	7.34091	4.90336	5.21424	2.82233	5.28545	5.81348	7.12614	23.8268	24.2015	2.76612	21.797	23.842	4.21813	11.8471
TCGA-A6-6141	0.69863	0	14.0461	32.5442	8.01961	1.25631	0.110315	1.42929	7.88282	3.90268	5.83947	2.83446	4.33264	4.2589	13.718	17.1481	17.8819	2.65752	15.2531	19.3741	2.72204	15.2704
TCGA-A6-2672	3.88767	0	11.2326	30.1077	4.44077	1.97254	0.00666009	1.28996	12.0285	3.48664	2.09181	1.44771	5.83696	2.78968	6.58664	15.5746	20.9088	1.85953	15.6763	15.8848	2.50468	15.0574
TCGA-CM-6677	0.923288	0	15.1886	32.6828	7.1101	1.10608	0.311661	1.13785	14.876	4.15936	8.32615	2.33064	4.33807	6.66478	19.4383	23.1684	17.1553	3.05569	18.4097	13.1909	4.60755	13.1033
TCGA-A6-2677	2.0274	1	19.8164	30.2431	4.25376	2.17221	0.0872709	0.98514	6.87418	6.27694	6.16598	4.17203	8.66965	3.57536	3.71074	24.9496	32.4967	2.70399	32.5593	35.537	6.82851	15.9789
TCGA-AA-A02W	3.41644	0	13.8699	29.6737	7.92763	2.14747	0.105694	0.30844	4.43865	3.37955	3.69081	3.5461	8.52811	5.38385	5.78613	21.7359	20.0452	2.48763	14.7402	14.4348	3.41818	10.4166
TCGA-CM-6165	1.33699	0	15.551	30.7091	6.14117	1.57174	0.219305	3.01559	10.2635	5.43738	7.08413	3.41741	6.49273	5.40317	11.5702	25.2757	30.0129	3.18196	23.702	26.8989	4.18177	19.4765
TCGA-AA-3867	2.00274	0	13.0038	24.5301	7.07922	1.02805	0.0973658	1.6682	5.00447	4.66693	3.23607	3.2047	5.00232	6.41866	5.60035	18.4174	14.0603	2.60635	19.5785	20.4086	3.36706	10.4941
TCGA-G4-6320	2.20274	0	13.0731	32.0074	8.40912	2.20608	0.158279	0.807347	8.37167	3.37399	6.30274	2.70907	3.89868	3.28623	11.5945	15.1944	15.3362	2.26495	14.5836	15.8971	2.28415	13.3566
TCGA-G4-6315	5.1589	0	12.7732	35.3024	6.15851	1.20079	0.249794	1.46725	7.82609	5.1967	5.53936	4.19832	6.97333	3.93964	9.58502	23.6455	30.4411	2.774	18.3845	18.6743	4.526	16.0164
TCGA-AA-3554	1.49589	0	15.137	37.1644	7.10194	1.33856	0.0769992	0.417369	9.39588	5.90401	4.61708	2.47053	5.01072	4.74384	10.1751	14.6214	20.2461	2.65871	15.9288	16.8535	3.34263	16.1001
TCGA-A6-2674	3.64658	0	10.0906	10.2313	5.35138	5.87654	0.016738	0.0218144	7.04774	3.82747	5.12277	1.41371	5.6032	3.03813	4.97051	24.0773	22.5341	1.30038	14.8092	19.6423	3.90184	10.908
TCGA-AA-3972	4.24932	0	13.4607	50.7591	7.02961	2.26761	0.0898965	2.2588	13.2666	5.99881	7.50388	5.04962	6.74792	5.23951	12.5836	22.1373	32.3826	3.22962	24.8665	18.1938	5.10476	11.4057
TCGA-AA-A02R	1.83562	1	15.985	45.0945	5.37002	2.92062	0.0732622	0.121892	12.4341	5.65452	4.46919	3.53124	6.55915	6.03801	9.82606	15.0165	22.6332	3.12889	18.1057	12.0581	2.47439	10.8554
TCGA-NH-A6GA	0.827397	1	7.75284	21.3307	12.7774	2.45193	0.0158671	0.619666	7.58181	2.80567	3.58661	1.97197	4.28099	5.33068	7.8733	20.7412	29.4495	1.9041	13.4053	11.7934	4.04286	12.438
TCGA-DM-A1DB	3.69315	1	9.79432	21.9057	10.3987	2.5737	0.292516	0.607049	6.68896	5.37355	4.09421	3.74403	5.19237	4.98038	7.68478	21.0318	14.9488	2.12423	11.035	8.81273	2.34758	15.731
TCGA-AA-A022	0	0	9.81292	29.2075	8.04083	4.31029	0.0334761	0.125228	7.41148	2.55564	3.93568	4.12469	4.75956	4.82432	11.9559	9.4234	16.2381	2.58474	10.4249	9.71693	2.06609	8.82181
TCGA-D5-6538	1.4274	0	14.0553	35.7396	7.88098	1.48578	0.217076	0.889148	21.7359	4.18881	11.8958	4.11858	7.255	4.64691	26.9916	19.1116	25.6554	2.67903	21.0419	18.1773	3.61066	16.0035
TCGA-D5-6531	1.47945	0	12.0619	38.0784	6.31502	1.24433	0.0775859	0.365807	10.0884	3.69162	6.15335	2.74633	5.41556	6.33023	13.9127	17.4295	27.2174	3.05699	18.8222	19.2111	4.24361	7.36362
TCGA-AA-3663	0.580822	0	13.8603	36.151	6.93019	1.64152	0.130978	1.25722	10.7221	5.95126	9.62075	3.53343	5.77991	5.83207	12.7232	17.0025	21.6413	3.78751	25.4886	26.4498	5.02325	16.0035
TCGA-CK-4948	12.3342	0	14.1499	38.511	7.73999	1.39397	0.273996	0.839328	7.77742	4.30401	4.20002	2.46941	5.21206	5.88746	10.2379	21.0852	22.8753	3.11187	18.4593	12.5958	3.65773	7.43374
TCGA-CM-6675	1.08767	0	9.53201	34.4069	12.1838	1.99579	0.0730095	0.941729	8.76026	2.04248	2.95604	1.92601	2.98988	4.25211	6.70405	14.2809	15.4012	2.52986	14.6051	22.4578	3.11122	10.2833
TCGA-AA-3821	0.0849315	0	18.3504	33.4345	6.71775	2.42308	0.014225	1.92824	9.76171	4.2854	6.30134	2.70374	6.04854	3.67776	11.4612	22.0399	25.6043	2.71855	23.5484	29.4276	3.50626	19.9366
TCGA-NH-A8F7	1.48767	0	10.8544	39.9779	7.81279	3.09505	0.123452	2.8563	8.14797	3.69221	4.17568	2.63024	4.94681	4.94739	9.57487	25.5248	22.7159	2.73004	15.5765	16.965	3.5454	14.7945
TCGA-D5-5537	3.78356	1	10.9312	37.8453	6.66326	1.63638	0.1818	0.0387598	8.738	4.2996	5.31862	3.58801	5.842	4.36697	14.8108	20.266	21.8094	3.01559	11.0055	12.438	2.66219	11.3305
TCGA-AA-3814	0	0	10.5179	34.2459	7.80899	1.70026	0.20428	1.08286	9.01279	4.03035	8.04664	2.50531	5.62808	4.43585	11.2499	20.4706	18.9105	2.14651	17.4966	17.0097	3.60227	10.878
TCGA-AA-3812	2.92055	0	6.00605	19.13	9.56969	1.18928	0.179132	1.05137	7.67945	3.95514	2.35563	1.75885	3.26702	6.02228	9.95649	8.45523	9.79155	3.62738	6.29446	8.42603	1.97791	13.1468
TCGA-A6-6142	2.09041	0	9.27709	26.2723	9.43821	1.25415	0.305349	0.877086	7.23533	2.43785	4.08421	1.67636	3.42245	4.65748	9.81292	10.999	14.515	2.21106	14.1108	13.4696	2.52265	8.80814
TCGA-A6-5666	2.72603	0	19.1024	45.2669	5.20541	1.36141	0.105006	0.187854	13.0166	6.06029	11.4335	4.44141	6.67518	4.84839	11.5702	23.0086	26.4153	3.77205	30.0585	20.8152	5.00021	13.8603
TCGA-AD-6888	1.29315	1	13.1865	36.62	9.13319	1.35964	0.239833	1.85563	9.03173	3.96169	4.10771	2.7874	4.83122	4.95678	13.5708	14.1747	18.0978	3.31246	13.7419	12.8323	3.10392	11.6828
TCGA-AA-A01G	1	0	14.0703	43.6545	5.31192	1.67152	0.000450209	1.9077	7.29177	4.72804	3.56938	2.79957	6.77981	4.71177	8.0293	25.2455	26.9187	2.64223	17.5646	17.1691	3.80874	16.1203
TCGA-AU-3779	1.20822	0	9.09507	28.7175	10.044	2.2056	0.0764841	0.334412	11.4057	3.33425	7.26668	2.23159	5.01386	4.58839	13.4423	14.5518	21.4089	2.91871	18.5024	15.0107	3.93327	9.42589
TCGA-A6-3809	2.72877	0	22.0988	30.9254	2.40248	3.40025	0.063256	0.910316	13.6315	8.93898	9.35327	3.39569	8.79281	4.15395	7.90725	25.1321	30.5256	3.7515	30.7437	24.7382	4.89713	20.3856
TCGA-D5-5541	4.66027	0	13.7372	31.8733	5.86978	1.63953	0.302278	0.32936	6.50264	4.29248	3.69241	2.9644	6.06552	4.7833	6.47862	17.249	21.3862	2.51418	23.8268	18.5619	3.61744	15.533
TCGA-AG-A002	1.74795	0	11.1869	42.8745	5.04752	2.94581	0.206559	7.34964	13.2711	6.259	5.65329	4.10771	6.44	6.16925	12.9038	26.2019	33.9717	3.16918	25.117	19.2383	3.3474	13.3793
TCGA-AA-3692	3	1	12.1296	39.5001	8.63283	1.01369	0.142946	0.416195	6.21802	3.86676	4.38852	3.01748	6.55614	5.45668	6.6558	18.9809	20.3066	2.58703	18.2759	18.0817	3.70231	11.9296
TCGA-NH-A6GC	1.06575	0	8.97133	19.229	10.0082	1.67564	0.136671	0.765858	7.37381	3.20198	4.74284	3.13084	6.26305	3.53041	14.9428	26.6447	18.7441	1.68294	11.2102	14.7242	2.2434	12.7567
TCGA-AA-3866	1.41918	0	11.1598	24.5455	9.43821	1.27903	0.109167	1.38984	7.8186	4.36967	5.78736	3.18926	5.19129	6.58536	9.15433	35.2371	32.145	3.01363	16.714	20.2864	5.32738	14.9827
TCGA-AZ-6601	8.33425	1	13.5013	32.9629	7.82228	3.45609	0.142848	0.0154138	11.6017	4.96499	5.82212	3.1053	5.16632	4.77918	12.3753	15.4135	22.3445	2.72437	18.5877	20.0659	3.47832	13.2178
TCGA-A6-6648	2.09863	0	16.1136	41.3855	4.65935	1.11908	0.0153329	1.519	6.20582	6.63531	3.92427	3.64164	6.88279	6.11869	6.60463	38.394	28.5478	3.3474	31.7165	29.6042	4.03361	22.9023
TCGA-AG-A015	3.00274	0	15.9729	37.7663	8.47447	1.98407	0.34708	3.05248	7.59269	4.08172	5.30085	2.71676	6.36798	4.75268	12.8195	35.2051	23.6737	2.27438	18.393	19.6551	3.26291	17.2332
TCGA-AG-A032	3.16986	0	10.5122	23.2771	9.69412	2.90561	0.224033	1.95301	10.3119	3.57987	4.47013	2.98794	4.44796	4.99288	13.2265	15.539	21.1079	2.403	12.2145	12.0992	3.50482	13.6519
TCGA-AG-3726	0.665753	0	11.5097	31.7424	8.67652	0.506876	0.159001	0.392103	3.71997	6.02494	1.3947	2.2588	4.06476	6.18543	7.14756	6.83042	10.7096	1.57596	6.55189	6.23171	2.13606	14.4348
TCGA-AG-A01Y	0	0	7.86003	37.728	5.99109	1.7252	0.22777	0.172792	7.85814	5.32288	4.04032	2.75302	7.76035	5.41673	8.64583	21.8818	15.5274	1.38595	11.7684	9.16627	2.40843	12.7108
TCGA-AG-A02G	3.24658	1	11.6587	29.4495	12.6655	2.06517	0.102702	1.02385	4.4749	3.92094	2.92248	2.55675	6.56916	6.11392	5.47287	6.84581	14.4149	1.95251	16.3565	14.4513	2.31325	9.60801
TCGA-AA-A01S	0.0849315	0	10.7862	43.5494	8.0974	1.4979	0.134786	2.08981	7.39108	4.5656	2.93129	3.23912	5.60875	6.60463	8.41346	14.2051	16.5679	4.56841	11.8323	11.327	3.34674	17.0685
TCGA-AZ-4614	0.471233	1	12.0619	33.0503	10.6471	2.65518	0.0519225	0.0799064	6.9701	2.21721	4.45994	2.26811	2.9886	5.36665	8.85841	12.6	13.4744	3.33916	15.7605	13.37	2.16201	12.391
TCGA-D5-6932	0.947945	0	12.9601	38.2368	6.49129	1.35394	0.131554	0.158342	6.72377	3.45321	5.04634	2.79161	5.32738	6.38608	9.62331	22.0399	24.1437	3.79842	24.8024	15.935	3.95595	8.54724
TCGA-AZ-6603	2.46301	1	10.2062	30.2968	7.64104	2.03709	0.059801	1.04132	6.93181	4.18436	3.24179	3.0901	6.46407	6.01193	8.26937	21.9791	16.7279	2.51696	16.8813	17.3401	4.6066	14.4567
TCGA-AD-6901	1.86849	1	8.17843	18.6743	8.44457	2.85518	0.0127683	0.605375	4.32806	3.13282	2.32483	2.97457	6.08405	4.56467	7.97823	14.2102	14.276	2.55166	11.4993	10.7312	2.06374	7.79588
TCGA-A6-5661	2.79452	0	12.4304	28.3052	3.04035	3.07101	0.0295151	1.6826	12.8489	5.06922	5.47905	3.43489	10.3697	3.01535	8.92979	21.2774	26.4721	2.21278	27.0512	26.414	3.33272	35.4241
TCGA-AA-3562	1.66575	0	8.31018	33.5218	10.3237	1.04765	0.03648	1.93828	4.07505	3.83411	3.0486	2.90186	5.14232	8.13473	5.76363	20.1164	13.4744	2.30544	12.4624	11.1448	2.96761	12.2765
TCGA-AA-3684	0	0	6.54895	21.4332	8.85139	1.38493	0.0738352	0.6119	7.03758	3.98723	2.40405	1.96787	3.75343	5.16091	8.79653	9.41077	11.9373	3.05313	7.94695	8.03905	1.98688	12.9338
TCGA-A6-2680	2.92603	0	7.2436	25.2134	10.8585	1.03089	0.096259	0.429297	7.42001	4.61143	3.42174	2.9427	5.18802	6.36525	8.58845	18.393	18.9273	3.61817	7.52694	11.9522	3.97801	11.6587
TCGA-A6-2676	3.57534	1	15.8168	48.3321	8.98538	2.37574	0.0637239	0.0413098	12.1721	5.27001	5.99362	2.80261	5.98713	5.04317	13.6995	14.5891	19.4572	2.96568	23.1822	18.5704	4.01216	16.4515
TCGA-AA-3496	0.0849315	0	11.3434	32.6282	7.38064	1.94552	0.260366	0.44667	6.52717	3.26429	3.11847	3.4295	6.28468	4.53437	7.61956	17.8036	21.1408	2.51585	21.618	19.1208	2.91746	11.7794
TCGA-G4-6588	2.18082	0	16.2844	45.3828	4.68417	1.75458	0.0562156	1.80133	13.0081	6.08809	5.73126	3.85724	7.91269	3.65924	16.0422	22.5708	28.4427	3.39575	23.6737	22.7207	4.22075	19.8683
TCGA-AY-6386	1.48493	0	15.3183	38.3133	5.63777	0.806771	0.208065	2.19188	10.022	4.67836	5.78853	3.32438	6.43422	5.11757	13.4652	22.3952	22.7458	3.38655	17.6251	22.0147	3.76348	23.0336
TCGA-AA-3846	1.41918	0	10.1947	34.7204	7.54992	1.6694	0.121001	0.592199	11.4368	4.95885	9.47371	2.31117	6.16517	5.90888	10.973	31.0339	24.0428	1.82127	15.0514	15.3183	4.19651	12.4262
TCGA-AZ-6598	4.11781	1	12.324	29.2508	5.0579	0.869124	0.288801	4.41677	11.6973	4.53437	9.006	2.06609	4.70062	4.90538	13.9031	17.4592	25.8589	2.57149	20.1266	15.7542	4.15767	17.3474
TCGA-D5-6923	1.03562	0	15.0279	35.6411	7.34793	1.51677	0.061164	0.353182	7.71623	5.52653	3.58221	2.86627	6.33432	5.36323	8.47866	22.4324	27.3894	2.95163	23.468	20.6253	3.85479	12.4107
TCGA-G4-6311	3.28493	0	9.50147	29.0764	11.926	1.74456	0.124119	0.506876	7.08878	3.99795	3.44398	2.59264	4.96902	4.21206	7.35835	23.7992	22.0527	2.33169	17.8666	18.2589	3.49004	15.6705
TCGA-AA-3672	0	0	7.5411	29.6737	10.0082	1.8923	0.157903	0.784906	7.45851	6.04452	2.41058	2.22999	5.57347	6.89534	11.7684	9.53697	11.3472	4.64691	8.98295	8.43205	2.34598	17.183
TCGA-CK-4951	5.84658	1	8.68095	35.7743	5.55345	1.67564	0.127582	0.155887	8.67202	5.45202	5.65806	3.12754	4.5656	6.47269	12.9863	19.7213	24.635	4.78175	15.6155	21.5485	3.82311	13.5479
TCGA-G4-6298	0	1	8.25914	19.6362	9.44843	2.24593	0.230079	0.371993	5.47287	4.01216	4.04621	3.30692	5.94464	4.727	8.68532	17.3102	24.3636	1.76426	12.4341	12.0346	3.54678	8.00359
TCGA-CM-6168	1.08219	0	15.9413	31.1856	4.89111	1.77321	0.00991192	2.07194	14.4827	4.89313	6.87496	2.61276	6.55327	4.60079	16.7279	20.8695	27.3894	2.85888	25.6554	22.6955	3.73012	16.5914
TCGA-CA-5796	1.03288	0	15.9729	25.2295	7.85083	1.12219	0.111455	1.91001	8.55796	5.14022	6.72522	3.44184	4.96401	5.1967	9.90746	26.29	23.3442	3.05766	20.3875	31.7934	3.77205	29.1631
TCGA-AA-3956	2.83562	0	13.4607	37.4593	6.92217	1.19939	0.147287	2.25054	6.52717	4.09421	4.12041	3.17253	4.49633	4.75854	6.43422	20.2965	21.0318	2.42957	17.1115	20.5121	3.63681	19.5594
TCGA-AA-A00J	1.50411	0	19.0412	43.7096	5.07073	1.96317	0.195565	6.52296	10.8395	4.53616	7.01814	4.73393	10.0994	4.07079	12.0619	23.088	23.6034	1.53733	23.7558	23.9712	2.68194	25.5712
TCGA-AA-A01R	2.91781	0	10.7585	34.0617	10.2349	1.72046	0.10242	0.0178441	10.0385	2.93445	3.59177	2.34916	4.32276	5.35103	13.3612	9.88604	14.1603	4.1637	10.8207	7.73822	1.99213	8.63074
TCGA-CK-5916	1.76164	1	17.9694	43.7634	3.65469	1.37497	0.193886	3.48423	14.5621	7.01324	6.98285	3.08432	6.43422	5.79977	12.4262	20.2864	25.7224	2.91934	26.8989	21.6525	5.31745	19.5983
TCGA-G4-6321	1.8411	0	11.2369	18.5278	6.96218	1.93459	0.0973592	1.2887	7.69557	3.76816	4.23041	3.16583	5.09514	4.68226	10.0192	10.7493	16.9095	2.75063	11.0022	26.3069	2.14496	35.2051
TCGA-AA-3980	0.663014	0	19.7213	36.7241	8.21459	1.20483	0.26744	1.07012	6.70252	5.71282	4.95371	2.92186	4.98963	5.54642	6.56613	26.9376	21.8701	3.28623	27.0479	22.5963	4.93634	13.4282
TCGA-AA-A00W	1.24932	0	15.9791	48.4014	7.01814	1.94833	0.0531184	2.56131	11.6479	4.49911	5.70446	3.61066	7.67014	5.31304	10.7493	23.6179	28.6743	2.88638	17.6785	17.5039	3.4893	16.2381
TCGA-A6-5656	2.74247	0	15.0472	22.7129	4.55222	3.28461	0.0564539	2.16713	6.75736	6.09874	4.89877	2.60685	6.40146	1.58661	4.59089	29.928	25.7978	2.37559	20.344	28.8901	5.31411	17.9976
TCGA-D5-6926	0.753425	0	11.1224	26.2019	9.69412	1.79403	0.0659258	0.684371	7.425	3.82462	2.93066	2.73499	5.7761	5.55931	9.60801	17.8984	12.5676	2.15742	15.7605	17.3991	2.25	11.2202
TCGA-AA-3538	2.16712	0	22.9023	44.0362	10.4278	1.05862	0.229231	0.884451	6.38608	5.12185	3.93327	3.06599	5.83823	5.82584	6.4984	25.773	17.6098	3.7479	33.4052	30.6384	3.37329	10.881
TCGA-AA-3680	0.917808	1	15.0571	32.9915	8.46809	2.46341	0.0582363	1.50303	3.32711	3.70615	4.22423	2.44222	5.55694	5.37355	4.31471	24.8511	23.6455	1.16541	17.9694	14.8444	3.55056	18.6477
TCGA-A6-6782	1.69041	0	10.2721	33.6987	7.76792	2.16853	0.0960586	1.32925	7.98404	3.48637	4.79933	2.41282	4.85141	4.47947	9.20432	15.7369	19.5136	2.72907	15.7125	15.3777	3.01559	10.9184
TCGA-AA-3947	2.75068	0	23.468	39.5001	4.375	2.65988	0.174974	2.26034	10.1496	7.31193	14.5305	5.14667	8.50881	6.75857	4.65353	20.2155	35.7062	5.48097	43.9836	35.1057	6.17339	12.2926
TCGA-F4-6704	0.128767	0	15.039	25.3554	9.52423	0.947884	0.206715	0.272502	9.24556	3.94286	6.22486	2.97203	6.77835	4.54546	11.609	20.4911	12.531	2.23363	28.1954	20.6679	2.82901	11.1388
TCGA-AA-3818	0.0821918	1	15.3124	36.5112	6.07484	1.35498	0.172854	1.75332	10.3148	5.48097	6.44569	3.32781	6.20448	4.07248	10.0385	21.571	19.2111	2.30857	15.8845	20.6468	4.2216	14.1299
TCGA-QL-A97D	1.82466	0	14.2557	37.6089	8.80588	1.28354	0.0138719	0.841232	8.86068	5.41448	4.67936	3.43312	6.36936	5.27324	11.0541	27.543	22.7714	3.13282	16.9528	15.985	3.6869	15.8845
TCGA-CK-4950	7.12055	0	13.4744	35.3719	6.77529	0.98144	0.0539177	1.45575	9.53201	4.87595	5.41556	2.82964	5.21424	4.62667	12.0005	18.5278	19.3832	3.85246	16.6456	20.1164	3.53194	18.5195
TCGA-AA-3941	2	0	14.9428	39.5393	9.95649	1.95018	0.210974	2.57314	9.13795	5.41337	8.57757	3.51722	5.0411	2.74757	12.8154	21.4447	20.4186	3.30906	21.1079	21.2739	3.54092	15.0856
TCGA-CM-5868	1.41918	0	14.5781	32.7945	7.23042	1.50011	0.444066	0.819949	4.98448	5.25684	3.05119	3.7479	5.08963	5.45428	6.03287	23.1409	17.3694	3.29034	16.0164	16.7705	2.78056	15.9911
TCGA-AM-5820	0.0383562	0	20.5847	41.8631	7.93707	1.68671	0.180045	2.31749	8.19855	4.62478	4.75368	3.32849	4.59988	6.17607	6.63678	16.245	34.2146	4.11359	26.7709	24.0991	5.32738	19.4572
TCGA-D5-5538	4.55068	1	15.3541	26.29	7.60157	1.25879	0.150062	1.4329	7.58016	4.41214	4.01627	3.06731	5.44301	5.89255	6.99074	22.7207	24.8818	2.756	23.6883	23.6455	3.97639	14.2254
TCGA-CM-6167	1.24932	0	9.65492	21.1408	7.2436	2.47827	0.0565304	0.425166	8.62207	3.23162	4.78526	2.41768	4.77428	3.47187	8.99686	17.4065	26.4674	2.37245	17.5416	20.4394	3.81526	6.92372
TCGA-AA-3862	2.50411	0	11.655	31.3636	9.54965	1.20451	0.0844979	0.500375	4.12469	4.81425	3.52818	3.31882	4.24957	5.52653	4.472	24.4243	24.3792	2.70675	15.7667	14.5465	5.22413	13.7465
TCGA-CI-6623	3.95342	0	15.6155	26.5722	9.21629	1.20913	0.259604	0.60332	15.848	5.16632	11.1869	3.02139	5.94728	7.75284	19.7018	26.254	25.909	3.5099	25.5712	20.2258	5.34072	13.8938
TCGA-AG-3612	1.66575	0	17.718	43.1881	7.37546	1.25852	0.0400711	0.50528	9.02462	4.12126	6.20582	2.69255	4.52213	7.8733	10.4941	14.8388	19.505	3.7487	21.8338	16.3705	3.60757	6.49129
TCGA-AG-3574	0.249315	1	13.6474	43.4977	7.1692	1.52011	0.280578	1.69857	9.85902	4.34351	8.84259	3.41025	5.71528	4.3094	12.0655	15.137	14.389	2.32221	19.1389	19.257	3.50039	14.3788
TCGA-AH-6549	1.45753	0	15.5624	34.0314	8.92307	1.73357	0.174904	1.07479	15.9791	3.67078	7.36703	2.38972	6.23717	4.88612	14.8108	20.9339	34.091	2.95667	27.6012	22.3071	3.70846	11.4193
TCGA-EF-5831	0.347945	0	12.0156	33.6387	6.29726	2.06031	0.0274974	1.34392	4.31553	7.35144	3.50626	4.31913	5.18915	5.10806	4.85657	27.9348	27.2355	2.83876	15.848	17.6177	3.96414	16.4106
TCGA-AG-3887	3.07945	0	11.9821	54.0622	8.08167	1.08314	0.154635	0.295697	12.2804	4.49257	8.38203	2.85021	6.62493	5.946	17.7327	18.2847	17.796	2.98155	17.4065	12.9863	4.56272	12.0802
TCGA-AG-A026	0.161644	1	12.324	23.8129	10.2062	2.21617	0.0633621	0.581156	7.38922	4.22334	3.21478	2.87723	6.10018	5.65079	8.95995	14.8924	14.2051	1.84233	12.3593	15.3777	2.29143	11.5736
TCGA-EI-6508	1.74247	0	19.5317	45.7312	7.09702	0.804542	0.0688682	1.94745	13.8129	3.8031	7.21043	1.9756	4.34076	5.39521	15.247	26.9562	13.7276	2.95863	23.2906	30.0823	5.01282	20.0356
TCGA-AG-A01W	0	0	12.748	45.3828	8.11489	1.14918	0.092611	0.234056	8.85611	5.46258	4.95678	3.5223	6.79379	5.77858	9.95105	24.6197	16.6794	2.22131	15.6213	10.524	3.27449	14.1651
TCGA-AG-3587	3.83562	0	12.2108	55.7693	9.36357	1.27616	0.0968647	0.261139	8.61972	4.35346	3.51281	2.23313	5.13154	5.87801	9.27709	15.848	16.9881	2.54776	15.4665	12.9338	3.68151	9.91585
TCGA-AG-3894	1.16712	0	12.1412	45.2669	9.47371	1.15033	0.168269	0.672963	8.22481	4.25723	5.57109	2.90124	4.49911	6.29595	13.2265	17.9543	17.9302	2.68666	14.5046	15.4135	3.49305	9.3611
TCGA-CI-6622	3.73151	0	14.3319	33.0209	5.88105	1.12641	0.201631	3.23092	8.32402	6.07484	5.98982	3.79067	6.8674	6.90482	13.4562	30.6616	32.5711	3.76581	20.4394	24.8818	3.47042	18.7176
TCGA-AA-3526	1.58904	0	15.3063	37.8861	6.31106	1.04981	0.113911	0.797435	12.1031	4.5203	9.94574	3.09537	6.45277	6.37218	15.6887	19.7413	22.8373	4.81926	27.9757	18.342	4.80323	10.303
TCGA-AG-A025	4.16438	0	14.7074	52.4638	7.56601	0.880095	0.111624	0.52821	10.0581	4.39857	4.91472	2.94647	6.13457	5.51016	13.8507	18.8136	20.9026	2.25777	14.6741	15.86	3.23435	13.3881
TCGA-A6-5657	2.63562	0	14.2202	35.7396	6.4075	2.09324	0.0438587	0.642192	7.89591	4.46459	3.70081	2.873	6.04592	5.16308	8.65903	21.8217	25.8249	2.82044	20.924	20.1164	4.28272	10.6812
TCGA-AA-3685	3.08767	0	9.21629	31.3151	8.40058	1.72148	0.221526	0.837174	4.49073	4.62091	4.15597	2.87177	5.28873	6.88119	5.23846	13.8938	19.4088	3.1515	19.9764	12.6982	4.35708	9.17574
TCGA-AA-3679	1.25205	0	10.9666	40.4171	9.11885	1.15931	0.503994	0.644857	5.30085	3.47692	3.59329	3.16196	4.8213	4.66501	5.50425	17.8589	16.1464	2.37462	19.7113	12.2185	3.03876	6.8674
TCGA-AY-A54L	1.43836	0	17.2296	35.0735	8.05065	2.11693	0.184169	2.07966	13.1293	5.53354	9.504	3.06992	6.01067	4.76448	15.4786	25.8589	22.9162	3.5099	18.9015	22.7458	3.84218	14.14
TCGA-AA-3977	2.08493	0	18.4012	45.0945	5.73506	1.60953	0.000662896	0.84538	8.52155	6.77981	8.72926	4.44796	7.08721	5.66061	10.7739	29.2296	36.5112	4.44236	24.2323	24.0126	6.34982	16.1723
TCGA-AA-A02O	0.0767123	0	9.52423	36.1857	7.74189	2.56867	0.110403	0.467336	11.5945	2.97457	4.26947	2.31909	4.34713	4.14412	17.3991	11.6726	12.8534	2.65337	9.94826	8.54724	1.90231	9.90746
TCGA-AA-A01V	0.0849315	0	11.9296	43.9836	7.96856	1.50086	0.0818973	0.891087	9.96196	3.93568	4.23575	2.37843	5.30632	6.54155	13.4514	14.8924	18.9988	2.10672	12.0465	12.7191	2.14351	12.3004
TCGA-DM-A1D8	1.04932	1	15.2764	42.2617	10.1326	1.59036	0.447609	0.107932	8.9046	4.15083	5.41114	3.43458	4.45269	3.88341	10.9312	17.6485	23.8571	3.22829	15.3481	14.5518	2.3354	8.91152
TCGA-G4-6304	4.46849	0	18.1773	52.9454	6.41307	2.0127	0.0915778	1.73063	12.2688	4.56176	7.73094	3.33778	4.8891	6.20851	20.9134	16.127	22.8239	3.57009	20.328	11.9073	3.15544	17.8274
TCGA-A6-3807	2.88767	0	14.0752	39.5775	7.10355	0.99187	0.000504562	0.8064	5.63777	3.55056	3.61512	1.6888	3.70303	5.39631	7.76412	23.8129	28.3615	3.55749	20.7412	18.334	2.84783	9.39332
TCGA-AA-A01X	2.16712	0	7.76412	28.8195	16.5712	1.3729	0.107757	0.848814	9.84536	4.84417	4.22948	2.541	4.79933	6.58116	14.389	12.9773	19.3654	2.03639	10.7401	11.1418	2.35239	8.2025
TCGA-G4-6586	2.98356	0	13.9227	42.4125	6.32483	2.51255	0.233348	2.93381	8.13086	5.19889	3.17791	3.20333	3.85325	4.95267	13.4379	11.7934	21.9791	3.99959	13.7609	12.7108	1.85299	17.7327
TCGA-AA-3516	1.08493	1	16.4711	42.1588	6.63237	1.55903	0.0455736	1.01825	10.9153	4.82721	6.55049	3.01559	6.05241	6.68575	10.8363	20.8479	26.8252	3.30832	15.5274	18.8222	3.87163	11.4125
TCGA-F4-6854	0.0438356	0	13.2666	42.2101	6.0564	1.4188	0.042528	0.75868	8.15863	4.35258	3.94286	2.73801	5.36893	4.80225	8.18056	18.8396	23.4955	2.66867	20.4086	18.936	3.62278	12.0346
TCGA-CM-5344	1.83562	0	8.95281	21.7	6.75397	2.50423	0.0855049	1.11753	4.51841	3.53646	3.08168	2.61737	3.17323	5.95896	6.88586	21.8818	15.7542	2.80261	11.1741	10.6875	1.80087	9.60069
TCGA-AA-3860	2.58904	0	8.25914	30.49	10.1696	1.4023	0.0761657	0.96429	7.66286	2.91562	4.05802	1.70827	4.27389	3.21751	7.82228	14.2102	21.1408	2.38596	12.0005	9.6418	3.0034	9.91585
TCGA-AA-A029	4.33151	0	16.791	41.4338	5.85719	2.25828	0.000716452	1.17063	10.7032	5.23298	5.79864	3.21478	5.00447	5.10055	15.3362	20.7194	22.2584	3.47982	17.4295	13.4968	3.47113	15.0107
TCGA-DM-A0XF	3.18356	1	16.6654	24.8511	6.27105	1.7252	0.385008	0.170422	7.05065	5.13051	3.62278	3.08625	4.77234	5.15983	8.03711	27.6774	25.8589	3.88103	20.7412	18.1371	3.87081	11.7358
TCGA-AA-3534	2.41644	0	14.2968	38.9985	6.15465	1.12135	0.356068	0.941238	11.6337	4.32896	10.2664	3.39507	6.64403	4.80922	15.8659	24.1579	24.409	2.48044	19.9663	26.8989	4.10687	15.8845
TCGA-CM-5864	1.25205	0	16.0747	30.7091	10.4461	1.1585	0.201767	1.99672	10.7001	4.79528	10.4612	3.94043	6.18543	3.58146	12.9816	18.1528	22.5209	4.05887	19.8582	18.8396	3.94286	14.276
TCGA-AY-6196	0.0164384	0	7.47775	17.0025	8.5066	3.11975	0.0766222	1.72735	7.46728	2.50978	3.81609	1.59782	4.96291	3.43737	8.92759	11.7504	17.3474	1.25631	14.5097	13.9077	2.08016	7.1408
TCGA-DM-A1D0	10.8877	0	14.8222	35.3024	7.28004	2.51749	0.190161	2.40788	7.27342	4.55313	3.95103	3.8176	4.85444	4.74384	7.45336	17.5339	20.5744	4.15512	15.1602	14.1204	2.97393	15.0107
TCGA-D5-6534	3.60548	0	12.5594	17.5266	5.63416	3.25413	0.0266725	0.926782	6.39303	2.82107	3.66	1.9935	3.67306	4.75563	9.79432	12.9383	22.2825	1.80341	16.5169	24.725	2.63239	10.9281
TCGA-A6-A5ZU	0.80274	0	8.46809	24.68	9.69662	1.15119	0.115239	0.975986	5.86599	2.82718	3.31246	1.93419	4.1323	5.80726	9.05311	13.3294	18.0735	2.02973	13.7087	13.6709	2.40568	7.00199
TCGA-AA-A010	2.91507	0	16.4106	45.8532	7.79239	1.37796	0.145135	2.37736	10.6779	3.40667	5.24172	3.16714	5.92411	3.8382	12.2453	22.0399	25.4386	3.32157	17.2408	18.4097	3.71542	23.8855
TCGA-AA-3675	3.92055	0	14.5836	40.0605	15.0221	1.34825	0.151641	1.66126	8.70717	5.05586	5.81717	3.06408	4.81821	5.20002	10.7373	20.5744	20.3573	2.8155	23.2505	18.1773	3.79455	13.5567
TCGA-AA-3681	0.49863	0	12.8048	32.1703	5.68721	2.78614	0.000522603	1.0317	6.35245	4.80621	3.9543	3.24932	6.22761	4.81627	7.45851	19.5494	34.8464	2.48931	18.665	19.6175	5.37916	16.133
TCGA-D5-6533	2.12329	0	10.2349	25.7224	9.25287	1.53666	0.244748	3.77668	7.57837	5.48552	4.78916	2.97655	5.95126	6.44275	8.51737	24.186	25.2916	1.96836	15.3242	13.6235	4.22505	22.7084
TCGA-A6-6649	2.0137	0	11.6973	23.8714	8.80814	3.08625	0.0505003	2.69435	13.0038	3.58221	5.20655	2.44542	6.05769	3.031	15.3955	15.9729	17.7885	1.79273	18.8222	20.6363	2.42093	19.4671
TCGA-D5-6539	1.0411	0	13.0123	25.6733	8.75117	1.06341	0.0941845	3.40881	8.3387	5.08759	4.21988	2.90625	6.20448	4.87801	11.3402	25.2134	20.6785	2.33864	16.2577	26.8806	3.36495	27.3119
TCGA-AA-3982	2.25205	0	18.4097	39.4584	5.89626	0.951993	0.175676	1.80516	5.15001	3.63567	3.67776	2.50057	3.83159	5.80223	5.17511	21.9791	22.6332	3.27522	22.7582	24.3497	3.94368	16.7705
TCGA-AA-3713	1.5863	0	12.5352	45.1491	6.44569	2.9554	0.0233578	1.21394	17.3325	4.55217	7.32044	3.15735	7.93521	4.44708	16.2976	21.1638	21.2739	2.20809	30.2479	23.8129	4.34167	21.3195
TCGA-AA-3870	2.49863	0	9.95649	30.5399	7.64104	3.86598	0.118445	0.520934	6.35527	4.6124	3.05766	2.29768	4.28272	6.0616	6.28187	15.86	14.977	2.41608	14.9937	15.9911	2.98794	7.23689
TCGA-AA-3848	0.838356	1	7.29681	19.9964	12.5836	1.61308	0.184616	0.260831	6.30975	5.01795	1.91092	2.79461	5.21424	7.5111	7.73822	11.1516	10.5785	3.48352	8.95995	8.04864	2.04487	13.8458
TCGA-AA-3851	2.75616	0	11.4578	22.5963	11.2401	1.60143	0.0852314	1.64879	6.18958	3.55899	4.60173	2.52767	4.33534	6.83951	6.84877	20.6468	14.0803	2.79101	16.3114	18.2427	3.04926	11.5843
TCGA-A6-6653	2.03288	0	15.6273	34.3088	5.49362	0.992127	0.0673539	1.96042	10.6502	5.27765	6.35823	2.39183	6.57364	4.28448	13.4696	15.7482	21.0852	3.11647	22.1613	37.0149	3.5664	26.973
TCGA-AA-3555	2.49589	0	17.9777	38.9985	6.63819	1.6588	0.12492	1.22556	11.2735	4.94045	7.90521	2.84296	6.89375	5.20319	12.5188	23.6597	26.4674	2.75774	23.3854	29.5171	4.71127	15.5915
TCGA-AA-A00F	2.83562	0	10.2635	27.3513	8.15057	1.56364	0.0711366	1.0317	5.45668	4.51841	2.71439	3.21617	5.64961	6.43276	7.15573	21.9546	15.8788	1.77996	11.1159	10.6084	2.37628	14.7452
TCGA-A6-6138	1.87671	0	14.9087	26.973	5.34072	1.113	0.107692	1.96505	13.4652	5.01689	7.25823	3.25131	8.08363	4.44796	14.3993	21.5939	23.6034	2.71326	22.1126	26.6447	4.18616	15.0452
TCGA-AA-A02K	1.16712	1	13.7228	31.0846	11.8998	2.86934	0.216082	1.00041	4.14747	3.05601	2.13403	2.11599	3.88103	4.38408	5.20767	21.9667	25.7395	2.93252	9.3435	18.2271	4.25809	10.0858
TCGA-AA-3842	3.08493	0	13.8458	42.1068	6.93342	0.720962	0.143258	0.128686	6.35673	6.15465	5.87358	3.58518	5.76245	6.62943	7.90709	29.8318	24.5157	2.33864	17.6406	15.4786	5.1826	13.0208
TCGA-CK-6751	1.41918	0	18.3588	47.0282	7.5411	1.34189	0.129649	1.1202	10.3522	4.8203	6.34558	3.27863	6.42292	4.86271	12.2611	24.8511	24.9579	3.47326	24.8024	19.7018	4.21903	19.9169
TCGA-CM-6680	1.00274	0	14.8817	31.6662	7.77154	1.31377	0.0458435	0.713562	8.85841	3.54463	5.82342	2.47878	6.34841	3.58146	12.2688	24.8183	21.4797	1.90815	19.1477	22.211	3.08297	19.0244
TCGA-D5-6931	1	0	15.5082	28.3401	6.38468	1.39015	0.00842719	1.14114	12.4186	4.38498	5.00232	2.67212	6.86893	4.59029	14.2809	21.2968	23.5619	2.85702	22.8373	23.4405	4.32624	15.0685
TCGA-AZ-5407	7.35068	0	15.7247	36.3302	7.67014	1.64277	0.15825	1.44778	10.9249	4.39857	7.94092	3.65469	4.43865	6.12785	11.7504	19.1842	21.1754	3.04278	22.9162	18.4675	3.93482	14.789
TCGA-CA-5255	1.03014	0	16.4241	26.0458	7.89013	3.32372	0.135705	2.07049	12.1913	5.35989	6.36798	3.15939	4.50355	4.06999	13.5525	16.1979	19.0761	2.91746	17.9302	18.8396	2.84958	17.3767
TCGA-AA-3524	3.00274	0	16.4776	42.2617	5.59342	0.776173	0.335625	1.35728	10.5512	5.14232	11.1516	3.59483	6.55189	6.03287	11.9073	20.0256	23.1278	3.3257	25.2134	18.3504	6.25625	14.1953
TCGA-CM-5860	2.66849	0	13.2938	32.3826	5.45668	1.11632	0.0995853	0.458381	4.48588	5.04752	3.60454	2.8957	5.20655	4.62091	5.14667	19.4088	24.3939	3.1236	23.2099	17.9302	5.19237	10.1242
TCGA-AD-6895	2.09041	0	16.791	29.0553	8.54511	2.7686	0.156041	0.902917	9.92146	4.20002	5.15877	2.59496	5.33519	4.58274	14.6741	18.665	27.3894	2.92308	20.9551	18.5704	3.45678	15.8845
TCGA-AA-A02F	3.33151	0	9.71693	50.6146	7.1101	1.71034	0.120159	0.698931	10.524	5.80981	8.22278	5.69823	7.17739	3.62351	17.3325	26.8989	33.6987	2.36031	14.5097	11.0737	4.83524	10.3551
TCGA-AA-3819	2.08493	0	15.8788	45.6742	7.37211	1.86819	0.137329	0.472232	9.98405	4.88714	6.39887	4.09752	7.24193	6.08939	11.1063	19.6834	24.7865	2.7868	20.8588	23.3854	4.15597	14.6963
TCGA-AA-3520	2.00274	0	14.358	42.1068	6.44569	0.931656	0.016931	0.401351	6.73418	5.24717	4.2721	2.63297	6.40458	5.99362	7.49178	20.6363	25.3896	3.12038	20.5953	22.3445	4.32541	14.7614
TCGA-RU-A8FL	3.22466	0	29.5616	38.7155	11.5519	2.32063	0.199653	3.29378	4.49816	3.74323	2.96693	3.29176	3.70382	4.12729	4.58175	14.2051	18.7783	2.71383	49.222	22.4453	2.64161	13.2578
TCGA-AA-3852	0	1	12.2262	34.7204	8.58202	1.00115	0.163642	0.723818	11.1418	3.61587	6.46834	2.38113	5.19237	5.02425	16.4711	18.8655	18.8222	2.61617	15.3124	13.7895	3.25753	12.0306
TCGA-D5-5540	4.67397	0	12.5836	24.9107	7.2272	2.1048	0.138345	0.107757	6.50264	7.05226	6.69512	5.42471	8.10126	7.46728	5.21424	16.524	23.9993	4.56369	23.5484	18.0735	5.75623	8.02546
TCGA-D5-6532	1.52055	0	14.0013	45.0396	7.78114	1.50379	0.16146	2.05502	14.0902	5.61953	6.5883	3.90027	6.4075	5.54059	13.7276	25.3722	27.8551	3.18595	23.9858	20.4601	4.25556	15.4786
TCGA-A6-2681	3.8	0	9.98405	33.2267	10.2062	0.753998	0.0404074	1.24031	7.40805	4.71931	3.18997	3.18529	4.68703	7.65934	9.71194	14.5944	17.2408	3.46688	13.4968	15.2117	3.61218	13.2178
TCGA-CM-6162	1	0	15.6098	20.7301	4.41762	1.5287	0.0146453	1.05724	11.0219	4.78623	5.45088	2.53319	7.1116	3.32711	10.8304	21.6413	28.5678	2.01222	17.2643	31.0846	3.30133	14.9428
TCGA-AA-3858	2.58904	0	11.3954	45.9136	12.5635	0.931424	0.126071	0.61556	8.42803	4.92614	4.90538	3.22228	5.29532	6.66168	10.7803	18.7527	14.3016	2.56245	19.5317	10.9509	3.1515	9.10951
TCGA-AY-4071	0.0794521	1	7.30859	31.5353	9.35346	2.35563	0.0621782	1.30563	7.68851	3.08104	4.5656	3.04209	5.79616	3.9478	9.66533	15.4248	13.5567	1.5947	9.25543	9.15661	3.20734	10.1102
TCGA-AA-3522	3.08767	0	15.8845	25.4716	7.67198	1.64476	0.119936	2.11649	7.80711	4.5656	10.1779	3.53343	5.75376	6.63678	8.22684	22.3952	27.4846	2.95223	18.6477	18.8655	4.74088	17.3991
TCGA-DM-A288	1.16986	1	13.253	26.9376	9.70439	3.15086	0.180529	2.58354	9.58767	4.57126	7.91454	3.65469	6.45563	4.45269	11.0607	21.5254	22.9023	2.70731	13.4878	12.9994	2.97019	15.1829
TCGA-F4-6808	2.80548	0	13.9127	41.7158	8.03504	1.92824	0.51583	1.72561	12.3632	4.5742	6.48579	3.53947	4.68034	5.33406	13.8554	17.3401	23.9432	3.81031	22.0762	13.9968	1.91365	8.05658
TCGA-G4-6303	5.48767	1	11.2202	21.6059	12.1296	1.53059	0.143422	0.674469	5.34756	4.3741	2.74757	2.89082	7.71976	4.80036	5.83823	18.2271	25.6733	2.1415	25.8756	21.2311	4.16456	10.7221
TCGA-D5-6540	1.34521	0	12.5594	38.1176	11.0703	2.49203	0.0872631	1.71487	14.4939	4.09752	6.9988	2.38168	5.90767	4.03197	20.6573	16.9528	21.9428	2.66453	19.3654	15.5027	3.59256	13.4423
TCGA-AA-A02E	0.246575	1	11.6017	31.9285	8.14663	1.63638	0.0400558	0.369999	5.42246	4.21295	3.70154	3.2378	4.60564	5.23951	8.10126	19.4765	20.1062	2.63125	11.7287	12.694	2.52094	8.22884
TCGA-AA-A02H	0.167123	1	14.4149	34.1826	6.62348	2.30078	0.000710687	1.15183	9.57474	3.66771	5.81835	2.49755	4.6917	3.11814	12.0581	20.8695	19.0938	2.76134	16.9881	17.325	2.65337	10.7989
TCGA-CM-6676	0.923288	0	13.2805	33.668	6.57364	1.99015	0.215262	2.42957	8.27927	3.76581	4.80922	2.97393	5.45088	4.76155	9.39086	15.6828	20.1755	2.52039	17.4515	14.8979	3.41381	13.8039
TCGA-AA-3532	2.41644	0	9.33401	35.7743	6.07881	1.19969	0.15015	0.948826	6.83951	4.23041	4.44983	2.32535	4.57325	5.71282	8.0331	28.1954	21.724	2.14201	15.2414	14.0553	3.57763	12.8911
TCGA-AZ-6605	0.435616	1	12.7816	26.0294	5.57465	1.64637	0.111779	0.799361	7.21547	3.81678	4.0454	2.58414	5.09402	5.33181	9.11434	18.6831	18.3256	2.53539	20.2764	17.8666	3.04726	13.4237
TCGA-AA-3930	0.167123	1	11.9559	28.7998	9.36852	2.84783	0.0414774	0.251449	7.86557	4.02527	5.55112	3.01241	4.12811	6.21389	7.34964	16.5646	38.3534	2.54438	17.5266	14.876	5.41906	11.4193
TCGA-AY-4070	1.3589	1	11.4958	22.797	6.59859	1.01879	0.121862	0.157006	5.50547	3.59934	2.91117	1.88689	4.29791	7.23447	7.76966	10.8874	15.1082	1.59509	11.3886	13.8266	2.06563	9.42589
TCGA-CM-4743	1.92055	0	12.811	34.6875	6.20309	1.69944	0.180259	0.514722	7.95472	4.57033	6.48136	2.77215	5.94855	4.97622	7.09702	13.9277	24.4852	4.83318	20.5636	12.7525	3.55132	13.4379
TCGA-AZ-6600	1.00822	1	11.1549	24.8818	10.4017	1.70703	0.152684	0.865566	6.87496	3.73318	4.14998	2.47106	4.67936	4.53437	9.61801	20.2155	23.468	2.31858	18.8566	15.6517	3.3558	13.0253
TCGA-F4-6855	3.95068	0	10.3783	20.2362	10.0273	1.94415	0.0486219	0.906144	9.30696	3.90583	5.9924	2.99052	5.42921	6.31785	13.982	17.7885	19.4186	1.8825	15.8354	15.2056	3.33639	9.35597
TCGA-A6-2685	3.10411	0	9.77255	19.7317	7.88282	1.00645	0.0569289	0.729699	7.15085	3.49004	3.86207	2.38433	3.75733	5.32509	8.95995	23.2099	17.8511	2.89082	12.8406	12.2688	2.94581	9.96466
TCGA-AA-A00Z	1.83288	0	12.8406	47.6019	8.92066	1.3322	0.0376286	0.29257	13.3431	4.54455	5.81717	2.73264	5.82087	5.60035	14.7779	22.8499	23.5484	3.8191	14.5891	15.4421	4.15597	15.0856
TCGA-AZ-6599	0.564384	1	12.199	21.4912	12.0269	2.60635	0.066174	2.45578	8.95281	4.00616	5.92923	2.47827	4.11773	4.38042	13.2666	20.2258	20.166	2.16951	16.1723	28.7175	2.86752	18.1855
TCGA-AA-A01F	2.66849	0	11.0771	35.7062	9.63382	1.537	0.000561176	1.45674	11.3886	4.472	5.51016	2.56409	4.53527	4.00452	15.091	19.5407	22.421	2.03826	14.1526	11.616	4.1331	11.7218
TCGA-AA-3975	2.83836	0	11.7719	40.0174	8.49145	2.02538	0.150627	0.405566	6.2778	3.79842	3.17522	2.38596	4.56176	4.54367	6.93497	13.6085	15.3716	1.84233	14.5518	13.231	2.76612	9.23839
TCGA-AA-3688	1.58356	0	13.8039	35.2696	11.7182	1.2246	0.0754824	0.56358	6.18814	5.41006	4.90958	3.62502	5.71409	6.60463	7.07922	25.2134	19.0499	3.12754	22.2584	19.4186	3.83244	12.7732
TCGA-AA-3667	1.16712	0	7.62847	29.5616	11.0219	1.99579	0.177095	0.352193	6.48434	5.26781	2.29445	3.17859	5.49724	6.82576	8.61972	9.88604	10.8745	3.52594	7.9529	6.54155	2.34029	11.3472
TCGA-AZ-4313	6.32877	0	9.88604	43.8743	9.0106	0.836762	0.195763	0.877304	5.35103	3.97717	4.737	2.74574	4.32624	6.13588	9.6286	9.52923	14.7614	5.37002	13.0123	10.2235	3.59861	9.30445
TCGA-A6-6654	1.98904	0	8.52811	21.8094	8.40912	1.85563	0.11589	1.14653	9.92955	3.36142	4.50002	2.01739	5.53235	3.69537	11.2499	21.6648	17.2797	2.09656	15.3598	17.6706	3.01814	9.72207
TCGA-AZ-5403	5.23288	1	13.875	22.2346	7.5075	0.957752	0.306547	1.2604	4.74881	5.28762	4.22423	3.32372	4.65748	8.50881	5.64605	22.8499	17.4817	3.97882	20.328	21.0318	4.00364	13.0342
TCGA-AG-A01N	2.58356	0	12.8616	44.3049	10.6317	1.28937	0.338569	0.776966	4.45269	3.51504	2.04154	2.29397	4.74088	5.55931	5.61953	26.254	23.2771	2.00142	14.14	9.67332	3.54391	11.0317
TCGA-DC-5869	2.58356	0	15.5856	25.3896	6.75857	1.34392	0.337959	0.461078	8.15863	7.67566	8.84259	3.97639	6.74489	7.82609	9.6471	20.7829	21.571	3.61104	24.7554	22.211	4.74187	10.6624
TCGA-AG-3575	1	0	12.4744	27.9132	4.92711	3.7612	0.0452303	0.067043	8.35087	2.73801	9.51916	2.02589	4.10854	6.55614	6.75252	12.0269	20.5221	4.5808	24.6944	19.257	4.23742	5.65806
TCGA-CL-5918	0	0	16.4971	34.4368	7.01166	1.81376	0.2719	1.06451	13.3748	4.86892	9.41819	3.8031	5.14889	4.79832	16.8195	16.4308	19.9764	3.49381	18.1773	14.4885	1.87398	13.4237
TCGA-AG-A023	4.33151	1	11.1063	39.0386	7.53566	1.08084	0.27538	0.372858	5.61596	3.37051	3.13875	2.60578	5.97546	3.91684	7.22876	14.7295	19.0761	1.51412	14.5621	13.9077	2.85021	10.7048
TCGA-AG-A01L	0	0	11.5875	35.3719	7.0728	1.72027	0.0722181	0.604665	8.87463	5.38385	4.4433	4.12212	9.15203	5.10156	14.1299	17.3552	22.3071	2.31431	13.5801	11.8003	3.41452	16.4172
TCGA-AG-3731	3.08493	0	16.2513	43.7634	5.30192	1.45851	0.0534718	0.412933	13.2094	3.92345	6.01705	2.70253	6.43004	4.727	15.0571	22.383	25.3896	2.23313	31.1607	23.7992	4.37593	11.3472
TCGA-F5-6864	1.03836	0	14.0115	24.5751	7.18051	1.82083	0.0192996	1.34358	5.22961	3.07519	3.21274	2.63468	4.78231	5.55812	8.46604	13.7087	20.5017	2.63125	17.9463	15.6392	2.77153	14.2913
TCGA-EI-6917	1.45479	0	14.394	28.78	7.33418	2.28623	0.0311179	1.37392	14.7614	4.19832	6.12267	3.04794	8.63283	5.34987	15.9729	16.9809	27.0671	3.2711	22.0638	22.7841	2.98345	8.5066
TCGA-CM-6170	1.25205	0	8.91152	28.0147	6.35527	1.86545	0.177498	0.951514	7.63209	4.79023	4.47857	3.3558	7.68851	7.33236	8.55573	23.6034	25.505	2.24391	14.0461	13.962	4.19832	12.6457
TCGA-CI-6620	2.76438	0	10.0056	50.2386	6.95901	3.08432	0.0139368	0.198989	15.8539	3.61665	6.52576	3.39084	7.21043	5.45785	17.249	29.4276	23.7419	2.2193	16.3902	11.7719	4.25211	8.83348
TCGA-EI-6883	0.958904	0	13.0038	38.0784	10.1326	1.72231	0.267805	2.2131	5.38731	3.61897	3.26227	3.77829	5.09615	6.27507	7.59269	18.0184	21.1638	3.26976	16.3705	14.4721	4.08337	11.8395
TCGA-AG-4008	1.41918	0	13.6614	35.475	8.07302	1.39605	0.107261	0.782197	7.18879	4.01135	4.20174	2.76984	5.06871	4.53707	8.14465	17.4295	18.6559	2.4618	20.0967	17.7558	3.42523	10.4075
TCGA-CI-6624	4.01644	0	14.0603	20.7096	9.13077	1.41273	0.185988	2.49923	6.45979	4.42852	3.53795	3.05505	5.74373	4.36967	7.72706	19.2023	16.6124	3.36212	19.4383	32.4915	3.09206	23.6597
TCGA-AF-2692	1.12877	0	11.8729	27.563	9.82347	2.16801	0.0872481	0.630303	9.08596	4.54546	3.99474	3.65388	7.61407	3.38023	9.20676	25.5209	28.6953	1.67801	15.8788	19.664	3.50626	13.7609
TCGA-AG-3883	0.0849315	0	7.80517	31.9814	8.78261	1.31178	0.106705	0.178711	5.82021	3.77977	2.52427	2.42736	3.28343	6.07484	7.43035	9.07649	9.89132	2.58868	7.78303	5.69331	2.27542	6.65871
TCGA-DC-6158	0.915068	1	13.1598	28.76	6.19624	1.41487	0.122996	0.131569	6.91573	5.44072	3.52383	3.09206	6.24525	4.76251	7.1116	23.7558	22.3703	2.08789	19.6924	16.8535	3.8791	10.9473
TCGA-EI-6514	1.3589	0	11.2334	24.725	7.38404	1.62297	0.222552	1.57062	11.3507	3.78595	7.14409	2.78864	5.40782	6.47862	12.316	18.4097	19.4765	2.60635	15.6213	20.5017	3.76043	12.4744
TCGA-A6-6137	2.25753	0	12.7356	31.7424	7.6975	1.48838	0.0613925	2.89873	6.70405	4.16287	3.56194	3.10658	6.0145	4.19651	7.12771	21.3977	17.8429	2.46995	19.8185	22.6212	2.70497	24.2323
TCGA-CM-4747	2.08493	0	8.44457	37.8056	10.1667	2.40133	0.148519	0.680102	7.93707	3.61066	3.63271	3.16849	4.78623	7.32374	11.5374	8.61512	15.5144	1.89633	8.36339	10.5875	1.85078	8.72486
TCGA-AZ-6608	0.161644	1	13.4237	37.9647	9.44076	2.01317	0.482973	1.40817	4.36248	5.31192	2.82044	4.4433	5.92923	6.37915	5.47636	21.5254	17.2192	3.57458	17.9694	14.3168	3.33848	16.0359
TCGA-D5-5539	1.63288	0	13.1337	28.035	16.5036	1.21481	0.144391	2.50475	5.04962	3.35167	2.79279	2.52427	5.46592	4.33807	5.61596	21.5829	15.3656	2.53042	21.6648	17.183	3.68455	13.5525
TCGA-CM-4752	1.08493	0	13.6661	40.7368	8.97358	1.04507	0.225408	0.894219	4.42673	4.1783	3.47257	3.1262	3.66307	7.58016	5.44527	16.0875	14.7348	4.71429	19.3199	16.7422	2.7398	12.0229
TCGA-DM-A1D4	7.72877	1	16.2643	18.2847	11.1968	2.11054	0.296152	2.23466	8.9668	4.33807	7.79056	3.82692	4.04454	4.11447	11.3886	15.9103	18.393	3.02451	21.56	13.0776	2.37144	16.245
TCGA-CM-6164	2.41918	0	10.7555	34.4681	6.63084	1.57369	0.164068	0.991065	12.1031	4.52879	6.89848	3.09993	5.75877	5.60875	14.5254	20.328	14.6741	2.42255	14.1651	14.14	2.62948	13.5153
TCGA-AA-3509	5.24658	0	14.1155	18.3845	7.76966	1.47992	0.0986046	1.04954	5.75754	5.20655	4.46459	4.07161	5.18161	6.13715	6.10417	21.6413	27.8936	3.81609	26.1333	24.725	4.5761	13.6851
TCGA-AA-3517	3.24932	0	7.86374	16.1915	8.51311	2.47162	0.00757574	0.496897	7.87142	2.66574	3.57009	2.11791	5.34874	4.98242	11.7147	14.68	20.0967	1.76555	17.4065	10.8176	2.82656	8.66999
TCGA-CM-6172	0.917808	0	11.0381	32.4915	6.12521	0.949295	0.0501362	6.07752	7.42001	4.53527	3.94205	3.94125	6.63237	4.81221	8.64141	17.6865	29.2944	2.47162	35.9456	16.245	4.66407	26.7886
TCGA-DM-A28H	9.75616	0	19.3564	47.2125	9.61801	0.969051	0.469994	0.0701937	6.76908	6.22895	4.22768	4.15336	5.88494	4.96603	7.91077	25.2455	24.7094	4.41122	23.0743	17.1115	4.55992	21.6059
TCGA-AA-3854	3.00274	0	15.0626	33.3442	9.71194	1.41273	0.000502275	1.18684	8.49576	3.96993	4.66217	2.6046	5.92411	5.1826	7.53026	20.8918	19.3106	2.40735	20.8046	19.8782	3.61974	14.8979
TCGA-A6-6140	2.01096	0	11.8657	39.1239	6.5782	1.57174	0.21946	2.90561	6.41307	5.77359	3.50626	4.74783	7.40805	5.00447	8.65031	20.481	23.8998	2.43676	28.2163	18.342	3.98723	20.3671
TCGA-5M-AAT6	0.794521	1	18.2847	45.2669	5.92411	2.61159	0.0191408	0.123834	7.64458	5.25792	3.61218	2.17748	5.27001	4.96707	8.25914	18.2507	22.8891	3.06667	20.5847	15.3124	3.97235	9.11885
TCGA-F4-6460	2.66301	1	5.75877	14.2359	14.6104	1.11908	0.422937	0.368337	7.57654	3.06795	4.9793	2.17299	3.90348	5.43738	13.2444	15.2588	16.9881	1.32257	10.4075	10.1129	2.4678	8.76246
TCGA-CM-4748	2.16986	0	15.0801	31.4586	7.63924	0.146214	0.124375	0.108275	6.45563	2.80446	2.76371	2.90065	4.85973	7.38404	9.40574	18.0184	17.8118	5.66305	15.658	15.2297	2.83324	12.748
TCGA-CK-6746	0	0	16.7495	46.3383	9.32417	2.35825	0.313333	3.6808	19.257	5.02325	6.69808	3.09864	7.12771	2.89873	19.2383	21.1296	19.664	2.53936	22.7337	13.9519	3.96993	10.2635
TCGA-CM-6171	1.16986	0	16.4842	26.9916	3.56938	3.71774	0.271318	3.04664	12.1296	5.36665	5.48895	3.68002	7.48118	3.41668	12.874	18.0337	22.9162	2.40568	28.9906	27.3119	3.32849	23.4262
TCGA-AA-3518	0.0849315	0	15.6098	45.0396	6.8796	1.27739	0.0479591	1.78849	8.56009	4.87491	4.7635	3.37534	5.86853	4.36697	10.6749	15.6887	18.5704	2.07295	20.9026	17.0827	3.49525	16.2844
TCGA-A6-4107	2.70411	0	11.8471	31.691	8.52155	1.13409	0.194564	1.71528	7.13428	3.52972	7.69044	2.73264	3.55437	5.36784	11.1094	17.5495	16.8053	3.90506	15.9413	17.0904	4.17743	10.9572
TCGA-AA-A00N	0.334247	1	14.6474	41.3855	6.64688	1.34189	0.000506721	2.3876	9.05994	4.12041	5.14889	2.80506	4.80323	6.0145	12.0992	17.2718	20.9658	2.85951	16.133	23.2906	2.50587	13.3793
TCGA-AA-A00E	2.50137	0	15.1658	37.2032	4.46275	1.42577	0.000692453	1.3362	12.3553	4.78231	5.16632	2.81671	7.33059	4.49073	7.21547	19.5785	28.1769	2.48709	31.3636	20.3466	3.7744	14.3168
TCGA-CA-5256	1.03836	0	13.7087	33.7899	5.21756	0.576726	0.27648	0.963514	8.62207	5.17292	11.3752	4.00039	4.8891	6.23591	10.4763	16.3498	18.761	4.84527	17.4144	16.1136	5.93829	11.6763
TCGA-D5-6537	0.4	1	9.11657	39.333	5.22196	2.02733	0.321805	1.71278	15.5027	4.47857	8.9575	3.02075	6.36392	4.99394	17.0248	19.6834	21.618	3.13946	18.7441	15.8354	3.62423	10.7894
TCGA-A6-2678	3.52329	0	17.1618	43.9312	6.11735	1.89863	0.0579032	3.31736	7.69395	5.8823	5.04634	4.26066	7.30353	6.21948	6.86597	27.6572	30.2731	3.63346	23.7285	30.5656	5.15654	27.1259
TCGA-CM-6161	1.25205	0	12.0505	32.8782	4.72804	1.35761	0.0528121	2.0517	13.718	5.07496	7.74189	5.1826	9.07411	4.74972	16.1464	22.8499	30.6616	2.85271	21.285	24.9107	5.38731	15.5915
TCGA-AA-3660	6.50685	0	12.0992	31.8988	9.85902	0.812447	0.105067	0.824885	5.92923	4.34351	3.58801	2.80996	5.17185	5.31424	7.18051	18.9446	20.481	2.83263	19.4953	14.6214	3.20665	12.9383
TCGA-CM-6679	0.838356	0	11.3003	24.8511	6.1909	1.45748	0.0458707	0.595262	6.54601	3.27933	3.65241	3.39084	6.51716	5.61596	8.84029	20.0659	13.9471	2.66982	15.6887	18.4675	3.10392	10.434
TCGA-CM-5349	2.50685	0	9.63928	36.7241	7.34616	1.36171	0.153215	0.415701	6.259	4.60079	4.67936	3.94125	5.14022	3.01685	8.2025	19.8087	19.8683	2.17347	16.1723	9.56969	2.64815	14.3476
TCGA-AA-A01Q	0.0849315	0	16.9458	52.6169	7.44989	2.37574	0.147364	2.2588	10.4763	4.1783	5.95646	2.80322	6.03681	4.97724	13.957	16.271	22.7582	2.69435	17.6485	14.2003	2.89998	24.6649
TCGA-DM-A28E	9.99452	0	15.4725	46.775	6.49559	2.25571	0.0473699	2.14596	10.6287	5.06447	6.48989	4.17138	7.44263	4.88714	14.261	21.5254	28.8624	3.31385	25.2295	16.7495	3.36423	13.1206
TCGA-D5-6924	1.19178	0	12.7437	27.8345	9.34596	1.71776	0.052948	0.317957	16.0747	4.32806	6.37492	2.56016	6.61178	4.35797	17.6098	16.5511	17.9302	1.87624	21.724	15.4362	3.67693	10.1917
TCGA-AA-3811	0.838356	1	12.0269	44.2478	9.2869	1.93504	0.117517	0.64637	14.9599	3.64738	5.98847	2.42038	5.1197	4.84318	13.836	16.714	15.6038	2.57037	24.5593	14.8163	2.12088	11.0671
TCGA-AA-3511	0.580822	0	10.2492	36.8671	7.19535	1.87807	0.120279	2.61159	12.6535	4.80421	6.28187	3.08817	5.29099	4.52501	14.4827	17.9226	22.5963	2.10432	15.9791	13.566	3.49746	17.362
TCGA-AA-3710	2.24932	0	15.2056	33.4932	5.86474	2.88957	0.0692785	0.633169	10.3783	5.03902	5.1967	3.21956	6.56056	5.55577	9.8806	17.1691	23.2366	3.27449	21.2311	18.8045	3.31039	14.9881
TCGA-G4-6314	2.99452	0	12.2688	19.9169	6.49273	1.30979	0.0635246	1.19908	4.90435	4.52213	3.01878	2.98219	6.63084	5.91897	6.67518	15.9729	21.6648	2.22738	16.7632	19.2111	3.5165	11.8148
TCGA-AA-3673	4.16986	0	16.245	36.2943	6.78137	1.00408	0.169313	1.42761	13.0684	4.43957	11.4193	3.27933	5.38615	6.51414	17.796	27.9132	23.6317	2.82718	19.5317	19.3286	3.77127	16.0679
TCGA-AD-6548	1.78082	0	13.2758	36.8671	6.94917	0.895121	0.147018	0.959382	12.069	4.296	5.55812	2.97078	5.77735	4.55704	13.1821	21.4089	25.5545	3.50915	23.1278	17.5723	3.97235	13.0342
TCGA-DM-A1D9	11.6986	0	19.1024	45.8532	7.88647	2.60293	0.104992	2.27851	6.51561	5.44867	4.19916	3.35648	6.47862	5.35549	7.255	22.421	28.8195	3.90108	19.5983	20.2965	3.1515	16.2976
TCGA-AA-3815	2.75342	0	13.8986	53.8907	5.24933	1.21786	0.101165	0.727315	10.2862	5.2307	5.86731	2.91746	5.26351	6.03545	7.78303	16.8195	23.1548	3.25483	19.0499	15.5856	3.76427	15.5027
TCGA-AA-3553	2	0	13.5289	36.0134	7.79407	1.21423	0.144417	0.440603	7.49521	4.75754	5.51136	3.09673	5.28318	7.94503	7.78303	21.724	23.6597	3.63787	24.9257	17.4442	3.68533	9.69924
TCGA-F4-6569	2.97808	0	15.3362	31.7678	6.54003	1.00891	0.186481	0.182726	12.0191	4.3959	8.0427	2.66574	4.86074	5.03902	18.0415	16.7632	20.9026	2.49701	19.4088	19.4572	3.23162	11.1647
TCGA-AA-A01K	2.58356	0	17.4891	28.2163	5.08009	2.63182	0.000603965	0.429794	6.64976	2.82295	3.69851	2.14842	3.39365	4.33717	8.98295	19.505	31.7678	2.80567	21.7843	19.0675	3.62351	7.425

## Sheet: test
id	futime	fustat	GRSF1	MRPL37	RRNAD1	CAPRIN2	RPL3L	PPARGC1A	XPO7	PDE12	CNOT7	RPP14	DCP1A	CLP1	CCAR2	GSPT1	ETF1	MRPS18C	SRP72	G3BP2	IPO11	RBM47
TCGA-F5-6571	3.52877	0	9.86157	30.9075	7.37035	2.12231	0.045866	0.878597	7.8186	4.39767	4.23575	3.30974	6.51272	5.20986	7.425	17.1263	25.2608	1.80299	19.2747	15.3836	3.67227	9.00825
TCGA-AG-3882	1.66575	0	7.32713	20.5121	12.5433	1.44042	0.249329	0.535378	7.51816	2.82598	2.90561	1.69615	3.49746	5.56757	10.0637	9.52923	7.0728	2.12766	8.1706	5.93186	1.48506	9.51164
TCGA-AG-4005	1.16986	0	10.5576	45.79	7.59269	2.54658	0.000472294	0.20152	8.89301	5.20432	4.79229	2.99312	7.81656	6.85197	9.94574	14.016	21.4218	2.06713	14.026	11.0703	4.1637	10.4047
TCGA-EI-6513	1.36164	0	8.78261	40.5085	8.16655	1.28611	0.200371	0.0374242	8.05853	5.04317	3.88181	3.63115	5.90522	5.71785	7.98986	21.1186	28.9698	2.38869	14.6854	11.2499	4.14577	8.84029
TCGA-EF-5830	0.290411	0	16.2914	28.4213	8.80588	0.900258	0.38574	1.66047	4.83819	5.05898	5.06765	4.45994	5.76614	6.54003	8.18659	16.0939	27.1633	3.92837	23.2231	20.6785	3.66771	11.5945
TCGA-BM-6198	1.76986	0	19.1933	20.9443	12.5149	2.45026	0.189856	0.564863	7.53205	3.0804	4.41938	2.15494	2.94147	5.06658	8.17843	21.9182	16.3431	2.09274	26.537	23.0743	2.15337	9.9241
TCGA-AF-2690	1.43562	1	8.56242	19.4005	6.28056	1.39711	0.137055	0.75791	7.24193	3.41741	4.45994	2.25054	4.56176	4.72804	8.03504	14.8599	16.01	2.32013	16.2844	13.3923	2.81925	7.27174
TCGA-AF-3911	3.14521	0	9.41819	38.3133	8.81496	1.77782	0.125068	0.26276	5.02011	4.69566	3.03162	2.64283	5.49472	5.724	5.24386	19.1024	15.5027	2.31377	16.9741	13.7372	3.24861	9.89132
TCGA-EI-6507	1.66301	0	16.2175	25.164	5.10582	4.28711	0.150008	1.83266	11.2369	4.46085	5.01282	2.56634	7.53026	2.96504	8.25495	16.6386	28.5478	1.81943	23.5484	18.9273	2.99696	12.531
TCGA-F5-6861	3.17808	0	15.6392	38.511	8.4027	1.53249	0.0827413	3.24391	9.36595	4.8941	5.54642	3.11319	4.57703	6.10018	16.1136	19.8282	24.3497	3.14681	19.3654	23.0474	3.55592	13.4696
TCGA-AG-A011	3.08493	0	13.3748	47.0282	9.15895	2.40679	0.353724	3.79842	5.98847	3.44398	2.91306	3.43596	5.17951	3.87001	6.87341	14.5726	18.1294	2.55109	16.1001	12.4783	2.81925	28.1577
TCGA-NH-A5IV	0	0	15.5624	35.7396	6.98448	2.73679	0.113268	0.235756	11.0055	4.11954	4.6124	3.34809	5.65205	4.53343	12.107	16.1658	20.7948	2.52039	17.1186	17.032	2.7831	20.1854
TCGA-AD-6963	2.28493	0	13.5197	44.0894	8.08363	2.20355	0.16734	0.449657	17.5266	4.31115	7.8733	2.54719	5.17734	5.32509	18.1057	23.2366	18.2847	3.28343	21.0852	15.1483	3.21544	12.2688
TCGA-A6-2684	3.08767	0	11.6039	25.4347	4.17918	2.72524	0.0382508	0.490151	10.1477	6.48038	8.44453	2.91705	5.98972	4.81286	7.92035	27.4234	25.1932	2.11409	16.5124	23.9138	5.06905	15.4628
TCGA-CK-6747	2.24658	0	16.3836	35.2696	8.14852	0.795979	0.0568957	1.63991	10.4249	4.46365	5.50547	3.40595	6.06552	5.38262	14.8869	24.4852	22.5838	3.09275	20.3171	23.4262	3.87478	22.7458
TCGA-AA-3984	0	0	16.1001	50.9924	6.05769	1.7651	0.178687	1.96836	11.1257	7.16578	7.17576	3.94286	7.61956	5.84825	13.2358	30.4411	34.2779	3.49525	21.0635	22.0032	6.08676	16.3114
TCGA-AA-3939	1.08219	0	18.2759	27.3513	5.98585	1.55139	0.000545662	0.987619	9.47371	5.22196	8.37382	3.36004	5.48439	4.71031	11.2562	21.4912	21.571	4.20341	26.29	24.8818	4.9353	14.9258
TCGA-QG-A5YX	2.74795	0	16.5036	37.2365	7.46387	1.23419	0.134371	2.21212	15.1829	4.81317	7.63757	3.28762	5.54521	4.58649	17.764	20.1854	24.3792	3.55592	19.5136	20.6468	3.25131	24.9579
TCGA-G4-6295	0.69589	0	13.7372	29.1423	4.61899	2.0245	0.218922	1.65592	5.59342	6.12131	4.23399	4.56656	10.0082	7.6922	6.81213	19.7891	24.8024	2.61446	17.9694	17.1553	3.52154	12.6695
TCGA-AA-A01T	2.75342	0	7.98215	29.4941	12.8323	1.24689	0.465644	0.918909	3.84137	2.66103	1.24499	3.41165	4.66031	4.86681	6.34841	11.1291	10.9862	5.68112	5.07699	6.68575	1.12542	8.71363
TCGA-A6-6780	1.67671	0	22.5833	23.6937	2.88542	2.5522	0.0373053	7.77544	13.0248	9.14914	9.75928	4.92843	9.17656	4.89687	8.44518	18.3185	33.2913	2.90015	26.6575	34.7497	6.25599	32.7287
TCGA-WS-AB45	5.83562	0	11.7218	21.152	5.18694	1.9756	0.00032682	3.81191	13.6132	3.19135	6.00281	2.82598	5.74874	3.78988	8.39634	14.9713	20.6785	1.64396	24.6045	22.3199	4.55026	10.6471
TCGA-G4-6294	2.35068	1	12.694	31.5353	8.30604	2.41113	0.0818566	2.50922	10.1021	4.00534	7.06647	2.96314	5.48895	5.20114	10.8651	18.4593	19.8683	1.96787	21.4912	16.8883	3.03032	11.9486
TCGA-DM-A28M	7.93151	0	18.5024	46.8344	8.29591	1.48028	0.356287	3.44398	8.34479	4.56467	6.77218	3.11187	5.43847	4.69759	11.5806	19.5983	27.7934	3.99795	17.0393	12.5188	3.42596	17.1263
TCGA-AZ-4323	0.117808	1	10.393	22.2825	7.61238	13.3793	0.336179	0.372542	9.2237	3.46191	5.11649	1.87981	5.88626	3.67854	15.7733	14.9488	19.0761	2.05313	22.9023	19.1933	1.81511	4.4897
TCGA-DM-A28A	2.20548	1	11.3039	21.3307	9.84536	1.99489	0.186791	0.366723	6.67673	5.34539	3.8176	3.66926	5.42471	5.24825	9.16849	18.2271	17.718	3.53721	18.936	18.2019	3.62892	11.1549
TCGA-AA-A004	1.16164	0	6.03417	26.5026	10.4941	1.12528	0.000690256	1.19223	5.43047	2.00335	1.06585	0.646722	1.47155	3.48208	9.97013	7.92763	8.63074	2.84296	4.63242	4.89919	0.947884	9.81021
TCGA-DM-A1HB	11.3041	0	18.4012	38.0023	8.04664	1.66494	0.0491354	2.01925	11.148	5.16632	6.87341	3.23029	6.49414	4.42852	12.7774	17.2643	23.4405	4.41938	18.4759	23.5759	3.75733	12.253
TCGA-CM-6169	1.08493	0	14.0506	22.4697	5.44752	1.52348	0.0552494	0.835946	6.90174	4.30053	5.03902	2.43066	5.99109	5.17185	6.91415	18.0184	24.4559	2.23676	22.9688	20.8695	3.60454	11.4335
TCGA-A6-6781	1.63836	0	12.6913	16.1815	4.20393	2.52992	0.00800701	1.31654	11.5928	4.26004	7.43413	2.28435	5.86947	2.95546	8.41635	17.8447	23.8366	2.20521	19.8747	30.1398	3.75537	19.9213
TCGA-T9-A92H	0.991781	0	14.026	40.5996	5.77991	1.83533	0.0447142	3.39365	10.7493	4.45719	6.28331	2.36558	4.29248	5.72999	14.7667	43.4977	24.8511	4.20002	21.6763	14.9371	4.26516	15.2946
TCGA-AA-3530	1.58904	0	19.7413	49.2938	5.39407	2.541	0.115288	2.05454	10.4549	5.76002	8.61285	3.87001	7.53566	5.93566	9.49104	28.4213	25.6554	2.80261	24.9257	26.0799	3.95595	19.13
TCGA-AA-3989	0.663014	1	14.0854	34.5938	6.85358	1.20515	0.0898568	0.906841	6.49704	4.34621	4.46275	3.48712	4.79023	6.89684	10.884	19.8385	19.8683	2.94453	15.4307	18.7783	3.53721	17.0097
TCGA-AA-3527	0	0	6.61034	24.071	9.94574	0.717914	0.000545956	0.530093	8.19055	4.31029	2.89632	2.76553	4.10177	7.11325	9.97286	8.50881	9.32045	3.37534	8.1706	7.20716	2.06609	10.2206
TCGA-AA-3973	1.08767	0	13.3342	19.1842	17.6251	2.63803	0.263565	0.561579	9.86442	4.59029	6.81972	3.78291	4.95885	6.58394	10.6749	14.7504	18.4418	2.14047	18.0021	19.175	3.1151	8.25284
TCGA-AA-3950	2	0	18.4675	55.8559	2.46017	0.893993	0.116712	1.351	8.91152	7.5286	10.2206	3.42174	6.00925	7.00199	10.3465	22.6212	33.0503	3.80151	30.0585	26.1163	6.14384	11.9597
TCGA-DM-A0XD	2.03562	1	14.5996	39.4168	8.35087	2.38869	0.161008	0.019534	10.1947	4.32806	5.65079	3.49525	5.26781	3.41165	11.6337	15.5797	22.9941	3.00597	16.9025	12.7191	2.83142	8.28131
TCGA-AD-6964	0.906849	1	11.8218	31.0339	8.59064	1.20357	0.287853	0.0893159	9.6286	3.24044	5.55458	2.73085	5.78978	5.32954	16.278	15.3124	20.5121	2.37681	16.1203	14.8163	2.67727	12.9163
TCGA-A6-6650	1.71781	0	15.8083	28.2601	4.85084	2.08547	0.0458839	2.25631	8.07113	7.09884	5.54595	2.70902	7.73201	4.2894	6.68566	25.9798	40.3174	3.04783	20.9888	30.1847	7.23396	24.3893
TCGA-4N-A93T	0.4	0	6.24663	14.9258	12.145	4.05543	0.274018	1.49164	4.74681	3.09275	3.42032	3.73012	4.16969	5.11757	7.09205	12.8534	16.2914	2.0908	7.31875	7.70871	1.72941	11.1257
TCGA-G4-6299	6.2137	0	12.0956	23.5759	8.5066	2.49538	0.107507	2.42477	5.88999	2.80811	2.97457	2.03072	4.78427	3.69001	6.33023	15.1944	20.988	2.04587	10.1975	12.8323	2.52094	7.76035
TCGA-5M-AATE	3.28767	0	11.2735	35.5423	7.63924	2.86565	0.178593	1.44351	13.4514	5.02947	6.12131	2.70253	5.91635	4.26245	14.2913	22.9941	20.7096	2.00382	17.2053	13.982	3.26702	9.02216
TCGA-3L-AA1B	1.30137	0	16.4906	25.6383	7.23533	2.69255	0.0441687	1.64674	11.2102	3.44758	6.86597	2.4629	5.50425	3.45752	17.3023	16.1852	24.989	2.65396	20.3573	24.2167	2.77458	14.1499
TCGA-AA-3966	0.167123	0	10.2435	26.6447	8.6526	2.3217	0.179615	2.37789	9.7068	3.30204	5.89508	1.72356	4.78816	5.67864	10.3292	12.3083	16.0547	2.08643	16.6521	11.7043	2.20459	9.16387
TCGA-A6-3808	2.77808	0	16.6794	35.1729	6.34841	1.24748	0.0746856	0.85547	7.31875	4.73295	6.39887	2.44593	4.95267	5.51826	10.9218	19.848	24.7094	3.41239	21.3195	20.3374	4.06812	13.6381
TCGA-AA-3552	1.08493	1	9.70439	37.5328	10.7924	1.06509	0.253517	0.915774	4.11105	2.85642	2.82295	2.54776	4.4749	6.18271	6.10947	16.9948	14.7402	2.31431	10.1525	11.1901	2.04638	11.263
TCGA-A6-2682	1.16164	1	10.7373	36.9021	8.6569	1.20205	0.154796	0.395054	6.80133	3.41093	5.25579	2.71383	3.64624	6.43568	9.21151	14.7614	15.2588	4.11954	12.7108	13.6947	2.53428	10.0803
TCGA-G4-6310	5.30137	0	9.4008	29.6275	6.33992	1.62918	0.269456	0.763154	10.5364	3.53721	7.61764	2.87542	6.18814	6.20975	12.7858	20.0659	24.7554	2.5737	13.9374	14.9371	2.55278	10.4549
TCGA-AG-4021	0.331507	1	15.0685	26.6077	10.5755	1.29627	0.112798	1.39711	7.27174	4.26245	3.83001	2.63691	4.27302	4.33627	7.13755	21.0746	15.9791	2.75895	21.4089	31.4341	2.54889	12.748
TCGA-CI-6621	1.14795	0	19.1389	25.4554	5.60154	1.67231	0.00945051	1.08338	8.40703	5.19237	4.53616	2.79221	5.81835	6.09884	8.92307	23.8571	31.8479	2.31325	37.2365	18.5449	3.70231	15.4725
TCGA-AA-3955	1.74795	0	16.791	43.7096	6.58684	1.08417	0.0957135	1.64356	8.53886	5.69949	10.4402	3.47469	6.22486	7.94503	9.06484	27.1633	30.1763	4.08085	27.504	17.9934	5.20432	10.1609
TCGA-A6-2671	3.64658	1	11.8843	53.7957	6.77981	0.912709	0.0626586	0.20384	5.64838	4.67161	2.19949	3.57082	5.33406	4.73188	6.30134	18.1294	16.278	5.46706	11.9448	17.9694	3.47113	8.0331
TCGA-CK-4952	1.30137	0	19.9073	39.9293	7.22062	1.75375	0.0994537	2.559	7.31373	4.57033	3.90968	3.13084	7.80899	4.76448	7.86752	29.6042	22.6455	3.25064	32.6828	26.4851	4.91267	15.1082
TCGA-AM-5821	0.0767123	0	17.6406	30.2968	5.94989	5.16741	0.150607	0.653658	9.72991	5.2689	7.02799	2.53042	5.65452	6.2003	9.36357	19.1842	26.0799	4.86074	30.7091	17.9855	3.04348	6.58116
TCGA-DM-A28F	2.99726	1	11.9109	25.0359	10.6844	1.98499	0.107451	2.27851	5.27001	3.86439	3.3447	2.32798	4.02198	6.30687	6.93648	15.5797	18.1685	3.01105	16.6867	18.2674	2.67619	12.8954
TCGA-AA-3845	0	1	15.8539	26.4498	4.19832	4.06053	0.0342223	3.30906	9.77519	5.6413	8.60356	2.49258	6.42443	2.61617	10.1751	18.1938	24.0428	2.85084	21.4447	20.328	3.97969	13.3027
TCGA-AA-3877	2.58356	0	16.6934	44.4174	6.13838	1.87398	0.041152	1.36587	9.86157	5.24497	6.32878	2.9944	5.49724	5.13919	10.3987	16.6721	25.773	2.77338	22.9559	22.421	4.26947	13.5434
TCGA-AA-3831	1.49863	0	15.4786	43.9836	6.91888	1.09756	0.173185	0.711445	9.34596	5.46706	5.68602	3.9486	6.73584	4.90852	11.6337	22.5708	22.7841	2.18798	18.4256	18.4508	4.17138	15.5856
TCGA-AA-3844	1.24384	0	13.8458	44.4713	6.51716	1.42545	0.102183	2.73861	8.90225	5.20874	5.93566	2.7625	5.67638	4.72415	9.03882	28.3401	30.1287	3.05313	17.8666	16.3114	5.28318	15.3242
TCGA-A6-A56B	4.68767	1	9.7509	40.194	11.6195	2.82718	0.205887	0.0942549	4.46643	4.375	2.32587	2.46672	6.67224	4.98038	6.79221	20.5636	25.3896	2.35348	30.1525	14.6159	3.48132	7.08413
TCGA-DY-A1DG	4.29041	1	16.1464	19.4671	15.4665	1.7787	0.253136	1.50415	9.67854	3.97313	6.36798	3.09077	2.52935	4.28363	12.4147	12.371	10.1467	4.1035	17.764	15.8907	1.55059	15.4908
TCGA-DY-A1DE	10.7726	0	9.51413	18.831	13.7465	1.48172	0.124166	2.10237	4.22505	4.52309	3.11187	3.38378	6.2671	6.34841	5.47636	20.2461	18.9446	2.73558	12.122	11.616	1.57788	11.0996
TCGA-AF-4110	2.49863	0	9.08596	24.6197	8.04664	1.30425	0.258059	0.636845	8.87688	3.06151	5.79366	2.30234	4.14412	5.11862	11.616	15.7667	20.4086	2.60867	21.9428	13.9871	3.63567	9.70177
TCGA-AA-3514	0.0849315	0	6.98448	29.991	11.1418	0.329743	0.0890158	0.0496839	9.87516	4.67936	4.33078	2.36503	4.02957	7.1085	13.6851	8.06411	9.10482	4.47857	7.54646	8.4618	2.72437	12.9601
TCGA-AA-3655	5.08493	0	15.2414	39.6226	7.51993	1.65923	0.244235	2.91682	11.8323	5.01072	5.74254	3.39648	6.6191	4.63242	12.6535	24.1437	24.6944	2.51145	18.9105	23.2366	4.01296	17.4667
TCGA-A6-A567	5.15342	1	10.0357	36.9021	10.1637	3.37955	0.0673654	1.48211	8.16851	4.33902	4.4377	3.25413	7.67566	5.80726	7.77742	21.0746	31.4586	2.47273	16.3565	15.786	3.67854	8.44673
TCGA-CM-4744	1.66849	0	13.7942	33.7296	8.80588	3.43952	0.121101	0.825964	9.90209	4.02276	9.05311	3.21544	4.92921	6.31371	14.2712	18.7873	20.1755	3.95849	19.8683	14.5254	4.37775	8.12084
TCGA-CK-5912	4.09041	1	11.6231	44.9795	10.1525	0.982915	0.327975	0.0624117	7.31373	5.08228	4.42944	3.37466	9.18053	4.81526	8.69396	38.0023	16.0294	2.9854	20.7829	20.166	3.05699	27.4468
TCGA-DM-A1HA	7.12329	0	16.7982	28.8195	13.5614	7.87523	0.210348	1.34995	7.71244	3.04278	4.78916	1.85606	3.72075	6.01067	9.90209	14.0115	21.2968	3.95186	17.6023	21.8701	1.4223	7.55166
TCGA-AA-A02J	0.419178	1	14.6214	53.1936	8.03116	1.16858	0.362725	0.273011	6.26973	4.73094	3.40812	3.47113	6.08405	5.9924	7.23042	17.6941	22.383	3.07257	16.278	18.9717	3.79455	15.3421
TCGA-CM-5348	1.91507	0	9.56969	18.613	10.884	1.39155	0.200715	0.172792	5.99881	2.64342	2.79839	2.27641	5.40782	3.02139	6.6191	16.4842	17.8274	1.85877	18.2717	18.1528	1.51971	13.718
TCGA-D5-6541	1.29863	0	18.9717	28.3812	9.3435	2.09176	0.123487	4.33986	6.43855	4.78623	3.95595	3.38802	4.90336	6.45979	8.08947	19.3564	29.6275	3.70303	20.8046	27.2355	3.95763	16.4776
TCGA-A6-5665	1.83836	0	13.3407	37.3458	3.10995	4.07911	0.0258929	1.71464	14.3824	4.1668	5.9417	2.09878	7.77847	3.15449	9.98611	22.6092	28.6223	2.54924	30.5367	23.944	3.14087	19.8664
TCGA-AA-A01P	3.1726	1	13.6335	30.5656	5.81835	2.18302	0.0411845	0.0648221	9.25041	3.98463	5.13702	2.15337	4.92309	5.22961	12.1527	15.2297	22.6212	2.99696	16.7839	12.811	2.86875	13.2487
TCGA-AA-A00D	1.58356	0	15.7667	37.2032	5.6413	1.2385	0.170777	0.484003	8.83348	4.49816	4.29791	2.72556	4.86378	5.05485	9.36357	17.1618	26.236	2.39345	17.9617	14.2968	3.66771	12.3793
TCGA-AA-A00U	1.41918	0	19.1208	52.0602	5.91635	1.24469	0.0931902	1.15213	7.75651	5.12291	3.79996	3.17928	8.81719	5.83704	8.54093	26.2191	28.7998	3.29106	18.4012	18.9105	4.23485	16.707
TCGA-CM-4751	2.25205	0	15.137	27.7358	5.74499	2.32221	0.156956	0.663551	6.82735	4.34713	3.61974	2.5573	4.63536	5.23898	8.1248	19.0335	23.9993	2.88702	18.8925	19.2932	3.23503	17.1553
TCGA-4T-AA8H	1.05479	0	13.7465	29.8995	7.6647	3.23029	0.0965512	2.60517	13.7132	4.61994	6.96218	3.69468	5.13479	4.90132	17.3102	21.0635	20.2864	2.60749	17.0248	19.2747	2.53995	14.322
TCGA-F4-6459	0.717808	1	12.4544	25.538	7.37887	2.55223	0.092432	2.31012	6.21532	4.44424	3.34537	2.67096	5.14447	3.39433	7.2037	20.3671	17.1553	2.17054	16.6195	17.6098	2.80506	18.1371
TCGA-AA-3525	0.00273973	0	9.33641	37.4593	6.63388	0.94296	0.077382	1.60995	8.24684	4.36881	5.11232	3.03032	4.83916	5.32288	8.9506	15.4135	19.9964	2.74459	20.1952	20.1062	3.80231	16.2844
TCGA-AA-3837	3.24932	0	10.2664	29.8778	6.12396	2.40133	0.167358	1.1535	9.626	5.02113	5.13479	2.96693	5.66913	5.44301	11.337	15.0801	17.9694	2.06851	11.8545	12.2028	3.27316	13.6335
TCGA-AA-3561	1.16164	0	11.5025	41.9125	11.1935	1.81285	0.0286295	1.19522	10.3208	5.00447	9.57474	4.72804	7.73094	6.3666	7.66664	17.183	22.1005	4.77918	24.1292	18.1528	4.27389	10.1129
TCGA-AA-A00R	0.0821918	0	14.6854	58.7196	6.29726	1.63159	0.10223	0.0282681	14.1699	5.54879	6.82279	2.90561	5.3218	5.38385	16.2045	19.5594	23.3442	3.45396	11.4404	14.7504	4.74384	17.4144
TCGA-AZ-4308	9.10685	0	7.68666	32.1703	10.1917	0.97229	0.139843	0.442574	5.47636	2.83385	1.7791	2.71732	3.02451	6.52151	7.5392	8.48719	10.7282	4.49073	8.61512	6.76459	2.28726	8.27732
TCGA-G4-6323	1.14795	0	13.836	30.3925	7.59269	2.40022	0.00798833	2.66453	9.07184	3.65084	6.00535	2.79651	5.20767	5.29861	12.6127	19.4383	20.4706	2.90869	16.1397	18.4174	2.07295	15.3541
TCGA-D5-6529	1.68219	0	10.7401	34.9756	6.31785	3.03747	0.0273934	1.32393	14.3736	3.72854	6.9397	2.37407	4.58274	3.74949	20.1368	15.5977	23.4955	2.04587	15.9974	15.8907	3.53343	10.3119
TCGA-F4-6806	3.45205	0	13.8651	32.8522	6.51995	1.93504	0.0600948	2.00946	9.14748	4.33902	5.32509	2.95163	4.6143	5.48097	12.9163	14.5254	18.6831	2.67961	17.7102	15.786	2.35925	15.8107
TCGA-G4-6293	11.0986	0	14.5518	26.1509	6.04055	1.54183	0.0372239	1.52493	8.86068	4.32365	5.38958	3.13807	4.87801	5.09514	13.5708	20.0864	22.2948	2.41498	17.325	18.4418	3.1954	13.7465
TCGA-G4-6306	3.72329	0	12.0081	31.265	7.50927	1.58372	0.346301	1.23202	4.83819	4.36072	3.3635	3.82311	4.85551	4.29791	8.68095	17.0685	19.0412	2.74402	13.5801	13.8651	2.80387	14.8706
TCGA-AZ-4615	2.74521	0	17.8274	41.3855	5.45202	1.80858	0.000444246	1.14918	12.8448	6.51995	8.74469	2.76739	4.94661	5.54521	13.9722	16.7632	24.9107	4.01216	22.7714	23.3712	3.93246	20.7301
TCGA-AA-A00L	3.16986	0	14.515	51.5991	9.97866	1.8199	0.0437419	2.54323	6.84877	5.06124	3.04209	2.85765	5.46942	5.18915	7.23362	18.3588	25.0359	3.02587	15.5856	16.0611	3.26906	17.3102
TCGA-AA-A00K	1.50411	0	15.0334	45.9136	7.13428	1.94879	0.083542	1.1468	12.265	4.73892	5.95382	2.68078	4.70557	4.59988	16.0611	20.1755	19.8974	2.64161	13.7942	13.6614	2.67564	17.4515
TCGA-AA-3519	0.756164	0	11.9036	32.2501	5.3396	1.04132	0.13787	0.394228	10.5755	3.95933	5.7512	2.38433	5.21206	4.87595	11.6865	15.2414	18.1685	2.80141	18.6047	15.5209	4.5761	10.1751
TCGA-CM-5861	1.25205	0	16.4906	28.2372	10.7493	1.31293	0.157766	2.87852	15.5144	4.91995	8.36339	2.937	4.88002	4.40944	15.0107	16.7705	20.398	3.20266	23.2366	20.2764	3.15477	18.9898
TCGA-G4-6297	6.86575	0	9.63928	21.1296	10.306	2.74459	0.0561424	0.470371	11.6409	4.14328	5.22642	2.62895	7.26326	4.98448	13.889	17.183	21.3522	2.03352	18.342	16.8123	2.5754	10.4912
TCGA-A6-5664	1.8411	0	12.3833	27.2174	5.03799	1.33821	0.087058	1.61505	10.2464	4.14069	5.37002	2.3614	8.51532	3.98723	12.5391	21.0419	21.8701	2.59951	19.9764	23.2231	3.46546	18.334
TCGA-AA-3952	0.167123	1	13.2	47.3451	14.8706	0.518862	0.164321	3.7744	5.64838	4.81317	3.39724	4.63437	5.02744	3.603	6.48434	11.5554	21.5254	4.3822	17.0904	17.8118	3.09537	9.75369
TCGA-AA-3494	0.0849315	0	12.633	40.0174	7.5111	1.79016	0.163571	2.50423	4.6124	3.80792	3.25753	2.89693	4.85771	7.54992	5.29645	18.1138	15.9606	3.67227	19.674	16.6867	4.21638	11.2802
TCGA-F4-6805	2.86849	0	17.0611	32.0355	5.59804	1.27489	0.110462	1.29849	8.0427	4.58649	3.56786	2.62497	5.76494	4.56656	7.95677	21.2524	26.7886	3.08232	21.5939	23.6034	3.63038	13.8651
TCGA-D5-6930	1.11233	0	12.2727	38.5506	6.51854	1.46506	0.081805	1.00232	9.74806	4.38042	5.42808	2.5921	5.27985	5.51016	14.9881	19.3024	22.1739	3.11912	21.5032	18.9898	3.76966	14.7722
TCGA-AA-A03F	0	0	8.56242	28.4848	10.2692	1.52759	0.105601	0.713738	7.39783	3.09604	1.59947	1.79573	4.68891	3.21209	15.3541	10.7524	13.099	2.58237	9.30445	6.77218	1.50637	13.4146
TCGA-CM-5863	1.25205	0	11.5302	27.3513	8.93674	1.57331	0.0345473	1.86231	9.63657	2.99244	5.76614	2.02405	3.86439	4.1331	11.2102	15.1829	16.0035	2.44813	18.5106	17.2332	2.74341	15.6705
TCGA-AA-A02Y	3.33151	0	14.5674	38.6331	10.2206	1.44653	0.158045	3.15477	9.33401	4.77918	5.40782	2.80868	4.70936	4.473	12.8491	18.9105	23.4405	3.44758	18.9273	16.6124	2.88517	13.2178
TCGA-AA-3531	2.83562	0	8.21877	43.3941	8.17263	1.52348	0.184169	0.454089	8.44673	5.38385	3.96094	3.25272	6.00281	7.36529	10.2862	12.8026	15.786	3.01559	11.5025	12.391	3.26774	15.1774
TCGA-G4-6627	5.9589	0	12.694	19.6551	6.26973	1.54601	0.0068111	1.5947	10.2664	4.62381	6.28468	2.7566	5.22642	4.51096	12.6085	18.8833	30.5656	2.76015	18.0897	22.8107	3.5461	17.0248
TCGA-AA-3696	0.419178	1	13.6519	37.5328	8.5494	2.09274	0.213943	2.84357	13.8603	5.01174	5.70076	2.54944	6.16788	2.40405	15.2178	18.4174	15.9974	1.83175	16.9881	16.3638	3.57607	15.4485
TCGA-AA-3560	1.66575	0	17.2408	50.4599	7.99775	1.05059	0.179909	1.01295	7.97615	3.60986	3.1833	3.793	7.59269	11.7182	8.13283	20.398	13.1775	3.80951	21.7359	16.6867	4.16537	7.94092
TCGA-AA-3833	1.32877	0	13.0081	33.0809	7.79407	1.77575	0.116795	1.31309	8.60809	4.85973	4.85141	2.59836	5.42639	5.15654	10.5937	14.6581	20.6573	2.64046	16.777	13.3521	3.18725	15.8907
TCGA-EI-6509	1.41644	0	15.1774	35.7062	8.55796	1.53095	0.0796579	1.56752	11.9747	5.01282	10.6687	4.10601	6.77066	4.0261	25.3222	18.342	26.0458	1.93135	21.1865	20.4911	3.35791	12.4705
TCGA-AG-A014	1.32877	0	10.2972	47.0903	9.71447	4.02692	0.204315	0.514613	8.83124	4.0454	3.46473	2.43288	5.46942	5.38499	9.85902	20.6468	19.848	2.57428	14.8869	9.56449	3.76427	9.43327
TCGA-EI-6511	1.32055	0	13.325	18.7176	8.89065	1.20999	0.282407	1.29187	13.7323	4.30489	4.39402	2.90561	4.44049	5.67391	17.8984	25.9771	23.0086	2.94776	16.791	16.4379	3.85246	12.3358
TCGA-EI-6885	1.13699	0	12.8954	16.9948	8.63489	1.83801	0.0985677	2.4618	9.98124	3.50409	3.39575	2.58354	6.39447	5.62934	9.28956	15.3183	17.1263	2.14496	20.0967	20.0659	2.49484	10.9346
TCGA-AG-3878	0.0821918	0	8.91152	28.8624	8.04083	0.767423	0.0419077	0.327609	7.74924	4.33078	2.17595	1.91274	3.35791	4.96346	10.2664	10.8585	9.88867	1.96787	7.5111	8.31608	2.248	13.4329
TCGA-F5-6814	3.09863	0	15.9162	48.2622	6.3193	1.24935	0.0833536	2.01222	12.0655	4.76251	7.1408	3.0901	5.78374	5.89889	17.0827	18.0897	24.8347	3.45609	22.5587	18.1528	4.42032	10.6938
TCGA-AG-A01J	0.0849315	0	13.6184	38.4333	8.58642	1.15736	0.234616	2.2264	5.93304	3.82615	3.2182	3.03032	4.80036	5.29099	7.6358	15.2887	17.249	2.14047	12.1412	11.8433	3.03747	18.8045
TCGA-AG-3608	1.32877	0	13.064	43.2923	10.509	1.41487	0.228292	0.549975	8.30401	3.73628	5.83704	3.1515	5.41673	5.17075	10.5845	16.7495	15.8659	2.71036	13.6614	11.7969	3.62582	11.5519
TCGA-EI-6506	1.71233	0	13.6804	23.6034	6.69362	1.76468	0.0792569	1.52086	11.9821	5.07908	4.79125	2.64755	5.96915	5.41222	13.8554	18.3674	19.1656	2.94968	21.3307	20.3171	3.0349	20.9983
TCGA-CI-6619	0.50411	0	10.973	32.711	7.62847	1.64595	0.127987	0.390154	15.7482	3.839	7.19213	2.35773	5.06447	5.45547	19.9764	20.4706	24.5593	2.51982	17.7402	15.4135	3.9543	11.0284
TCGA-AA-A017	1.25205	0	13.1118	44.6987	7.19704	2.20707	0.0885946	1.18986	5.65567	3.40812	2.78433	2.70497	2.64105	5.91393	7.71055	16.4579	19.5407	2.81179	14.4667	14.5305	2.99473	11.2068
TCGA-D5-6898	0.627397	0	16.1915	33.4052	8.56478	1.35534	0.0483266	1.86819	8.60144	4.96291	4.18177	3.05057	5.87861	5.67161	8.43003	23.2231	27.6382	2.4427	22.6955	18.2108	3.47904	12.8911
TCGA-A6-2683	1.38082	1	4.77819	23.0474	14.9258	0.971543	0.0504015	1.13065	7.43741	4.98137	1.89414	2.57314	3.65166	7.45165	7.17899	10.7251	8.51937	2.35563	6.15981	6.52861	2.43837	13.0208
TCGA-AG-3892	1.08493	0	16.271	38.8737	7.34616	1.06367	0.0433557	0.818301	8.36339	4.12294	6.04452	3.32781	5.11862	6.15851	9.24318	16.3114	20.7096	3.24525	17.1407	15.6155	3.84529	9.86157
TCGA-DY-A1H8	2.71781	1	13.6184	18.5449	8.76026	3.87793	1.01396	0.385679	9.3485	3.96496	5.5958	3.68572	3.95514	3.65241	13.0863	13.3431	13.7609	3.26361	8.59064	5.93438	2.39714	5.7512
TCGA-AZ-6606	0.978082	1	12.122	28.3812	8.34579	2.49589	0.0769617	1.00787	7.05539	4.7833	3.08432	2.57654	5.80856	5.98713	7.35144	20.0554	31.3636	3.72151	20.9658	15.9223	4.56467	17.032
TCGA-CA-5797	1.04932	0	16.1658	35.5746	7.95088	0.818674	0.378405	1.66697	4.75656	4.51196	3.25689	2.63803	4.37061	5.53936	6.36099	28.5048	18.4675	3.1428	23.3442	20.4493	3.31953	12.5514
TCGA-CK-5914	1.83288	0	15.2588	39.7548	4.32365	1.39502	0.0242211	0.672963	11.4713	4.85551	6.43855	3.2446	7.71244	5.40081	13.3431	27.7358	29.5397	3.72075	25.9263	22.0638	4.2487	15.5915
TCGA-D5-7000	0.854795	0	16.5984	33.9109	6.28734	3.98008	0.0162896	1.83715	14.2863	5.40317	6.72223	2.73558	6.13715	3.85403	15.9729	23.1143	23.468	2.4618	22.6332	22.2825	3.63115	16.9809
TCGA-AU-6004	2.25753	0	14.3016	32.0074	5.97426	1.18655	0.0219399	0.505811	16.0547	5.41556	7.50559	3.47617	5.64838	4.70262	18.7527	16.9809	27.2174	2.51926	23.6317	20.4911	3.26702	19.956
TCGA-CA-6718	0.838356	1	14.7295	32.6282	5.82834	2.11201	0.0121394	0.237211	13.8312	4.71031	4.93634	3.42596	6.76908	5.01689	14.6104	17.4295	24.6494	4.0261	30.1287	21.1975	4.15083	13.2136
TCGA-F4-6570	0.515068	1	10.6346	28.7998	6.49414	2.55109	0.131818	1.44386	11.4263	5.95258	5.71409	2.76739	4.97321	4.89211	17.1553	11.7866	16.6867	2.72613	16.714	18.7441	3.44111	16.2844
TCGA-AY-5543	2.75068	0	16.2513	33.9717	4.98656	1.26793	0.20056	1.95849	6.62644	4.48493	4.40309	3.62278	6.48434	5.33406	6.83486	34.8136	35.2696	5.23298	20.7194	23.1278	4.64212	12.9038
TCGA-AA-A00A	3.16986	0	10.4017	49.8138	5.69949	1.81817	0.0645519	3.19937	7.8357	5.00021	5.12082	3.26429	4.80621	5.51597	10.7585	20.6573	20.1062	2.34863	17.1407	17.1762	3.11122	16.6586
TCGA-AD-6889	6.93699	1	15.6335	37.2365	7.02636	2.28168	0.0842398	2.26919	7.94302	3.84371	5.30406	3.36142	5.81348	5.12082	14.1499	13.957	21.0318	4.18961	21.1296	14.9542	3.18792	14.4992
TCGA-AA-A00Q	3.50137	0	14.0115	31.0846	7.22062	2.98671	0.0902704	1.74581	9.92146	4.56467	6.12267	3.61744	6.92528	4.77525	14.021	24.186	18.6831	2.29042	13.775	17.5189	2.75774	16.5442
TCGA-DM-A1DA	0.624658	1	14.18	47.7331	8.22684	2.26393	0.599814	0.370492	14.8979	2.7566	9.24794	1.94924	3.10791	4.34713	19.8087	15.137	20.2965	3.29106	18.8478	11.7393	3.71542	11.616
TCGA-A6-2679	3.74247	0	6.29303	25.2134	13.1733	0.639437	0.385008	0.604182	4.43401	2.66161	2.00477	3.18659	3.81438	5.92151	8.52155	9.6915	8.43616	3.76816	5.11547	5.37686	1.8081	7.31536
TCGA-F4-6807	3.5863	0	14.1699	30.5399	7.00199	1.06798	0.0541922	1.93233	14.2809	4.40397	6.23717	2.51982	7.05382	4.28623	14.8493	18.3256	22.495	2.32432	20.266	21.5142	2.95416	15.3183
TCGA-NH-A50T	1.51507	0	15.731	39.5775	8.29591	1.94325	0.0620146	1.8946	13.9227	5.58171	8.39634	4.28974	7.32713	4.83318	19.9169	18.9446	25.505	3.52307	20.8695	14.2809	4.0614	10.4519
TCGA-NH-A50V	1.61096	0	16.8401	32.823	6.14934	3.42807	0.00858318	2.7536	6.04592	4.08588	3.33355	3.6091	6.83486	4.08836	6.87341	18.9809	23.317	2.80506	21.0204	19.4284	2.75419	16.51
TCGA-AD-6899	0.482192	1	9.60556	22.5587	7.92763	1.5093	0.152382	0.640066	6.28734	2.07674	2.31644	1.37597	2.9644	3.7471	7.24525	15.539	21.2633	3.31807	19.2932	16.3836	3.13415	10.4823
TCGA-F4-6856	2.94247	0	17.5039	33.0809	7.33919	1.50446	0.032764	1.5145	10.0884	4.58649	4.82627	2.82171	5.11232	5.88999	16.8675	16.1915	20.6253	3.12952	23.2505	23.6455	2.98476	22.383
TCGA-DM-A0X9	9.97534	0	15.7188	40.9198	6.65123	2.3354	0.05293	1.55868	15.2297	5.05586	7.31024	3.08884	5.73755	4.46729	18.2019	21.2428	19.5228	3.23714	19.7793	15.4248	2.97903	13.1424
TCGA-G4-6317	3	0	12.3677	31.9503	9.38092	1.86962	0.609886	1.72342	6.33269	4.48139	4.65712	3.3481	5.32069	4.35807	8.12239	14.9362	15.6123	2.74794	14.7592	11.9552	2.68696	12.4191
TCGA-F4-6461	0.926027	1	11.1706	28.4848	10.434	1.71564	0.119644	2.75895	8.53461	3.30762	5.10265	2.40624	5.20216	3.60834	9.94043	21.0527	20.8588	2.10191	21.2199	23.5484	3.12684	13.3612
TCGA-AA-A01C	1.25205	0	9.48377	33.3749	7.01488	1.10708	0.322085	0.886688	7.77547	3.94286	4.94556	3.22829	3.99218	6.79379	14.4095	16.6195	15.4786	2.62611	9.94574	10.2179	2.52601	9.23099
TCGA-QG-A5YV	3.56438	0	11.7358	32.8522	8.52811	1.24656	0.225866	1.08717	10.7032	4.07422	5.97546	3.45248	5.29645	5.7116	15.4307	21.0419	19.4477	3.38165	15.9223	15.1717	2.8284	13.4468
TCGA-CM-6163	1.16986	0	11.3171	25.0049	8.23887	1.73399	0.0849236	1.53556	7.19704	3.98805	3.96993	2.90501	4.55801	3.88982	6.54303	25.1016	18.8566	2.19238	17.3839	15.4135	3.37119	15.8907
TCGA-AD-6890	2.04384	0	13.8085	26.1163	6.9988	0.921203	0.0332723	1.44849	8.82645	4.04454	5.18057	3.07906	5.15222	5.83582	17.2871	19.3199	22.8499	3.52154	15.5856	16.9741	3.36495	14.1953
TCGA-CK-5915	0	0	16.1787	38.6331	4.60951	1.11825	0.179812	1.12135	11.148	8.33443	7.61956	4.16711	7.57654	6.20309	14.9713	32.1953	24.8962	2.85702	23.2366	36.4736	4.82627	27.1259
TCGA-AA-A024	3.25479	1	14.3373	34.9756	8.76914	1.70239	0.000643654	2.01176	7.11484	3.51281	4.71429	2.87662	5.08659	4.98344	11.6444	15.3124	19.8582	2.79101	12.8995	17.718	2.58648	15.1425
TCGA-AA-3529	0	1	13.7132	37.728	6.34413	0.957752	0.140887	1.42051	6.23591	4.07422	3.61512	2.48433	5.93304	8.33443	7.6647	19.0156	20.328	3.19672	18.0897	17.8666	3.85246	13.1512
TCGA-AA-3856	0.0821918	0	9.71951	34.4681	8.97825	1.31346	0.140706	1.32057	9.06954	3.24789	6.33299	2.45578	4.97321	6.62493	10.1326	21.4679	14.3373	2.00992	13.1468	10.7832	3.32301	9.35346
TCGA-QG-A5Z2	2.60822	0	15.9911	31.6662	8.54724	2.37843	0.0104022	2.10144	10.047	3.41165	5.85475	3.11912	7.60334	4.53066	11.7866	22.9688	24.5455	2.5573	21.2739	22.2948	2.96187	25.909
TCGA-A6-5662	1.96712	0	12.8575	18.1215	8.34066	2.00008	0.154796	1.46506	6.08272	4.84633	4.53066	3.65624	5.92798	6.81213	8.19253	16.7352	22.6955	3.32711	22.9559	22.5838	3.7744	9.62075
TCGA-AA-3712	0	0	14.135	29.2296	7.90521	2.19188	0.0644457	1.50782	16.3902	3.41887	6.72061	2.30857	4.7664	3.81678	18.1608	29.9215	23.2505	2.48044	22.1373	22.4081	4.48588	9.4284
TCGA-DM-A28C	6.78082	1	16.1136	32.6828	16.2914	1.89542	0.166405	2.54776	9.6418	5.32509	5.27647	3.25413	4.85444	4.92614	12.1913	20.2864	22.3071	2.7285	22.5087	19.1477	2.98155	22.8107
TCGA-G4-6309	7.12329	0	16.6867	42.7709	5.79493	1.60995	0.0133488	1.90453	13.2805	5.70797	5.98455	3.58585	6.49704	5.58754	14.9937	22.3559	26.0799	4.52501	22.8239	19.505	3.69537	18.3761
TCGA-CK-4947	1.46301	0	16.0679	35.4038	6.30274	0.986639	0.128274	1.07902	11.6126	5.82712	6.63678	3.50482	6.62943	5.55577	13.6184	24.3636	26.4851	2.73264	27.1259	29.2944	5.07392	18.9189
TCGA-D5-6929	1.11781	0	10.8144	23.6317	8.95995	0.98537	0.17779	1.44778	7.33754	3.41452	4.86789	2.21827	4.00122	5.66913	11.3203	17.2053	16.2246	2.98345	14.5726	15.2414	3.22022	11.8218
TCGA-D5-6535	1.26027	0	14.9146	20.0356	7.5075	2.8712	0.0829936	2.50816	5.64838	3.66849	2.78373	2.2203	4.51284	4.31292	5.01689	25.0049	21.2086	2.35981	19.4477	25.8079	3.54167	20.7721
TCGA-AA-3556	1.91781	0	14.185	35.8078	8.74671	1.4102	0.000517392	1.36441	7.64458	4.84633	4.82817	3.03224	6.37218	6.51272	6.25072	21.0964	24.8665	3.02839	23.1011	30.0823	5.22413	11.6828
TCGA-A6-3810	3.04384	0	11.6451	17.3005	5.37657	2.68693	0.0229749	1.18656	8.33296	3.66512	6.6375	1.61092	5.10535	2.70059	5.45723	23.5109	27.6059	2.32112	23.137	29.0929	3.70753	9.78462
TCGA-A6-A565	1.35342	1	12.1181	19.2932	7.54646	2.56574	0.00732009	1.27172	9.02462	3.64547	4.4581	1.85563	6.58394	2.99762	12.4147	18.7783	22.5465	2.30699	17.8984	22.5087	2.57037	24.3636
TCGA-A6-5667	2.43014	0	9.81021	26.3069	7.718	1.31771	0.414054	1.37973	8.48088	4.38945	5.02845	2.83142	5.46026	6.16655	10.467	24.9107	23.4119	2.51199	16.9025	12.7396	4.51096	11.7648
TCGA-AA-3544	1.16712	0	12.5475	37.573	8.21877	0.699271	0.13767	0.614953	5.18586	3.47982	3.62817	2.50922	4.45077	7.12452	7.77934	13.4514	17.1115	3.20942	13.8507	9.72461	3.44965	8.52374
TCGA-CA-6717	1.06301	0	15.8415	24.9257	5.07073	1.0899	0.222854	0.527235	9.35346	6.10552	6.29595	3.12297	7.02299	5.28318	14.0411	12.0229	28.1177	2.89815	23.9145	27.7934	3.93727	15.2531
TCGA-AA-3855	2.67123	0	11.9336	31.0339	9.29438	0.81952	0.0180747	0.508016	7.80711	3.17187	4.8831	2.3908	4.66217	3.73239	10.8304	18.3504	19.8185	3.20333	18.9015	17.8195	3.01621	12.5352
TCGA-NH-A6GB	1.30411	0	11.9858	32.8782	6.50264	2.74341	0.0188786	1.5145	7.59269	4.87096	3.40166	2.89632	5.93438	4.82525	8.16851	19.1566	29.8995	3.14948	22.8626	17.3023	4.20088	8.98295
TCGA-AA-3492	0.00273973	1	14.1204	52.6981	10.1411	0.833599	0.130392	0.919607	11.2334	3.75102	6.06552	3.98805	5.02845	8.29591	12.2727	16.1915	19.9465	3.25619	21.363	13.6709	4.31553	10.7524
TCGA-D5-6928	0.969863	0	11.1968	20.924	6.94447	1.94599	0.00258835	0.81306	9.39838	3.49598	2.88576	2.07295	5.18586	4.3741	13.957	11.9036	19.1656	2.33758	21.5829	22.8107	2.86752	14.358
TCGA-F4-6463	2.97808	0	14.9146	31.3864	5.77991	1.60913	0.0469154	1.37631	5.77116	4.14491	4.07505	3.18396	5.12723	4.32987	7.718	17.9694	22.421	2.3354	18.1294	22.2705	3.00404	10.7096
TCGA-G4-6307	4.5863	0	14.5836	30.2731	11.2967	1.34593	0.515014	1.91771	9.28202	3.07057	6.03929	2.55564	3.1954	5.82584	14.0603	14.5621	14.6687	3.98883	15.6098	12.1527	2.01222	11.7253
TCGA-CA-6715	1.04932	0	13.0512	40.7368	5.34421	1.48765	0.308569	0.619849	7.01488	4.39767	6.01571	3.35167	5.76129	5.07392	7.24525	16.1915	20.266	3.21274	23.2634	23.4955	3.62423	18.0101
TCGA-5M-AAT4	0.134247	1	15.0801	31.7934	9.6418	2.02314	0.155153	0.888907	8.71584	3.60757	4.90336	2.63803	6.14384	4.82525	9.50664	18.9898	21.2311	2.15594	18.2019	15.137	3.25889	10.8745
TCGA-D5-6920	1.03288	0	13.8039	36.0844	6.12131	1.14403	0.0838925	1.30979	9.93492	4.98656	4.79125	2.53374	5.51597	4.58175	13.0556	26.0117	23.7697	2.79712	19.5983	21.0527	3.06992	26.8435
TCGA-AA-3489	0.586301	1	12.9163	28.1769	4.77525	1.87712	0.113711	1.10028	10.4017	3.26361	5.31531	2.46616	5.95896	4.57126	12.0543	17.3023	21.2086	2.45691	24.3636	21.0635	3.14681	7.61238
TCGA-A6-2686	3.08493	1	14.3319	35.9111	7.33236	1.69778	0.143175	0.06021	8.23693	2.73499	6.20851	2.13105	5.46258	4.64886	9.18053	10.999	13.0556	3.61512	29.6506	19.5494	1.7399	7.69044
TCGA-AA-3986	1.58904	0	12.316	35.9777	7.60878	1.16858	0.0811383	0.522322	8.54093	4.45719	5.92411	2.97591	5.00767	5.62446	12.0956	21.571	21.4679	2.04063	18.5449	21.6413	3.61443	13.775
TCGA-AA-3542	1.08219	0	8.75117	32.6548	11.0607	0.461389	0.221947	0.145784	4.11273	2.48984	3.27316	2.60867	4.66791	8.43834	8.17263	11.0575	8.74026	5.42358	10.1021	6.95243	2.4678	6.62058
TCGA-AA-3970	3.00274	0	13.1955	36.7936	8.37167	1.08203	0.041839	1.64318	8.68313	5.07291	4.95068	3.07257	5.18365	5.27985	9.7509	20.5528	23.0336	2.40679	14.261	21.7843	4.10854	11.8395
TCGA-D5-6922	0.843836	0	12.9383	41.6667	9.99475	1.46506	0.0336325	1.20695	6.06291	4.04803	2.54944	2.40239	6.61767	5.46825	6.12925	19.257	15.848	2.28057	19.13	19.2841	2.90561	12.7732
TCGA-G4-6302	0	0	12.4903	23.6034	6.13055	1.61308	0.0362057	1.16976	11.09	3.14481	6.26839	2.38539	5.15983	3.96496	12.1759	15.6392	25.307	2.3833	19.8282	22.1247	3.1374	8.92759
TCGA-CM-4746	3.08493	0	13.0208	41.2466	9.67087	0.69843	0.0481763	1.04792	12.0044	3.62351	8.05065	2.58008	4.15336	5.89757	13.6755	14.515	16.2577	5.31969	18.5533	14.1552	3.96414	9.86442
TCGA-AD-A5EJ	0	0	16.6328	45.0945	3.10791	1.56254	0.0156383	1.70026	11.7866	4.94761	5.99362	3.48054	5.34072	4.61041	11.2596	21.9182	26.0117	3.43672	23.9712	22.5587	3.56863	18.8222
TCGA-A6-A566	2.07671	1	14.68	29.2508	6.25763	1.83266	0.0787434	0.823092	9.07886	3.21137	5.97546	2.16406	4.55313	2.74757	10.1696	20.7517	22.4578	2.37302	19.9465	18.936	3.61974	11.6301
TCGA-CM-6678	0.917808	0	11.4438	28.035	7.65011	1.82038	0.146534	2.48487	10.5179	4.19916	5.93829	3.32228	4.67546	4.52879	13.7966	17.325	22.1005	2.84838	15.4362	15.7921	3.14481	12.6575
TCGA-AD-A5EK	1.36986	0	17.2192	47.7331	4.86378	1.46506	0.178873	0.276396	12.8616	3.70303	8.02729	3.8382	6.29024	3.81526	15.3002	16.3364	30.1763	2.9554	23.8714	21.2968	4.36967	13.1337
TCGA-AY-A69D	1.48767	0	13.0556	31.2381	5.15545	1.46832	0.0122707	1.21719	10.1383	6.61767	5.14022	6.83042	4.8831	4.54637	13.2094	21.3522	31.3151	2.82778	19.0585	23.3299	3.97313	17.2643
TCGA-NH-A50U	0.915068	1	14.1902	24.2323	9.58502	2.40624	0.23369	1.0046	7.58707	4.2564	4.56751	3.61897	5.69949	4.2216	9.10951	14.3736	14.8493	2.77881	14.7452	11.7043	2.32905	14.8546
TCGA-CM-5341	2.42192	0	11.616	26.973	6.01967	0.999702	0.139312	0.876609	6.8644	4.32365	10.4731	3.67306	3.8031	8.55796	6.10018	15.0743	18.2189	5.50899	21.3862	17.8819	4.56272	7.72905
TCGA-NH-A8F8	1.4	1	8.8883	19.0412	7.71244	2.82171	0.0344795	0.551445	5.75877	2.47827	3.39084	1.90863	3.90426	5.85475	8.57321	18.831	27.8551	2.03873	13.4053	10.7677	2.88638	6.22895
TCGA-AA-3979	2	0	11.9821	44.0894	15.7983	1.71487	0.000543407	1.82514	6.99396	3.7448	5.22748	1.97791	3.40522	6.64257	6.08939	21.4797	26.4851	3.2466	15.9668	11.9747	6.95571	15.5451
TCGA-A6-5660	2.43288	0	14.3116	23.9287	9.03173	1.72277	0.21219	1.34423	4.41677	4.75461	3.30762	3.39648	6.00149	7.33584	4.87801	25.0687	18.5962	3.29584	21.2633	24.5593	2.67037	15.2946
TCGA-DM-A1D6	1.56164	1	18.5024	22.9559	9.18292	2.83821	0.118329	1.18089	7.30692	5.20002	3.92013	3.78751	5.41793	2.66336	8.1826	14.4667	26.9187	3.11122	21.6059	20.5847	3.21751	14.6581
TCGA-SS-A7HO	5.01096	0	10.9442	37.0518	8.04083	1.9005	0.484234	1.46506	13.1821	5.51826	6.50983	3.98378	9.10242	4.82918	19.2747	19.9268	23.702	2.62666	13.5757	16.1787	4.29791	13.4098
TCGA-AY-6197	1.7863	0	15.8659	34.5003	8.04469	1.59276	0.203515	1.30687	15.7983	5.84075	7.9878	3.79145	7.74377	5.40317	18.1608	20.0061	27.5822	2.66631	15.3656	21.3078	3.45465	22.4453
TCGA-AA-3495	3.08767	0	14.7295	41.7158	6.06552	1.22028	0.165898	1.10849	6.06945	3.62502	4.66407	3.42384	5.13262	5.8913	6.09348	19.0412	24.6944	2.69255	23.5217	21.0852	4.10601	12.7356
TCGA-QG-A5YW	2.45479	0	10.3264	25.3722	8.55152	2.60517	0.0302767	0.781614	11.7253	3.53496	6.74634	3.36004	4.48224	5.78248	16.707	16.4579	22.3952	2.53601	14.0603	12.8697	2.95863	9.53697
TCGA-AA-3850	0	1	12.9685	36.1174	6.08939	1.58836	0.0369309	1.31537	7.59443	4.40759	4.50923	2.81925	4.14328	5.46143	9.49617	20.5744	21.8094	2.23466	18.9988	18.2189	2.82413	16.9309
TCGA-AA-3861	2.50411	0	15.823	37.129	5.65079	1.21971	0.0835736	2.07245	8.85139	5.95126	5.90143	3.37675	4.23218	4.68799	8.26519	24.8024	22.7337	2.99634	20.1755	23.3977	4.2564	15.2297
TCGA-AG-3898	4.00274	0	11.6054	33.3749	8.26739	2.07388	0.0216916	1.35761	11.7613	4.91791	6.5041	2.94453	5.59112	5.63777	15.4848	20.1266	17.718	2.96761	17.4065	14.3993	4.05295	8.93674
TCGA-AG-3742	0.0821918	0	17.325	34.3744	6.63388	2.14446	0.100958	0.137446	7.80899	5.67864	4.48224	3.89868	6.33299	5.56276	6.8796	24.071	30.343	3.0499	27.2355	24.5751	4.43401	11.7613
TCGA-AG-4007	0.0849315	0	9.56449	26.8617	8.29379	1.04663	0.000475095	1.0201	3.46901	3.55437	2.37091	2.10912	4.16624	6.48856	4.71329	16.4035	18.8396	2.16354	12.107	14.394	2.86076	10.9184
TCGA-AG-4015	0	0	10.509	33.6103	10.9604	0.710032	0.132161	0.184894	8.00557	4.46553	4.37061	2.8521	5.35989	6.10157	10.5937	16.3836	13.4652	1.87937	11.2267	11.3988	2.8951	8.81496
TCGA-AG-A00Y	1.91781	0	7.79407	28.6335	9.89132	1.87895	0.0715858	0.188449	6.44855	5.07699	3.45176	3.17726	6.00281	7.32538	8.50003	20.0864	20.924	1.97472	16.4379	8.61052	3.88103	9.45599
TCGA-EI-7002	0.99726	0	9.62331	19.8282	12.8868	2.73321	0.0809489	1.33953	4.92921	4.10097	2.27798	2.873	6.13838	5.81835	5.85475	19.7213	23.0601	1.98643	17.3991	15.7605	1.62451	12.8406
TCGA-AG-3885	1.49589	0	8.37573	30.1995	10.5785	0.47023	0.130062	0.145784	4.95777	2.17699	0.983411	1.32757	3.18725	4.33902	6.02228	10.7373	13.0123	2.04016	7.50559	6.42443	3.39013	6.02635
TCGA-AG-3584	2	1	11.4368	23.6034	9.20432	1.05594	0.130579	1.96132	6.13838	2.74157	3.10119	1.54561	3.38165	4.81425	6.78453	12.8954	16.1001	2.56353	13.0342	14.6104	3.52383	14.7561
TCGA-AG-3582	3.00274	1	10.9122	35.2371	8.80814	1.30656	0.0971289	0.735289	5.66786	4.0572	2.99118	2.66631	5.54995	5.74132	6.33432	22.8107	19.2932	2.39398	13.9177	12.8281	4.69566	10.3551
TCGA-AG-3896	0.0849315	0	10.2777	37.728	8.1885	0.896814	0.085264	0.775343	5.77991	4.96808	3.32638	3.34052	5.95646	5.18365	6.99237	19.5785	15.8845	2.71732	14.6214	12.7649	4.0066	13.2805
TCGA-EI-6512	1.47397	0	14.0461	36.151	6.00535	1.52086	0.132282	2.25723	12.3083	4.43126	5.19565	2.32273	3.9543	4.91942	15.731	26.6269	23.6034	3.11712	19.7699	19.3654	3.7487	13.6519
TCGA-EI-6882	0.717808	0	20.5953	28.0566	7.15742	2.0908	0.0599598	1.0288	13.116	5.36552	6.68425	3.08689	6.43422	3.874	11.3752	28.9266	29.7626	2.13504	32.2501	41.9125	4.78623	25.8422
TCGA-F5-6863	0.989041	1	11.8471	30.515	11.6691	1.67881	0.27538	2.12373	6.98744	3.33916	4.56656	3.36277	4.77722	4.37318	9.38084	14.3116	18.8478	2.27178	10.5029	9.00136	2.08834	9.47113
TCGA-AG-3890	1.41918	0	12.4147	44.0362	8.18462	1.68424	0.139946	1.81419	7.05382	3.5664	3.91284	2.70675	5.15654	5.20319	9.87516	17.6706	19.3199	2.2264	13.6184	14.0902	2.23105	10.1102
TCGA-DT-5265	1.05205	0	11.6587	26.7709	8.71155	3.00472	0.22628	1.81734	5.37805	2.91623	3.44683	2.24647	2.81983	2.2193	6.70405	14.7129	15.8788	2.6464	11.1676	12.8655	1.74621	9.69662
TCGA-EI-6881	1.36712	0	13.3657	41.5257	6.78762	1.5955	0.0333259	1.55827	13.9918	5.64717	7.81273	3.29308	7.00847	5.49724	15.9478	26.7522	26.0458	3.1927	20.5017	17.183	4.63926	11.4023
TCGA-EI-6884	0.89863	0	13.4192	29.3831	7.71623	1.57788	0.0106887	1.09867	6.66326	3.74636	3.36564	2.72025	5.27001	5.06447	8.55573	18.8746	22.0527	2.68666	24.0428	20.7096	3.13415	16.2577
TCGA-AG-A016	0.756164	0	12.7525	45.3828	8.71363	0.823508	0.188402	0.245135	10.4461	4.69664	4.67546	3.28202	6.56916	5.52653	13.7657	22.7337	19.3106	2.41006	14.1902	11.6622	3.77049	13.8938
TCGA-AG-3728	2.49863	0	4.79627	19.0852	13.2487	0.53825	0.171572	0.230539	5.70918	2.51255	1.84326	1.67636	3.55828	6.38055	8.36956	9.99211	6.86285	3.14681	7.05539	6.79221	1.43003	8.75357
TCGA-AG-A02X	3.41644	0	10.1917	49.8138	10.467	0.850662	0.0895221	0.569714	5.86101	5.40081	2.91623	3.57158	8.13086	4.24187	7.31875	28.1386	18.2759	2.21721	12.5391	14.1006	3.50843	14.5836
TCGA-G5-6233	1.52329	1	11.253	33.7296	7.2616	2.36372	0.166924	1.63556	4.96499	3.92264	2.99953	2.13805	4.32896	3.33848	6.24936	14.7833	16.6867	2.96761	18.1773	13.325	3.05569	13.6085
TCGA-AG-A020	0.0849315	0	15.9038	57.6986	5.97937	1.37697	0.0642421	0.372741	11.4612	5.75754	5.23951	4.16581	8.43205	5.4316	11.0671	25.9608	28.3812	3.10857	17.0827	17.8118	3.79919	16.4579
TCGA-AG-A00C	0.50137	0	14.2712	46.775	7.50216	1.50601	0.0736273	0.454756	10.1947	4.08172	5.27765	3.20875	5.47989	5.09292	12.5021	19.4765	21.3195	2.46451	17.6557	12.9642	3.3447	13.3521
TCGA-D5-6927	0.786301	0	16.3498	32.5711	8.43412	1.6888	0.0176438	1.31408	10.6875	4.96291	4.43308	2.76371	5.66786	4.73094	13.1955	22.0147	25.8756	3.18792	24.6045	21.1975	3.40452	19.5228
TCGA-AA-3949	2.16712	0	18.1215	35.9111	4.98242	1.45173	0.000626079	0.0855986	7.90709	5.95258	8.30604	4.18881	5.02217	5.67161	9.52668	18.8566	28.3194	4.01709	23.0086	20.9983	5.12405	13.9031
TCGA-G4-6625	7.64932	0	10.5333	32.5442	6.54895	1.45173	0.107144	1.33724	8.2877	3.92094	4.92813	2.59382	5.25579	4.6143	10.5845	18.1773	18.2427	2.01458	13.6614	14.6581	2.84783	13.7703
TCGA-CK-5913	4.27671	0	18.8655	35.1057	4.93634	1.4467	0.0584303	0.809841	15.1717	5.64838	6.71471	2.78925	6.15851	4.62287	15.3777	25.2134	25.4386	2.9663	24.7094	24.5903	3.66233	26.3443
TCGA-AA-3662	0.50411	0	8.76682	34.9429	8.33014	2.43343	0.0206795	0.617695	7.5908	3.21406	4.1792	2.4733	4.727	3.43241	8.2877	19.7018	21.8094	2.1395	18.6743	11.7358	3.57158	7.50559
TCGA-AZ-4315	4.86575	0	13.3793	52.8605	7.63924	1.02411	0.0607039	1.72066	8.20458	4.35436	8.26118	3.23912	4.53616	6.5446	9.63121	16.1852	22.3199	4.83122	21.4089	14.7348	5.07185	13.1555
TCGA-AA-3548	2.83288	0	9.00825	45.79	10.0385	1.16832	0.210064	1.59196	5.32738	3.36632	3.33498	2.67903	5.15545	7.24525	8.22481	20.1062	15.9413	2.82718	9.11187	9.69412	2.75003	9.59283
TCGA-AA-3994	2.25205	0	13.253	31.9814	12.0269	2.86379	0.0723735	0.665411	8.48298	3.47832	5.20874	2.53428	5.08552	4.72032	10.0247	16.0679	22.9559	2.60809	16.9881	16.9676	2.80141	9.26515
TCGA-AA-3502	2.91781	0	13.5945	41.4338	8.07775	1.8825	0.0478929	1.50156	12.6204	3.08168	10.2664	2.86627	5.29976	6.10283	12.2492	17.7327	17.764	2.46564	20.6148	16.7982	2.51034	10.5814
TCGA-DM-A282	11.5973	0	13.0512	31.7934	7.71976	1.92737	0.274633	1.69208	7.99973	4.35346	5.82712	3.67928	3.85968	4.54929	11.9373	13.6519	16.5036	3.53646	14.2511	15.8788	1.89863	13.325
TCGA-CA-6716	1.01644	0	14.4298	23.1143	8.79653	1.87668	0.247368	1.13521	10.7989	4.57325	5.78374	2.98282	5.06871	3.91208	14.4721	21.363	21.0419	2.6733	22.6836	28.5048	3.22567	20.4284
TCGA-AA-3693	0	0	21.6883	41.6181	5.84441	2.42685	0.206715	0.901311	10.2549	5.07291	8.52155	4.90435	8.88604	7.14756	9.03656	20.8046	22.4453	3.91932	36.7241	29.8995	5.43956	9.63382
TCGA-AZ-6607	0.265753	1	10.999	14.026	5.69331	2.35773	0.104066	0.214539	7.03123	3.11319	4.73798	1.7403	4.67739	4.04371	8.97825	11.6658	22.2825	2.57951	21.8217	25.0687	3.48637	7.92209
TCGA-A6-6651	1.8137	0	8.99445	25.4386	7.2436	1.52418	0.126348	0.693624	11.7218	2.78614	5.21424	1.97379	4.96084	4.33443	15.1886	13.0298	16.777	2.18748	16.5646	16.4906	3.05057	7.51816
TCGA-AA-A03J	3.4137	0	9.32171	40.3696	8.46398	1.78333	0.307052	1.34793	7.4881	3.61443	2.30647	2.64933	6.32878	4.06053	11.0541	12.9295	13.836	3.10187	10.6938	8.9506	2.88033	12.2342
TCGA-AA-A01Z	3.08493	0	14.7667	47.6681	10.6906	1.10462	0.0543835	1.20753	6.99237	5.1902	3.01748	3.99631	5.62446	4.36697	8.04864	22.0399	21.6648	2.8521	9.25802	12.5958	2.94581	12.6858
TCGA-AA-A00O	2.25205	0	12.6043	39.8869	8.05853	1.99065	0.451916	3.57987	11.7504	3.39575	5.42921	3.64016	5.31969	4.83021	10.6229	14.5674	12.107	2.22839	14.6687	16.4449	1.88957	11.6372
TCGA-AZ-4616	0.427397	1	13.0512	26.6447	6.50838	2.24494	0.396102	1.61308	11.69	4.1102	6.99237	2.58648	4.05543	4.39129	16.1787	19.2023	23.3854	3.59106	13.5197	11.2902	2.71968	12.7356
TCGA-A6-2675	3.61918	0	9.504	24.9579	7.37035	1.59196	0.0762315	1.35868	5.42695	3.87716	3.10458	2.61558	4.73892	6.16238	6.92372	22.8499	21.6059	2.72086	19.3106	19.4088	2.65161	15.3716
TCGA-AA-3678	3.91781	0	14.1499	38.474	9.30445	1.42264	0.0495627	0.444179	6.59258	4.72508	3.59715	3.16986	7.06012	6.04324	6.67518	21.4566	25.0844	2.58122	23.0336	22.0147	2.42957	12.6695
TCGA-AA-3864	4.41644	0	19.3564	46.651	5.15877	1.20515	0.03648	0.805994	11.2802	6.29595	8.51937	3.30064	6.81516	5.74499	9.77519	28.5258	35.1729	3.25753	33.0503	29.9435	5.29755	20.4394
TCGA-AA-3875	1.50411	0	18.235	46.8344	6.91099	1.70277	0.208348	1.12279	10.9666	5.25042	7.75094	3.36004	7.11325	4.08337	11.8323	22.2584	23.6034	3.2425	23.5217	19.7891	4.43676	17.7885
TCGA-AD-6965	2.20548	0	11.8803	26.4324	11.0671	2.12475	0.207691	0.161373	7.05382	4.03621	3.82073	3.43312	5.83336	5.13154	9.26033	24.8665	20.924	2.5109	13.8408	16.5169	3.18595	11.7794
TCGA-AA-3664	4.50137	0	16.7495	35.5099	11.7079	2.23159	0.0346112	0.757709	5.59342	4.67444	3.37399	2.61101	6.07218	3.18997	5.32623	23.468	29.6275	2.18798	21.2086	22.421	3.66307	22.6836
TCGA-F4-6809	1.10411	1	13.3793	25.0844	8.14663	2.22084	0.234197	1.60953	5.68225	3.63937	3.40379	2.68139	4.47105	4.85444	7.85439	12.9253	18.4936	2.82718	16.6721	15.5144	2.38223	11.8729
TCGA-AA-3549	1.75068	0	8.75575	37.129	10.2692	1.51412	0.0992663	0.807132	5.67638	4.57984	3.69316	2.50531	5.38385	6.63388	7.46905	19.1389	20.4706	2.59659	13.5289	10.6812	3.81355	10.0524
TCGA-A6-6652	2.05753	0	9.72719	41.4338	14.0951	2.47106	0.110084	1.88202	6.78298	3.88898	3.32849	2.84895	6.29303	4.72804	7.47606	16.127	20.2155	2.11201	19.1116	16.6934	3.38802	10.506
TCGA-AY-A71X	1.61096	0	13.7465	29.2508	11.0803	3.63417	0.0883508	2.29872	5.14342	3.67078	3.04348	3.27863	3.97478	3.39223	6.76001	18.1855	19.4186	2.7566	15.7983	18.9015	1.50782	12.2965
TCGA-AY-A8YK	1.56986	0	13.4237	31.9814	8.61734	2.36242	0.0905347	2.23622	7.72156	3.62278	3.41887	2.68429	4.77918	5.27103	8.59736	23.9993	15.5856	3.57763	16.5578	17.0537	3.31882	17.8666
TCGA-CM-6674	1.07945	0	15.7369	38.6748	6.56056	1.48357	0.122754	0.834675	9.98124	5.09514	5.53936	2.89693	5.39299	4.7733	8.96214	16.4842	21.9182	3.34329	17.4442	16.5646	3.69393	21.1186
TCGA-AA-3510	5.33151	0	13.9397	48.4014	10.1779	1.20973	0.0386879	2.90065	9.52668	3.58801	5.44527	3.10392	4.57126	5.49724	10.6875	17.3767	17.6251	3.82615	13.9471	13.2136	2.98922	18.936
TCGA-AA-3968	1.83288	0	11.3988	32.9629	8.48503	1.73109	0.0538742	0.842876	11.5771	4.93125	8.98295	2.89022	5.00555	5.49839	12.4302	22.8891	17.6329	2.14351	16.6934	16.4906	3.84689	13.6851
TCGA-AA-3872	0	0	11.2902	27.9948	9.71194	0.947216	0.0672381	0.519487	8.31608	2.46672	4.17573	1.4928	3.71001	5.00021	9.29438	22.2825	16.3114	2.47933	13.4053	13.6474	2.8351	8.23693
TCGA-G4-6628	6.6411	0	9.09046	38.1176	5.35433	2.05884	0.0250753	0.212707	10.0497	4.9793	5.11124	2.98282	7.26326	4.6917	15.2056	15.9606	24.3939	3.46764	22.4453	12.7396	3.61587	15.2704
TCGA-CM-6166	1.83288	0	15.0452	29.2508	6.48856	1.90094	0.241381	1.09893	6.08543	5.33068	4.61994	3.54391	4.57984	5.01282	6.40034	16.1526	19.956	3.49004	18.1685	16.1594	2.55396	13.8699
TCGA-CK-6748	0.167123	0	12.6085	25.7395	4.33171	1.40196	0.109201	0.298892	13.6381	3.39575	8.62207	2.68194	5.03054	3.94939	17.2408	16.0482	20.2764	3.02389	22.7582	20.0452	3.85888	13.9968
TCGA-AA-3666	0.167123	1	11.4125	49.6624	10.116	1.33656	0.0623047	0.950539	5.37805	5.69579	3.60008	4.12294	7.16751	4.65256	5.30085	16.4579	25.4068	2.62497	19.2475	11.804	4.70936	10.5726
TCGA-AA-3697	7.08767	0	12.7356	34.3409	7.5286	2.161	0.0533588	1.46323	6.80133	4.64593	4.0875	2.55278	5.75623	5.98847	8.31018	21.9057	20.6468	3.07519	28.1177	19.9964	3.68611	9.504
TCGA-CA-5254	1.05753	0	16.4241	16.0679	12.7108	1.81465	0.00511673	0.960165	13.9177	6.09077	4.50085	4.32456	4.89111	4.08665	14.4992	23.1011	20.6889	2.88456	21.0419	20.0256	2.73264	15.9974
TCGA-AA-3506	4.83562	0	9.67332	31.7424	7.43035	1.05267	0.000638479	1.08468	8.66999	3.99218	4.21988	2.78555	5.30406	6.77218	12.0005	12.9642	13.775	2.69677	13.231	13.5945	2.37302	10.4549
TCGA-AA-3971	1.33973	0	12.3673	35.9777	8.48088	1.84233	0.0366327	1.28001	6.2003	4.28183	3.603	3.67776	6.63531	4.24361	7.30859	20.8588	17.3694	2.22839	17.1691	17.3401	3.4919	15.9223
TCGA-CA-6719	1.19178	0	10.3178	37.2751	8.54724	1.59739	0.0480865	0.789793	5.87358	4.32276	2.87723	2.58354	6.02899	5.37002	6.2671	27.0293	17.4817	2.37628	14.9713	16.0875	3.47469	11.4125
TCGA-D5-6536	1.48767	0	6.67374	17.5339	17.8744	2.01366	0.239989	2.52767	10.2721	3.39945	6.49273	2.7226	5.01174	2.51418	14.389	17.7477	21.0852	1.49938	22.6212	9.92675	2.85021	9.43327
TCGA-A6-4105	1.21096	1	13.3748	32.4376	5.91514	2.07626	0.160364	0.667062	10.4581	4.43214	6.08145	2.40624	5.45547	4.91369	13.0731	19.3654	17.6406	3.09864	23.7843	19.9867	2.42093	11.5702
TCGA-G4-6322	2.16986	0	12.5514	26.3974	8.62859	1.65836	0.0570228	2.647	9.23839	3.85164	5.98206	2.4362	5.36107	4.66217	12.8825	18.4675	19.5693	3.31106	19.0585	11.7934	3.12554	15.7125
TCGA-G4-6626	0.00273973	1	8.75117	26.2723	10.5666	1.13785	0.253659	0.341301	4.6832	6.4999	2.99506	4.28183	6.83042	5.83823	6.88898	24.8665	25.7562	2.40624	13.9374	11.7829	5.71282	13.5108

## Sheet: Train clinical
Id	futime	fustat	age	gender	stage	T	M	N
TCGA-AA-3518	31	0	81	FEMALE	Stage IIA	T3	M0	N0
TCGA-DM-A285	179	1	71	FEMALE	Stage IV	T3	M1	N2
TCGA-AA-A02H	61	1	74	FEMALE	Stage IV	T3	M1	N2
TCGA-D5-6924	435	0	68	MALE	Stage IIA	T3	M0	N0
TCGA-G4-6311	1199	0	80	MALE	Stage III	T3	MX	N1
TCGA-AG-3887	1124	0	68	MALE	Stage IIA	T3	M0	N0
TCGA-AA-A02O	28	0	82	MALE	Stage II	T3	M0	N0
TCGA-AA-3543	30	0	84	MALE	Stage I	T2	M0	N0
TCGA-AA-A02E	90	1	82	FEMALE	Stage IV	T3	M1	N1
TCGA-AA-3814	0	0	85	FEMALE	Stage IIA	T3	M0	N0
TCGA-AA-3710	821	0	80	FEMALE	Stage IIA	T3	M0	N0
TCGA-AY-4071	29	1	63	FEMALE	Stage I	T1	unknow	N0
TCGA-AA-3819	761	0	41	FEMALE	Stage IIA	T3	M0	N0
TCGA-AG-3731	1126	0	65	MALE	Stage IV	T3	M1	N1
TCGA-D5-5537	1381	1	83	MALE	unknow	T3	MX	N2
TCGA-D5-6931	365	0	77	MALE	Stage IIIC	T4b	M0	N2
TCGA-AA-A00E	913	0	65	MALE	Stage IIA	T3	M0	N0
TCGA-AG-A02G	1185	1	66	MALE	Stage IV	T2	M1	N1
TCGA-EI-6508	636	0	48	FEMALE	Stage IIIB	T3	M0	N1a
TCGA-CM-6167	456	0	57	FEMALE	Stage IIIC	T3	M0	N2b
TCGA-AA-3862	914	0	82	MALE	Stage IIA	T3	M0	N0
TCGA-AA-3516	396	1	74	FEMALE	Stage III	T3	M0	N2
TCGA-A6-5666	995	0	78	MALE	Stage IIC	T4b	M0	N0
TCGA-F4-6808	1024	0	54	FEMALE	Stage I	T1	M0	N0
TCGA-AA-3867	731	0	74	MALE	Stage IV	T3	M1	N2
TCGA-A6-6782	617	0	82	MALE	Stage IIB	T4a	MX	N0
TCGA-D5-6531	540	0	75	MALE	Stage IIA	T3	M0	N0
TCGA-D5-6532	555	0	61	MALE	Stage IIA	T3	M0	N0
TCGA-A6-5656	1001	0	74	MALE	Stage I	T2	M0	N0
TCGA-AY-A54L	525	0	74	FEMALE	Stage I	T2	M0	N0
TCGA-A6-6649	735	0	66	MALE	Stage IIIB	T3	M0	N1b
TCGA-AA-3554	546	0	62	FEMALE	Stage IIA	T3	M0	N0
TCGA-A6-6138	685	0	61	MALE	Stage I	T2	M0	N0
TCGA-AH-6549	532	0	66	MALE	unknow	T3	MX	NX
TCGA-RU-A8FL	1177	0	51	MALE	Stage IIIB	T3	MX	N2a
TCGA-QL-A97D	666	0	84	FEMALE	Stage I	T2	MX	N0
TCGA-AG-A026	59	1	66	MALE	Stage II	T4	M0	N0
TCGA-DM-A28K	2988	0	75	MALE	Stage IIA	T3	M0	N0
TCGA-AA-3663	212	0	42	MALE	Stage II	T3	M0	N0
TCGA-AA-3846	518	0	74	FEMALE	Stage IIA	T3	M0	N0
TCGA-D5-6534	1316	0	62	FEMALE	Stage IIA	T3	M0	N0
TCGA-AA-3692	1095	1	47	FEMALE	Stage IV	T3	M1	N2
TCGA-D5-6926	275	0	65	MALE	Stage IIIB	T4a	M0	N1
TCGA-CL-5918	0	0	90	FEMALE	Stage IIA	T3	MX	N0
TCGA-DM-A28H	3561	0	50	MALE	Stage IIIC	T3	M0	N2
TCGA-G4-6315	1883	0	66	MALE	Stage IV	T3	M1	N1
TCGA-AA-A00F	1035	0	66	MALE	Stage IIIC	T3	M0	N2
TCGA-AA-3685	1127	0	69	MALE	Stage II	T3	M0	N0
TCGA-CM-6679	306	0	58	MALE	Stage IIA	T3	M0	N0
TCGA-CM-6165	488	0	74	MALE	Stage IIA	T3	M0	N0
TCGA-AA-A01Q	31	0	48	FEMALE	Stage II	T3	M0	N0
TCGA-CM-5862	153	1	80	MALE	Stage IVA	T3	M1a	N1a
TCGA-AZ-4313	2310	0	51	FEMALE	Stage I	T1	M0	N0
TCGA-AG-4008	518	0	63	MALE	Stage IIA	T3	M0	N0
TCGA-AD-6548	650	0	81	FEMALE	Stage I	T2	M0	N0
TCGA-A6-6141	255	0	31	MALE	Stage IIA	T3	M0	N0
TCGA-CL-4957	425	0	79	FEMALE	unknow	T3	M0	N1
TCGA-A6-2678	1286	0	43	FEMALE	Stage IIIB	T3	M0	N1
TCGA-G4-6304	1631	0	66	FEMALE	Stage IIB	T4	M0	N0
TCGA-AM-5820	14	0	59	FEMALE	Stage IVA	T4a	M1	N2
TCGA-EI-6917	531	0	33	MALE	Stage IIIA	T3	M0	N1
TCGA-AG-3883	31	0	69	MALE	Stage I	T2	M0	N0
TCGA-AG-A01N	943	0	68	FEMALE	Stage IV	T2	M1	N0
TCGA-AG-3612	608	0	55	FEMALE	Stage IIIB	T3	M0	N1
TCGA-AA-3511	212	0	64	MALE	Stage II	T4	M0	N0
TCGA-F5-6864	379	0	74	FEMALE	Stage IIIB	T3	M0	N2a
TCGA-CM-6170	457	0	73	FEMALE	Stage I	T2	M0	N0
TCGA-AA-A01S	31	0	47	FEMALE	Stage III	T3	M0	N1
TCGA-D5-6540	491	0	66	MALE	Stage I	T2	M0	N0
TCGA-AZ-6605	159	1	77	MALE	Stage IIIB	T4	M0	N1
TCGA-CM-6172	335	0	70	FEMALE	Stage IIIB	T3	M0	N1a
TCGA-G4-6303	2003	1	54	FEMALE	Stage IV	T3	M1	N1
TCGA-A6-5657	962	0	65	MALE	Stage IIIB	T3	M0	N1
TCGA-5M-AAT6	290	1	40	FEMALE	Stage IV	T4a	M1a	N2b
TCGA-AD-5900	370	0	67	MALE	Stage I	T2	MX	N0
TCGA-A6-2677	740	1	68	FEMALE	Stage IIIC	T3	M0	N2
TCGA-AU-3779	441	0	80	FEMALE	Stage IIA	T3	M0	N0
TCGA-CI-6624	1466	0	53	FEMALE	Stage I	T2	M0	N0
TCGA-AA-3854	1096	0	71	FEMALE	Stage I	T2	M0	N0
TCGA-AA-3956	1035	0	65	MALE	Stage IIA	T3	M0	N0
TCGA-CA-5796	377	0	52	FEMALE	Stage IIA	T3	M0	N0
TCGA-AA-3947	1004	0	60	FEMALE	Stage IIB	T4	M0	N0
TCGA-A6-2685	1133	0	48	FEMALE	Stage IIA	T3	M0	N0
TCGA-AA-3517	1186	0	60	MALE	Stage IIA	T3	M0	N0
TCGA-AG-A008	424	0	50	FEMALE	Stage I	T2	M0	N0
TCGA-A6-6140	734	0	62	MALE	Stage IIA	T3	M0	N0
TCGA-G4-6314	1093	0	76	FEMALE	Stage IV	T3	M1	N2
TCGA-AA-3860	945	0	53	FEMALE	Stage IIIB	T3	M0	N1
TCGA-AD-6895	763	0	84	MALE	Stage IIIB	T3	M0	N1a
TCGA-AG-A002	638	0	35	MALE	Stage I	T2	M0	N0
TCGA-D5-6539	380	0	45	FEMALE	unknow	T3	M0	N0
TCGA-AA-A01X	791	0	80	FEMALE	Stage III	T2	M0	N1
TCGA-A6-A5ZU	293	0	59	MALE	Stage IIIB	T3	M0	N1
TCGA-CK-6751	518	0	88	FEMALE	Stage I	T2	MX	N0
TCGA-G4-6320	804	0	73	MALE	Stage III	T3	MX	N1
TCGA-AA-3812	1066	0	82	FEMALE	Stage IIA	T3	M0	N0
TCGA-CK-6746	0	0	84	FEMALE	Stage IIB	T4b	MX	N0
TCGA-AA-3522	1127	0	67	MALE	Stage IIA	T3	M0	N0
TCGA-DM-A288	427	1	68	MALE	Stage IIIC	T3	M0	N2
TCGA-AA-A010	1064	0	46	FEMALE	Stage IIB	T4	M0	N0
TCGA-AA-3673	1522	0	53	FEMALE	Stage II	T3	M0	N0
TCGA-CM-5349	915	0	68	FEMALE	Stage IIA	T3	M0	N0
TCGA-A6-3807	1054	0	53	FEMALE	Stage IIIC	T3	M0	N2
TCGA-CM-6164	883	0	46	FEMALE	Stage IIA	T3	M0	N0
TCGA-EI-6883	350	0	63	MALE	Stage IIC	T3	M0	N0
TCGA-D5-5539	596	0	60	MALE	Stage IIIA	T3	M0	N1
TCGA-CM-6161	457	0	36	FEMALE	Stage I	T2	M0	N0
TCGA-AA-3534	882	0	78	FEMALE	Stage IIA	T3	M0	N0
TCGA-CI-6622	1362	0	74	MALE	Stage IIB	T4	M0	N0
TCGA-CM-6162	365	0	48	FEMALE	Stage IIIB	T3	M0	N1a
TCGA-AZ-6600	368	1	64	MALE	Stage IV	T4	M1	N1
TCGA-CM-6676	337	0	82	MALE	Stage I	T2	M0	N0
TCGA-AA-3821	31	0	81	FEMALE	Stage I	T2	M0	N0
TCGA-A6-3809	996	0	71	FEMALE	Stage IIB	T4	M0	N0
TCGA-CI-6620	1009	0	41	FEMALE	Stage IVA	T3	M1	N1
TCGA-AA-3972	1551	0	72	MALE	Stage IV	T3	M1	N1
TCGA-A6-6648	766	0	56	MALE	Stage IVA	T3	M1a	N0
TCGA-AZ-5403	1910	1	43	MALE	Stage II	T3	MX	N0
TCGA-CM-6171	427	0	77	FEMALE	Stage I	T2	M0	N0
TCGA-G4-6586	1089	0	73	FEMALE	Stage IIA	T3	M0	N0
TCGA-CM-6675	397	0	35	MALE	Stage IVB	T3	M1b	N2b
TCGA-AG-A01L	0	0	58	MALE	Stage IIIB	T3	M0	N1
TCGA-F4-6569	1087	0	60	MALE	Stage I	T2	M0	N0
TCGA-A6-6137	824	0	55	MALE	Stage IIIB	T3	M0	N1c
TCGA-AA-A02W	1247	0	73	FEMALE	Stage I	T2	M0	N0
TCGA-A6-6142	763	0	56	FEMALE	Stage IVA	T3	M1a	N1a
TCGA-NH-A6GA	302	1	58	MALE	Stage IIIC	T4a	MX	N2a
TCGA-AG-A02N	1885	0	67	MALE	Stage II	T3	M0	N0
TCGA-DC-5869	943	0	62	FEMALE	Stage IIIB	T3	M0	N1a
TCGA-AG-A032	1157	0	68	MALE	Stage IIIB	T3	M0	N1
TCGA-A6-2674	1331	0	71	MALE	Stage IV	T3	M1	N2
TCGA-AA-3852	0	1	88	MALE	Stage IIA	T3	M0	N0
TCGA-A6-5659	926	0	82	MALE	Stage I	T2	M0	N0
TCGA-AA-A02F	1216	0	68	FEMALE	Stage IV	T3	M1	N1
TCGA-CM-6168	395	0	84	FEMALE	Stage IIA	T3	M0	N0
TCGA-AA-A01F	974	0	72	MALE	Stage IIIB	T3	M0	N1
TCGA-AZ-6603	899	1	77	FEMALE	unknow	T2	MX	N1
TCGA-AG-3894	426	0	65	MALE	Stage IIA	T3	M0	N0
TCGA-DM-A1D7	405	1	82	MALE	Stage IIA	T3	M0	N0
TCGA-AA-A01V	31	0	59	MALE	Stage I	T2	M0	N0
TCGA-AA-3681	182	0	77	FEMALE	Stage III	T3	M0	N1
TCGA-DM-A1D8	383	1	50	FEMALE	unknow	T3	unknow	N1
TCGA-DM-A28G	1849	1	75	MALE	Stage IIA	T3	M0	N0
TCGA-AA-3858	945	0	67	MALE	Stage I	T2	M0	N0
TCGA-AA-3811	306	1	84	FEMALE	Stage III	T3	M0	N2
TCGA-A6-4107	987	0	57	FEMALE	Stage IIIB	T3	M0	N1b
TCGA-EI-6510	556	0	77	FEMALE	unknow	T2	MX	N0
TCGA-AA-3848	306	1	82	FEMALE	Stage IIIC	T3	M0	N2
TCGA-A6-6654	726	0	65	FEMALE	Stage IIIB	T3	M0	N1
TCGA-DM-A1DB	1348	1	68	MALE	Stage IIA	T3	M0	N0
TCGA-D5-5538	1661	1	60	FEMALE	Stage IIIB	T3	M0	N1b
TCGA-AA-3667	426	0	36	FEMALE	Stage I	T2	M0	N0
TCGA-D5-6530	621	0	53	MALE	Stage I	T2	M0	N0
TCGA-AA-3660	2375	0	51	FEMALE	Stage II	T3	M0	N0
TCGA-AY-4070	496	1	50	FEMALE	Stage IIIC	T3	M0	N2
TCGA-AA-A00Z	669	0	70	MALE	Stage IIA	T3	M0	N0
TCGA-AA-3532	882	0	63	MALE	Stage IIA	T3	M0	N0
TCGA-AA-3975	1036	0	80	MALE	Stage I	T2	M0	N0
TCGA-AA-3679	457	0	59	MALE	Stage IV	T3	M1	N2
TCGA-CK-4950	2599	0	68	FEMALE	Stage IIIB	T3	M0	N1
TCGA-AA-A022	0	0	88	FEMALE	Stage II	T4	M0	N0
TCGA-AA-3562	608	0	82	MALE	Stage IIIC	T3	M0	N2
TCGA-AZ-6599	206	1	72	MALE	Stage I	T2	MX	N0
TCGA-AA-3526	580	0	57	MALE	Stage I	T2	M0	N0
TCGA-CM-5864	457	0	60	MALE	Stage I	T2	M0	N0
TCGA-AA-3815	1005	0	65	FEMALE	Stage IIA	T3	M0	N0
TCGA-AA-3675	1431	0	84	MALE	Stage II	T3	M0	N0
TCGA-AG-3587	1400	0	65	MALE	Stage I	T2	M0	N0
TCGA-AA-3672	0	0	90	FEMALE	Stage III	T3	M0	N1
TCGA-F4-6703	1456	0	64	MALE	Stage IIA	T3	M0	N0
TCGA-CM-6680	366	0	78	FEMALE	Stage IIIB	T3	M0	N2a
TCGA-AA-3866	518	0	78	FEMALE	Stage I	T2	M0	N0
TCGA-AA-3870	912	0	71	FEMALE	Stage IV	T3	M1	N2
TCGA-AA-A01K	943	0	74	FEMALE	Stage IIIC	T3	M0	N2
TCGA-AA-3818	30	1	78	FEMALE	Stage IIA	T3	M0	N0
TCGA-DC-6158	334	1	70	MALE	Stage I	T2	M0	N0
TCGA-DM-A1D0	3974	0	79	FEMALE	Stage IIA	T3	M0	N0
TCGA-CK-4951	2134	1	79	FEMALE	Stage IIA	T3	M0	N0
TCGA-AA-3713	579	0	68	MALE	Stage IV	T3	M1	N0
TCGA-AG-3575	365	0	51	MALE	Stage II	T3	M0	N0
TCGA-CA-5255	376	0	45	MALE	Stage IIA	T3	M0	N0
TCGA-DM-A0XF	1162	1	68	FEMALE	Stage IIIC	T3	M0	N2
TCGA-F4-6460	972	1	51	FEMALE	Stage IIIB	T3	M0	N1
TCGA-NH-A8F7	543	0	53	FEMALE	Stage IIA	T3	MX	N0
TCGA-D5-5540	1706	0	73	MALE	Stage IIA	T3	M0	N0
TCGA-EF-5831	127	0	72	MALE	Stage IIA	T3	M0	N0
TCGA-CM-4743	701	0	69	MALE	Stage IIA	T3	M0	N0
TCGA-AA-3509	1915	0	54	FEMALE	Stage II	T3	M0	N0
TCGA-AA-3842	1126	0	51	MALE	Stage IIIA	T2	M0	N1
TCGA-DM-A1D9	4270	0	67	FEMALE	Stage IIA	T3	M0	N0
TCGA-AG-A015	1096	0	64	FEMALE	Stage I	T1	M0	N0
TCGA-CM-4747	761	0	47	MALE	Stage IVA	T4a	M1a	N1b
TCGA-AG-A01Y	0	0	49	FEMALE	Stage II	T3	M0	N0
TCGA-AA-A02R	670	1	84	FEMALE	Stage IIA	T3	M0	N0
TCGA-A6-2676	1305	1	75	FEMALE	Stage IIB	T4	M0	N0
TCGA-AF-2692	412	0	54	FEMALE	Stage IIA	T3	M0	N0
TCGA-CM-4752	396	0	58	MALE	Stage IIA	T3	M0	N0
TCGA-G4-6588	796	0	58	FEMALE	Stage IIA	T3	M0	N0
TCGA-AA-3930	61	1	66	MALE	Stage IV	T3	M1	N2
TCGA-CA-5256	379	0	54	FEMALE	Stage IIA	T3	M0	N0
TCGA-AA-A02K	426	1	50	MALE	Stage IV	T4	M1	N2
TCGA-D5-5541	1701	0	63	MALE	Stage IIIB	T3	M0	N1a
TCGA-AA-A00W	456	0	80	MALE	Stage I	T1	M0	N0
TCGA-D5-6923	378	0	57	MALE	Stage I	T2	M0	N0
TCGA-AG-A00H	790	0	75	MALE	Stage IIA	T3	M0	N0
TCGA-AG-3726	243	0	63	FEMALE	Stage I	T2	M0	N0
TCGA-G4-6321	672	0	60	FEMALE	Stage III	T2	MX	N1
TCGA-AA-A01G	365	0	63	MALE	Stage IIA	T3	M0	N0
TCGA-AA-3715	579	1	77	MALE	Stage II	T3	M0	N0
TCGA-AA-3680	335	1	67	FEMALE	Stage IV	T4	M1	N2
TCGA-D5-6932	346	0	69	MALE	Stage IIA	T3	M0	N0
TCGA-AZ-6598	1503	1	77	FEMALE	Stage II	T3	MX	N0
TCGA-AA-3538	791	0	54	FEMALE	Stage I	T2	M0	N0
TCGA-AA-3684	0	0	65	FEMALE	Stage IV	T4	M1	N2
TCGA-AG-3574	91	1	89	FEMALE	Stage II	T3	M0	N0
TCGA-AG-A025	1520	0	62	FEMALE	Stage I	T1	M0	N0
TCGA-AZ-6601	3042	1	68	MALE	Stage II	T3	M0	N0
TCGA-AA-3688	578	0	80	MALE	Stage IV	T3	M1	N1
TCGA-AA-3841	1124	0	66	MALE	Stage IIA	T3	M0	N0
TCGA-AY-6386	542	0	66	FEMALE	Stage IIIB	T3	M0	N1a
TCGA-D5-6533	775	0	68	FEMALE	unknow	T4b	M0	N0
TCGA-AG-A023	1581	1	62	FEMALE	Stage IV	T4	M1	N2
TCGA-AY-6196	6	0	47	MALE	Stage IIIC	T3	unknow	N2b
TCGA-AA-3524	1096	0	85	MALE	Stage II	T3	M0	N0
TCGA-CM-5860	974	0	44	MALE	Stage IIA	T3	M0	N0
TCGA-F4-6854	16	0	77	FEMALE	Stage IIA	T3	M0	N0
TCGA-AA-3977	761	0	65	MALE	unknow	T2	unknow	N0
TCGA-CK-5916	643	1	71	FEMALE	Stage I	T1	M0	N0
TCGA-AA-3520	731	0	86	FEMALE	Stage II	T3	M0	N0
TCGA-AA-3555	911	0	81	FEMALE	Stage IIA	T3	M0	N0
TCGA-D5-6537	146	1	64	MALE	Stage IIIB	T3	MX	N1a
TCGA-G4-6298	0	1	90	MALE	Stage IIIB	T4a	MX	N1
TCGA-AG-A036	3562	0	71	MALE	Stage III	T3	M0	N2
TCGA-AZ-6608	59	1	55	FEMALE	Stage IIIA	T2	M0	N1
TCGA-AD-6901	682	1	78	MALE	unknow	T3	MX	N0
TCGA-EI-6514	496	0	59	FEMALE	Stage IIA	T3	M0	N0
TCGA-AA-A029	1581	0	67	MALE	Stage II	T3	M0	N0
TCGA-CI-6623	1443	0	44	MALE	Stage I	T1	M0	N0
TCGA-A6-6653	742	0	82	MALE	Stage I	T2	M0	N0
TCGA-NH-A6GC	389	0	66	FEMALE	Stage IVB	T4b	M1b	N1b
TCGA-DM-A280	236	1	70	FEMALE	Stage IIA	T3	M0	N0
TCGA-AG-A01W	0	0	67	FEMALE	Stage II	T3	M0	N0
TCGA-AA-3869	822	1	76	MALE	Stage IV	T4	M1	N2
TCGA-CM-6677	337	0	75	FEMALE	Stage IIA	T3	M0	N0
TCGA-AA-A01R	1065	0	47	MALE	Stage III	T3	M0	N2
TCGA-AZ-4614	172	1	71	FEMALE	Stage IVA	T4a	M1	N1
TCGA-CM-4748	792	0	53	MALE	Stage IIIB	T4a	M0	N1a
TCGA-AD-6888	472	1	73	MALE	Stage IIIB	T3	M0	N1b
TCGA-F4-6855	1442	0	70	FEMALE	Stage IIA	T3	M0	N0
TCGA-AG-4022	1400	0	59	FEMALE	Stage II	T3	M0	N0
TCGA-CM-5868	518	0	59	FEMALE	Stage IVA	T4a	M1a	N1a
TCGA-AA-A01I	943	0	76	MALE	Stage I	T2	M0	N0
TCGA-A6-5661	1020	0	80	FEMALE	Stage IIA	T3	M0	N0
TCGA-AA-3941	730	0	84	FEMALE	Stage IVA	T4	M1a	N1b
TCGA-A6-2680	1068	0	72	FEMALE	Stage II	T3	M0	N0
TCGA-DM-A1D4	2821	1	80	MALE	Stage IIA	T3	M0	N0
TCGA-AA-3982	822	0	75	MALE	Stage IIIB	T3	M0	N1
TCGA-DM-A28E	3648	0	72	FEMALE	Stage IIA	T3	M0	N0
TCGA-A6-2672	1419	0	82	FEMALE	Stage IIIB	T3	M0	N1
TCGA-AA-3553	730	0	61	FEMALE	Stage I	T2	M0	N0
TCGA-AA-3851	1006	0	74	MALE	Stage IIA	T3	M0	N0
TCGA-AA-3980	242	0	89	FEMALE	Stage I	T2	M0	N0
TCGA-AA-3496	31	0	83	FEMALE	Stage II	T3	M0	N0
TCGA-F4-6704	47	0	60	MALE	Stage IIIC	T3	MX	N2b
TCGA-AA-A00N	122	1	75	MALE	Stage IIB	T4	M0	N0
TCGA-CK-4948	4502	0	45	FEMALE	Stage III	T3	M0	N1
TCGA-CM-5344	670	0	39	FEMALE	Stage IIIB	T3	M0	N1b
TCGA-AA-A00J	549	0	80	MALE	Stage IIIB	T4	M0	N1
TCGA-D5-6538	521	0	79	FEMALE	Stage IIIB	T3	M0	N2
TCGA-A6-2681	1387	0	73	FEMALE	Stage IIA	T3	M0	N0
TCGA-AZ-5407	2683	0	51	FEMALE	Stage I	T1	M0	N0

## Sheet: test clinical
Id	futime	fustat	age	gender	stage	T	M	N
TCGA-A6-6651	662	0	55	FEMALE	Stage IIIB	T3	MX	N1b
TCGA-AA-3495	1127	0	79	MALE	Stage I	T2	M0	N0
TCGA-AA-3712	0	0	65	MALE	Stage III	T3	M0	N2
TCGA-AG-A016	276	0	55	MALE	Stage IV	T3	M1	N2
TCGA-AF-3911	1148	0	48	MALE	Stage IIIC	T3	MX	N2
TCGA-EI-6513	497	0	59	MALE	Stage IIIB	T3	M0	N1
TCGA-AG-3882	608	0	66	FEMALE	Stage I	T2	M0	N0
TCGA-AA-A00K	549	0	79	MALE	Stage IIA	T3	M0	N0
TCGA-D5-6922	308	0	76	MALE	Stage IIIA	T3	M0	N1
TCGA-QG-A5YX	1003	0	61	FEMALE	Stage IIA	T3	MX	N0
TCGA-AA-3968	669	0	55	FEMALE	Stage I	T2	M0	N0
TCGA-D5-6920	377	0	77	FEMALE	Stage IIA	T3	M0	N0
TCGA-AA-A03J	1246	0	65	FEMALE	Stage I	T2	M0	N0
TCGA-CM-6678	335	0	63	FEMALE	Stage IVA	T4a	M1a	N1c
TCGA-CA-6715	383	0	63	MALE	Stage IIIB	T3	M0	N1
TCGA-CA-5254	386	0	42	FEMALE	Stage IIA	T3	M0	N0
TCGA-A6-A56B	1711	1	57	MALE	Stage IIIB	T3	M0	N1
TCGA-CM-6169	396	0	67	MALE	Stage IIA	T3	M0	N0
TCGA-CM-5863	457	0	60	FEMALE	Stage IIIB	T3	M0	N1b
TCGA-AA-3949	791	0	87	FEMALE	Stage IIIB	T3	M0	N1
TCGA-AA-A02J	153	1	70	FEMALE	Stage IV	T3	M1	N0
TCGA-AA-3950	730	0	79	FEMALE	Stage IIA	T3	M0	N0
TCGA-4T-AA8H	385	0	42	FEMALE	Stage IIA	T3	MX	N0
TCGA-EI-6507	607	0	60	MALE	Stage IIA	T3	M0	N0
TCGA-AY-A8YK	573	0	44	MALE	Stage IVA	T3	M1	N2a
TCGA-EI-6882	262	0	59	MALE	Stage IIA	T3	M0	N0
TCGA-A6-3808	1014	0	73	MALE	Stage IIA	T3	M0	N0
TCGA-A6-2671	1331	1	85	MALE	Stage IV	T3	M1	N2
TCGA-A6-6781	598	0	43	MALE	Stage IIIC	T4b	MX	N1b
TCGA-AA-A00U	518	0	50	MALE	Stage IIIB	T3	M0	N1
TCGA-AA-A03F	0	0	90	FEMALE	Stage III	T3	M0	N2
TCGA-AG-4005	427	0	64	MALE	Stage IV	T3	M1	N2
TCGA-AA-3697	2587	0	77	MALE	Stage II	T3	M0	N0
TCGA-AA-3530	580	0	80	MALE	Stage I	T2	M0	N0
TCGA-CK-5912	1493	1	81	MALE	Stage I	T2	MX	N0
TCGA-AA-A01Z	1126	0	68	MALE	Stage II	T3	M0	N0
TCGA-A6-2675	1321	0	78	MALE	Stage IIA	T3	MX	N0
TCGA-AA-3494	31	0	55	MALE	Stage IV	T3	M1	N0
TCGA-DM-A28F	1094	1	73	MALE	Stage IIIB	T3	M0	N1
TCGA-CM-6674	394	0	39	MALE	Stage IIA	T3	M0	N0
TCGA-F4-6459	262	1	61	FEMALE	Stage IIIB	T3	M0	N2a
TCGA-CM-4744	609	0	69	MALE	Stage I	T2	M0	N0
TCGA-AA-3560	608	0	72	FEMALE	Stage IIIC	T3	M0	N2
TCGA-A6-3810	1111	0	62	MALE	Stage IIA	T3	M0	N0
TCGA-AA-3549	639	0	69	MALE	Stage I	T2	M0	N0
TCGA-DM-A1D6	570	1	88	MALE	Stage IIA	T3	M0	N0
TCGA-AG-3885	546	0	71	FEMALE	Stage IIIB	T3	M0	N1
TCGA-D5-6529	614	0	69	MALE	Stage IIA	T3	M0	N0
TCGA-AF-4110	912	0	77	MALE	Stage IVA	T4a	MX	N2b
TCGA-AA-3952	61	1	68	MALE	Stage IIIC	T3	M0	N2
TCGA-AA-3844	454	0	78	FEMALE	Stage IIIC	T3	M0	N2
TCGA-CM-4746	1126	0	61	MALE	Stage I	T2	M0	N0
TCGA-AG-3898	1461	0	61	MALE	Stage IIA	T3	M0	N0
TCGA-AA-3955	638	0	38	MALE	Stage IIIB	T2	M0	N2a
TCGA-EI-6885	415	0	57	FEMALE	Stage IV	T3	M1	N1b
TCGA-F5-6863	361	1	71	FEMALE	Stage IIIB	T4a	M0	N1
TCGA-AA-3529	0	1	78	FEMALE	Stage IIIC	T3	M0	N2
TCGA-AZ-6606	357	1	81	MALE	Stage IV	T4	M1	N2
TCGA-EI-6884	328	0	71	MALE	Stage IIIA	T3	M0	N1
TCGA-AA-3970	1096	0	65	MALE	Stage IIA	T3	M0	N0
TCGA-AA-3861	914	0	72	MALE	Stage IIA	T3	M0	N0
TCGA-A6-6652	751	0	59	MALE	Stage IVA	T3	M1	N0
TCGA-AA-3939	395	0	83	MALE	Stage IIA	T3	M0	N0
TCGA-T9-A92H	362	0	82	MALE	Stage IIA	T3	M0	N0
TCGA-AA-3519	276	0	63	MALE	Stage III	T3	M0	N1
TCGA-G4-6306	1359	0	71	MALE	unknow	T2	M0	N0
TCGA-EI-6512	538	0	64	FEMALE	Stage IIIB	T3	M0	N1
TCGA-DM-A282	4233	0	60	FEMALE	Stage IIA	T3	M0	N0
TCGA-EF-5830	106	0	54	MALE	Stage IIB	T4a	M0	N0
TCGA-G4-6626	1	1	90	MALE	Stage IIA	T3	M0	N0
TCGA-AA-3510	1946	0	70	MALE	Stage II	T3	M0	N0
TCGA-AG-3608	485	0	79	FEMALE	Stage IIA	T3	M0	N0
TCGA-AA-A004	424	0	76	MALE	Stage IIA	T3	M0	N0
TCGA-A6-2684	1127	0	75	FEMALE	Stage I	T2	M0	N0
TCGA-EI-6881	499	0	60	MALE	Stage IIIA	T3	M0	N1
TCGA-F4-6856	1074	0	45	MALE	Stage I	T2	M0	N0
TCGA-5M-AATE	1200	0	76	MALE	Stage IIA	T3	M0	N0
TCGA-AA-3864	1612	0	71	MALE	Stage II	T3	M0	N0
TCGA-D5-7000	312	0	79	FEMALE	Stage I	T2	M0	N0
TCGA-CK-6747	820	0	87	FEMALE	Stage IIA	T3	MX	N0
TCGA-AA-A00R	30	0	64	FEMALE	Stage I	T2	M0	N0
TCGA-F5-6861	1160	0	60	FEMALE	Stage IIA	T3	M0	N0
TCGA-NH-A50U	334	1	42	MALE	Stage IVA	T4a	M1a	N0
TCGA-G5-6233	556	1	74	MALE	unknow	T3	M0	N2
TCGA-AA-3973	397	0	69	MALE	Stage IV	T4	M1	N1
TCGA-NH-A6GB	476	0	71	FEMALE	Stage IIIC	T3	MX	N2b
TCGA-A6-5667	887	0	40	FEMALE	Stage IIIB	T3	MX	N1a
TCGA-EI-6509	517	0	53	MALE	Stage IIIC	T3	M0	N2b
TCGA-AA-3994	822	0	69	MALE	Stage IIIB	T3	M0	N1
TCGA-QG-A5Z2	952	0	61	MALE	Stage I	T2	M0	N0
TCGA-F4-6461	338	1	41	FEMALE	Stage IIIC	T4b	M0	N2
TCGA-D5-6535	460	0	80	FEMALE	Stage IIIB	T3	MX	N1
TCGA-EI-6506	625	0	78	FEMALE	Stage IIA	T3	M0	N0
TCGA-AA-3989	242	1	84	MALE	Stage IV	T3	M1	N2
TCGA-AY-A69D	543	0	55	FEMALE	Stage IIA	T3	M0	N0
TCGA-DY-A1DG	1566	1	75	MALE	Stage IVA	T3	M1	N1
TCGA-AZ-4616	156	1	82	FEMALE	Stage IV	T3	M1	N2
TCGA-AA-3984	0	0	61	FEMALE	Stage IIA	T3	M0	N0
TCGA-AG-A020	31	0	57	FEMALE	Stage III	T3	M0	N1
TCGA-BM-6198	646	0	73	MALE	Stage IIIB	T3	unknow	N1
TCGA-WS-AB45	2130	0	52	FEMALE	Stage IIA	T3	MX	N0
TCGA-AA-3966	61	0	89	FEMALE	Stage IIA	T3	M0	N0
TCGA-A6-6780	612	0	74	MALE	Stage IIA	T3	MX	N0
TCGA-A6-2679	1366	0	73	FEMALE	Stage IIB	T3	unknow	N0
TCGA-AY-6197	652	0	60	MALE	Stage IIA	T3	unknow	N0
TCGA-G4-6309	2600	0	40	FEMALE	Stage IIIB	T3	M0	N1
TCGA-AZ-6607	97	1	69	MALE	Stage IV	T4	M1	N2
TCGA-CM-4751	822	0	62	MALE	Stage IIIB	T3	M0	N1b
TCGA-AA-A00Q	1278	0	66	FEMALE	Stage IIIB	T4	M0	N1
TCGA-AA-A01P	1158	1	80	FEMALE	Stage III	T3	M0	N1
TCGA-G4-6322	792	0	65	MALE	Stage IIIB	T3	MX	N1
TCGA-AA-A00D	578	0	70	MALE	Stage I	T2	M0	N0
TCGA-D5-6930	406	0	67	MALE	Stage IIA	T3	M0	N0
TCGA-QG-A5YW	896	0	55	FEMALE	Stage IIIC	T3	MX	N2b
TCGA-AA-3514	31	0	81	FEMALE	Stage I	T2	M0	N0
TCGA-G4-6294	858	1	75	MALE	Stage IV	T3	M1	N1
TCGA-AD-6899	176	1	84	MALE	Stage IIIC	T4a	MX	N2b
TCGA-AA-3850	0	1	74	MALE	Stage I	T2	M0	N0
TCGA-QG-A5YV	1301	0	64	FEMALE	Stage IIIC	T4b	MX	N1a
TCGA-AG-A014	485	0	86	MALE	Stage I	T2	M0	N0
TCGA-AG-A011	1126	0	80	MALE	Stage IIA	T3	M0	N0
TCGA-DM-A1HB	4126	0	75	MALE	Stage IIIB	T3	M0	N1
TCGA-CK-6748	61	0	45	FEMALE	Stage IV	T3	M1	N1
TCGA-AA-A00L	1157	0	66	MALE	Stage IIA	T3	M0	N0
TCGA-AD-6963	834	0	58	MALE	unknow	T3	MX	N0
TCGA-AG-4015	0	0	85	FEMALE	Stage IIA	T3	M0	N0
TCGA-AA-3552	396	1	85	MALE	Stage IIIC	T3	M0	N2
TCGA-F5-6814	1131	0	57	MALE	Stage IIA	T3	M0	N0
TCGA-AG-4007	31	0	87	MALE	Stage IV	T4	M1	N2
TCGA-G4-6625	2792	0	77	FEMALE	Stage IIA	T3	M0	N0
TCGA-D5-6536	543	0	73	MALE	Stage IIA	T3	M0	N0
TCGA-CI-6621	419	0	63	MALE	Stage IIIB	T3	MX	N1
TCGA-AG-3728	912	0	73	MALE	Stage IIIB	T3	M0	N1
TCGA-CA-6719	435	0	77	MALE	Stage IIA	T3	M0	N0
TCGA-3L-AA1B	475	0	61	FEMALE	Stage I	T2	M0	N0
TCGA-AA-3548	1034	0	71	FEMALE	Stage IIIC	T3	M0	N2
TCGA-G4-6299	2268	0	69	MALE	Stage IIIC	T3	M0	N2
TCGA-AG-3742	30	0	85	FEMALE	Stage I	T1	M0	N0
TCGA-AA-3837	1186	0	67	MALE	Stage IIA	T3	M0	N0
TCGA-F4-6570	188	1	78	FEMALE	Stage IIA	T3	M0	N0
TCGA-CK-4947	534	0	46	FEMALE	Stage IIIB	T4	M0	N1
TCGA-A6-5660	888	0	73	MALE	Stage IIIC	T3	M0	N2b
TCGA-AG-3890	518	0	62	MALE	Stage I	T2	M0	N0
TCGA-AG-A01J	31	0	59	FEMALE	Stage IIA	T3	M0	N0
TCGA-DM-A1DA	228	1	71	FEMALE	Stage IIIC	T3	M0	N2
TCGA-CK-4952	475	0	48	FEMALE	Stage IIIC	T4	M0	N2
TCGA-AA-A01T	1005	0	63	FEMALE	Stage III	T3	M0	N1
TCGA-DM-A0XD	743	1	65	MALE	Stage IIA	T3	M0	N0
TCGA-AG-3584	730	1	60	MALE	Stage IV	T3	M1	N2
TCGA-AA-3875	549	0	78	FEMALE	Stage I	T1	M0	N0
TCGA-A6-2682	424	1	70	MALE	Stage IV	T4b	M1	N1
TCGA-G4-6307	1674	0	37	FEMALE	Stage IIIB	T3	M0	N1
TCGA-D5-6927	287	0	34	MALE	Stage IIA	T3	M0	N0
TCGA-F4-6463	1087	0	51	MALE	Stage IIA	T3	M0	N0
TCGA-AA-3693	0	0	77	FEMALE	Stage IV	T4	M1	N1
TCGA-AD-6890	746	0	65	MALE	unknow	T1	MX	N0
TCGA-AY-A71X	588	0	54	FEMALE	Stage I	T2	M0	N0
TCGA-EI-7002	364	0	58	MALE	Stage IV	T3	M1	N2
TCGA-AA-A01C	457	0	75	MALE	Stage IIIA	T2	M0	N1
TCGA-AA-3833	485	0	63	FEMALE	Stage IIA	T3	M0	N0
TCGA-AD-6965	805	0	62	MALE	Stage IIIC	T4a	M0	N2b
TCGA-D5-6541	474	0	49	MALE	Stage IIA	T3	M0	N0
TCGA-F5-6571	1288	0	62	FEMALE	Stage IIA	T3	M0	N0
TCGA-D5-6928	354	0	80	MALE	Stage IIA	T3	M0	N0
TCGA-AA-3544	426	0	68	MALE	Stage I	T2	M0	N0
TCGA-A6-2683	504	1	57	FEMALE	Stage IV	T4	M1	N0
TCGA-AM-5821	28	0	68	FEMALE	Stage IIA	T3	M0	N0
TCGA-CA-6718	306	1	46	MALE	Stage IIA	T3	M0	N0
TCGA-AA-3856	30	0	59	MALE	Stage IIA	T3	M0	N0
TCGA-G4-6310	1935	0	69	MALE	Stage IIIB	T3	M0	N1
TCGA-F4-6806	1260	0	59	FEMALE	Stage I	T2	M0	N0
TCGA-AY-5543	1004	0	65	FEMALE	Stage IVA	T3	M1	N1a
TCGA-AA-A00O	822	0	83	FEMALE	Stage IIIC	T3	M0	N2
TCGA-CM-6163	427	0	74	MALE	Stage I	T1	M0	N0
TCGA-AG-3892	396	0	57	FEMALE	Stage I	T1	M0	N0
TCGA-5M-AAT4	49	1	74	MALE	Stage IV	T3	M1b	N0
TCGA-AZ-4315	1776	0	61	MALE	Stage IIA	T3	M0	N0
TCGA-AA-3678	1430	0	60	FEMALE	Stage III	T2	M0	N1
TCGA-AG-4021	121	1	84	FEMALE	Stage IV	T3	M1	N2
TCGA-AU-6004	824	0	69	FEMALE	Stage I	T2	M0	N0
TCGA-4N-A93T	146	0	67	MALE	Stage IIIB	T4a	M0	N1b
TCGA-DM-A28A	805	1	78	MALE	Stage IIIC	T3	M0	N2
TCGA-AA-3855	975	0	72	MALE	Stage I	T2	M0	N0
TCGA-G4-6317	1095	0	51	FEMALE	Stage IIIC	T3	MX	N2
TCGA-F4-6809	403	1	52	FEMALE	Stage IVA	T3	M1	N1
TCGA-AA-3561	424	0	72	MALE	Stage IIA	T3	M0	N0
TCGA-NH-A5IV	0	0	90	FEMALE	Stage IIA	T3	MX	N0
TCGA-AA-3489	214	1	75	MALE	Stage II	T3	M0	N0
TCGA-A6-2686	1126	1	81	FEMALE	Stage IIA	T3	M0	N0
TCGA-A6-A565	494	1	34	FEMALE	Stage IIIC	T3	MX	N2
TCGA-A6-5662	718	0	46	MALE	Stage IVA	T3	M1	N2
TCGA-CA-6716	371	0	65	MALE	Stage IIA	T3	M0	N0
TCGA-AA-3877	943	0	83	FEMALE	Stage I	T1	M0	N0
TCGA-NH-A50V	588	0	69	MALE	Stage IIIB	T3	M0	N2a
TCGA-CK-5914	669	0	81	MALE	Stage IIIB	T3	MX	N1
TCGA-CA-5797	383	0	56	MALE	Stage IIA	T3	M0	N0
TCGA-CM-5348	699	0	72	MALE	Stage IIIB	T3	M0	N1a
TCGA-AA-A024	1188	1	81	MALE	Stage II	T3	M0	N0
TCGA-DM-A28M	2895	0	63	MALE	Stage IIA	T3	M0	N0
TCGA-EI-6511	482	0	52	MALE	Stage IIIB	T3	M0	N1
TCGA-CK-5913	1561	0	58	FEMALE	Stage IIA	T3	MX	N0
TCGA-AA-3492	1	1	90	FEMALE	Stage II	T3	M0	N0
TCGA-A6-A566	758	1	55	FEMALE	Stage IIIB	T4	M0	N1
TCGA-G4-6302	0	0	90	FEMALE	Stage IIA	T3	M0	N0
TCGA-A6-5665	671	0	84	FEMALE	Stage IIA	T3	M0	N0
TCGA-CM-5341	884	0	82	FEMALE	Stage IIIA	T2	M0	N1a
TCGA-AG-3878	30	0	64	MALE	Stage I	T2	M0	N0
TCGA-AA-3971	489	0	58	MALE	Stage III	T3	M0	N1
TCGA-AA-3664	1643	0	74	FEMALE	Stage II	T3	M0	N0
TCGA-A6-4105	442	1	79	MALE	Stage IIA	T3	M0	N0
TCGA-AZ-4323	43	1	37	MALE	Stage IV	T4	M1	N2
TCGA-CM-6166	669	0	48	FEMALE	Stage I	T2	M0	N0
TCGA-NH-A8F8	511	1	79	MALE	Stage IV	T4a	M1	N2b
TCGA-AG-A02X	1247	0	77	MALE	Stage I	T2	M0	N0
TCGA-AA-3696	153	1	75	FEMALE	Stage IV	T3	M1	N1
TCGA-D5-6898	229	0	51	FEMALE	Stage I	T2	M0	N0
TCGA-CI-6619	184	0	41	MALE	Stage IV	T3	M1	N1c
TCGA-CK-5915	0	0	63	MALE	Stage I	T2	MX	N0
TCGA-AG-A00Y	700	0	68	MALE	Stage IIA	T3	M0	N0
TCGA-AA-3556	700	0	78	MALE	Stage I	T2	M0	N0
TCGA-AA-3502	1065	0	73	MALE	Stage I	T2	M0	N0
TCGA-AZ-4615	1002	0	84	MALE	Stage IIIB	T3	M0	N1
TCGA-AZ-4308	3324	0	47	FEMALE	Stage IIIB	T3	M0	N1
TCGA-AG-3896	31	0	85	FEMALE	Stage I	T2	M0	N0
TCGA-NH-A50T	553	0	68	FEMALE	Stage IIA	T3	MX	N0
TCGA-G4-6293	4051	0	49	FEMALE	Stage III	T3	M0	N1
TCGA-AA-3542	395	0	69	MALE	Stage IIIC	T3	M0	N2
TCGA-CA-6717	388	0	57	MALE	Stage IIA	T3	M0	N0
TCGA-A6-5664	672	0	80	MALE	Stage IIIC	T4a	MX	N2a
TCGA-AA-3655	1856	0	68	MALE	Stage II	T3	M0	N0
TCGA-F4-6807	1309	0	51	FEMALE	Stage IIIC	T3	M0	N2b
TCGA-G4-6297	2506	0	55	FEMALE	Stage IV	T3	M1	N2
TCGA-DT-5265	384	0	51	MALE	Stage II	T3	M0	N0
TCGA-G4-6628	2424	0	78	MALE	Stage I	T2	M0	N0
TCGA-AA-A00A	1157	0	80	MALE	Stage IIA	T3	M0	N0
TCGA-G4-6295	254	0	70	FEMALE	Stage II	T3	M0	N0
TCGA-CM-5861	457	0	63	FEMALE	Stage IIA	T3	M0	N0
TCGA-A6-6650	627	0	69	FEMALE	Stage IIA	T3	M0	N0
TCGA-AG-3582	1096	1	75	MALE	Stage IV	T3	M1	N1
TCGA-AA-3979	730	0	84	MALE	Stage IIA	T3	M0	N0
TCGA-AA-A017	457	0	57	FEMALE	Stage IIA	T3	M0	N0
TCGA-DM-A0X9	3641	0	71	FEMALE	Stage IIA	T3	M0	N0
TCGA-D5-6929	408	0	49	FEMALE	Stage IV	T3	M1	N1
TCGA-DY-A1H8	992	1	77	FEMALE	Stage IIIA	T2	M0	N1
TCGA-DY-A1DE	3932	0	56	FEMALE	Stage IIA	T3	M0	N0
TCGA-AA-3662	184	0	80	FEMALE	Stage IV	T4	M1	N2
TCGA-AA-3872	0	0	45	MALE	Stage IV	T4	M1	N2
TCGA-AG-A00C	183	0	49	FEMALE	Stage IIIB	T3	M0	N1
TCGA-SS-A7HO	1829	0	44	FEMALE	Stage IIB	T4a	M0	N0
TCGA-AA-A02Y	1216	0	73	MALE	Stage I	T2	M0	N0
TCGA-AA-3666	61	1	68	MALE	Stage III	T3	M0	N1
TCGA-AA-3845	0	1	86	FEMALE	Stage IIA	T3	M0	N0
TCGA-AD-6964	331	1	58	MALE	unknow	T4a	unknow	N2b
TCGA-AD-A5EK	500	0	51	MALE	Stage I	T2	MX	N0
TCGA-DM-A1HA	2600	0	82	MALE	Stage IIIC	T3	M0	N2
TCGA-AA-3527	0	0	90	FEMALE	Stage IIA	T3	M0	N0
TCGA-G4-6323	419	0	50	MALE	Stage IA	Tis	MX	N0
TCGA-AF-2690	524	1	76	FEMALE	Stage IIIC	T3	M0	N2
TCGA-AD-6889	2532	1	76	MALE	Stage IIA	T3	M0	N0
TCGA-AA-3531	1035	0	75	FEMALE	Stage IIA	T3	M0	N0
TCGA-AD-A5EJ	0	0	74	FEMALE	Stage IIA	T3	MX	N0
TCGA-AA-3506	1765	0	77	MALE	Stage I	T2	M0	N0
TCGA-AA-3831	547	0	66	MALE	Stage IIA	T3	M0	N0
TCGA-F4-6805	1047	0	58	FEMALE	Stage IIA	T3	M0	N0
TCGA-A6-A567	1881	1	56	MALE	Stage IV	T3	M1	N1
TCGA-AA-3525	1	0	90	MALE	Stage IIIB	T3	M0	N1
TCGA-AA-3986	580	0	73	MALE	Stage I	T2	M0	N0
TCGA-G4-6627	2175	0	84	MALE	Stage IIA	T3	M0	N0
TCGA-DM-A28C	2475	1	74	MALE	Stage IIA	T3	M0	N0
