# Supplementary material for: The underlying molecular mechanisms and prognostic factors of RNA binding protein in colorectal cancer: a study based on multiple online databases
Source: Cancer Cell Int. 2021 Jun 30;21:325. doi: 10.1186/s12935-021-02031-6 (PMC8244213; doi:10.1186/s12935-021-02031-6)
Supplement: Supplementary file 9 — Additional file 9. The detection of CAPRIN2 expression data in NCM460, SW480, Caco2, RKO and HCT116 by RT-qPCR. [file 12935_2021_2031_MOESM9_ESM.xlsx]

## Sheet: SW480
	GAPDH-Ct Value			mean	CAPRIN2-Ct Value				mean	△t	△△t	2^(-△△t)
SW480	17.22	17.36	17.45	17.3433	22.32	22.43	22.66		22.545	5.20167	-2.16	4.46915
NCM460	15.93	15.79	15.75	15.8233	23.11	23.14	23.23		23.185	7.36167
	GAPDH-Ct Value			mean	CAPRIN2-Ct Value				mean	△t	△△t	2^(-△△t)
SW480	15.14	17.23	17.54	16.6367	22.41	22.81	23.17		22.99	6.35333	-1.98167	3.94949
NCM460	15.11	15.15	15.22	15.16	23.22	23.3	23.69		23.495	8.335
	GAPDH-Ct Value			mean	CAPRIN2-Ct Value				mean	△t	△△t	2^(-△△t)
SW480	18.21	18.09	18.32	18.2067	23	23.12	23.21		23.165	4.95833	-2.42833	5.38271
NCM460	16.16	16.03	16.15	16.1133	23.45	23.48	23.52		23.5	7.38667

## Sheet: Caco2
	GAPDH-Ct Value			mean	CAPRIN2-Ct Value				mean	△t	△△t	2^(-△△t)
Caco2	18.55	18.63	18.64	18.6067	22.93	23.07	23.08		23.075	4.46833	-3.86667	14.5876
NCM460	15.11	15.15	15.22	15.16	23.22	23.3	23.69		23.495	8.335
	GAPDH-Ct Value			mean	CAPRIN2-Ct Value				mean	△t	△△t	2^(-△△t)
Caco2	19.07	18.82	18.79	18.8933	23.59	23.64	23.91		23.775	4.88167	-3.09	8.51496
NCM460	15.57	15.59	15.44	15.5333	23.46	23.53	23.48		23.505	7.97167
	GAPDH-Ct Value			mean	CAPRIN2-Ct Value				mean	△t	△△t	2^(-△△t)
Caco2	18.2	18.39	18.24	18.2767	22.5	22.75	22.63		22.69	4.41333	-2.97333	7.85349
NCM460	16.16	16.03	16.15	16.1133	23.45	23.48	23.52		23.5	7.38667

## Sheet: RKO
	GAPDH-Ct Value			mean	CAPRIN2-Ct Value				mean	△t	△△t	2^(-△△t)
RKO	24.66	24.73	24.58	24.6567	24.09	24.17	24.48		24.325	-0.331667	-2.92	7.56846
NCM460	18.18	18.2	18.15	18.1767	20.25	20.59	20.94		20.765	2.58833
	GAPDH-Ct Value			mean	CAPRIN2-Ct Value				mean	△t	△△t	2^(-△△t)
RKO	15.2	15.24	15.34	15.26	19.6	19.74	19.85		19.795	4.535	-3.8	13.9288
NCM460	15.11	15.15	15.22	15.16	23.22	23.3	23.69		23.495	8.335
	GAPDH-Ct Value			mean	CAPRIN2-Ct Value				mean	△t	△△t	2^(-△△t)
RKO	16.19	16.1	16.2	16.1633	20.33	20.35	20.53		20.44	4.27667	-3.695	12.9511
NCM460	15.57	15.59	15.44	15.5333	23.46	23.53	23.48		23.505	7.97167

## Sheet: HCT116
	GAPDH-Ct Value			mean	CAPRIN2-Ct Value				mean	△t	△△t	2^(-△△t)
HCT 116	14.7	14.68	14.72	14.7	21.32	21.22	21.64		21.43	6.73	-1.605	3.04196
NCM460	15.11	15.15	15.22	15.16	23.22	23.3	23.69		23.495	8.335
	GAPDH-Ct Value			mean	CAPRIN2-Ct Value				mean	△t	△△t	2^(-△△t)
HCT 116	14.58	14.4	14.55	14.51	21.59	21.87	21.84		21.855	7.345	-1.94167	3.84149
NCM460	17.21	17.05	17.23	17.1633	26.45	26.35	26.55		26.45	9.28667
	GAPDH-Ct Value			mean	CAPRIN2-Ct Value				mean	△t	△△t	2^(-△△t)
HCT 116	23.57	23.34	23.46	23.4567	29.52	29.9	30.29		30.095	6.63833	-1.50833	2.84481
NCM460	16.38	16.24	16.14	16.2533	24.06	24.19	24.61		24.4	8.14667
